# Supplementary material for: A systematic genome-wide mapping of oncogenic mutation selection during CRISPR-Cas9 genome editing
Source: Nat Commun. 2021 Nov 11;12:6512. doi: 10.1038/s41467-021-26788-6 (PMC8586238; doi:10.1038/s41467-021-26788-6)
Supplement: Supplementary file 5 — Supplementary Data 1 [file 41467_2021_26788_MOESM5_ESM.xlsx]

## Sheet: S1A. cell lines
Table S1. List of cell lines present in both AVANA(CRISPR) and Achilles(RNAi), which has been used in this study.
S1A. Overlapping cell lines between shRNA and CRSIPR screens
X697_HAEMATOPOIETIC_AND_LYMPHOID_TISSUE
X769P_KIDNEY
X786O_KIDNEY
A2058_SKIN
A3KAW_HAEMATOPOIETIC_AND_LYMPHOID_TISSUE
A549_LUNG
ABC1_LUNG
AGS_STOMACH
ASPC1_PANCREAS
AU565_BREAST
BFTC909_KIDNEY
BHY_UPPER_AERODIGESTIVE_TRACT
BICR22_UPPER_AERODIGESTIVE_TRACT
BICR56_UPPER_AERODIGESTIVE_TRACT
BICR6_UPPER_AERODIGESTIVE_TRACT
C2BBE1_LARGE_INTESTINE
C32_SKIN
CAKI2_KIDNEY
CAL27_UPPER_AERODIGESTIVE_TRACT
CAL33_UPPER_AERODIGESTIVE_TRACT
CAL51_BREAST
CALU6_LUNG
CAOV3_OVARY
CAS1_CENTRAL_NERVOUS_SYSTEM
CFPAC1_PANCREAS
CH157MN_CENTRAL_NERVOUS_SYSTEM
CHAGOK1_LUNG
CJM_SKIN
COLO679_SKIN
COLO800_SKIN
CORL279_LUNG
COV362_OVARY
COV434_OVARY
COV644_OVARY
D283MED_CENTRAL_NERVOUS_SYSTEM
D341MED_CENTRAL_NERVOUS_SYSTEM
DB_HAEMATOPOIETIC_AND_LYMPHOID_TISSUE
DKMG_CENTRAL_NERVOUS_SYSTEM
EFE184_ENDOMETRIUM
EFM19_BREAST
EFO21_OVARY
EFO27_OVARY
EKVX_LUNG
EN_ENDOMETRIUM
EPLC272H_LUNG
ES2_OVARY
ESS1_ENDOMETRIUM
FADU_UPPER_AERODIGESTIVE_TRACT
FU97_STOMACH
GB1_CENTRAL_NERVOUS_SYSTEM
GSS_STOMACH
GSU_STOMACH
HCC1143_BREAST
HCC1359_LUNG
HCC1395_BREAST
HCC1428_BREAST
HCC15_LUNG
HCC1806_BREAST
HCC1937_BREAST
HCC1954_BREAST
HCC202_BREAST
HCC827_LUNG
HCC95_LUNG
HEC1A_ENDOMETRIUM
HEC251_ENDOMETRIUM
HEC50B_ENDOMETRIUM
HEC59_ENDOMETRIUM
HEYA8_OVARY
HGC27_STOMACH
HLF_LIVER
HOP62_LUNG
HS578T_BREAST
HS683_CENTRAL_NERVOUS_SYSTEM
HS766T_PANCREAS
HS944T_SKIN
HSC2_UPPER_AERODIGESTIVE_TRACT
HSC3_UPPER_AERODIGESTIVE_TRACT
HT1080_SOFT_TISSUE
HT1197_URINARY_TRACT
HT144_SKIN
HT29_LARGE_INTESTINE
HT55_LARGE_INTESTINE
HUH1_LIVER
HUPT3_PANCREAS
IGR1_SKIN
IGR39_SKIN
INA6_HAEMATOPOIETIC_AND_LYMPHOID_TISSUE
IPC298_SKIN
JHH1_LIVER
JHH5_LIVER
JHOC5_OVARY
JHOM1_OVARY
JHOS2_OVARY
JJN3_HAEMATOPOIETIC_AND_LYMPHOID_TISSUE
K029AX_SKIN
KALS1_CENTRAL_NERVOUS_SYSTEM
KARPAS422_HAEMATOPOIETIC_AND_LYMPHOID_TISSUE
KE39_STOMACH
KM12_LARGE_INTESTINE
KMRC1_KIDNEY
KNS60_CENTRAL_NERVOUS_SYSTEM
KNS62_LUNG
KNS81_CENTRAL_NERVOUS_SYSTEM
KP2_PANCREAS
KP4_PANCREAS
KPL1_BREAST
KURAMOCHI_OVARY
KYSE180_OESOPHAGUS
KYSE30_OESOPHAGUS
KYSE450_OESOPHAGUS
KYSE510_OESOPHAGUS
KYSE70_OESOPHAGUS
LCLC103H_LUNG
LK2_LUNG
LN18_CENTRAL_NERVOUS_SYSTEM
LN235_CENTRAL_NERVOUS_SYSTEM
LN319_CENTRAL_NERVOUS_SYSTEM
LN382_CENTRAL_NERVOUS_SYSTEM
LN443_CENTRAL_NERVOUS_SYSTEM
LNZ308_CENTRAL_NERVOUS_SYSTEM
LOVO_LARGE_INTESTINE
LS180_LARGE_INTESTINE
LS513_LARGE_INTESTINE
LU99_LUNG
LUDLU1_LUNG
LXF289_LUNG
M059K_CENTRAL_NERVOUS_SYSTEM
MDAMB157_BREAST
MDAMB231_BREAST
MDAMB415_BREAST
MDAMB435S_SKIN
MDAMB436_BREAST
MDAMB453_BREAST
MDAMB468_BREAST
MELHO_SKIN
MELJUSO_SKIN
MIAPACA2_PANCREAS
MKN45_STOMACH
MM1S_HAEMATOPOIETIC_AND_LYMPHOID_TISSUE
MOLM13_HAEMATOPOIETIC_AND_LYMPHOID_TISSUE
MORCPR_LUNG
MV411_HAEMATOPOIETIC_AND_LYMPHOID_TISSUE
NALM6_HAEMATOPOIETIC_AND_LYMPHOID_TISSUE
NB4_HAEMATOPOIETIC_AND_LYMPHOID_TISSUE
NCIH1299_LUNG
NCIH1437_LUNG
NCIH1568_LUNG
NCIH1581_LUNG
NCIH1648_LUNG
NCIH1650_LUNG
NCIH1666_LUNG
NCIH1693_LUNG
NCIH1703_LUNG
NCIH1792_LUNG
NCIH1944_LUNG
NCIH2023_LUNG
NCIH2030_LUNG
NCIH2052_PLEURA
NCIH2087_LUNG
NCIH2110_LUNG
NCIH2122_LUNG
NCIH2126_LUNG
NCIH2170_LUNG
NCIH2291_LUNG
NCIH23_LUNG
NCIH2452_PLEURA
NCIH322_LUNG
NCIH441_LUNG
NCIH460_LUNG
NCIH520_LUNG
NCIH716_LARGE_INTESTINE
NCIH838_LUNG
NCIN87_STOMACH
NOMO1_HAEMATOPOIETIC_AND_LYMPHOID_TISSUE
NUGC3_STOMACH
OCIAML2_HAEMATOPOIETIC_AND_LYMPHOID_TISSUE
OCIAML3_HAEMATOPOIETIC_AND_LYMPHOID_TISSUE
OE33_OESOPHAGUS
OSRC2_KIDNEY
OV7_OVARY
OV90_OVARY
OVCAR8_OVARY
OVISE_OVARY
OVTOKO_OVARY
PANC1005_PANCREAS
PC14_LUNG
PECAPJ34CLONEC12_UPPER_AERODIGESTIVE_TRACT
PLCPRF5_LIVER
PSN1_PANCREAS
RD_SOFT_TISSUE
REH_HAEMATOPOIETIC_AND_LYMPHOID_TISSUE
RERFLCAI_LUNG
RH30_SOFT_TISSUE
RKN_SOFT_TISSUE
RKO_LARGE_INTESTINE
RMUGS_OVARY
RT112_URINARY_TRACT
RVH421_SKIN
SAOS2_BONE
SEM_HAEMATOPOIETIC_AND_LYMPHOID_TISSUE
SF172_CENTRAL_NERVOUS_SYSTEM
SF295_CENTRAL_NERVOUS_SYSTEM
SF767_CENTRAL_NERVOUS_SYSTEM
SIHA_CERVIX
SJSA1_BONE
SKHEP1_LIVER
SKMES1_LUNG
SKOV3_OVARY
SLR20_KIDNEY
SLR23_KIDNEY
SLR26_KIDNEY
SNU1105_CENTRAL_NERVOUS_SYSTEM
SNU349_KIDNEY
SNU685_ENDOMETRIUM
SNU840_OVARY
SNU8_OVARY
SUPT1_HAEMATOPOIETIC_AND_LYMPHOID_TISSUE
SW48_LARGE_INTESTINE
SW620_LARGE_INTESTINE
SW837_LARGE_INTESTINE
T98G_CENTRAL_NERVOUS_SYSTEM
TCCSUP_URINARY_TRACT
TE1_OESOPHAGUS
TE4_OESOPHAGUS
TE6_OESOPHAGUS
TE8_OESOPHAGUS
THP1_HAEMATOPOIETIC_AND_LYMPHOID_TISSUE
TOV21G_OVARY
TUHR10TKB_KIDNEY
TUHR14TKB_KIDNEY
TUHR4TKB_KIDNEY
U118MG_CENTRAL_NERVOUS_SYSTEM
U178_CENTRAL_NERVOUS_SYSTEM
U251MG_CENTRAL_NERVOUS_SYSTEM
U2OS_BONE
U343_CENTRAL_NERVOUS_SYSTEM
U87MG_CENTRAL_NERVOUS_SYSTEM
U937_HAEMATOPOIETIC_AND_LYMPHOID_TISSUE
UACC257_SKIN
UOK101_KIDNEY
WM115_SKIN
WM1799_SKIN
WM2664_SKIN
WM793_SKIN
WM983B_SKIN
YD38_UPPER_AERODIGESTIVE_TRACT
YKG1_CENTRAL_NERVOUS_SYSTEM
ZR751_BREAST
