# Supplementary material for: A systematic genome-wide mapping of oncogenic mutation selection during CRISPR-Cas9 genome editing
Source: Nat Commun. 2021 Nov 11;12:6512. doi: 10.1038/s41467-021-26788-6 (PMC8586238; doi:10.1038/s41467-021-26788-6)
Supplement: Supplementary file 6 — Supplementary Data 2 [file 41467_2021_26788_MOESM6_ESM.xlsx]

## Sheet: S2A. CDE genes
S2A. CDE+/- genes of the two CCD genes.
p53 CDE+	p53 CDE-	KRAS CDE+	KRAS CDE-		Overlap between the CDE+ genes of p53 and KRAS:
TAF8	CDKN1A	GREM2	ID1		CR1
FAF1	SLC4A8	GUCA2B	SLC6A12		FN1
HSPA14	MS4A1	HDAC1	TAF13		MGST2
OR2T35	TAP2	INSIG1	ELF2		MAP2K2
UCHL3	CCDC51	KRTAP10-10	CCDC58		HOXA9
QRICH1	OMP	TSC22D4	ERGIC2		CD83
UBFD1	FAM181B	TSPAN32	ERP44		TBC1D10B
TERF1	GINS4	ATOH8	FILIP1L		SOX6
SPTY2D1	GRIA2	RD3	GLG1		AGXT
THUMPD1	IL23R	GSTM1	RFWD3		CLPP
EHMT1	PAM	KRTAP4-12	C14orf28		SOCS1
SRI	PSMB2	IFI6	LIG4		DUOX1
NCL	ZNF664	NAGK	NOSTRIN		CRYGN
KNTC1	DEPDC1B	GRPEL2	DCT		GBE1
TAF1D	LILRB3	CR1	DNAJC5B
KIAA1524	PPP2R5A	EMX2	NT5C3A
KRTAP19-3	SLC2A4	KIF17	RNF17
RAB26	ATE1	MAPK9	TMCO3
BRIP1	MCM6	RPL15	ZNF12
SLC31A1	NFIX	OPRD1	PIGB
STAT5A	POLR3B	BAIAP2L2	SFR1
WRN	TBCD	ALOX5AP	CEP89
DDX31	ZNF44	BOK	ERMN
WDR74	C9orf3	FAM216A	PARP8
ZNF668	ESCO1	RRAS2	SEMG2
CDAN1	KCNJ16	RSPO1	IGSF10
NTAN1	RAPGEF3	TACSTD2	BMF
EEF1D	TRPS1	KISS1	CCDC178
URGCP	FBXO42	C5orf52	GNPNAT1
CYP2A13	DHX15	LRRTM1	GOLGA8M
DAZAP1	NSF	AMPD2	MAP3K2
GRIN2A	CSH1	EPHB4	TAS2R13
HEATR1	CCT3	HIST3H2A	ZNF205
MZF1	E2F7	ELAVL4	ZNF730
EXO1	CX3CR1	CDKN1C	DUOXA2
BRAP	ISCU	LAMA4	CDX2
OR2T2	KERA	NUP210	GNPDA2
PDXK	KRT40	PCGF1	SLC16A12
PAPOLA	SLC10A2	PDE4B	CYLD
ZWILCH	SULT1C4	PRSS57	PLCB4
HIST1H4K	C1QL2	C6orf223	ZNF253
CEP295	ITGB7	FN1	PROSER1
NDUFA5	MTBP	NPTX2	TSTA3
C11orf58	DNAJC18	RIMS3	ACTL7A
ARHGEF5	GPD1	RCN2	BMPR1A
CASKIN1	RBM33	AP2A2	CLEC12A
NDUFB6	RGPD4	TMEM173	FMNL1
RBM34	STXBP3	FAM71F1	KIF3B
SLC27A5	CCDC122	IRX1	LEO1
SURF2	MFSD5	TCF15	PDPR
WDR75	SORBS1	AGAP3	TMSB10
ZNF425	XAB2	FCAR	TRAF7
ZNF417	CCSER2	KCNAB1	YEATS2
NAF1	RAD52	LHCGR	ZDHHC19
PSME3	POLR3F	IGFBP2	ZNF705A
RAB40B	YIPF1	CLDN23	COX6A2
NDUFC1	POLR2G	DLG2	TPTE2
RPS3	ANAPC10	PLXNB2	ZNF519
SRFBP1	ZNF331	GADD45A	CFLAR
FDX1	NAPA	FBXO2	XYLT1
MSRB1	ANAPC11	NR1I2	KIF16B
OR2T33	EIF3C	MYOZ3	UROD
SERF2	PPP1R3C	CDHR2	FARP1
DDX21	CCDC6	GJA4	BORA
AGBL3	TMEM19	ARHGEF1	TF
FGFR1OP	PELI1	FRS2	EPHA3
PSPC1	DYNC1I2	GAD2	HADHA
LPA	PHF5A	MGST2	2018-03-08
YWHAE	RSF1	RUFY2	TATDN1
CACYBP	VPS4B	IDUA	ZNF654
CPNE7	AGTPBP1	DEDD2	GNG13
FTCD	FRMD3	PLEKHA4	CSGALNACT2
GAR1	HRH2	NPAS2	LATS1
GPATCH2	OR10Z1	CYP2D6	OLFM4
HIST1H2AB	POLR3G	DYNC2H1	UGT2B7
IFNA4	SEC13	PTGIR	CCDC113
PRRC2C	UBE2E2	KLHL21	SLC9B1
RPL27A	DMGDH	CELA3B	CPNE3
TRMT1L	FAM49A	HIVEP1	ITGAM
WDR48	FRS2	GRIN1	CBLN1
ZNF688	FADS1	PANX2	CCDC25
TAF3	OR2T4	PNPLA5	SDHC
FANCG	SLC16A10	ABL2	CCNT2
NDUFA2	PTPRC	ANKRD37	HLA-C
CCP110	KLHDC7A	ASAP2	IL12RB2
CDH15	KRT20	EVPL	ENTHD1
CCNG1	LMAN1	FHL3	SMG5
DBNDD1	PAH	FOXE3	ACRBP
DUSP22	PCDHGB7	GCDH	BLK
GBA2	PTPRK	GH1	SENP6
H2AFX	SLC22A11	MYCN	USF2
MAPRE1	SLC7A4	MYOG	KMT2B
POP7	USP49	UBALD2	TTF1
LANCL1	GINS1	APOPT1	ZKSCAN2
CPED1	IL37	C5orf46	SERPINB7
DNAJA1	NOD2	TMPRSS9	ST3GAL6
NMRAL1	TOM1L2	LRP10	AREL1
ZNHIT6	ATP8B4	NAPA	CPQ
BAIAP3	CARS	MXRA8	GRB10
NDUFB8	CCDC167	ANKRD53	LCN8
COMMD8	FOSL1	ATXN7L2	SARNP
ZNF705A	GTF2H2	CYR61	TTC14
MAZ	GTF2H2C	LRRFIP1	SPOPL
NDUFB10	KRT39	POU4F2	TP53I3
ZBTB45	MAPK9	REG3A	NANP
RPL36AL	MBD3L1	MAP2K2	BPIFB3
ZNF771	MDGA2	CCNG2	KBTBD12
TWISTNB	OMD	CYB5R1	ARHGAP31
HIST1H1D	SMCO3	HSBP1L1	MYO10
COX5A	ULK4	LMX1A	SURF6
NDUFS2	VPS4A	PIP5K1B	ADAM32
RRAGA	CSNK2A2	PLA2R1	BCAR1
SLC25A3	HSPA2	ASB1	CCDC180
RP1L1	LRRC7	ULK4	KAT8
OR3A3	LUM	DBNDD2	PRR3
TNFRSF12A	C10orf120	NRGN	SLC1A2
COX17	GREB1L	RAI1	STIM1
CSH2	ODAM	MYCL	STX8
NDUFAF1	REG4	PDLIM5	TMTC1
MEF2A	CRISPLD1	PRM2	ZNF75A
PKD1	KRT34	SPDEF	CAMKK2
CCNL1	NT5DC3	DEGS1	FAM207A
USP38	EHBP1	GMCL1	HORMAD1
RPL6	SH2B3	PPP1R3G	MIA2
ZNF587	GUK1	PRKCH	OR1A1
KRTAP4-4	ELOVL7	RNF135	TASP1
FBXL6	DBNDD2	CGREF1	FGF9
NOM1	DAPK1	LRP11	PKNOX1
MPLKIP	AMPD2	NOG	B4GALT4
LIPT1	NKD1	PDZRN3	CA8
RPS8	SNAPC4	SPAST	DNAH9
GATAD2A	HIGD1B	TMEM207	IMPDH2
NEDD4L	ASCC2	TMEM65	IYD
CHTF18	LZTS2	MAPK8IP1	GZMH
NELFA	RFESD	PTGER1	C3orf56
RPL27	UBE2K	TMEM14C	CPD
ULBP2	NEUROD4	A1CF	NPM1
ERCC6L2	LSM7	SSUH2	YPEL4
TTC14	USP44	TTC12	IL17RE
APOC1	LLGL1	MAGOHB	COCH
CTDSP2	PCDHB1	ABTB2	NSMAF
ANKRD49	UBA6	GIPC1	DDX52
EIF4EBP1	RAP1GAP2	EFNA3	SND1
FANCA	FUBP3	GBX2	TAL2
HIST1H4E	GOLT1A	HTR1A	SDHAF2
ORAI3	ZBTB26	OBSCN	GYS2
IFNA1	ZC3H6	PURB	DPPA2
PAGR1	ACVR1B	SOX1	RCBTB2
ZMYND8	AFM	FEM1B	UBA2
COQ4	AREG	AMDHD1	ADPRH
ZDHHC2	CYP27C1	ATAD3A	ATRN
GDE1	CYSTM1	BST1	C14orf119
DEFB4A	GAL3ST3	FLNC	FNBP4
YY1	GKN2	RNF144A	DHODH
PIGX	KCNAB2	SCARF1	KCNRG
ZNF695	MUT	SLC35B4	LYN
RPL34	NARS	TCTA	TBPL2
PRSS3	NCOA7	ZNF534	WFDC9
CWF19L2	SACM1L	ARHGAP10	LENG8
FLT3LG	SPTB	OR51D1	TIPARP
POLE4	ST3GAL5	PNMA1	HELLS
ZC3H3	TMEM117	ARFGAP3	ARID3C
RPL23	ZFP2	S1PR3	RAP1B
FNTB	ZNF2	NEUROG1	NEK5
VCPKMT	GOLGA8O	F2RL3	ATAD5
ZNF277	HAL	HSPB1	MMAA
STRA8	UBL5	RIMKLA	CDH5
AGXT	DDAH2	MSRA	PLEKHA5
GPC6	GPX3	TMEM246	RFC4
PDSS2	TUBAL3	MYOD1	RDM1
KRTAP4-2	CHRM1	CBLN2	SDHD
SDCBP	ANKRD28	TRIM24	WFDC3
MINOS1	HIF1A	ACSBG1	CD48
PWP1	TAS2R42	OSR1	ZBTB3
CHMP4C	LPXN	TBC1D26	XRCC2
NDUFA8	CCNB1	TMEM236	FAM105A
CGB5	FBXO38	DRAXIN	SAR1B
BUD13	POTEE	KDM2B	ZNF232
RPF1	COLEC10	KLF2	NUDCD3
ZW10	IL18RAP	PNP	DYNLL1
OR2C3	MCHR2	YTHDC2	CMTM2
AAMP	TNFRSF11B	UTF1	NDUFAF5
ANKRD17	DYSF	ZNF57	SLC6A6
PIM3	EIF4A3	CLEC3B	NUP93
PON1	ALDH4A1	GLIS1	CRLS1
SDHD		OR2D3	CTSA
ZNF574		RAB38	ARL2BP
CHRAC1		RHOV	BLOC1S2
CR1		CDR2L	DSTN
ZG16		ADM	KLRG1
BCL2L12		ADPRHL2	KRT28
PPP4R2		FZD9	MAP2K5
PRAMEF6		MPP4	NKX2-5
KTI12		TFAP2E	AMN1
OR2L5		EN1	SLC32A1
POLR1E		GALR2	ZUFSP
SPHK2		TFF2	ADAT1
APTX		CYSTM1	DMXL2
ATP5I		DGUOK	ELOVL3
CCNT1		LRRC71	FABP4
NLRP13		PRTN3	FGG
KIAA0513		CRYAA	KRTAP4-2
FAM57B		MIXL1	POP1
ITSN2		PTK6	PREX1
SETD1A		CAPN2	SEPT11
EFCAB2		FABP2	TMEM19
CDK5		RFX4	TMX2
C20orf24		SNAP47	TRIM49C
PHKG1		EOGT	DYNC2LI1
MORF4L1		NFE2L1	VPS39
RPS27A		CDK7	CDKL3
TIMMDC1		TP63	ICAM3
DRAP1		CALU	RRBP1
INPP4B		CCSER2	RAF1
PDSS1		GOLGA8O	CHRAC1
TPSAB1		HOXA9	FAM91A1
C8orf33		LEPROT	TFAP2D
PTMA		VWA1	THOC5
MAML1		CALHM1	ZNF91
RDX		FBXO44	WFDC12
SAA2		PAAF1	CYP1A2
VWA8		CD83	PTH
CPSF4		DMRT2	YWHAZ
PAQR4		MUC17	PKP2
MRPL3		TMEM182	SLC16A9
ADAP1		SLC26A9	KXD1
AZIN1		BRD3	FOXC2
COL9A3		FAM104A	KLHDC4
XCL1		NLRP14	PAK1
CXCL2		NPHS2	TIGD7
TMEM8A		PRAMEF1	ZNF195
FUS		RBP1	KRTAP9-2
KRTAP10-9		TSPYL6	OSTC
IFNA17		ADAMTS20	GRID2
ABT1		ALDH8A1	DEFB132
INPP5E		CALCA	NCALD
MRGPRX1		LSS	NMD3
SASS6		MR1	TCF7L2
WDR46		MRVI1	PALB2
UBE2Q1		NADK	DCAF6
BMS1		CDX1	SGPL1
IMMP2L		GSTT2	TAS2R19
RPS11		ICA1L	REV3L
SMARCAL1		HOXD1	SLC7A10
CHCHD3		LGALS2	POLA2
GRINA		MSX2	ZNF266
N6AMT1		SLC19A2	C3orf38
HNRNPU		CLCA1	TSSK4
SPTLC1		PLXDC2	PLG
TRIM28		STC1	OR2T5
E2F4		AMPD3	FECH
GOLGA6B		GPR141	LIG3
KRTAP10-12		IQSEC1	EIF3H
PNOC		MYOT	UROS
RADIL		OXCT2	ZMYND15
RPL36		PCYOX1	ZNF24
TNNT2		PHOX2B	ZNF529
ADNP		TOM1L2	ZNF33B
HIST1H2AK		ZNF286A	CATSPER3
SRRD		CREG1	N6AMT1
TMEM204		AKT1	GMPS
IRF4		APBA3	CBWD2
NME3		LINC01587	CCDC112
RDH10		HCFC2	GPR149
DMBT1		STX1A	OR4D10
C20orf202		TSPO	ZNF141
HIST1H1E		FOXF2	CEP250
TEX10		RAB3B	DNAJB1
NDUFB2		RDH14	MEDAG
BHLHE40		ST3GAL5	NANOG
CD37		STAP2	NR1H2
HMCES		EREG	OLIG3
BAP1		STK10	WFDC11
KLK4		LAMP1	ZBTB18
ELF2		HECTD2	ARGFX
ATP5D		JAM3	IPO8
HIST1H2BL		TUSC1	PEX1
CBWD2		CLDN3	WDR93
C18orf25		CHST12	ABCD4
NIT1		PDXP	BEST3
SLC35F3		EMB	CDC40
VSIG10L		GFI1	ZMYM5
SART1		HLA-DQB1	ICOS
CA5A		L3MBTL3	SCN5A
DDX58		SLC30A10	TTBK1
POLE3		TBC1D10B	ZNF418
TPM1		SIAH2	POLR1E
PBK		INHBA	KAT6A
APRT		TINAGL1	SAMD8
MAD2L1BP		SERPINB12	SLC7A9
NPIPA1		TARBP1	CRYGC
SFMBT2		CTBS	COX15
DSCC1		NPTXR	KBTBD3
NDUFA4		PCOLCE2	SENP8
GOT2		KCNC3	PMCH
LIAS		LY9	GOLGA6L6
FAM136A		RSF1	IKZF3
FETUB		SOX6	TM9SF4
HUS1		GNAI3	PICALM
ZNF768		MMP20	ARID3B
H3F3A		PNPLA3	DDX39B
RBM17		SPSB2	GOLGB1
SIGLEC14		GDF7	POM121L2
ZNF324		FAM184B	GPR179
SPRR2F		AGXT	INO80
TUSC2		LIMS3	ATP2B1
EXOSC1		YIPF5	CDH12
TUBE1		CREB5	DHX8
TVP23A		ELF5	ANP32A
MISP		LMNB1	ESF1
PRSS1		OR4K17	AATF
GATAD1		RSBN1	LZTFL1
AKR1C1		ZNF814	DIRAS2
MRPS26		CTNNA1	SNRPG
CYC1		SLC24A2	U2SURP
PCMTD2		CREM	XKR4
FAM135B		TNR	EXOC5
SRRM2		OXTR	ILF2
ZNF324B		DDAH1	INS
H2AFZ		TYROBP	IL17C
ZNF676		TEX261	PHYH
NASP		PRPF38A	ATP5L2
HIST1H3A		APOBEC3H	CABLES2
KRTAP13-2		IDI1	PXDNL
RAB22A		SPSB4	UBE2B
MFSD1		TMEM254	ZBBX
TTF2		GJB3	COMMD6
ALG2		HCRT	IL11RA
CRX		IRAK2	CPNE7
EBNA1BP2		MEOX2	LTA4H
NKAIN3		POTEE	OTOR
ISCA2		TYW3	SHPRH
INO80B		CCDC42	AKR1C1
ZNHIT3		CHIC2	ANKRD20A2
HIST1H2BJ		C3orf58	DAPP1
MED19		CDCA4	IPO13
SAA1		PRMT6	NAA15
ALKBH4		SMCP	POLR1D
C8orf44		TGOLN2	RNF103
DNAAF5		DDX60	TRIM69
MGAT2		ROBO3	VPS26A
NAA30		HLA-DRB5	DCAKD
PIAS4		VIM	ITPA
NDUFB9		FOXG1	CYB5R4
LYPLA1		HLA-DQA1	HIST1H2BD
ZDHHC7		KRTCAP3	GLE1
CCDC74B		MAB21L2	TEX29
NIPA2		MARVELD3	NLRC5
CHMP5		MNDA	OR2L13
TRAPPC6B		PTPN5	SNAI3
FKBP6		CCDC7	SYNGR2
STIL		FAM50B	ZNF169
ENTPD8		WDR45B	CASC1
MBTD1		GFOD1	OR7G2
ZNF124		FAM43A	PELI2
DECR2		GRB14	ZNF148
GDF3		CEL	IFT122
CLPP		MAP7D1	SLC2A13
ME2		RPL13A	CDK10
OR2L3		CD58	CNOT10
MPG		FOXP2	DDX27
PRSS21		B3GAT1	MYO1B
CELF5		KCNJ15	OR13D1
RIOK2		PCDHAC1	PITPNM3
TFAP4		FAM181B	RASSF8
TTC39C		TMPRSS11F	COMMD5
ANKRD30A		TRPC4AP	EMP1
HEATR3		MTF2	TEX101
SDF2		LSM14B	FBXL5
RPS3A		FBXO6	HIST1H3E
LCN1		ARFGAP1	INHA
MSRB2		GM2A	KRT6A
NDUFA10		FAM210B	PNKP
PDCD5		GPSM1	PTGIS
TNFSF4		CD69	VPS37B
PDGFRL		ASB18	CST2
IRF5		CNR2	LRRC18
NDUFB4		GMPPA	ZFP3
NDUFB7		GRB2	ABHD10
ATP5E		KCNA5	ADAM2
CEP192		LMO4	GPHN
DUSP12		LOR	MPV17L
FAM210A		RPS10	SDCBP
ZFAND5		TRAF3IP1	STK11
NDUFAF3		TSPAN1	UBE2I
ARHGAP39		ZNF254	NDEL1
EXOSC10		ZNF474	MSL1
TRIM38		GPN3	C10orf99
LAIR2		PRKCG	JPH2
TERF2IP		ZIC1	HDGF
C17orf58		CLPP	KLRB1
HSF1		SERPINH1	OTUD4
USP17L2		CBX6	AAAS
RAB11FIP3		DUSP2	ADSL
RHBDF1		IL36RN	AHCY
SLC25A22		LIMCH1	CAPRIN2
ISG20		PDHX	FBXW12
ZNF174		PRSS16	IMPACT
SRCAP		SOCS1	MAPK6
ABCF2		ZXDC	NACA2
FH		AP2A1	PRH2
RPIA		ATP6V1C2	PTBP3
MED23		DEF6	SLC5A8
NDUFS1		PIK3C2B	SLC7A5
SLC12A9		SNRPF	TMOD3
MMP17		NAT16	UROC1
OR2T27		CYP27C1	WDR46
RIOK1		PLEKHA6	ZNF845
DYRK1A		YWHAQ	SDHB
ZNF592		FEZ2	GOLGA6L1
NSUN3		SLC43A1	RTN4RL1
PTBP1		DEPDC1B	NOS1AP
TMEM87A		RTCA	PLS1
PARP1		ZNF219	SPATA16
RNF39		CADPS2	NAP1L4
C9orf131		HMGN4	ABCA1
NPL		POLDIP3	CST4
RPL9		HTR6	SERF2
STK11		SLC39A9	CES3
AKIRIN1		SLC6A4	UPF3A
LGR5		ALPP	FNTA
MXRA7		LRRN1	GNB4
TAS2R38		ACSS2	HSD17B4
USP53		CRP	NFYC
TUBD1		GNG7	VASP
MYO1C		ARHGAP44	VPS13A
PRCC		IMP3	ERCC8
SHARPIN		AK3	SLC35G3
ZNF511		PPTC7	UBN1
CTRB2		NR1H3	AK1
KISS1R		OLIG2	HNMT
TESK1		ADAMTS6	MRGPRX1
CPOX		GTPBP4	TAGLN3
MTMR9		ZNF408	UNC45A
TAF4		GPR158	FNBP1
KAT7		LMNA	SPTLC1
CLCN7		TNFSF9	GLT6D1
COMMD6		PRMT8	PGM2
SPATA5L1		TSHR	AAMP
TRPM5		MCC	CES1
COASY		TFCP2	HMGB1
EIF3J		INPP5F	NEK6
FAM153A		ZNF530	SHCBP1
IRF7		HIST2H2AA3	UGT2B11
ITGA8		NLK	IL10
MAPK8IP3		PGM1	MAP3K1
RPL31		CCT4	RP1
VPS9D1		CHEK1	APEH
ABHD11		DMRTB1	HSF2
CLSPN		TRIM27	KREMEN1
DFFB		TRMT13	OR5T2
GTF2IRD2		ALPPL2	SHISA5
2018-03-09		EIF4A3	NINJ1
CPA1		PTPRC	TRPV1
KRTAP10-1		RAVER2	UBE2D3
UBR5		ASB4	CUBN
C2orf69		C3orf67	GIP
TRMT1		CDK20	MDC1
MAP2K2		HNRNPDL	SIRT4
ULK3		SMOC2	UGT2B4
NSUN5		PPID	IGFL2
TSC2		CNTNAP5	PCDH9
NUDT4		GLDN	C11orf63
SLC35G1		MFSD5	ZNF322
PPP2R3C		MTUS2	AARD
RPL32		NANOGNB	ALOXE3
PHLDA2		NRG2	GRK6
NDUFS5		PCDHA5	KCNJ4
BCCIP		TMPRSS4	2018-03-09
IL31RA		TTC30B	SPATA13
MRPL19		ZBTB4	TLN2
PALB2		KBTBD8	ZC3H11A
RPP40		SLC30A1	KRBA2
C2orf49		GPR37	DIAPH1
CSPP1		HLA-DOA	LIMD1
DUOX1		LBH	UNC119
CGB2		CCDC170	HESX1
HIST1H2BC		MPV17L2	PPCDC
YAF2		TXNDC5	TMEM132B
EIF6		ALDH1L2	FOXA2
ZG16B		FAM89A	MMAB
STRC		NUTF2	OR3A3
GNL1		ABCG1	SPG11
PRAM1		GALNT3	TEX30
UQCR11		INPP5B	CASS4
CAPN9		TRIML1	ORC3
NPIPB6		TSHZ2	CEND1
ABCC6		SLC6A5	GART
CTNNB1		BARX2	TREML2
FAM72B		TWIST1	CD79B
HIST1H2BN		HEBP2	DNAL1
TINF2		TNFSF18	PPP3CA
IQCH		AQP11	RNMT
GJD4		PSEN2	RTN4RL2
TACC1		SPEN	CTNNB1
HIST1H2AE		LMX1B	SCN10A
HIST1H2BH		AAED1	VAC14
MRPS18B		ACYP2	ZNF174
MKI67		HOXA4	DENND4A
UQCR10		PTPN12	SLC7A6
VKORC1L1		SCRG1	LAMTOR2
LACTB		TCF3	ZNF676
ENO3		CASQ1	C14orf105
TMEM140		OR52E8	DDX23
CS		FGF4	DHX36
IL12A		MAP3K6	FUZ
PARP10		LXN	GRIK2
SNAP29		TRIM58	NCR2
NDUFS8		RASAL2	UMPS
ZNF600		SLC39A4	ENPP5
C6orf118		ANKRD45	RHCG
HIST1H2BK		TNK2	CALCRL
MIS18BP1		PDZD8	CDV3
NBEA		SH2D3A	CEP192
KLHDC3		IQUB	DEFA5
BRCA2		HMG20B	FAM162A
ZNF460		MARC2	FREM2
ARPP19		DGKQ	HBG1
CYCS		EGFL7	KIAA1551
RPS27L		GSE1	KRT76
VAPB		HAND1	NCOA6
PLIN3		MS4A7	NEK10
SOX6		MSGN1	PARN
CIDEA		NKTR	PSMA8
RRP36		RAB11FIP5	SCRT1
AGO2		SIX5	SLC1A3
BAX		ZNF575	SLC52A1
CCDC78		CYP1B1	CETP
CHD7		PRR16	SPINT1
CNBP		DKK3	ATP5G1
DPY19L2		SCN2B	CPEB1
FUT3		DUOX1	DUS2
HBQ1		MLYCD	RIN2
KLHDC8A		C1orf115	SNCG
LETM2		ACVR2B	SLC35G6
MGRN1		ACP1	CDH15
MRPL32		MYL1	NEXN
RPL19		ANXA4	ITPR2
SLC5A2		EIF2B2	ACOX1
SOCS1		CNRIP1	HIST1H4L
TCERG1		PEAK1	POLR3F
ZBTB11		CRYGN	RNF145
ZNF253		DAG1	EIF4B
B4GALT6		GHITM	GTF3C5
FNTA		HOXB6	PIGL
PCF11		IL1B	CLASRP
FUT2		MAST4	TRAF2
SET		MUC1	YTHDF1
USP31		NRG1	LSM1
COX11		RAPGEF3	BRPF1
RNF6		SIGIRR	CLDND1
TNNI3		ZNF799	CLVS1
MGEA5		MCL1	SPIRE1
KIF15		LLGL1	MAP1LC3B2
ATP5L		LAMB1	DDX5
COIL		AKR1C2	VAPA
HIST2H2AC		HSPB6	MARS
TMEM9B		KLK15	SLC26A7
ZNF785		LILRB3	PABPC1
ASPHD1		NKD2	SUPT4H1
POU2F1		SLC39A8	CYP8B1
TBC1D5		TIGD2	ERVFRD-1
CUL2		FZD4	EXOC3
NBPF15		PAPOLG	FAM103A1
SLX4		SOX21	GNL2
COA1		BATF3	GPCPD1
FAM189B		CDK5R2	ING3
FXR1		GBE1	PGBD2
GALNTL5		OCEL1	SERPINI1
JUND		PBXIP1	SRRM1
SLC41A3		ZIC4	TPT1
TOMM7		EID2	COX5A
ZNF343		2018-03-05	FHOD3
KHDRBS3		PCDHA8	TAS2R60
SDHA		SNPH	TDGF1
SURF6		BMP3	VPS18
NDUFB5		EPGN	SMIM14
CRYGN		PPFIA2	TAS2R20
HMGN1		ACP5	RAD51
PTAR1		CNPY1	ST6GALNAC4
DDX56		TLR5	IFITM3
HIST1H1C		COL16A1	BRCA2
ALCAM		EZH2	VN1R2
FRG1		PCSK7	C12orf49
C1orf109		MNX1	CCNA1
COQ2		SIAE	CACNB3
NDUFS3		SMCO2	MGAT2
ZKSCAN5		ACBD6	OR11H1
NDUFAF4		COL6A1	SLC38A11
NRARP		B3GALT6	CTPS1
SPTSSA		RXFP3	GRIN2A
MRPL9		STC2	SLC1A5
DEXI		B3GALNT1	SLC29A3
TRDMT1		CBWD1	CDKL2
FSCN1		ETF1	LTF
RAD51D		FAM160A2	RAP1A
ZEB2		SCUBE2	SLC12A6
RMDN1		AKR1B1	MTRR
SH3GL1		BTNL9	PAPPA
NTHL1		DGAT2	PYGB
PNO1		MRGPRX4	DTX2
XPA		AGFG1	VDAC1
NFIA		COX8A	CLYBL
RMND5B		CSMD2	DGAT1
TTC37		KLF13	WDFY2
TUB		IRX2	ZNF705B
UIMC1		RERGL	MED29
ZNF655		PRAMEF4	OR8U1
GRSF1		TMEM60	PRB2
CHODL		CYP2J2	NRBP1
HCN2		TCF12	PARP4
GBE1		TMEM41B	EXOSC8
GNPNAT1		ENDOG	TRIM40
IPPK		SOX8	PTPN1
RPL10A		C1QTNF2	C9orf131
NCAPG2		HSD17B8	MAP2K1
RNASEH1		KRT37	CD2BP2
KRTAP13-1		PCDHGA8	DCAF16
RAP2A		PHC2	EPPIN
TRAF7		ZNF35	PANK3
TM9SF4		GORAB	PNMA2
MRPS22		UCN	WRAP53
COX4I1		B3GALT4	ZNF98
MKL2		BCL11B	MGLL
OVOL2		FRMD3	PGBD1
MOGAT3		KCNH2	RGS3
NMRK2		PCDHB2	TPTE
MTCH1		PIGR	TSNAXIP1
DLD		RWDD3	ELF1
IFNA13		DBX2	NACC1
CDYL		LCP2	PIGT
ZNF276		SNCAIP	CYP1A1
EIF4H		VAX2	SLCO4C1
NDUFA6		FBRSL1	ST8SIA1
RGS2		RPL3L	TAF6
VENTX		PTPRN2	LCN10
YWHAG		C10orf53	PIEZO1
ZNF524		CCDC3	RSU1
COG3		SCLY	SLC25A31
HTR3D		TRIM25	SLC7A13
BLK		GORASP2	ATP6V1C1
CFDP1		NCS1	DDIT3
CDK4		ATF6	TGS1
ZC3H11A		ATG4D	CNGA1
SOD2		CASP3	FDX1
XRCC1		CDKN2D	TRHR
FAM193B		UGT1A1	AP3M2
GATS		FAM19A3	P2RY12
CELF2		EBF3	DNAJC22
HIST1H2BD		FAM3C	MAPK7
R3HDM1		SYNJ1	MCMDC2
SGPL1		TAS2R9	NFE2
BRCA1		UNG	TPD52L2
ZZEF1		ACSM2B	MRRF
CTAGE4		FEZ1	NCBP1
HIST2H2BE		SLC28A1	ORC4
UMOD		SLC35D3	TAS2R46
KIAA2013		SPATA31D1	FANCD2OS
CUBN		ADRB2	OCIAD1
FOSL2		ANGEL2	PSMB10
HIST1H3B		BARX1	BICD1
NOB1		RIC8B	CNTRL
ACCSL		C11orf42	CRK
DARS2		ITGB4	LENG1
PRODH2		PACRG	PLEKHF1
PSMF1		TRIM47	UBE2D4
SEC61B			CES5A
SERPINF1			CYB5D2
UBE2V2			POLQ
TPD52L1			RMI1
MECR			RPS25
UBE2M			UGT2B15
COX6B2			ATL1
CLDN9			BTG4
BAZ1B			GGT5
RPS7			RPE
ISOC2			BNC1
MKRN1			CRIPT
SERTAD3			FAR2
RNPS1			GRK7
DLAT			HPSE
GCSH			IDH3A
GZMM			PHF12
NDUFA11			PPAT
RFWD2			PRCP
ZNF672			PRG3
KLF7			RPL5
WFDC10A			SKA1
YRDC			SLC30A5
FBXL16			SLC47A1
NUDT15			SPACA7
ATP5C1			SREK1
CA3			STAT5A
CYP4F11			ZNF263
HYDIN			EFHB
LIN7B			FURIN
HSD17B12			SEMA5B
MGAT5			ARHGEF11
ZNF526			ATF5
PGAP1			C17orf49
SREK1			LIG1
NOC4L			LYPLA2
EPHB6			MELK
PANK3			IFITM2
SMAD1			NUDT4
CCNL2			PDZD2
MPHOSPH10			ABCC11
ABCF1			NETO2
AQP12B			DCTN6
CSPG4			HSP90B1
OR2T12			BZW1
RFFL			CCR2
CENPO			MCM8
HOXA9			TICAM1
FANCC			ZNF343
AGBL5			CINP
GON4L			GABPA
ITPK1			SLC17A2
PLXNA2			NUP214
PRDM10			POFUT1
SMARCE1			ANKS4B
TMEM259			GTF2E1
XRCC3			TRMT6
CNGA1			COX6C
NOA1			STRN3
ACTR5			VPS9D1
CTSO			AGAP9
MAX			NARS
UBXN2B			STRBP
IL17D			PFAS
ZNF311			CST9
SLC20A1			ZNF677
TBC1D10B			CSDE1
GOLGA6L1			PDE6D
PMM2			TNFSF8
RAB24			TTC26
RNF40			DSE
H3F3B			ZNF470
MT1X			CCDC144A
SPATA33			CPAMD8
COMMD3			HOMER2
ATP6V0A4			ZBTB2
FN1			UPK1A
NOL6			DAZAP1
SLC4A1AP			KRTAP13-3
TMED7			PLEKHO2
CEP152			RETNLB
FKBPL			VWF
INTS12			ARNTL2
JMJD4			COL25A1
MANBA			SEPT14
MGST2			C2orf16
CADM4			NDC80
MADCAM1			OR5C1
MTA1			YBX3
TMX1			IQGAP3
CYP2U1			TGIF1
LIG4			SUCNR1
ACTA1			MPZL2
CERS2			RTN4
CMC2			BRIP1
DCTPP1			CHST4
FOXH1			GATAD1
KLK5			IFIT1
TOX4			PAICS
EXOSC4			CYP26A1
CD1D			MMP25
ELP5			ACSM3
EWSR1			CELSR3
ARMC10			SREBF1
POP5			TAB2
ZNF24			RAB20
TCOF1			ALCAM
ARL13B			DNAJC24
FAM207A			FASTKD5
POLE2			RNF152
SCAND1			ZFP28
ZNF133			PATL1
FANCL			ACADS
MDC1			GPX2
PUM2			EDNRA
CEP41			PACS2
BACE1			LYZL4
PON2			NIPA2
PSMG1			NSRP1
PRKAR2B			ZNF569
SLC30A9			HLF
IPO5			PAQR4
PILRA			PDGFC
SMG5			GEMIN6
NPAS1			TGM3
COL18A1			ZNHIT1
EIF1			GFPT2
RTN4RL2			OR2L5
YWHAZ			SPG21
DSCAML1			ACVR2A
TRIM49C			GLI1
MDK			MAP3K7CL
MTCH2			MPHOSPH8
ACP6			PAX1
TSPAN18			ACSBG2
EMC4			ENSA
FBXO3			OCLM
GOLGA8K			CHID1
HSD3B7			MRPL45
DNAJC19			TLDC1
PRSS27			ZBTB12
SLPI			CD200R1
HERC6			MND1
ZNF597			SLC35D1
C1QTNF9B			AMFR
COG7			BET1
MUC20			NLRP9
KRTAP10-3			SGCE
TMEM97			C1orf27
KLF6			KCNT2
TTI2			ASPSCR1
LIG1			MIS18BP1
DAXX			RBP2
NECAP1			REM1
TAX1BP1			CTRB2
CBWD3			DCLRE1B
CD83			GALK2
DNAJB6			STARD6
HIST1H4D			AIFM2
LIMD2			DUSP11
LRRN2			KCTD21
MT2A			CKAP2
SLC38A2			RPAP1
MRTO4			CASP10
MTX1			DNAJB8
GADD45B			OLA1
HIST1H2AL			PIGF
SULT2B1			RIMS2
UQCRB			TMEM68
MUS81			ZCCHC17
NRBP2			MGAT1
GGA1			ZNF333
TRPA1			ATMIN
DCBLD2			ST8SIA4
ZNF85			HSBP1
SPG21			AP4E1
CHD1			HAAO
RAB40C			ITGA8
UNC119			MYH9
FRG2			GRINA
RNF7			ARHGEF7
C22orf23			DOCK5
MMP25			SLC35A5
FUT1			TMEM45A
SUCLG1			LCA5
SYF2			PKIG
EED			RAB7A
NOP9			NAE1
ZNF213			MAD2L2
ZNF579			SLC10A5
USP21			CMIP
ACBD3			HIST1H2BL
GLIS3			RYR1
NDUFA3			NDRG4
NXN			WASF3
			CDK13
			GOLGA6B
			IFI30
			ZER1
			FGF10
			GLMN
			RNF20
			TESK1

## Sheet: S2B. p53 hypergeometric test
S2B. Significantly enriched pathways for p53 CDE genes (FDR<0.1) with hypergeometric test
We tested for significant overlap of the pathway genes with CDE+/- genes
CDE+ genes							CDE- genes
pathway	# overlapping genes	pathway size	odds ratio	p value	p adjusted		pathway	# overlapping genes	pathway size	odds ratio	p value	p adjusted
Respiratory electron transport	35	71	16.2584	1.06897e-24	2.97175e-22		COPII-mediated vesicle transport	6	60	8.9846	0.000103654	0.00459148
Respiratory electron transport, ATP synthesis by chemiosmotic coupling, and heat production by uncoupling proteins.	37	83	13.4747	4.53964e-24	6.3101e-22		ER to Golgi Anterograde Transport	8	123	5.66493	0.000161104	0.00459148
The citric acid (TCA) cycle and respiratory electron transport	43	129	8.41558	9.7097e-22	8.99766e-20		S Phase	8	135	5.12493	0.000304974	0.00579451
Complex I biogenesis	25	44	21.7781	5.24366e-20	3.64434e-18		Transport to the Golgi and subsequent modification	8	154	4.45294	0.000733981	0.0104592
rRNA processing in the nucleus and cytosol	38	148	5.76887	4.10969e-15	2.28499e-13		Cell Cycle	15	514	2.48125	0.00214272	0.0230465
Homology Directed Repair	32	108	6.9969	7.55457e-15	3.50028e-13		Synthesis of DNA	6	111	4.60529	0.00276773	0.0230465
rRNA processing	38	154	5.46895	1.65847e-14	6.5865e-13		DNA Replication	6	114	4.47614	0.00316101	0.0230465
Major pathway of rRNA processing in the nucleolus and cytosol	36	141	5.71371	2.63803e-14	9.16717e-13		Cell Cycle, Mitotic	13	432	2.5458	0.00323459	0.0230465
HDR through Homologous Recombination (HRR) or Single Strand Annealing (SSA)	30	103	6.81443	8.75298e-14	2.7037e-12		Cell Cycle Checkpoints	9	244	3.1108	0.0037555	0.0237848
DNA Double-Strand Break Repair	34	134	5.65446	1.68758e-13	4.69148e-12		Immune System	34	1705	1.73306	0.00421816	0.0240435
B-WICH complex positively regulates rRNA expression	20	55	9.38856	1.27292e-11	3.21702e-10		Asparagine N-linked glycosylation	9	262	2.88589	0.00594781	0.0308205
Packaging Of Telomere Ends	15	30	16.3525	1.93644e-11	4.48608e-10		Mitotic Spindle Checkpoint	5	95	4.45681	0.00692305	0.0328845
Positive epigenetic regulation of rRNA expression	22	69	7.70041	2.46475e-11	4.9792e-10		Separation of Sister Chromatids	6	148	3.3965	0.0110263	0.0483459
Telomere Maintenance	19	51	9.74555	2.5289e-11	4.9792e-10		Mitotic Anaphase	6	157	3.19208	0.0144233	0.0544094
DNA Repair	44	247	3.62177	2.68662e-11	4.9792e-10		Mitotic Metaphase and Anaphase	6	158	3.17086	0.014841	0.0544094
Condensation of Prophase Chromosomes	16	36	13.0895	3.96766e-11	6.8938e-10		Adaptive Immune System	15	647	1.94066	0.0166022	0.0544094
SIRT1 negatively regulates rRNA expression	15	32	14.4267	6.32283e-11	1.03397e-09		mRNA Splicing - Major Pathway	6	163	3.06881	0.0170565	0.0544094
DNA methylation	14	29	15.2398	1.68595e-10	2.60386e-09		Interleukin-1 family signaling	5	119	3.51267	0.0171819	0.0544094
G2/M DNA damage checkpoint	21	69	7.18931	1.87517e-10	2.74366e-09		mRNA Splicing	6	170	2.93643	0.0205264	0.0615793
ERCC6 (CSB) and EHMT2 (G9a) positively regulate rRNA expression	16	40	10.9091	2.73381e-10	3.8e-09		Membrane Trafficking	12	522	1.90716	0.0323092	0.0920811
Meiotic recombination	17	46	9.60114	3.30137e-10	4.29827e-09		M Phase	8	299	2.21195	0.0354276	0.0961605
Chromosome Maintenance	21	71	6.90115	3.40151e-10	4.29827e-09
Meiosis	21	72	6.76548	4.54106e-10	5.26006e-09
Processing of DNA double-strand break ends	21	72	6.76548	4.54106e-10	5.26006e-09
Activated PKN1 stimulates transcription of AR (androgen receptor) regulated genes KLK2 and KLK3	14	31	13.4483	5.16313e-10	5.7414e-09
PRC2 methylates histones and DNA	15	37	11.1454	7.93911e-10	8.48874e-09
DNA Damage/Telomere Stress Induced Senescence	18	55	7.9708	9.96196e-10	1.02571e-08
Meiotic synapsis	17	51	8.18739	2.1115e-09	2.09642e-08
Amyloid fiber formation	18	63	6.55179	1.14728e-08	1.09981e-07
Nonhomologous End-Joining (NHEJ)	15	44	8.4525	1.3245e-08	1.22737e-07
RHO GTPases activate PKNs	17	57	6.95519	1.4311e-08	1.28337e-07
Recruitment and ATM-mediated phosphorylation of repair and signaling proteins at DNA double strand breaks	16	51	7.47402	1.69737e-08	1.47459e-07
DNA Double Strand Break Response	16	52	7.26639	2.31986e-08	1.95431e-07
Eukaryotic Translation Termination	20	82	5.28982	3.46857e-08	2.83607e-07
Epigenetic regulation of gene expression	23	107	4.49935	4.29728e-08	3.33759e-07
Eukaryotic Translation Elongation	20	83	5.20564	4.32206e-08	3.33759e-07
Pre-NOTCH Transcription and Translation	16	56	6.53865	7.474e-08	5.48209e-07
Viral mRNA Translation	19	78	5.27576	7.78605e-08	5.48209e-07
Deposition of new CENPA-containing nucleosomes at the centromere	14	43	7.87695	7.8879e-08	5.48209e-07
Nucleosome assembly	14	43	7.87695	7.8879e-08	5.48209e-07
Reproduction	21	94	4.71958	8.19201e-08	5.55458e-07
Peptide chain elongation	19	80	5.10229	1.203e-07	7.96268e-07
Cell Cycle	60	514	2.21117	2.18108e-07	1.39071e-06
Formation of a pool of free 40S subunits	20	91	4.61665	2.21142e-07	1.39071e-06
Cap-dependent Translation Initiation	22	108	4.19818	2.30118e-07	1.39071e-06
Eukaryotic Translation Initiation	22	108	4.19818	2.30118e-07	1.39071e-06
L13a-mediated translational silencing of Ceruloplasmin expression	21	100	4.35935	2.51434e-07	1.48721e-06
Selenocysteine synthesis	19	84	4.78769	2.74509e-07	1.58987e-06
GTP hydrolysis and joining of the 60S ribosomal subunit	21	101	4.30458	3.00229e-07	1.70334e-06
Senescence-Associated Secretory Phenotype (SASP)	17	69	5.3457	3.14476e-07	1.74849e-06
Nonsense Mediated Decay (NMD) independent of the Exon Junction Complex (EJC)	19	85	4.71416	3.34431e-07	1.82297e-06
Formation of the beta-catenin:TCF transactivating complex	15	55	6.12294	3.73967e-07	1.99598e-06
G2/M Checkpoints	25	138	3.63663	3.80529e-07	1.99598e-06
NoRC negatively regulates rRNA expression	17	70	5.2447	3.92992e-07	2.02318e-06
Nonsense Mediated Decay (NMD) enhanced by the Exon Junction Complex (EJC)	21	103	4.19905	4.2481e-07	2.10888e-06
Nonsense-Mediated Decay (NMD)	21	103	4.19905	4.2481e-07	2.10888e-06
Negative epigenetic regulation of rRNA expression	17	72	5.05358	6.05591e-07	2.95358e-06
Pre-NOTCH Expression and Processing	16	66	5.22733	8.83922e-07	4.23673e-06
RUNX1 regulates genes involved in megakaryocyte differentiation and platelet function	15	60	5.44005	1.26982e-06	5.98323e-06
SRP-dependent cotranslational protein targeting to membrane	20	101	4.0441	1.29694e-06	6.00918e-06
HDR through Homologous Recombination (HRR)	15	61	5.32181	1.59386e-06	7.2638e-06
Resolution of D-loop Structures through Holliday Junction Intermediates	10	28	9.03191	2.22476e-06	9.97553e-06
Activation of HOX genes during differentiation	17	80	4.40937	2.91329e-06	1.26546e-05
Activation of anterior HOX genes in hindbrain development during early embryogenesis	17	80	4.40937	2.91329e-06	1.26546e-05
Metabolism of RNA	62	581	1.99408	2.97933e-06	1.27424e-05
Resolution of D-Loop Structures	10	29	8.55635	3.21846e-06	1.35566e-05
Cellular Senescence	24	149	3.14958	5.61215e-06	2.32862e-05
Estrogen-dependent gene expression	20	111	3.59694	5.96852e-06	2.44007e-05
HDACs deacetylate histones	13	52	5.42963	6.47155e-06	2.60738e-05
Oxidative Stress Induced Senescence	17	86	4.0245	8.20557e-06	3.23275e-05
Transcriptional regulation by small RNAs	15	69	4.53123	8.25631e-06	3.23275e-05
Influenza Viral RNA Transcription and Replication	19	105	3.61278	9.51334e-06	3.67321e-05
RUNX1 regulates transcription of genes involved in differentiation of HSCs	17	88	3.91073	1.13206e-05	4.31112e-05
ESR-mediated signaling	20	117	3.37301	1.35425e-05	5.01975e-05
Influenza Infection	20	117	3.37301	1.35425e-05	5.01975e-05
Selenoamino acid metabolism	19	108	3.49025	1.44855e-05	5.29865e-05
Influenza Life Cycle	19	109	3.45123	1.65992e-05	5.99294e-05
rRNA modification in the nucleus and cytosol	11	42	5.77031	2.06618e-05	7.36407e-05
Regulation of expression of SLITs and ROBOs	23	153	2.89778	2.76732e-05	9.73815e-05
Translation	33	263	2.36122	2.82424e-05	9.81424e-05
Cell Cycle Checkpoints	31	244	2.39243	3.84646e-05	0.000132014
Signaling by Nuclear Receptors	23	157	2.81048	4.20243e-05	0.000141102
Resolution of D-loop Structures through Synthesis-Dependent Strand Annealing (SDSA)	8	24	8.10842	4.21276e-05	0.000141102
Mitotic Prophase	17	98	3.42515	4.86708e-05	0.000161077
Metabolism	142	1785	1.46813	6.28408e-05	0.000205526
RNA Polymerase II Transcription	95	1100	1.58592	6.80508e-05	0.000219978
Generic Transcription Pathway	87	994	1.6048	8.81821e-05	0.000281777
Gene expression (Transcription)	102	1220	1.53121	0.000127743	0.000402733
Citric acid cycle (TCA cycle)	7	21	8.1001	0.000128933	0.000402733
Fanconi Anemia Pathway	8	28	6.48686	0.000144435	0.000446144
E3 ubiquitin ligases ubiquitinate target proteins	11	52	4.36008	0.000170472	0.000520781
Glyoxylate metabolism and glycine degradation	8	29	6.17755	0.000189317	0.000572066
Gene Silencing by RNA	15	92	3.17264	0.000271426	0.000811359
Mitochondrial protein import	10	47	4.38832	0.000318551	0.000942098
Transcriptional regulation by RUNX1	24	191	2.35045	0.000329341	0.000962122
Homologous DNA Pairing and Strand Exchange	9	39	4.86753	0.000332243	0.000962122
M Phase	33	299	2.03622	0.000336775	0.000965191
Signaling by ROBO receptors	24	194	2.30839	0.000415306	0.00117811
Deubiquitination	27	231	2.16652	0.000467026	0.00131145
Protein ubiquitination	12	69	3.42147	0.000597723	0.00166167
HATs acetylate histones	14	89	3.03697	0.000624596	0.00171919
Cell Cycle, Mitotic	42	432	1.77072	0.000841255	0.00229283
Activation of the mRNA upon binding of the cap-binding complex and eIFs, and subsequent binding to 43S	10	53	3.77417	0.000872919	0.00235603
Base Excision Repair	8	36	4.63112	0.000927378	0.00245534
Resolution of Abasic Sites (AP sites)	8	36	4.63112	0.000927378	0.00245534
Cellular responses to stress	34	330	1.88349	0.000953464	0.00250059
Metabolism of amino acids and derivatives	33	323	1.86451	0.00129585	0.00336679
Chromatin modifying enzymes	23	201	2.10895	0.00158442	0.00404099
Chromatin organization	23	201	2.10895	0.00158442	0.00404099
Infectious disease	33	329	1.82576	0.001757	0.00444042
Metabolism of proteins	131	1759	1.34795	0.00185018	0.00463378
Cellular responses to external stimuli	37	383	1.75333	0.00186879	0.00463861
Signaling by NOTCH	21	182	2.12656	0.00223875	0.00545356
Ub-specific processing proteases	20	170	2.17296	0.00223929	0.00545356
Transcriptional Regulation by TP53	32	321	1.81209	0.00225597	0.00545356
TCF dependent signaling in response to WNT	21	184	2.10021	0.00255768	0.00612961
Gap-filling DNA repair synthesis and ligation in GG-NER	6	25	5.10981	0.0026708	0.00634601
Ribosomal scanning and start codon recognition	9	52	3.39304	0.00291954	0.00682044
Translation initiation complex formation	9	52	3.39304	0.00291954	0.00682044
Cristae formation	5	18	6.21868	0.00306068	0.00709057
Formation of the ternary complex, and subsequently, the 43S complex	8	45	3.50252	0.00414953	0.00953363
Presynaptic phase of homologous DNA pairing and strand exchange	7	36	3.90819	0.00429785	0.00979346
RHO GTPase Effectors	24	233	1.87242	0.00504712	0.0114073
Developmental Biology	67	841	1.42628	0.00589205	0.0131457
TP53 Regulates Metabolic Genes	10	68	2.79539	0.00591085	0.0131457
Loss of Nlp from mitotic centrosomes	9	59	2.91662	0.00692997	0.0151695
Loss of proteins required for interphase microtubule organization from the centrosome	9	59	2.91662	0.00692997	0.0151695
Metalloprotease DUBs	5	22	4.75437	0.00774551	0.0168223
Pyruvate metabolism and Citric Acid (TCA) cycle	8	50	3.08451	0.00799552	0.0172307
Resolution of AP sites via the multiple-nucleotide patch replacement pathway	5	23	4.48999	0.00942963	0.0201649
AURKA Activation by TPX2	9	62	2.75106	0.00957865	0.0203272
RMTs methylate histone arginines	7	42	3.23655	0.0102545	0.0215966
Organelle biogenesis and maintenance	20	197	1.83783	0.011517	0.0240731
Centrosome maturation	9	65	2.60299	0.0129275	0.0262325
Global Genome Nucleotide Excision Repair (GG-NER)	9	65	2.60299	0.0129275	0.0262325
Recruitment of NuMA to mitotic centrosomes	9	65	2.60299	0.0129275	0.0262325
Recruitment of mitotic centrosome proteins and complexes	9	65	2.60299	0.0129275	0.0262325
Regulation of PLK1 Activity at G2/M Transition	10	77	2.41826	0.013943	0.028088
Sphingolipid de novo biosynthesis	6	35	3.34567	0.0148972	0.0297944
TRAF6 mediated IRF7 activation	5	27	3.67267	0.018659	0.0370514
Dual Incision in GG-NER	6	38	3.03141	0.0218601	0.0431
Apoptotic execution phase	7	49	2.69566	0.0229783	0.0449857
Regulation of TP53 Activity through Phosphorylation	10	84	2.1885	0.0244094	0.0474532
Activation of Matrix Metalloproteinases	5	29	3.36618	0.0249401	0.0478162
Transcriptional Regulation by E2F6	5	29	3.36618	0.0249401	0.0478162
Regulation of TP53 Activity	15	147	1.84338	0.0252245	0.0480302
UCH proteinases	10	86	2.13049	0.0282305	0.0533882
Recognition of DNA damage by PCNA-containing replication complex	5	30	3.23133	0.0285322	0.0535943
Nucleotide Excision Repair	10	88	2.0757	0.0324586	0.0605603
Mitochondrial biogenesis	7	53	2.46075	0.0337798	0.0626053
Anchoring of the basal body to the plasma membrane	9	79	2.08039	0.040621	0.0747857
Apoptosis	15	157	1.71241	0.0417794	0.0764124
Interferon alpha/beta signaling	8	68	2.15659	0.0441671	0.0802514
HDR through Single Strand Annealing (SSA)	5	34	2.7849	0.0460648	0.083156
Programmed Cell Death	15	160	1.67661	0.0479848	0.0860631

## Sheet: S2C. KRAS hypergeometric test
S2C. Significantly enriched pathways for KRAS CDE genes (FDR<0.1) with hypergeometric test
We tested for significant overlap of the pathway genes with CDE+/- genes
CDE+ genes		CDE- genes
No significant pathway		pathway	# overlapping genes	pathway size	odds ratio	p value	p adjusted
		Nucleobase biosynthesis	9	15	24.1255	3.03585e-08	8.80398e-06
		Purine ribonucleoside monophosphate biosynthesis	7	12	22.4638	1.48909e-06	0.000215918
		p130Cas linkage to MAPK signaling for integrins	6	15	10.6871	0.000131404	0.0127024
		Integrin alphaIIb beta3 signaling	7	27	5.61403	0.00076445	0.0380496
		Integrin signaling	7	27	5.61403	0.00076445	0.0380496
		Glucuronidation	6	20	6.8683	0.000788785	0.0380496
		Amino acid transport across the plasma membrane	7	28	5.34567	0.000967927	0.0380496
		Cobalamin (Cbl, vitamin B12) transport and metabolism	6	21	6.4103	0.00104965	0.0380496
		Nicotinamide salvaging	5	16	7.27716	0.00179277	0.0577671
		Resolution of D-loop Structures through Synthesis-Dependent Strand Annealing (SDSA)	6	24	5.34065	0.00223665	0.0584561
		Metabolism	133	1785	1.33416	0.00236641	0.0584561
		Metabolism of nucleotides	13	91	2.68084	0.00257202	0.0584561
		Metabolism of water-soluble vitamins and cofactors	15	113	2.46434	0.00262045	0.0584561
		MAP2K and MAPK activation	7	35	4.00802	0.00383421	0.0742033
		Transport of inorganic cations/anions and amino acids/oligopeptides	13	96	2.51858	0.00413228	0.0742033
		Homology Directed Repair	14	108	2.39601	0.00445258	0.0742033
		Platelet Aggregation (Plug Formation)	7	36	3.86883	0.00452195	0.0742033
		Transport of Mature mRNA derived from an Intron-Containing Transcript	10	66	2.867	0.00508119	0.0742033
		Antigen activates B Cell Receptor (BCR) leading to generation of second messengers	6	28	4.36886	0.00511747	0.0742033
		Resolution of D-loop Structures through Holliday Junction Intermediates	6	28	4.36886	0.00511747	0.0742033
		Synthesis of substrates in N-glycan biosythesis	9	57	3.00856	0.00584219	0.0806779
		Resolution of D-Loop Structures	6	29	4.17875	0.00613636	0.0808884
		Homologous DNA Pairing and Strand Exchange	7	39	3.50581	0.00714704	0.0901148

## Sheet: S2D. p53 GSEA
S2D. Significantly enriched pathways for p53 CDE genes (FDR<0.1) with GSEA analysis
The sign of ES and NES scores represents the direction of enrichment (positive values represent pathways enriched by CDE+ genes, negative values represent those enriched by CDE- genes). The table is sorted by adjusted p value and p value.
pathway	p value	p adjusted	enrichment score	normalized enrichment score	# more extreme	pathway size	leading edge genes
Metabolism	0.000100735	0.00294238	0.246923	1.33008	0	1409	BRIP1,INPP5E,PSME3,SPHK2,CYP2A13,PRSS3,NDUFA8,PDXK,RPL27A,SRD5A1,GBA2,INPP4B,PDSS2,NDUFB8,NDUFAF1,NDUFA2,NDUFC1,PHKG1,SLC27A5,FTCD,NDUFB6,NDUFA5,GPC6,NDUFB2,RPL6,RPL34,CA5A,RPL36AL,RPS3,CPNE7,ATP5I,PON1,FDX1,NMRK2,CTRB2,STK11,NDUFB7,NMRAL1,TIMMDC1,LIPT1,SDHD,COX5A,NDUFS1,RPS3A,ENO3,GDE1,CSPG4,AZIN1,MGST2,ITPKC,SGPL1,CPOX,NDUFA11,NDUFS2,LIAS,RPIA,LYPLA1,NDUFB4,CS,PSMF1,ENTPD8,HSD17B12,ISCA2,PANK3,…
Metabolism of proteins	0.000100766	0.00294238	0.254021	1.36724	0	1367	UCHL3,WDR48,PSME3,RAB26,RPL27A,AGBL3,RAB40B,WRN,H2AFX,ALG2,NDUFB8,EEF1D,RPL6,RPL34,CTDSP2,H2AFZ,COX17,FN1,RPL36AL,RPS3,TRAPPC6B,ULBP2,HIST1H2BL,CHCHD3,RRAGA,HIST2H2AC,PIGX,CLSPN,RAB22A,RPS3A,DMBT1,HIST1H2BH,PGAP1,EIF4EBP1,INO80B,EIF3J,KEAP1,SMAD1,VCPKMT,COMMD6,CS,PSMF1,UBE2V2,GALNTL5,AGXT,RPS27A,PRSS21,RFWD2,MGAT2,RPS7,YY1,H3F3A,RPS8,HIST1H3A,MTX1,TNIP3,MRPL3,CUL7,MRPL4,TGFB1,COQ2,HIST2H2BE,ABCA3…
Gene expression (Transcription)	0.000102354	0.00294238	0.286282	1.52564	0	978	TAF8,EXO1,ZNF417,BRIP1,EHMT1,ZNF425,PSME3,TAF1D,PAPOLA,WRN,H2AFX,CDK5,ZNF668,TAF3,ZNF771,ZNF587,RAD9A,NELFA,ZNF705A,CTNNB1,DDX21,H2AFZ,MAML1,CCNG1,ZNF688,TSC2,TWISTNB,YWHAE,CCNT1,CPSF4,HIST1H2BL,RRAGA,HIST2H2AC,HUS1,STK11,ZNF655,YAF2,COX5A,BAX,DROSHA,ZNF324B,HIST1H2BH,ZKSCAN5,RAD1,SMAD1,POU2F1,ZNF133,PSMF1,EED,CCNT2,ZFP28,TAF4,RPS27A,ELF2,ZNF155,ZNF343,SETD1A,MED23,RNPS1,ZNF460,BAZ1B,YY1,H3F3A,PO…
RNA Polymerase II Transcription	0.000102669	0.00294238	0.28852	1.53231	0	894	TAF8,EXO1,ZNF417,BRIP1,EHMT1,ZNF425,PSME3,PAPOLA,WRN,H2AFX,CDK5,ZNF668,TAF3,ZNF771,ZNF587,RAD9A,NELFA,ZNF705A,CTNNB1,H2AFZ,MAML1,CCNG1,ZNF688,TSC2,YWHAE,CCNT1,CPSF4,HIST1H2BL,RRAGA,HIST2H2AC,HUS1,STK11,ZNF655,YAF2,COX5A,BAX,ZNF324B,HIST1H2BH,ZKSCAN5,RAD1,SMAD1,POU2F1,ZNF133,PSMF1,EED,CCNT2,ZFP28,TAF4,RPS27A,ELF2,ZNF155,ZNF343,SETD1A,MED23,RNPS1,ZNF460,YY1,H3F3A,HIST1H3A,RFFL,GATAD2A,COX4I1,HIST2H…
Generic Transcription Pathway	0.000103093	0.00294238	0.289394	1.53124	0	808	EXO1,ZNF417,BRIP1,EHMT1,ZNF425,PSME3,WRN,H2AFX,CDK5,ZNF668,TAF3,ZNF771,ZNF587,RAD9A,NELFA,ZNF705A,CTNNB1,H2AFZ,MAML1,CCNG1,ZNF688,TSC2,YWHAE,CCNT1,HIST1H2BL,RRAGA,HIST2H2AC,HUS1,STK11,ZNF655,YAF2,COX5A,BAX,ZNF324B,HIST1H2BH,ZKSCAN5,RAD1,SMAD1,ZNF133,PSMF1,EED,CCNT2,ZFP28,TAF4,RPS27A,ELF2,ZNF155,ZNF343,SETD1A,MED23,ZNF460,YY1,H3F3A,HIST1H3A,RFFL,GATAD2A,COX4I1,HIST2H2BE,BRCA1,CR1,FBXW7,YWHAG,ZNF32…
Transcriptional Regulation by TP53	0.000116266	0.00294238	0.340041	1.66063	0	257	EXO1,BRIP1,EHMT1,WRN,CDK5,TAF3,RAD9A,NELFA,CCNG1,TSC2,YWHAE,CCNT1,RRAGA,HUS1,STK11,COX5A,BAX,RAD1,CCNT2,TAF4,RPS27A,RFFL,GATAD2A,COX4I1,BRCA1,YWHAG,DAXX,CYCS,HDAC1,MDC1,PIN1,PRKAB1,TSC1,JMY,PMS2,TFDP2,E2F1,RAD51D,TFDP1,AGO2,FANCC,NELFB,SUPT5H,CNOT4,NDUFA4,GSR,DDIT4,MEAF6,COX7C,TAF13,COX5B,SCO2,YWHAZ,RBL2,BTG2,COX7A2L,NOC2L,AGO1,SSRP1,RMI2
Translation	0.000119689	0.00294238	0.445011	2.11588	0	199	RPL27A,EEF1D,RPL6,RPL34,RPL36AL,RPS3,RPS3A,EIF4EBP1,EIF3J,RPS27A,RPS7,RPS8,MRPL3,MRPL4,APEH,SEC61B,AIMP2,N6AMT1,RPL32,DARS2,MRPL43,PPA2,MRPL36,MRPS24,RPL8,MRPS26,MRPL9,MRPL19,MRPS22,RPS27L,MRPL35,RPL14,MRPS2,MRPL10,MRPL49,MRPL21,CARS2,RPL24,MRPL28,EIF4H,MTFMT,RPL7,SSR1,MRPL15,MRPL27,RPL7A,MRPS11,RPL30,EARS2,MRPL16,MRPL51,MRPS18A,RPL19,MRPL18,MRPL40,RPN2,RPS15A,MRPL1,RPL35,CHCHD1,HARS2,MRPS16,MRPS…
DNA Repair	0.000119933	0.00294238	0.359129	1.70364	0	195	EXO1,WDR48,BRIP1,WRN,H2AFX,FANCG,RAD9A,HIST1H2BL,MPG,HUS1,CLSPN,POLE4,NTHL1,HIST1H2BH,POLE3,RAD1,UBE2V2,RPS27A,FANCA,OGG1,BAZ1B,LIG1,PPP4R2,FANCL,SLX4,HIST2H2BE,XRCC3,BRCA1,SIRT6,XPA,TDP2,HIST1H2BN,MDC1,UIMC1,SMARCA5,PMS2,LIG4,HMGN1,HIST1H2BC,RAD51D,BRCA2,FANCC,EME2,PIAS4,HIST1H2BD,POLE2,POLN,ABL1,PAXIP1,XRCC1,RAD51B,RMI2,KPNA2,HIST3H2BB,UBB,FEN1,MUS81,XRCC2,APEX1,HERC2,CCNH,HIST1H2BK,HIST1H4A
Chromatin modifying enzymes	0.000122895	0.00294238	0.404755	1.88687	0	170	EHMT1,H2AFX,H2AFZ,HIST1H2BL,HIST2H2AC,HIST1H2BH,EED,SETD1A,MORF4L1,HIST1H3A,GATAD2A,HIST2H2BE,KDM1B,KDM5A,SMARCD1,ELP5,MTA1,HDAC1,HIST1H2BN,MBIP,SUPT20H,KDM4C,CDK4,SETDB1,DPY30,HIST1H2BC,H2AFJ,ARID1A,HIST1H2BD,SUZ12,KMT2C,ARID1B,EPC1,MEAF6,SMARCE1,SUPT7L,KAT7,HIST1H2AG,HIST1H2AJ,SAP30,TAF5L,HIST3H2A,SUDS3,NCOA1,ARID4B,CREBBP,HIST3H2BB,KDM2A,SETD2,HIST2H2BF,CCND1,RCOR1,HIST1H2BK,SMYD2,HIST1H4A,VPS…
Chromatin organization	0.000122895	0.00294238	0.404755	1.88687	0	170	EHMT1,H2AFX,H2AFZ,HIST1H2BL,HIST2H2AC,HIST1H2BH,EED,SETD1A,MORF4L1,HIST1H3A,GATAD2A,HIST2H2BE,KDM1B,KDM5A,SMARCD1,ELP5,MTA1,HDAC1,HIST1H2BN,MBIP,SUPT20H,KDM4C,CDK4,SETDB1,DPY30,HIST1H2BC,H2AFJ,ARID1A,HIST1H2BD,SUZ12,KMT2C,ARID1B,EPC1,MEAF6,SMARCE1,SUPT7L,KAT7,HIST1H2AG,HIST1H2AJ,SAP30,TAF5L,HIST3H2A,SUDS3,NCOA1,ARID4B,CREBBP,HIST3H2BB,KDM2A,SETD2,HIST2H2BF,CCND1,RCOR1,HIST1H2BK,SMYD2,HIST1H4A,VPS…
rRNA processing	0.000129803	0.00294238	0.499044	2.21359	0	114	THUMPD1,TEX10,RPL27A,WDR46,RPL6,RPL34,RPL36AL,RPS3,HEATR1,GAR1,RPS3A,EXOSC1,EXOSC10,RPS27A,BMS1,RPS7,RPS8,RIOK1,NOB1,WDR75,RPL32,NOL6,PNO1,RRP36,RPP40,RIOK2,RPL8,TRMT10C,RPS27L,RPL14,RPL24,RPL7,WDR3,RPL7A,RPL30,RPL19,RPS15A,RPL35,EXOSC3,EXOSC8,NOP10,EXOSC6
DNA Double-Strand Break Repair	0.000130753	0.00294238	0.488277	2.15109	0	109	EXO1,BRIP1,WRN,H2AFX,RAD9A,HIST1H2BL,HUS1,CLSPN,POLE4,HIST1H2BH,POLE3,RAD1,UBE2V2,RPS27A,BAZ1B,PPP4R2,SLX4,HIST2H2BE,XRCC3,BRCA1,SIRT6,TDP2,HIST1H2BN,MDC1,UIMC1,SMARCA5,LIG4,HIST1H2BC,RAD51D,BRCA2,EME2,PIAS4,HIST1H2BD,POLE2,ABL1,PAXIP1,XRCC1,RAD51B,RMI2,KPNA2,HIST3H2BB,UBB,FEN1,MUS81,XRCC2,HERC2,HIST1H2BK,HIST1H4A
rRNA processing in the nucleus and cytosol	0.000130753	0.00294238	0.511188	2.24992	0	108	THUMPD1,TEX10,RPL27A,WDR46,RPL6,RPL34,RPL36AL,RPS3,HEATR1,GAR1,RPS3A,EXOSC1,EXOSC10,RPS27A,BMS1,RPS7,RPS8,RIOK1,NOB1,WDR75,RPL32,NOL6,PNO1,RRP36,RPP40,RIOK2,RPL8,RPS27L,RPL14,RPL24,RPL7,WDR3,RPL7A,RPL30,RPL19,RPS15A,RPL35,EXOSC3,EXOSC8,NOP10,EXOSC6
The citric acid (TCA) cycle and respiratory electron transport	0.000131372	0.00294238	0.609635	2.66895	0	105	NDUFA8,NDUFB8,NDUFAF1,NDUFA2,NDUFC1,NDUFB6,NDUFA5,NDUFB2,ATP5I,NDUFB7,TIMMDC1,SDHD,COX5A,NDUFS1,NDUFA11,NDUFS2,NDUFB4,CS,DLAT,NDUFS8,NDUFA10,UQCR10,COX4I1,SDHA,FH,NDUFA6,NDUFB5,DLD,CYCS,CYC1,ATP5L,NDUFAF4,SDHB,UQCRFS1,NDUFAF3,NDUFAF5,NDUFA4,NDUFS5,ETFB,COX7C,NDUFB3,NDUFA3,NDUFS7,UQCRB,COX5B,NDUFS3,SUCLG1,COX7A2L,ETFA,UQCRC1,UQCRQ,NNT,OGDH,NDUFAF2,ACAD9,D2HGDH,NDUFS6,SLC16A3,MPC2,NDUFV1,SDHC
Major pathway of rRNA processing in the nucleolus and cytosol	0.000131961	0.00294238	0.497094	2.16426	0	101	TEX10,RPL27A,WDR46,RPL6,RPL34,RPL36AL,RPS3,HEATR1,RPS3A,EXOSC1,EXOSC10,RPS27A,BMS1,RPS7,RPS8,RIOK1,NOB1,WDR75,RPL32,NOL6,PNO1,RRP36,RPP40,RIOK2,RPL8,RPS27L,RPL14,RPL24,RPL7,WDR3,RPL7A,RPL30,RPL19,RPS15A,RPL35,EXOSC3,EXOSC8,EXOSC6,C1D,RPL37,RPS19
Homology Directed Repair	0.00013468	0.00294238	0.527869	2.24979	0	89	EXO1,BRIP1,WRN,H2AFX,RAD9A,HIST1H2BL,HUS1,CLSPN,POLE4,HIST1H2BH,POLE3,RAD1,UBE2V2,RPS27A,PPP4R2,SLX4,HIST2H2BE,XRCC3,BRCA1,SIRT6,HIST1H2BN,MDC1,UIMC1,HIST1H2BC,RAD51D,BRCA2,EME2,PIAS4,HIST1H2BD,POLE2,ABL1,XRCC1,RAD51B,RMI2,HIST3H2BB,UBB,FEN1,MUS81,XRCC2,HERC2,HIST1H2BK,HIST1H4A
HDR through Homologous Recombination (HRR) or Single Strand Annealing (SSA)	0.000135099	0.00294238	0.526259	2.23053	0	86	EXO1,BRIP1,WRN,H2AFX,RAD9A,HIST1H2BL,HUS1,CLSPN,POLE4,HIST1H2BH,POLE3,RAD1,UBE2V2,RPS27A,PPP4R2,SLX4,HIST2H2BE,XRCC3,BRCA1,SIRT6,HIST1H2BN,MDC1,UIMC1,HIST1H2BC,RAD51D,BRCA2,EME2,PIAS4,HIST1H2BD,POLE2,ABL1,RAD51B,RMI2,HIST3H2BB,UBB,MUS81,XRCC2,HERC2,HIST1H2BK,HIST1H4A
Reproduction	0.000135906	0.00294238	0.48587	2.02757	0	78	TERF1,H2AFX,H2AFZ,HIST1H2BL,HIST2H2AC,HIST1H2BH,FKBP6,TERF2IP,H3F3A,HIST1H3A,ACR,TERF2,HIST2H2BE,BRCA1,HIST1H2BN,TINF2,CATSPERD,CDK4,HIST1H2BC,ZP3,BRCA2,H2AFJ,REC8,HIST1H2BD,HIST1H2AJ,SYNE1,SYCP3,HIST3H2BB
Oxidative Stress Induced Senescence	0.000138351	0.00294238	0.48871	1.99018	0	69	H2AFX,H2AFZ,HIST1H2BL,HIST2H2AC,HIST1H2BH,EED,RPS27A,H3F3A,HIST1H3A,HIST2H2BE,HIST1H2BN,CDK4,TFDP2,E2F1,HIST1H2BC,TFDP1,H2AFJ,HIST1H2BD,CDK6,SUZ12,AGO1,HIST1H2AJ,HIST3H2BB,UBB,E2F3,MINK1,HIST1H2BK,HIST1H4A,EZH2,PHC2,H2AFV,MAPK10,MAPK11
Respiratory electron transport, ATP synthesis by chemiosmotic coupling, and heat production by uncoupling proteins.	0.000138351	0.00294238	0.704816	2.87023	0	69	NDUFA8,NDUFB8,NDUFAF1,NDUFA2,NDUFC1,NDUFB6,NDUFA5,NDUFB2,ATP5I,NDUFB7,TIMMDC1,SDHD,COX5A,NDUFS1,NDUFA11,NDUFS2,NDUFB4,NDUFS8,NDUFA10,UQCR10,COX4I1,SDHA,NDUFA6,NDUFB5,CYCS,CYC1,ATP5L,NDUFAF4,SDHB,UQCRFS1,NDUFAF3,NDUFAF5,NDUFA4,NDUFS5,ETFB,COX7C,NDUFB3,NDUFA3,NDUFS7,UQCRB,COX5B,NDUFS3,COX7A2L,ETFA,UQCRC1,UQCRQ,NDUFAF2,ACAD9,NDUFS6
Mitochondrial translation	0.000138639	0.00294238	0.629899	2.54685	0	66	MRPL3,MRPL4,MRPL43,MRPL36,MRPS24,MRPS26,MRPL9,MRPL19,MRPS22,MRPL35,MRPS2,MRPL10,MRPL49,MRPL21,MRPL28,MTFMT,MRPL15,MRPL27,MRPS11,MRPL16,MRPL51,MRPS18A,MRPL18,MRPL40,MRPL1,CHCHD1,MRPS16,MRPS10,TSFM,MRPL13,MRPL2,MRPS25,MRPL38,MRPS17,OXA1L,MRPL34,MRPS27,ERAL1,MRPS23,MRPL24,MRPS15,MRPS6,MRPL47,TUFM,MRPL39,AURKAIP1,MTRF1L
SRP-dependent cotranslational protein targeting to membrane	0.000138754	0.00294238	0.473567	1.92274	0	68	RPL27A,RPL6,RPL34,RPL36AL,RPS3,RPS3A,RPS27A,RPS7,RPS8,SEC61B,RPL32,RPL8,RPS27L,RPL14,RPL24,RPL7,SSR1,RPL7A,RPL30,RPL19,RPN2,RPS15A,RPL35
Formation of a pool of free 40S subunits	0.000139958	0.00294238	0.498061	1.99628	0	63	RPL27A,RPL6,RPL34,RPL36AL,RPS3,RPS3A,EIF3J,RPS27A,RPS7,RPS8,RPL32,RPL8,RPS27L,RPL14,RPL24,RPL7,RPL7A,RPL30,RPL19,RPS15A,RPL35,EIF3L,RPL37,RPS19,EIF3E,RPL18A
Eukaryotic Translation Elongation	0.000140469	0.00294238	0.552262	2.18535	0	58	RPL27A,EEF1D,RPL6,RPL34,RPL36AL,RPS3,RPS3A,RPS27A,RPS7,RPS8,RPL32,RPL8,RPS27L,RPL14,RPL24,RPL7,RPL7A,RPL30,RPL19,RPS15A,RPL35,EEF1B2,RPL37,RPS19
Negative epigenetic regulation of rRNA expression	0.000140489	0.00294238	0.49831	1.98493	0	61	TAF1D,H2AFX,H2AFZ,TWISTNB,HIST1H2BL,HIST2H2AC,HIST1H2BH,H3F3A,POLR1E,HIST1H3A,HIST2H2BE,SIN3A,HDAC1,HIST1H2BN,SMARCA5,HIST1H2BC,H2AFJ,HIST1H2BD,HIST1H2AJ,SAP30,SUDS3,ARID4B,HIST3H2BB,TAF1B,CCNH,HIST1H2BK,HIST1H4A,SIRT1,H2AFV,CD3EAP,TAF1C
Respiratory electron transport	0.000140489	0.00294238	0.738588	2.94204	0	61	NDUFA8,NDUFB8,NDUFAF1,NDUFA2,NDUFC1,NDUFB6,NDUFA5,NDUFB2,NDUFB7,TIMMDC1,SDHD,COX5A,NDUFS1,NDUFA11,NDUFS2,NDUFB4,NDUFS8,NDUFA10,UQCR10,COX4I1,SDHA,NDUFA6,NDUFB5,CYCS,CYC1,NDUFAF4,SDHB,UQCRFS1,NDUFAF3,NDUFAF5,NDUFA4,NDUFS5,ETFB,COX7C,NDUFB3,NDUFA3,NDUFS7,UQCRB,COX5B,NDUFS3,COX7A2L,ETFA,UQCRC1,UQCRQ,NDUFAF2,ACAD9,NDUFS6
Mitochondrial translation elongation	0.000140568	0.00294238	0.665476	2.64572	0	60	MRPL3,MRPL4,MRPL43,MRPL36,MRPS24,MRPS26,MRPL9,MRPL19,MRPS22,MRPL35,MRPS2,MRPL10,MRPL49,MRPL21,MRPL28,MRPL15,MRPL27,MRPS11,MRPL16,MRPL51,MRPS18A,MRPL18,MRPL40,MRPL1,CHCHD1,MRPS16,MRPS10,TSFM,MRPL13,MRPL2,MRPS25,MRPL38,MRPS17,OXA1L,MRPL34,MRPS27,ERAL1,MRPS23,MRPL24,MRPS15,MRPS6,MRPL47,TUFM,MRPL39,AURKAIP1
Mitochondrial translation initiation	0.000140568	0.00294238	0.651176	2.58887	0	60	MRPL3,MRPL4,MRPL43,MRPL36,MRPS24,MRPS26,MRPL9,MRPL19,MRPS22,MRPL35,MRPS2,MRPL10,MRPL49,MRPL21,MRPL28,MTFMT,MRPL15,MRPL27,MRPS11,MRPL16,MRPL51,MRPS18A,MRPL18,MRPL40,MRPL1,CHCHD1,MRPS16,MRPS10,MRPL13,MRPL2,MRPS25,MRPL38,MRPS17,OXA1L,MRPL34,MRPS27,ERAL1,MRPS23,MRPL24,MRPS15,MRPS6,MRPL47,MRPL39,AURKAIP1
Mitochondrial translation termination	0.000140568	0.00294238	0.643566	2.55861	0	60	MRPL3,MRPL4,MRPL43,MRPL36,MRPS24,MRPS26,MRPL9,MRPL19,MRPS22,MRPL35,MRPS2,MRPL10,MRPL49,MRPL21,MRPL28,MRPL15,MRPL27,MRPS11,MRPL16,MRPL51,MRPS18A,MRPL18,MRPL40,MRPL1,CHCHD1,MRPS16,MRPS10,MRPL13,MRPL2,MRPS25,MRPL38,MRPS17,OXA1L,MRPL34,MRPS27,ERAL1,MRPS23,MRPL24,MRPS15,MRPS6,MRPL47,MRPL39,AURKAIP1,MTRF1L
Selenocysteine synthesis	0.000140568	0.00294238	0.534382	2.12453	0	60	RPL27A,RPL6,RPL34,RPL36AL,RPS3,RPS3A,RPS27A,RPS7,RPS8,RPL32,RPL8,RPS27L,RPL14,RPL24,RPL7,RPL7A,RPL30,SEPHS2,RPL19,RPS15A,RPL35
Meiosis	0.000140706	0.00294238	0.541038	2.14526	0	59	TERF1,H2AFX,H2AFZ,HIST1H2BL,HIST2H2AC,HIST1H2BH,FKBP6,TERF2IP,H3F3A,HIST1H3A,TERF2,HIST2H2BE,BRCA1,HIST1H2BN,TINF2,CDK4,HIST1H2BC,BRCA2,H2AFJ,REC8,HIST1H2BD,HIST1H2AJ,SYNE1,SYCP3,HIST3H2BB
Processing of DNA double-strand break ends	0.000140706	0.00294238	0.561024	2.2245	0	59	EXO1,BRIP1,WRN,H2AFX,RAD9A,HIST1H2BL,HUS1,CLSPN,HIST1H2BH,RAD1,UBE2V2,RPS27A,PPP4R2,HIST2H2BE,BRCA1,SIRT6,HIST1H2BN,MDC1,UIMC1,HIST1H2BC,PIAS4,HIST1H2BD,RMI2,HIST3H2BB,UBB,HERC2,HIST1H2BK,HIST1H4A
Eukaryotic Translation Termination	0.000141103	0.00294238	0.56222	2.20932	0	56	RPL27A,RPL6,RPL34,RPL36AL,RPS3,RPS3A,RPS27A,RPS7,RPS8,APEH,N6AMT1,RPL32,RPL8,RPS27L,RPL14,RPL24,RPL7,RPL7A,RPL30,RPL19,RPS15A,RPL35
G2/M DNA damage checkpoint	0.000141103	0.00294238	0.551741	2.16814	0	56	EXO1,BRIP1,WRN,H2AFX,RAD9A,YWHAE,HIST1H2BL,HUS1,HIST1H2BH,RAD1,UBE2V2,HIST2H2BE,BRCA1,YWHAG,HIST1H2BN,MDC1,UIMC1,HIST1H2BC,PIAS4,HIST1H2BD,YWHAZ,RMI2,HIST3H2BB,HERC2,HIST1H2BK,HIST1H4A
Pre-NOTCH Expression and Processing	0.000141103	0.00294238	0.565123	2.22073	0	56	H2AFX,H2AFZ,MAML1,HIST1H2BL,HIST2H2AC,HIST1H2BH,H3F3A,HIST1H3A,HIST2H2BE,PRKCI,SIRT6,HIST1H2BN,TFDP2,E2F1,HIST1H2BC,TFDP1,AGO2,H2AFJ,HIST1H2BD,AGO1,HIST1H2AJ,CREBBP,HIST3H2BB,E2F3,CCND1,HIST1H2BK,HIST1H4A
Peptide chain elongation	0.000141143	0.00294238	0.539663	2.11514	0	55	RPL27A,RPL6,RPL34,RPL36AL,RPS3,RPS3A,RPS27A,RPS7,RPS8,RPL32,RPL8,RPS27L,RPL14,RPL24,RPL7,RPL7A,RPL30,RPL19,RPS15A,RPL35
Positive epigenetic regulation of rRNA expression	0.000141243	0.00294238	0.53869	2.12185	0	57	TAF1D,H2AFX,DDX21,H2AFZ,TWISTNB,HIST1H2BL,HIST2H2AC,HIST1H2BH,BAZ1B,H3F3A,POLR1E,HIST1H3A,GATAD2A,HIST2H2BE,MTA1,HDAC1,HIST1H2BN,SMARCA5,MYO1C,HIST1H2BC,H2AFJ,HIST1H2BD,HIST1H2AJ,HIST3H2BB,TAF1B,HIST1H2BK,HIST1H4A,H2AFV,CD3EAP,TAF1C
Viral mRNA Translation	0.000141764	0.00294238	0.541855	2.11686	0	54	RPL27A,RPL6,RPL34,RPL36AL,RPS3,RPS3A,RPS27A,RPS7,RPS8,RPL32,RPL8,RPS27L,RPL14,RPL24,RPL7,RPL7A,RPL30,RPL19,RPS15A,RPL35
RUNX1 regulates genes involved in megakaryocyte differentiation and platelet function	0.000142349	0.00294238	0.575666	2.2262	0	51	H2AFX,H2AFZ,HIST1H2BL,HIST2H2AC,HIST1H2BH,SETD1A,H3F3A,HIST1H3A,HIST2H2BE,SIN3A,HDAC1,HIST1H2BN,DPY30,HIST1H2BC,PF4,H2AFJ,HIST1H2BD,KMT2C,GP1BA,AGO1,HIST1H2AJ,HIST3H2BB,HIST1H2BK,HIST1H4A,KMT2D,H2AFV,KMT2E
HDACs deacetylate histones	0.000143143	0.00294238	0.521618	1.99467	0	48	HIST1H2BL,HIST2H2AC,HIST1H2BH,HIST1H3A,GATAD2A,HIST2H2BE,MTA1,HDAC1,HIST1H2BN,HIST1H2BC,HIST1H2BD,HIST1H2AG,HIST1H2AJ,SAP30,HIST3H2A,SUDS3,ARID4B,HIST3H2BB,HIST2H2BF,RCOR1,HIST1H2BK,HIST1H4A
Pre-NOTCH Transcription and Translation	0.000143823	0.00294238	0.613515	2.33447	0	47	H2AFX,H2AFZ,MAML1,HIST1H2BL,HIST2H2AC,HIST1H2BH,H3F3A,HIST1H3A,HIST2H2BE,PRKCI,SIRT6,HIST1H2BN,TFDP2,E2F1,HIST1H2BC,TFDP1,AGO2,H2AFJ,HIST1H2BD,AGO1,HIST1H2AJ,CREBBP,HIST3H2BB,E2F3,CCND1,HIST1H2BK,HIST1H4A
RHO GTPases activate PKNs	0.000143823	0.00294238	0.557536	2.12146	0	47	H2AFX,H2AFZ,YWHAE,HIST1H2BL,HIST2H2AC,HIST1H2BH,H3F3A,HIST1H3A,HIST2H2BE,MYH14,YWHAG,HIST1H2BN,KLK2,KDM4C,HIST1H2BC,H2AFJ,HIST1H2BD,YWHAZ,HIST1H2AJ,HIST3H2BB,HIST1H2BK,HIST1H4A
Formation of the beta-catenin:TCF transactivating complex	0.000145328	0.00294238	0.605706	2.27905	0	45	H2AFX,CTNNB1,H2AFZ,HIST1H2BL,HIST2H2AC,HIST1H2BH,H3F3A,HIST1H3A,HIST2H2BE,MEN1,BCL9,HDAC1,HIST1H2BN,HIST1H2BC,PYGO2,H2AFJ,HIST1H2BD,HIST1H2AJ,CREBBP,HIST3H2BB,TLE2,HIST1H2BK,HIST1H4A,KMT2D,TCF4,H2AFV,LEF1
B-WICH complex positively regulates rRNA expression	0.000145879	0.00294238	0.581197	2.17693	0	44	TAF1D,H2AFX,DDX21,H2AFZ,TWISTNB,HIST1H2BL,HIST2H2AC,HIST1H2BH,BAZ1B,H3F3A,POLR1E,HIST1H3A,HIST2H2BE,HIST1H2BN,SMARCA5,MYO1C,HIST1H2BC,H2AFJ,HIST1H2BD,HIST1H2AJ,HIST3H2BB,TAF1B,HIST1H2BK,HIST1H4A,H2AFV,CD3EAP,TAF1C
Telomere Maintenance	0.000146177	0.00294238	0.573943	2.14104	0	43	TERF1,H2AFX,H2AFZ,HIST1H2BL,HIST2H2AC,POLE4,HIST1H2BH,POLE3,TERF2IP,LIG1,TERF2,HIST2H2BE,HIST1H2BN,TINF2,HIST1H2BC,H2AFJ,HIST1H2BD,POLE2,HIST1H2AJ,HIST3H2BB,FEN1,HIST1H2BK,HIST1H4A
Meiotic synapsis	0.000146413	0.00294238	0.597584	2.22006	0	42	TERF1,H2AFX,H2AFZ,HIST1H2BL,HIST2H2AC,HIST1H2BH,FKBP6,TERF2IP,TERF2,HIST2H2BE,BRCA1,HIST1H2BN,TINF2,HIST1H2BC,H2AFJ,REC8,HIST1H2BD,HIST1H2AJ,SYNE1,SYCP3,HIST3H2BB,HIST1H2BK,HIST1H4A
DNA Damage/Telomere Stress Induced Senescence	0.00014708	0.00294238	0.576091	2.12118	0	40	TERF1,H2AFX,H2AFZ,HIST1H2BL,HIST2H2AC,HIST1H2BH,TERF2IP,TERF2,HIST2H2BE,HIST1H2BN,UBN1,TINF2,HIRA,HIST1H2BC,H2AFJ,HIST1H1C,HIST1H2BD,HIST1H2AJ,HIST3H2BB,HIST1H2BK,HIST1H4A
DNA Double Strand Break Response	0.00014708	0.00294238	0.571212	2.10322	0	40	H2AFX,HIST1H2BL,HIST1H2BH,UBE2V2,RPS27A,BAZ1B,HIST2H2BE,BRCA1,HIST1H2BN,MDC1,UIMC1,SMARCA5,HIST1H2BC,PIAS4,HIST1H2BD,ABL1,KPNA2,HIST3H2BB,UBB,HERC2,HIST1H2BK,HIST1H4A
Recruitment and ATM-mediated phosphorylation of repair and signaling proteins at DNA double strand breaks	0.000148104	0.00294238	0.564634	2.06543	0	39	H2AFX,HIST1H2BL,HIST1H2BH,UBE2V2,RPS27A,BAZ1B,HIST2H2BE,BRCA1,HIST1H2BN,MDC1,UIMC1,SMARCA5,HIST1H2BC,PIAS4,HIST1H2BD,ABL1,HIST3H2BB,UBB,HERC2,HIST1H2BK,HIST1H4A
Complex I biogenesis	0.000148765	0.00294238	0.746924	2.70196	0	37	NDUFA8,NDUFB8,NDUFAF1,NDUFA2,NDUFC1,NDUFB6,NDUFA5,NDUFB2,NDUFB7,TIMMDC1,NDUFS1,NDUFA11,NDUFS2,NDUFB4,NDUFS8,NDUFA10,NDUFA6,NDUFB5,NDUFAF4,NDUFAF3,NDUFAF5,NDUFS5,NDUFB3,NDUFA3,NDUFS7,NDUFS3,NDUFAF2,ACAD9,NDUFS6
ERCC6 (CSB) and EHMT2 (G9a) positively regulate rRNA expression	0.000149231	0.00294238	0.603512	2.15651	0	35	H2AFX,H2AFZ,HIST1H2BL,HIST2H2AC,HIST1H2BH,H3F3A,HIST1H3A,GATAD2A,HIST2H2BE,MTA1,HDAC1,HIST1H2BN,HIST1H2BC,H2AFJ,HIST1H2BD,HIST1H2AJ,HIST3H2BB,HIST1H2BK,HIST1H4A
Meiotic recombination	0.000149231	0.00294238	0.584906	2.12373	0	38	H2AFX,H2AFZ,HIST1H2BL,HIST2H2AC,HIST1H2BH,H3F3A,HIST1H3A,HIST2H2BE,BRCA1,HIST1H2BN,CDK4,HIST1H2BC,BRCA2,H2AFJ,HIST1H2BD,HIST1H2AJ,HIST3H2BB,HIST1H2BK,HIST1H4A
Nonhomologous End-Joining (NHEJ)	0.000150784	0.00294238	0.624223	2.20961	0	34	H2AFX,HIST1H2BL,HIST1H2BH,UBE2V2,HIST2H2BE,BRCA1,TDP2,HIST1H2BN,MDC1,UIMC1,LIG4,HIST1H2BC,PIAS4,HIST1H2BD,PAXIP1,HIST3H2BB,HERC2,HIST1H2BK,HIST1H4A
PRC2 methylates histones and DNA	0.000151423	0.00294238	0.656352	2.26539	0	30	H2AFX,H2AFZ,HIST1H2BL,HIST2H2AC,HIST1H2BH,EED,H3F3A,HIST1H3A,HIST2H2BE,HIST1H2BN,HIST1H2BC,H2AFJ,HIST1H2BD,SUZ12,HIST1H2AJ,HIST3H2BB,HIST1H2BK,HIST1H4A,EZH2,H2AFV
Condensation of Prophase Chromosomes	0.000151584	0.00294238	0.662052	2.26572	0	29	H2AFX,H2AFZ,HIST1H2BL,HIST2H2AC,HIST1H2BH,H3F3A,HIST1H3A,HIST2H2BE,SET,HIST1H2BN,HIST1H2BC,H2AFJ,NCAPG2,HIST1H2BD,HIST1H2AJ,MCPH1,HIST3H2BB,HIST1H2BK,HIST1H4A,SMC4,H2AFV
Activated PKN1 stimulates transcription of AR (androgen receptor) regulated genes KLK2 and KLK3	0.000151999	0.00294238	0.696024	2.31733	0	26	H2AFX,H2AFZ,HIST1H2BL,HIST2H2AC,HIST1H2BH,H3F3A,HIST1H3A,HIST2H2BE,HIST1H2BN,KLK2,KDM4C,HIST1H2BC,H2AFJ,HIST1H2BD,HIST1H2AJ,HIST3H2BB,HIST1H2BK,HIST1H4A
SIRT1 negatively regulates rRNA expression	0.000152207	0.00294238	0.686937	2.3275	0	28	TAF1D,H2AFX,H2AFZ,HIST1H2BL,HIST2H2AC,HIST1H2BH,H3F3A,HIST1H3A,HIST2H2BE,HIST1H2BN,HIST1H2BC,H2AFJ,HIST1H2BD,HIST1H2AJ,HIST3H2BB,TAF1B,HIST1H2BK,HIST1H4A,SIRT1,H2AFV,TAF1C
DNA methylation	0.000153586	0.00294238	0.638182	2.09798	0	25	H2AFX,H2AFZ,HIST1H2BL,HIST2H2AC,HIST1H2BH,H3F3A,HIST1H3A,HIST2H2BE,HIST1H2BN,HIST1H2BC,H2AFJ,HIST1H2BD,HIST1H2AJ,HIST3H2BB,HIST1H2BK,HIST1H4A
Packaging Of Telomere Ends	0.000153917	0.00294238	0.732974	2.3868	0	24	TERF1,H2AFX,H2AFZ,HIST1H2BL,HIST2H2AC,HIST1H2BH,TERF2IP,TERF2,HIST2H2BE,HIST1H2BN,TINF2,HIST1H2BC,H2AFJ,HIST1H2BD,HIST1H2AJ,HIST3H2BB,HIST1H2BK,HIST1H4A
Resolution of D-loop Structures through Holliday Junction Intermediates	0.000153917	0.00294238	0.639288	2.08173	0	24	EXO1,BRIP1,WRN,SLX4,XRCC3,BRCA1,RAD51D,BRCA2,EME2,RAD51B,RMI2,MUS81,XRCC2
GTP hydrolysis and joining of the 60S ribosomal subunit	0.000274725	0.00483599	0.476444	1.95373	1	71	RPL27A,RPL6,RPL34,RPL36AL,RPS3,RPS3A,EIF3J,RPS27A,RPS7,RPS8,RPL32,RPL8,RPS27L,RPL14,RPL24,EIF4H,RPL7,RPL7A,RPL30,RPL19,RPS15A,RPL35,EIF3L,RPL37,RPS19,EIF2S2,EIF3E,RPL18A
L13a-mediated translational silencing of Ceruloplasmin expression	0.000274725	0.00483599	0.468316	1.9204	1	71	RPL27A,RPL6,RPL34,RPL36AL,RPS3,RPS3A,EIF3J,RPS27A,RPS7,RPS8,RPL32,RPL8,RPS27L,RPL14,RPL24,EIF4H,RPL7,RPL7A,RPL30,RPL19,RPS15A,RPL35,EIF3L,RPL37,RPS19,EIF2S2,EIF3E,RPL18A
HATs acetylate histones	0.000274914	0.00483599	0.464226	1.90789	1	72	HIST1H2BL,HIST2H2AC,HIST1H2BH,MORF4L1,HIST1H3A,HIST2H2BE,ELP5,HIST1H2BN,MBIP,SUPT20H,HIST1H2BC,HIST1H2BD,EPC1,MEAF6,SUPT7L,KAT7,HIST1H2AG,HIST1H2AJ,TAF5L,HIST3H2A,NCOA1,CREBBP,HIST3H2BB,HIST2H2BF,HIST1H2BK,HIST1H4A,VPS72,TADA2A,DR1,MSL1,KAT6A,YEATS2,KANSL3,ELP2,ING5,ING3,YEATS4,TAF10,BRD8,HAT1,HIST1H2BM,DMAP1,ZZZ3,KAT5,BRPF1,HIST2H2AA3
Nonsense Mediated Decay (NMD) enhanced by the Exon Junction Complex (EJC)	0.000274914	0.00483599	0.464873	1.91055	1	72	RPL27A,RPL6,RPL34,RPL36AL,RPS3,RPS3A,RPS27A,RNPS1,RPS7,RPS8,SMG5,UPF3A,RPL32,RPL8,RPS27L,RPL14,RPL24,RPL7,RPL7A,RPL30,RPL19,RPS15A,RPL35
Nonsense-Mediated Decay (NMD)	0.000274914	0.00483599	0.464873	1.91055	1	72	RPL27A,RPL6,RPL34,RPL36AL,RPS3,RPS3A,RPS27A,RNPS1,RPS7,RPS8,SMG5,UPF3A,RPL32,RPL8,RPS27L,RPL14,RPL24,RPL7,RPL7A,RPL30,RPL19,RPS15A,RPL35
NoRC negatively regulates rRNA expression	0.000281413	0.00483599	0.496104	1.96709	1	59	TAF1D,H2AFX,H2AFZ,TWISTNB,HIST1H2BL,HIST2H2AC,HIST1H2BH,H3F3A,POLR1E,HIST1H3A,HIST2H2BE,SIN3A,HDAC1,HIST1H2BN,SMARCA5,HIST1H2BC,H2AFJ,HIST1H2BD,HIST1H2AJ,SAP30,SUDS3,ARID4B,HIST3H2BB,TAF1B,CCNH,HIST1H2BK,HIST1H4A,H2AFV,CD3EAP,TAF1C
Nonsense Mediated Decay (NMD) independent of the Exon Junction Complex (EJC)	0.000282486	0.00483599	0.495133	1.95028	1	57	RPL27A,RPL6,RPL34,RPL36AL,RPS3,RPS3A,RPS27A,RPS7,RPS8,RPL32,RPL8,RPS27L,RPL14,RPL24,RPL7,RPL7A,RPL30,RPL19,RPS15A,RPL35
Resolution of D-Loop Structures	0.000307172	0.00518128	0.627898	2.06417	1	25	EXO1,BRIP1,WRN,SLX4,XRCC3,BRCA1,RAD51D,BRCA2,EME2,RAD51B,RMI2,MUS81,XRCC2
Transcriptional Regulation by E2F6	0.000313185	0.00520613	0.637319	2.02505	1	22	EHMT1,YAF2,EED,BRCA1,MAX,TFDP2,E2F1,TFDP1,SUZ12,EPC1
Epigenetic regulation of gene expression	0.00040464	0.00617012	0.464339	1.97283	2	87	TAF1D,H2AFX,DDX21,H2AFZ,TWISTNB,HIST1H2BL,HIST2H2AC,HIST1H2BH,EED,BAZ1B,H3F3A,POLR1E,HIST1H3A,GATAD2A,HIST2H2BE,SIN3A,MTA1,HDAC1,HIST1H2BN,SMARCA5,MYO1C,HIST1H2BC,H2AFJ,HIST1H2BD,SUZ12,HIST1H2AJ,SAP30,SUDS3,ARID4B,HIST3H2BB,TAF1B,CCNH,HIST1H2BK,HIST1H4A,SIRT1,EZH2,H2AFV,CD3EAP,TAF1C
Cap-dependent Translation Initiation	0.000408219	0.00617012	0.445169	1.85378	2	77	RPL27A,RPL6,RPL34,RPL36AL,RPS3,RPS3A,EIF4EBP1,EIF3J,RPS27A,RPS7,RPS8,RPL32,RPL8,RPS27L,RPL14,RPL24,EIF4H,RPL7,RPL7A,RPL30,RPL19,RPS15A,RPL35,EIF3L,RPL37,RPS19,EIF2S2,EIF3E,RPL18A
Eukaryotic Translation Initiation	0.000408219	0.00617012	0.445169	1.85378	2	77	RPL27A,RPL6,RPL34,RPL36AL,RPS3,RPS3A,EIF4EBP1,EIF3J,RPS27A,RPS7,RPS8,RPL32,RPL8,RPS27L,RPL14,RPL24,EIF4H,RPL7,RPL7A,RPL30,RPL19,RPS15A,RPL35,EIF3L,RPL37,RPS19,EIF2S2,EIF3E,RPL18A
Selenoamino acid metabolism	0.000408775	0.00617012	0.445704	1.86546	2	80	RPL27A,RPL6,RPL34,RPL36AL,RPS3,RPS3A,RPS27A,RPS7,RPS8,AIMP2,AHCY,RPL32,RPL8,RPS27L,HNMT,RPL14,GSR,RPL24,RPL7,RPL7A,RPL30,SEPHS2,RPL19,RPS15A,RPL35,EEF1E1,RPL37,RPS19,PAPSS1,RPL18A
Influenza Infection	0.000408831	0.00617012	0.438438	1.83061	2	79	RPL27A,RPL6,RPL34,RPL36AL,RPS3,CPSF4,RPS3A,RPS27A,RPS7,RPS8,TGFB1,RPL32,RPL8,RPS27L,RPL14,RPL24,RPL7,RPL7A,RPL30,RPL19,RPS15A,KPNA2,RPL35
HDR through Homologous Recombination (HRR)	0.000426015	0.00626461	0.4963	1.93196	2	53	EXO1,BRIP1,WRN,RAD9A,HUS1,POLE4,POLE3,RAD1,RPS27A,SLX4,XRCC3,BRCA1,RAD51D,BRCA2,EME2,POLE2,RAD51B,RMI2,UBB,MUS81,XRCC2
Influenza Viral RNA Transcription and Replication	0.000551268	0.00794536	0.434907	1.77759	3	70	RPL27A,RPL6,RPL34,RPL36AL,RPS3,RPS3A,RPS27A,RPS7,RPS8,RPL32,RPL8,RPS27L,RPL14,RPL24,RPL7,RPL7A,RPL30,RPL19,RPS15A,RPL35
Regulation of TP53 Activity through Phosphorylation	0.000554554	0.00794536	0.451956	1.82738	3	66	EXO1,BRIP1,WRN,CDK5,TAF3,RAD9A,HUS1,STK11,RAD1,TAF4,RPS27A,BRCA1,PIN1,PRKAB1,TAF13,NOC2L,SSRP1,RMI2,UBB
Chromosome Maintenance	0.000564972	0.00794536	0.468482	1.84531	3	57	TERF1,H2AFX,H2AFZ,HIST1H2BL,HIST2H2AC,POLE4,HIST1H2BH,POLE3,CENPO,TERF2IP,LIG1,TERF2,HIST2H2BE,HIST1H2BN,SMARCA5,TINF2,HIST1H2BC,H2AFJ,HIST1H2BD,POLE2,HIST1H2AJ,HIST3H2BB,FEN1,HIST1H2BK,HIST1H4A
Amyloid fiber formation	0.00056802	0.00794536	0.491498	1.91327	3	53	H2AFX,H2AFZ,HIST1H2BL,HIST2H2AC,HIST1H2BH,RPS27A,H3F3A,HIST1H3A,HIST2H2BE,GGA1,HIST1H2BN,SAA1,BACE1,HIST1H2BC,APCS,HIST1H2BD,NAT8,PRL,HIST1H2AJ,SIAH1,HIST3H2BB,UBB,APOA1,HIST1H2BK,HIST1H4A,IAPP,ITM2B
Transcriptional regulation by RUNX1	0.000618659	0.00854942	0.36286	1.67693	4	156	PSME3,H2AFX,H2AFZ,HIST1H2BL,HIST2H2AC,YAF2,HIST1H2BH,PSMF1,RPS27A,ELF2,SETD1A,H3F3A,HIST1H3A,HIST2H2BE,CR1,SMARCD1,SIN3A,HDAC1,HIST1H2BN,PSMB10,DPY30,HIST1H2BC,PSME2,PF4,AGO2,H2AFJ,ARID1A,HIST1H2BD,PSMB6,CDK6,KMT2C,ARID1B,SMARCE1,GP1BA,ABL1,AGO1,HIST1H2AJ,CTSV,CREBBP,HIST3H2BB,UBB,PSMC2,CCND1,TCF3,MYB,HIST1H2BK,SOCS4,HIST1H4A,PSMB9,PHC2,TP73,KMT2D,H2AFV,TJP1,SPI1,KMT2E,IL2,NFATC2
Regulation of TP53 Activity	0.000649013	0.00886212	0.393023	1.74331	4	114	EXO1,BRIP1,EHMT1,WRN,CDK5,TAF3,RAD9A,CCNG1,HUS1,STK11,RAD1,TAF4,RPS27A,RFFL,GATAD2A,BRCA1,DAXX,HDAC1,PIN1,PRKAB1,JMY,MEAF6,TAF13,NOC2L,SSRP1,RMI2
TP53 Regulates Metabolic Genes	0.000706215	0.00952974	0.465754	1.83456	4	57	TSC2,YWHAE,RRAGA,COX5A,COX4I1,YWHAG,CYCS,PRKAB1,TSC1,AGO2,NDUFA4,GSR,DDIT4,COX7C,COX5B,SCO2,YWHAZ,COX7A2L,AGO1
Mitochondrial protein import	0.00075392	0.0100552	0.562101	1.95271	4	31	NDUFB8,COX17,CHCHD3,CS,MTX1,COQ2,CYC1,TIMM22,LDHD,TIMM17A,CMC2,COA6,DNAJC19
Cristae formation	0.00117312	0.0154663	0.705107	1.89101	6	12	CHCHD3,ATP5I,MINOS1,MTX1,ATP5L
Phosphorylation of the APC/C	0.00123916	0.0161513	-0.711114	-2.07604	4	12	ANAPC10,ANAPC11,CCNB1,CDC16,UBE2D1,ANAPC2
Fanconi Anemia Pathway	0.00126522	0.0163057	0.632179	1.95637	7	20	WDR48,FANCG,RPS27A,FANCA,FANCL,SLX4,FANCC,EME2,POLN,UBB,MUS81
Cellular Senescence	0.00143024	0.0182277	0.372879	1.65016	10	112	TERF1,EHMT1,H2AFX,H2AFZ,HIST1H2BL,HIST2H2AC,HIST1H2BH,EED,RPS27A,TERF2IP,H3F3A,HIST1H3A,TERF2,HIST2H2BE,HIST1H2BN,UBN1,TINF2,CDK4,HIRA,TFDP2,E2F1,HIST1H2BC,TFDP1,H2AFJ,HIST1H1C,HIST1H2BD,CDK6,SUZ12,AGO1,HIST1H2AJ,HIST3H2BB,UBB,E2F3,MINK1,HIST1H2BK,HIST1H4A
Resolution of D-loop Structures through Synthesis-Dependent Strand Annealing (SDSA)	0.00158153	0.0199342	0.622506	1.92643	9	20	EXO1,BRIP1,WRN,XRCC3,BRCA1,RAD51D,BRCA2,RAD51B,RMI2,XRCC2
Regulation of IFNA signaling	0.00174382	0.0210799	0.61953	1.89213	10	19	IFNA4,IFNA1,IFNA17,SOCS1,IFNA5,IFNA8
mRNA decay by 5' to 3' exoribonuclease	0.00177981	0.0210799	-0.680175	-2.03256	6	13	LSM7,EDC4,XRN1,PATL1,LSM6,LSM5,EDC3,DDX6,DCP2,LSM2
Influenza Life Cycle	0.00178694	0.0210799	0.418221	1.71881	12	72	RPL27A,RPL6,RPL34,RPL36AL,RPS3,RPS3A,RPS27A,RPS7,RPS8,RPL32,RPL8,RPS27L,RPL14,RPL24,RPL7,RPL7A,RPL30,RPL19,RPS15A,RPL35
Homologous DNA Pairing and Strand Exchange	0.00180941	0.0210799	0.515479	1.82468	11	34	EXO1,BRIP1,WRN,RAD9A,HUS1,RAD1,XRCC3,BRCA1,RAD51D,BRCA2,RAD51B,RMI2
Activation of HOX genes during differentiation	0.00181945	0.0210799	0.432285	1.73264	12	63	H2AFX,H2AFZ,HIST1H2BL,HIST2H2AC,HIST1H2BH,EED,YY1,H3F3A,HIST1H3A,PAGR1,HIST2H2BE,HIST1H2BN,HIST1H2BC,H2AFJ,HIST1H2BD,SUZ12,KMT2C,PAXIP1,HIST1H2AJ,CREBBP,HIST3H2BB,HIST1H2BK,HIST1H4A,EZH2,RARA,KMT2D,H2AFV,AJUBA,HOXA1,HOXA3
Activation of anterior HOX genes in hindbrain development during early embryogenesis	0.00181945	0.0210799	0.432285	1.73264	12	63	H2AFX,H2AFZ,HIST1H2BL,HIST2H2AC,HIST1H2BH,EED,YY1,H3F3A,HIST1H3A,PAGR1,HIST2H2BE,HIST1H2BN,HIST1H2BC,H2AFJ,HIST1H2BD,SUZ12,KMT2C,PAXIP1,HIST1H2AJ,CREBBP,HIST3H2BB,HIST1H2BK,HIST1H4A,EZH2,RARA,KMT2D,H2AFV,AJUBA,HOXA1,HOXA3
Signaling by cytosolic FGFR1 fusion mutants	0.00218892	0.0248583	0.711821	1.86485	12	11	STAT5A,FGFR1OP,GAB2,MYO18A,ZMYM2
TRAF6 mediated IRF7 activation	0.00235923	0.0265298	0.593731	1.86402	14	21	IFNA4,IFNA1,IFNA17,IRF7,DDX58,IFNA5,IFNA8,CREBBP
Estrogen-dependent gene expression	0.0024077	0.026812	0.379829	1.63207	17	94	H2AFX,H2AFZ,CCNT1,HIST1H2BL,HIST2H2AC,HIST1H2BH,POU2F1,JUND,YY1,H3F3A,HIST1H3A,HIST2H2BE,HDAC1,HIST1H2BN,CHD1,HIST1H2BC,AGO2,H2AFJ,HIST1H2BD,AGO1,FKBP4,HIST1H2AJ,USF2,KPNA2,NCOA1,CREBBP,HIST3H2BB,CCND1,MYB,HIST1H2BK,HIST1H4A
Mitochondrial biogenesis	0.00250037	0.0275762	0.486135	1.78996	16	40	CHCHD3,ATP5I,MINOS1,SOD2,MTX1,CYCS,ATP5L,PRKAB1,GABPB1,TFAM,ESRRA,ATP5B,POLG2,SIRT3,CREB1,MAPK11,ATP5J2,TFB2M
Presynaptic phase of homologous DNA pairing and strand exchange	0.0025614	0.0279802	0.516685	1.80574	16	32	EXO1,BRIP1,WRN,RAD9A,HUS1,RAD1,BRCA1,RAD51D,BRCA2,RAD51B,RMI2,XRCC2
Translocation of ZAP-70 to Immunological synapse	0.00286235	0.0303071	-0.653332	-1.98921	10	14	CD247,ZAP70,HLA-DQA2,CD3G,HLA-DPA1,PTPN22,HLA-DRB5,CD3D,HLA-DRA
PKMTs methylate histone lysines	0.0028801	0.0303071	0.529215	1.81112	18	29	EHMT1,EED,SETD1A,HIST1H3A,SETDB1,DPY30,SUZ12,KMT2C,SETD2,SMYD2,HIST1H4A,EZH2,KMT2D,KMT2E,DOT1L
Cell Cycle	0.00296736	0.0309415	0.277271	1.40744	26	394	EXO1,TERF1,BRIP1,PSME3,KNTC1,WRN,H2AFX,ZWILCH,RAD9A,H2AFZ,DYRK1A,YWHAE,HIST1H2BL,HIST2H2AC,HUS1,CLSPN,FKBPL,ZW10,POLE4,HIST1H2BH,POLE3,RAD1,CENPO,MAPRE1,FGFR1OP,PSMF1,FKBP6,UBE2V2,RPS27A,TERF2IP,CEP63,RFWD2,CEP152,LIG1,H3F3A,HIST1H3A,CEP192,TERF2,HIST2H2BE,BRCA1,YWHAG,SET,GORASP1,HDAC1,MAU2,HIST1H2BN,MDC1,CEP135,UIMC1,SMARCA5,ARPP19,TINF2,MAX,PSMB10,CDK4,TFDP2,E2F1,HIST1H2BC,TFDP1,PSME2,BRCA2,H2A…
DNA strand elongation	0.00313837	0.0315764	-0.527284	-1.89017	10	24	MCM6,GINS4,GINS1,RFC5,POLD2,MCM5,MCM3,RFC2,POLA2,RPA1,POLD1
G2/M Checkpoints	0.00339958	0.0337712	0.362836	1.59846	25	109	EXO1,BRIP1,PSME3,WRN,H2AFX,RAD9A,YWHAE,HIST1H2BL,HUS1,CLSPN,HIST1H2BH,RAD1,PSMF1,UBE2V2,RPS27A,HIST2H2BE,BRCA1,YWHAG,HIST1H2BN,MDC1,UIMC1,PSMB10,HIST1H2BC,PSME2,PIAS4,HIST1H2BD,PSMB6,YWHAZ,RMI2,ORC6,HIST3H2BB,UBB,PSMC2,HERC2,HIST1H2BK,HIST1H4A,ORC2,PSMB9
Senescence-Associated Secretory Phenotype (SASP)	0.0034154	0.0337712	0.451645	1.74214	23	50	EHMT1,H2AFX,H2AFZ,HIST1H2BL,HIST2H2AC,HIST1H2BH,RPS27A,H3F3A,HIST1H3A,HIST2H2BE,HIST1H2BN,CDK4,HIST1H2BC,H2AFJ,HIST1H2BD,CDK6,HIST1H2AJ,HIST3H2BB,UBB,HIST1H2BK,HIST1H4A
Citric acid cycle (TCA cycle)	0.0035004	0.0343159	0.608781	1.83479	21	18	SDHD,CS,SDHA,FH,DLD,SDHB,SUCLG1,NNT,OGDH,SDHC,DLST
Metalloprotease DUBs	0.00385295	0.0374519	0.622361	1.818	23	16	HIST2H2AC,RPS27A,BRCA1,UIMC1,STAMBP,HIST1H2AG,HIST1H2AJ,HIST3H2A,UBB
Deubiquitination	0.00401606	0.0387095	0.321389	1.5096	32	181	UCHL3,WDR48,PSME3,HIST1H2BL,HIST2H2AC,CLSPN,HIST1H2BH,INO80B,KEAP1,SMAD1,PSMF1,RPS27A,YY1,TNIP3,TGFB1,HIST2H2BE,BRCA1,BAP1,INO80E,KDM1B,HIST1H2BN,UCHL5,UIMC1,DDX58,SMAD3,PSMB10,USP17L2,TNKS,HIST1H2BC,PSME2,HIST1H2BD,PSMB6,USP21,ASXL1,ACTR8,CDC20,STAMBP,HIST1H2AG,HIST1H2AJ,SKP2,USP4,ACTR5,BECN1,HIST3H2A,SUDS3,NFRKB,HIST3H2BB,IDE,UBB,HIST2H2BF,PSMC2,USP16
Interferon alpha/beta signaling	0.00451531	0.0428022	0.432234	1.69852	31	56	IFNA4,IFNA1,IFNA17,IRF4,ISG20,IRF5,IRF7,SOCS1,SAMHD1,IRF6,IRF9,IFNA5,MX1,IFNA8,IRF1,IRF8
Protein ubiquitination	0.00469952	0.04375	0.448403	1.72263	32	49	UCHL3,HIST1H2BL,RRAGA,HIST1H2BH,UBE2V2,RPS27A,HIST1H2BN,HIST1H2BC,UBE2W,UBE2R2,RNF40,HIST1H2BD,WDR61,UBB,WAC,SHPRH,HIST1H2BK
rRNA modification in the nucleus and cytosol	0.00498414	0.0457345	0.493826	1.73569	32	33	THUMPD1,WDR46,HEATR1,GAR1,BMS1,RPS7,WDR75,NOL6,RRP36,WDR3,NOP10
Inactivation of APC/C via direct inhibition of the APC/C complex	0.00533944	0.0482231	-0.6365	-1.90204	20	13	ANAPC10,MAD2L1,ANAPC11,CDC16,UBE2D1,ANAPC2
Inhibition of the proteolytic activity of APC/C required for the onset of anaphase by mitotic spindle checkpoint components	0.00533944	0.0482231	-0.6365	-1.90204	20	13	ANAPC10,MAD2L1,ANAPC11,CDC16,UBE2D1,ANAPC2
E3 ubiquitin ligases ubiquitinate target proteins	0.00550431	0.0493238	0.477748	1.72823	36	37	HIST1H2BL,RRAGA,HIST1H2BH,UBE2V2,RPS27A,HIST1H2BN,HIST1H2BC,RNF40,HIST1H2BD,WDR61,UBB,WAC,SHPRH,HIST1H2BK
Gamma carboxylation, hypusine formation and arylsulfatase activation	0.00568269	0.0505275	0.532465	1.75044	36	25	ARSI,DPH2,F7,DPH7,ICMT,DHPS,DPH5,ARSA,DPH1,GAS6,SUMF2
PD-1 signaling	0.00574413	0.0506809	-0.594713	-1.85981	21	15	PDCD1LG2,CD247,HLA-DQA2,CD3G,HLA-DPA1,HLA-DRB5,CD3D,HLA-DRA
Glyoxylate metabolism and glycine degradation	0.00614345	0.0537904	0.525602	1.72788	39	25	LIPT1,LIAS,AGXT,GOT2,DLAT,PRODH2,DLD,GCSH,BCKDHB,OGDH,AGXT2,GLDC,DLST
ESR-mediated signaling	0.00650817	0.056552	0.361673	1.56577	48	98	H2AFX,H2AFZ,CCNT1,HIST1H2BL,HIST2H2AC,HIST1H2BH,POU2F1,JUND,YY1,H3F3A,HIST1H3A,HIST2H2BE,HDAC1,HIST1H2BN,CHD1,HIST1H2BC,AGO2,H2AFJ,HIST1H2BD,AGO1,FKBP4,HIST1H2AJ,USF2,KPNA2,NCOA1,CREBBP,HIST3H2BB,CCND1,MYB,HIST1H2BK,HIST1H4A
HDR through Single Strand Annealing (SSA)	0.00700152	0.0603815	0.507056	1.71802	45	28	EXO1,BRIP1,WRN,RAD9A,HUS1,RAD1,BRCA1,ABL1,RMI2
RNA Polymerase III Chain Elongation	0.00713758	0.060643	-0.658851	-1.86723	28	11	POLR3B,POLR3A,POLR2K,POLR3D,POLR2F
RNA Polymerase III Transcription Termination	0.00713758	0.060643	-0.658851	-1.86723	28	11	POLR3B,POLR3A,POLR2K,POLR3D,POLR2F
Mitotic Spindle Checkpoint	0.00728332	0.0614262	-0.339173	-1.58626	19	70	PPP2R5A,ANAPC10,DYNC1I2,MAD2L1,ANAPC11,CDC16,AHCTF1,SEC13,PPP2R5D,NUP98,CENPC,CENPL,UBE2D1,CENPM,NSL1,ANAPC2,PPP2R5E,CKAP5,NUP160,CENPK,SEH1L,PAFAH1B1,ANAPC5,KIF18A,PMF1,TAOK1,SPDL1,CENPT,XPO1,MIS12,CLIP1
Deposition of new CENPA-containing nucleosomes at the centromere	0.00770276	0.0637526	0.487617	1.71387	50	33	H2AFX,H2AFZ,HIST1H2BL,HIST2H2AC,HIST1H2BH,CENPO,HIST2H2BE,HIST1H2BN,SMARCA5,HIST1H2BC,H2AFJ,HIST1H2BD,HIST1H2AJ,HIST3H2BB,HIST1H2BK,HIST1H4A
Nucleosome assembly	0.00770276	0.0637526	0.487617	1.71387	50	33	H2AFX,H2AFZ,HIST1H2BL,HIST2H2AC,HIST1H2BH,CENPO,HIST2H2BE,HIST1H2BN,SMARCA5,HIST1H2BC,H2AFJ,HIST1H2BD,HIST1H2AJ,HIST3H2BB,HIST1H2BK,HIST1H4A
Mitotic Prophase	0.00804773	0.0659339	0.395147	1.60435	57	68	H2AFX,H2AFZ,HIST1H2BL,HIST2H2AC,HIST1H2BH,H3F3A,HIST1H3A,HIST2H2BE,SET,GORASP1,HIST1H2BN,ARPP19,HIST1H2BC,H2AFJ,BLZF1,NCAPG2,HIST1H2BD,HIST1H2AJ,MCPH1,HIST3H2BB,HIST1H2BK,HIST1H4A,SMC4,H2AFV,GOLGA2
Platelet homeostasis	0.00889047	0.0718125	-0.337378	-1.5663	24	67	PPP2R5A,PLA2G4A,TRPC3,ATP2A2,PPP2R5D,PRKG1,NOS1,PDE1B,GNG12,PDE1A,GUCY1B3,PPP2R5E,TRPC6,ITPR2,GNG7,P2RX5,MRVI1,TRPC7,GNGT2,GNG3
Signaling by Nuclear Receptors	0.00928517	0.073959	0.336336	1.51939	72	129	H2AFX,H2AFZ,CCNT1,HIST1H2BL,HIST2H2AC,RDH10,HIST1H2BH,POU2F1,DLAT,JUND,YY1,H3F3A,HIST1H3A,HIST2H2BE,DLD,HDAC1,HIST1H2BN,CHD1,CPT1B,FABP5,HIST1H2BC,AGO2,H2AFJ,HIST1H2BD,DHRS4,AGO1,FKBP4,HIST1H2AJ,USF2,KPNA2,NCOA1,RDH13,CREBBP,HIST3H2BB,CCND1,MYB,HIST1H2BK,HIST1H4A
Regulation of expression of SLITs and ROBOs	0.00951264	0.0750328	0.343316	1.51538	72	110	PSME3,RPL27A,RPL6,RPL34,RPL36AL,RPS3,RPS3A,PSMF1,RPS27A,RNPS1,RPS7,RPS8,UPF3A,RPL32,PSMB10,RPL8,PSME2,RPS27L,PSMB6,RPL14,CUL2,RPL24,RPL7,RPL7A,RPL30,RPL19,RPS15A,LHX4,RPL35,UBB,PSMC2,RPL37,RPS19,PSMB9
RMTs methylate histone arginines	0.00955081	0.0750328	0.469238	1.67671	63	35	H2AFX,H2AFZ,HIST2H2AC,HIST1H3A,SMARCD1,CDK4,H2AFJ,ARID1A,ARID1B,SMARCE1,HIST1H2AG,HIST1H2AJ,HIST3H2A,CCND1,HIST1H4A,H2AFV,PRMT7
Organelle biogenesis and maintenance	0.00997755	0.077852	0.323265	1.48437	79	148	INPP5E,PKD1,YWHAE,RAB11FIP3,CHCHD3,ATP5I,MINOS1,SOD2,MAPRE1,FGFR1OP,CEP63,CEP152,CEP192,MTX1,ARL13B,YWHAG,CYCS,CEP135,ATP5L,PRKAB1,GABPB1,TFAM,ESRRA,BBS9,CEP41,IFT80,CEP78,ATP5B,TUBB4B,EXOC3,ARF4,POLG2,PRKAR2B,CENPJ,SIRT3,IFT140,EXOC7,CEP250
Phosphorylation of CD3 and TCR zeta chains	0.0101631	0.0787644	-0.546136	-1.77548	37	17	PTPRC,CD247,HLA-DQA2,CD3G,HLA-DPA1,PTPN22,HLA-DRB5,CD3D,HLA-DRA
Intrinsic Pathway for Apoptosis	0.0109025	0.0828156	0.483774	1.66974	71	30	YWHAE,BAX,YWHAG,CYCS,CASP8,TFDP2,E2F1,TFDP1,YWHAZ
Conversion from APC/C:Cdc20 to APC/C:Cdh1 in late anaphase	0.0119698	0.0903249	-0.582132	-1.77242	45	14	ANAPC10,ANAPC11,CDC16,UBE2D1,ANAPC2
RUNX1 regulates transcription of genes involved in differentiation of HSCs	0.0121279	0.0909196	0.380536	1.55536	87	70	PSME3,H2AFX,H2AFZ,HIST1H2BL,HIST2H2AC,HIST1H2BH,PSMF1,RPS27A,H3F3A,HIST1H3A,HIST2H2BE,HIST1H2BN,PSMB10,HIST1H2BC,PSME2,H2AFJ,HIST1H2BD,PSMB6,ABL1,HIST1H2AJ,HIST3H2BB,UBB,PSMC2,TCF3,MYB,HIST1H2BK,HIST1H4A,PSMB9,TP73,H2AFV,SPI1
Nucleobase biosynthesis	0.0123397	0.0919065	0.604611	1.70233	75	14	IMPDH2,PAICS,ATIC,PPAT,ADSS,UMPS,GMPS,DHODH,ADSL,GART,IMPDH1,CAD
Protein folding	0.0131579	0.0971375	-0.327846	-1.52204	36	67	TUBAL3,TBCD,CCT3,FBXW10,CSNK2A2,CCT2,GNAZ,FBXL5,RGS9,GNG12,TBCE,TUBA1A,TUBA8,TUBA1B,GNAT2,GNG7,CCNE2,GNGT2,RGS6,GNG3

## Sheet: S2E. KRAS GSEA
S2E. Significantly enriched pathways for KRAS CDE genes (FDR<0.1) with GSEA analysis
The sign of ES and NES scores represents the direction of enrichment (positive values represent pathways enriched by CDE+ genes, negative values represent those enriched by CDE- genes). The table is sorted by adjusted p value and p value.
pathway	p value	p adjusted	enrichment score	normalized enrichment score	# more extreme	pathway size	leading edge genes
DNA Repair	0.000176025	0.0137637	-0.376203	-1.97854	0	246	UBE2B,LIG4,LIG1,PALB2,RMI1,XRCC2,MDC1,LIG3,GEN1,REV3L,NHEJ1,RFC4,CCNA1,RFC3,PMS2,PARP1,ERCC8,POLK,POLN,PIAS1,UBA52,PNKP,XRCC4,HIST1H2BD,OGG1,HERC2,RIF1,BRIP1,POLQ,TDG,RAD1,EME1,DCLRE1B,BRCA2,SUMO2,RNF168,RBBP8,SLX4,MSH2,HIST1H2BB,HUS1,UBE2I,RAD51,TP53BP1,COPS4,HIST2H2BE,MAD2L2,HIST1H2BL,MNAT1,ERCC1,RAD17,H2AFX,PPP4R2,XRCC5,POLM,TOPBP1,RBX1,EYA3,CDK2,XRCC6,HIST1H2BC,RMI2,RAD51B,RPA1,EXO1,POLD1,HIS…
DNA Double-Strand Break Repair	0.000178603	0.0137637	-0.51079	-2.4664	0	133	LIG4,PALB2,RMI1,XRCC2,MDC1,LIG3,GEN1,NHEJ1,RFC4,CCNA1,RFC3,PARP1,POLK,UBA52,XRCC4,HIST1H2BD,HERC2,RIF1,BRIP1,POLQ,RAD1,EME1,BRCA2,SUMO2,RNF168,RBBP8,SLX4,HIST1H2BB,HUS1,UBE2I,RAD51,TP53BP1,HIST2H2BE,HIST1H2BL,ERCC1,RAD17,H2AFX,PPP4R2,XRCC5,POLM,TOPBP1,EYA3,CDK2,XRCC6,HIST1H2BC,RMI2,RAD51B,RPA1,EXO1,POLD1,HIST1H2BJ,UIMC1,KPNA2,BAZ1B,RHNO1,ERCC4,RFC1,TDP2,UBE2V2,POLE3,BARD1,XRCC3,BLM,RAD51D,SMARCA5…
Homology Directed Repair	0.000179986	0.0137637	-0.500761	-2.3339	0	107	PALB2,RMI1,XRCC2,MDC1,LIG3,GEN1,RFC4,CCNA1,RFC3,PARP1,POLK,UBA52,HIST1H2BD,HERC2,BRIP1,POLQ,RAD1,EME1,BRCA2,SUMO2,RNF168,RBBP8,SLX4,HIST1H2BB,HUS1,UBE2I,RAD51,TP53BP1,HIST2H2BE,HIST1H2BL,ERCC1,RAD17,H2AFX,PPP4R2,TOPBP1,CDK2,HIST1H2BC,RMI2,RAD51B,RPA1,EXO1,POLD1,HIST1H2BJ,UIMC1,RHNO1,ERCC4,RFC1,UBE2V2,POLE3,BARD1,XRCC3,BLM,RAD51D,NBN,MUS81,WRN,RNF8
HDR through Homologous Recombination (HRR) or Single Strand Annealing (SSA)	0.000180538	0.0137637	-0.494696	-2.28658	0	102	PALB2,RMI1,XRCC2,MDC1,GEN1,RFC4,CCNA1,RFC3,POLK,UBA52,HIST1H2BD,HERC2,BRIP1,RAD1,EME1,BRCA2,SUMO2,RNF168,RBBP8,SLX4,HIST1H2BB,HUS1,UBE2I,RAD51,TP53BP1,HIST2H2BE,HIST1H2BL,ERCC1,RAD17,H2AFX,PPP4R2,TOPBP1,CDK2,HIST1H2BC,RMI2,RAD51B,RPA1,EXO1,POLD1,HIST1H2BJ,UIMC1,RHNO1,ERCC4,RFC1,UBE2V2,POLE3,BARD1,XRCC3,BLM,RAD51D,NBN,MUS81,WRN,RNF8
HDR through Homologous Recombination (HRR)	0.000182149	0.0137637	-0.525306	-2.20961	0	61	PALB2,RMI1,XRCC2,GEN1,RFC4,RFC3,POLK,UBA52,BRIP1,RAD1,EME1,BRCA2,RBBP8,SLX4,HUS1,RAD51,RAD17,TOPBP1,RMI2,RAD51B,RPA1,EXO1,POLD1,RHNO1,RFC1,POLE3,BARD1,XRCC3,BLM,RAD51D,NBN,MUS81,WRN,RAD50,POLD3
Processing of DNA double-strand break ends	0.000182949	0.0137637	-0.491008	-2.121	0	71	RMI1,MDC1,RFC4,CCNA1,RFC3,UBA52,HIST1H2BD,HERC2,BRIP1,RAD1,SUMO2,RNF168,RBBP8,HIST1H2BB,HUS1,UBE2I,TP53BP1,HIST2H2BE,HIST1H2BL,RAD17,H2AFX,PPP4R2,TOPBP1,CDK2,HIST1H2BC,RMI2,RPA1,EXO1,HIST1H2BJ,UIMC1,RHNO1,UBE2V2
Respiratory electron transport	0.000182949	0.0137637	-0.444515	-1.92016	0	71	SDHC,SDHD,SDHB,COX5A,NDUFAF5,NDUFB7,NDUFS3,COX6A1,NDUFA11,NUBPL,UQCRC2,COX6C,UQCRC1,NDUFB3,NDUFA9,NDUFS1,UQCRFS1,SDHA,UQCRQ,NDUFB6,CYCS,NDUFB9,NDUFA3,NDUFAF1,NDUFB2,CYC1,NDUFA4,NDUFS2,UQCRB,NDUFAF6,NDUFB10,COX6B1,NDUFS5,NDUFA10,COX4I1,NDUFC1,NDUFAB1,NDUFV1,NDUFB8,UQCR10,NDUFS4,UQCRH,NDUFA8,NDUFA6,NDUFS7
G2/M DNA damage checkpoint	0.000183016	0.0137637	-0.459417	-1.97602	0	69	RMI1,MDC1,YWHAZ,RFC4,RFC3,HIST1H2BD,HERC2,BRIP1,RAD1,RNF168,RBBP8,YWHAB,HIST1H2BB,HUS1,TP53BP1,HIST2H2BE,HIST1H2BL,RAD17,H2AFX,TOPBP1,HIST1H2BC,RMI2,RPA1,EXO1,HIST1H2BJ,UIMC1,RHNO1,UBE2V2,CDC25C,BARD1,BLM,NBN,WRN,RNF8,RAD50,HIST1H2BA,CDK1,UBE2N,WEE1,HIST1H2BM
Nonhomologous End-Joining (NHEJ)	0.000184502	0.0137637	-0.555206	-2.17703	0	44	LIG4,MDC1,NHEJ1,XRCC4,HIST1H2BD,HERC2,RIF1,RNF168,HIST1H2BB,TP53BP1,HIST2H2BE,HIST1H2BL,H2AFX,XRCC5,POLM,XRCC6,HIST1H2BC,HIST1H2BJ,UIMC1,TDP2,UBE2V2,BARD1,NBN,RNF8,RAD50,HIST1H2BA,UBE2N,HIST1H2BM
DNA Double Strand Break Response	0.000184706	0.0137637	-0.456134	-1.85594	0	52	MDC1,UBA52,HIST1H2BD,HERC2,RNF168,HIST1H2BB,UBE2I,TP53BP1,HIST2H2BE,HIST1H2BL,H2AFX,EYA3,HIST1H2BC,HIST1H2BJ,UIMC1,KPNA2,BAZ1B,UBE2V2,BARD1,SMARCA5,EYA2,NBN,RNF8,RAD50,HIST1H2BA,UBE2N,HIST1H2BM
Homologous DNA Pairing and Strand Exchange	0.000185839	0.0137637	-0.572918	-2.1782	0	39	PALB2,RMI1,XRCC2,RFC4,RFC3,BRIP1,RAD1,BRCA2,RBBP8,HUS1,RAD51,RAD17,TOPBP1,RMI2,RAD51B,RPA1,EXO1,RHNO1,BARD1,XRCC3,BLM,RAD51D,NBN,WRN
Resolution of D-loop Structures through Holliday Junction Intermediates	0.000186916	0.0137637	-0.660439	-2.31897	0	28	PALB2,RMI1,XRCC2,GEN1,BRIP1,EME1,BRCA2,RBBP8,SLX4,RAD51,RMI2,RAD51B,EXO1,BARD1,XRCC3,BLM,RAD51D,NBN,MUS81,WRN,RAD50
Resolution of D-Loop Structures	0.000188005	0.0137637	-0.646209	-2.28732	0	29	PALB2,RMI1,XRCC2,GEN1,BRIP1,EME1,BRCA2,RBBP8,SLX4,RAD51,RMI2,RAD51B,EXO1,BARD1,XRCC3,BLM,RAD51D,NBN,MUS81,WRN,RAD50
Resolution of D-loop Structures through Synthesis-Dependent Strand Annealing (SDSA)	0.000189143	0.0137637	-0.652074	-2.19619	0	24	PALB2,RMI1,XRCC2,BRIP1,BRCA2,RBBP8,RAD51,RMI2,RAD51B,EXO1,BARD1,XRCC3,BLM,RAD51D,NBN,WRN,RAD50
Nucleobase biosynthesis	0.000189609	0.0137637	-0.779136	-2.30748	0	15	ADSL,IMPDH2,DHODH,GMPS,GART,PAICS,PPAT,PFAS,ATIC,UMPS,CAD,ADSS
Purine ribonucleoside monophosphate biosynthesis	0.000191755	0.0137637	-0.788797	-2.17557	0	12	ADSL,IMPDH2,GMPS,GART,PAICS,PPAT,PFAS,ATIC
The citric acid (TCA) cycle and respiratory electron transport	0.000357654	0.0208903	-0.365726	-1.75575	1	129	SDHC,PDPR,SUCLA2,SDHD,SDHB,COX5A,ME1,NDUFAF5,NDUFB7,NDUFS3,COX6A1,VDAC1,NDUFA11,ATP5J,NUBPL,DLST,UQCRC2,COX6C,UQCRC1,OGDH,DLD,FH,ADHFE1,IDH3B,ATP5O,NDUFB3,NDUFA9,NDUFS1,UQCRFS1,SDHA,PDP2,IDH3A,UQCRQ,ME2,NDUFB6,PDHA2,CYCS,NDUFB9,SLC16A3,IDH2,ACO2,CS,NDUFA3,NDUFAF1,NDUFB2,PDK1,CYC1,NDUFA4,NDUFS2,UQCRB,NDUFAF6,NDUFB10,COX6B1,NDUFS5,ATP5F1,PDP1,NDUFA10,COX4I1,ATP5L,UCP3
E3 ubiquitin ligases ubiquitinate target proteins	0.000369413	0.0208903	-0.443124	-1.803	1	52	UBE2B,LEO1,RNF152,UBA52,UBE2D2,HIST1H2BD,RNF20,SHPRH,RTF1,UBE2D3,UBE2J2,HIST1H2BB,PEX2,HIST1H2BL,HIST1H2BC,HIST1H2BJ,CTR9,PAF1,UBE2V2,CDC73,RNF40,RRAGA,UBE2L3,PEX13,PEX5,PEX12,PEX10,HIST1H2BA,UBE2N,HIST1H2BM
Recruitment and ATM-mediated phosphorylation of repair and signaling proteins at DNA double strand breaks	0.000369617	0.0208903	-0.449773	-1.82435	1	51	MDC1,UBA52,HIST1H2BD,HERC2,RNF168,HIST1H2BB,UBE2I,TP53BP1,HIST2H2BE,HIST1H2BL,H2AFX,EYA3,HIST1H2BC,HIST1H2BJ,UIMC1,BAZ1B,UBE2V2,BARD1,SMARCA5,EYA2,NBN,RNF8,RAD50,HIST1H2BA,UBE2N,HIST1H2BM
Presynaptic phase of homologous DNA pairing and strand exchange	0.000371885	0.0208903	-0.562493	-2.09871	1	36	RMI1,XRCC2,RFC4,RFC3,BRIP1,RAD1,BRCA2,RBBP8,HUS1,RAD51,RAD17,TOPBP1,RMI2,RAD51B,RPA1,EXO1,RHNO1,BARD1,BLM,RAD51D,NBN,WRN
RNA Polymerase II Transcription	0.000469778	0.0229056	-0.223474	-1.3394	2	1094	ELF2,RNMT,TAF13,ZNF75A,TCF7L2,ZNF12,ZNF519,BLK,ZNF730,ZNF266,JMY,CCNT2,ZNF253,CDC40,ZNF10,ZNF705A,NR1H2,ZNF33B,CNOT10,ZNF195,ZNF529,ZNF169,KMT2B,PSMB10,ZNF343,RMI1,TP53I3,LEO1,MDC1,YWHAZ,ZNF141,KAT6A,ZNF205,COX5A,SNRPG,ZNF418,RFC4,PITX2,SARNP,CENPJ,STK11,CCNA1,RFC3,ZNF677,PMS2,SUPT4H1,PARP1,NPM1,ELF1,PSMA8,SNRPD3,THOC5,UBA52,PRKAA2,ZNF431,SRRM1,ZNF263,TGIF1,NR1D1,HIST1H2BD,THOC6,ZNF470,ZNF790,ZNF…
Protein ubiquitination	0.000549048	0.0229056	-0.410286	-1.7647	2	69	UBE2B,LEO1,RNF152,UBA52,UBE2D2,HIST1H2BD,UBE2Q2,RNF20,SHPRH,RTF1,UBE2D3,UBE2J2,HIST1H2BB,PEX2,HIST1H2BL,UBA6,UBE2E3,HIST1H2BC,HIST1H2BJ,CTR9,PAF1,UBE2V2,CDC73,UBE2Z,RNF40,RRAGA,UBE2L3,PEX13,PEX5,USP7,PEX12,PEX10,HIST1H2BA,UBE2N,HIST1H2BM,UBE2C,UBE2K,UBE2H,WDR61,HLTF,UCHL3
Respiratory electron transport, ATP synthesis by chemiosmotic coupling, and heat production by uncoupling proteins.	0.00055269	0.0229056	-0.398873	-1.77311	2	83	SDHC,SDHD,SDHB,COX5A,NDUFAF5,NDUFB7,NDUFS3,COX6A1,NDUFA11,ATP5J,NUBPL,UQCRC2,COX6C,UQCRC1,ATP5O,NDUFB3,NDUFA9,NDUFS1,UQCRFS1,SDHA,UQCRQ,NDUFB6,CYCS,NDUFB9,NDUFA3,NDUFAF1,NDUFB2,CYC1,NDUFA4,NDUFS2,UQCRB,NDUFAF6,NDUFB10,COX6B1,NDUFS5,ATP5F1,NDUFA10,COX4I1,ATP5L,UCP3,NDUFC1,NDUFAB1,NDUFV1,NDUFB8,UQCR10,NDUFS4,UQCRH,NDUFA8,NDUFA6,NDUFS7
Complex I biogenesis	0.000553506	0.0229056	-0.473608	-1.85707	2	44	NDUFAF5,NDUFB7,NDUFS3,NDUFA11,NUBPL,NDUFB3,NDUFA9,NDUFS1,NDUFB6,NDUFB9,NDUFA3,NDUFAF1,NDUFB2,NDUFS2,NDUFAF6,NDUFB10,NDUFS5,NDUFA10,NDUFC1,NDUFAB1,NDUFV1,NDUFB8,NDUFS4,NDUFA8,NDUFA6,NDUFS7,ACAD9,TIMMDC1,NDUFA13,NDUFB4,NDUFB5
HDR through Single Strand Annealing (SSA)	0.00055731	0.0229056	-0.515455	-1.90181	2	34	RMI1,RFC4,RFC3,BRIP1,RAD1,RBBP8,HUS1,RAD51,ERCC1,RAD17,TOPBP1,RMI2,RPA1,EXO1,RHNO1,ERCC4,BARD1,BLM,NBN,WRN
Citric acid cycle (TCA cycle)	0.000567322	0.0229056	-0.631031	-2.05338	2	21	SDHC,SUCLA2,SDHD,SDHB,DLST,OGDH,DLD,FH,IDH3B,SDHA,IDH3A,ME2,IDH2,ACO2,CS
Pyruvate metabolism and Citric Acid (TCA) cycle	0.000931793	0.034645	-0.446606	-1.79953	4	50	SDHC,PDPR,SUCLA2,SDHD,SDHB,ME1,VDAC1,DLST,OGDH,DLD,FH,ADHFE1,IDH3B,SDHA,PDP2,IDH3A,ME2,PDHA2,SLC16A3,IDH2,ACO2,CS
Class A/1 (Rhodopsin-like receptors)	0.000938527	0.034645	0.279163	1.52494	3	278	OPRD1,PTGIR,HCRT,HTR1A,LHCGR,KISS1,PTGER1,S1PR3,F2RL3,GALR2,HTR4,DRD2,RXFP3,GPR37,ADRB2,GPR183,INSL3,TSHR,ADRA1D,OXTR,ECE2,CXCL12,CX3CL1,CCR10,ADRB3,EDN3,TAAR8,CNR2,PTGFR,HRH1,RXFP1,FFAR3,GPR4,PRLHR,ADRA2C,LPAR1,HTR1D,P2RY13,PNOC,LHB,TAAR6,GALR1,SSTR3,GRP,XCL1,CCK,HTR5A,MTNR1B,NTSR1,HTR6,FSHB,FPR2,UTS2R,RRH,OPN3,CHRM2,MC3R,CCL20,KEL,TACR2,ADRB1,CXCL11,CNR1,CX3CR1,APLNR,CCKBR,EDNRB,HTR1E,TACR1,S1P…
Regulation of TP53 Activity through Phosphorylation	0.00110538	0.0385987	-0.390173	-1.73444	5	83	TAF13,RMI1,RFC4,STK11,CCNA1,RFC3,UBA52,PRKAA2,BRIP1,TAF6,RAD1,RBBP8,MDM2,HUS1,TP53INP1,RAD17,TOPBP1,AURKA,CDK2,RMI2,RPA1,NUAK1,TAF9,EXO1,TAF11,MAPK14,RHNO1,TAF4,TAF10,BARD1,BLM,PRKAG2,NBN,WRN,CSNK2A1,TAF7,MDM4,RAD50
Amine ligand-binding receptors	0.00151482	0.051183	0.488971	1.88694	6	39	HTR1A,HTR4,DRD2,ADRB2,ADRA1D,ADRB3,TAAR8,HRH1,ADRA2C,HTR1D,TAAR6,HTR5A,HTR6,CHRM2,ADRB1,HTR1E,ADRA1B,HTR2B
Heme biosynthesis	0.001545	0.051183	-0.749272	-1.95025	7	10	FECH,UROD,UROS,CPOX,COX15,PPOX,HMBS,COX10
Transcriptional Regulation by TP53	0.00171644	0.0554411	-0.264923	-1.43607	9	317	TAF13,JMY,CCNT2,CNOT10,RMI1,TP53I3,MDC1,YWHAZ,KAT6A,COX5A,RFC4,CENPJ,STK11,CCNA1,RFC3,PMS2,SUPT4H1,NPM1,UBA52,PRKAA2,AIFM2,BRIP1,TAF6,LAMTOR2,COX6A1,PPP2R1B,RAD1,RBBP8,E2F8,YWHAB,GPX2,BRPF1,CNOT6,CDK13,MSH2,COX6C,BCL2L14,MDM2,PPP2R5C,HUS1,CASP10,TP53INP1,MNAT1,TSC1,RFFL,NELFE,RAD17,SESN3,CNOT11,TOPBP1,AURKA,RRAGC,TFDP1,CDK2,RMI2,RPA1,ATF2,APAF1,RBL1,RRAGD,NUAK1,TAF9,EXO1,TAF11,MAPK14,CCNT1,MBD3,D…
Cobalamin (Cbl, vitamin B12) transport and metabolism	0.00189107	0.0587508	-0.578452	-1.88229	9	21	ABCD4,MMAA,MMAB,MTRR,CUBN,CTRB1,CTRB2,ABCC1,MTR,PRSS3,PRSS1
Methylation	0.00190985	0.0587508	-0.680553	-1.93122	9	13	AHCY,CYP1A2,N6AMT1,MTRR,MAT1A,GSTO1,COMT,MTR
Generic Transcription Pathway	0.00236183	0.0678108	-0.213625	-1.27326	14	988	ELF2,TAF13,ZNF75A,TCF7L2,ZNF12,ZNF519,BLK,ZNF730,ZNF266,JMY,CCNT2,ZNF253,ZNF10,ZNF705A,NR1H2,ZNF33B,CNOT10,ZNF195,ZNF529,ZNF169,KMT2B,PSMB10,ZNF343,RMI1,TP53I3,MDC1,YWHAZ,ZNF141,KAT6A,ZNF205,COX5A,ZNF418,RFC4,PITX2,CENPJ,STK11,CCNA1,RFC3,ZNF677,PMS2,SUPT4H1,PARP1,NPM1,ELF1,PSMA8,UBA52,PRKAA2,ZNF431,ZNF263,TGIF1,NR1D1,HIST1H2BD,ZNF470,ZNF790,ZNF416,AIFM2,ZNF226,ZNF776,NFE2,ZNF546,TJP1,ZNF771,MED4,…
Glucuronidation	0.00285497	0.0784812	-0.582826	-1.86887	14	20	UGT2B15,UGT2B11,UGT2B7,UGT2B4,UGT1A9,UGT1A3,ABHD10,SLC35D1,UGDH,UGT3A2,UGT1A4,UGT3A1,UGT2A3,UGT1A6
GPCR ligand binding	0.00315687	0.0849725	0.242234	1.37615	12	393	OPRD1,PTGIR,HCRT,HTR1A,LHCGR,KISS1,PTGER1,FZD9,S1PR3,F2RL3,ADM,GALR2,HTR4,DRD2,RXFP3,GPR37,ADRB2,CALCA,GPR183,INSL3,TSHR,ADRA1D,OXTR,ECE2,GNG7,GIPR,WNT2,CXCL12,CX3CL1,CCR10,FZD4,WNT9B,ADRB3,WNT6,EDN3,TAS2R9,TAAR8,CNR2,PTGFR,HRH1,RXFP1,FFAR3,WNT4,GPR4,PRLHR,ADRA2C,LPAR1,HTR1D,P2RY13,PNOC,TAS2R14,GRM6,LHB,UCN,GNG12,TAAR6,GALR1,SSTR3,GRP,XCL1,CCK,HTR5A,MTNR1B,GNG8,NTSR1,HTR6,FSHB,GCGR,FPR2,UTS2R,VIP…
Diseases associated with O-glycosylation of proteins	0.00329308	0.0868299	0.439056	1.7276	14	43	MUC17,ADAMTS6,MUC1,ADAMTS20,SEMA5A,ADAMTS18,ADAMTS19,ADAMTS16,DAG1,SBSPON,ADAMTS8,ADAMTSL3,ADAMTS15,ADAMTSL2,ADAMTS12,THBS1,MUC4,ADAMTS14,ADAMTS5,ADAMTS9,NOTCH3
Voltage gated Potassium channels	0.00369324	0.0954334	0.447285	1.74258	16	41	KCNAB1,KCNC3,KCNH2,KCNA5,KCNQ5,KCNA7,KCNC4,KCNS3,KCNA3,KCNAB2,KCND2,KCNQ4,KCNAB3,KCNV2,KCNQ2,KCNG3,KCNQ1,KCNF1,KCNH1

## Sheet: S2F. Lof.p53 CDE genes
Table S2F. Differential essentiality analysis in p53 loss of function vs wild-type cell lines and the pathway analysis for the resulting CDE+/- genes
S2F. Number of differential essential genes in CRISPR-KO and shRNA KD assays, based on p53 loss-of-function (LOF) mutation vs wild-type (WT)
	CRISPR	shRNA
Viability (p53 LOF-mutant>WT)	280	948
Viability (p53 WT>LOF-mutant)	21	988

## Sheet: S2G. Lof.p53 CDE and pathway
S2G. CDE+/CDE- genes of p53, identified based on p53 loss-of-function mutation vs wild-type, and their significantly enriched pathways with hypergeometric test (FDR<0.1)
CDE+ genes (n=247)	CDE- genes (n=13)	CDE+ genes enriched pathways	CDE- genes enriched pathways
AAMP; ACRBP; ADAP1; ADCY3; AHRR;	CCDC167; CCT3; CDKN1A; DEPDC1B; FAM181B; IL23R;	Complex I biogenesis	Transcriptional activation of p53 responsive genes
AKR1C1; ALG2; ANKRD20A2; ANKRD49; APTX;	INHBB; KIFC1; LILRB3; ONECUT1; RSF1; TAP2; TIMELESS	Respiratory electron transport, ATP synthesis by chemiosmotic coupling, and heat production by uncoupling proteins.	Transcriptional activation of cell cycle inhibitor p21
ARHGEF5; ATP5D; ATP5I; BAP1; BARD1;		Respiratory electron transport	TP53 Regulates Transcription of Genes Involved in G1 Cell Cycle Arrest
BMS1; BRAP; BRCA1; BRCA2; BRIP1;		DNA Double-Strand Break Repair	TFAP2 (AP-2) family regulates transcription of cell cycle factors
BRIX1; C11orf58; C19orf53; C1D; C6orf118;		Homology Directed Repair	RUNX3 regulates CDKN1A transcription
C9orf72; CACYBP; CASKIN1; CCNG1; CCNL1;		HDR through Homologous Recombination (HRR) or Single Strand Annealing (SSA)	TP53 Regulates Transcription of Cell Cycle Genes
CCNT1; CCP110; CDAN1; CDH12; CDH15;		The citric acid (TCA) cycle and respiratory electron transport	p53-Dependent G1 DNA Damage Response
CDK4; CEBPZ; CENPF; CHCHD3; CHRAC1;		DNA Repair	p53-Dependent G1/S DNA damage checkpoint
CHTF18; CLPP; COQ4; COX5A; CPED1;		rRNA processing in the nucleus and cytosol	G1/S DNA Damage Checkpoints
CPNE7; CSH2; CTDSP2; CWF19L2; DAZAP1;		HDR through Homologous Recombination (HRR)	Interleukin-4 and Interleukin-13 signaling
DBNDD1; DDX31; DMBT1; DNAJA1; DROSHA;		Resolution of D-loop Structures through Holliday Junction Intermediates	Regulation of gene expression in early pancreatic precursor cells
E2F4; EBNA1BP2; EEF1D; EHMT1; EIF4EBP1;		Resolution of D-Loop Structures	Transcriptional regulation by the AP-2 (TFAP2) family of transcription factors
ERCC4; ERCC6L2; EXO1; EXOSC1; EXOSC10;		Major pathway of rRNA processing in the nucleolus and cytosol	Regulation of beta-cell development
FAF1; FAM57B; FANCA; FANCC; FANCG;		rRNA processing	DNA Damage/Telomere Stress Induced Senescence
FDX1; FGFR1OP; FTCD; GALNTL5; GAR1;		Resolution of D-loop Structures through Synthesis-Dependent Strand Annealing (SDSA)	Cell Cycle Checkpoints
GATAD2A; GBA2; GCC1; GCSH; GDE1;		Homologous DNA Pairing and Strand Exchange	Signaling by Interleukins
GPATCH2; GPC6; GRIN2A; H2AFX; HEATR1;		G2/M DNA damage checkpoint	Cell Cycle
HERPUD2; HIST1H4K; HNRNPA2B1; HSF1; HSPA14;		Processing of DNA double-strand break ends	Transcriptional regulation by RUNX3
IFNA1; IFNA4; INPP5E; IRF7; KIAA1524;		HDR through Single Strand Annealing (SSA)	Transcriptional regulation by RUNX2
KLK4; KNTC1; KRTAP19-3; KRTAP4-2; KRTAP4-4;		Presynaptic phase of homologous DNA pairing and strand exchange	Transcriptional Regulation by TP53
LANCL1; LIG4; LIPT1; LPA; LYPLA1;		G2/M Checkpoints	Cellular Senescence
MAPRE1; MAZ; MEF2A; MGRN1; MISP;		Cell Cycle Checkpoints	Cytokine Signaling in Immune system
MRPS26; MXRA7; NAA30; NAF1; NANP;		Nonhomologous End-Joining (NHEJ)
NCL; NDUFA2; NDUFA4; NDUFA5; NDUFA8;		Fanconi Anemia Pathway
NDUFAF1; NDUFB10; NDUFB2; NDUFB6; NDUFB7;		TRAF6 mediated IRF7 activation
NDUFB8; NDUFB9; NDUFC1; NDUFS1; NDUFS2;		Regulation of TP53 Activity
NDUFV2; NEDD4L; NGLY1; NOC2L; NOM1;		Cell Cycle
NSUN3; NTAN1; OR2T33; OR2T35; ORAI3;		Regulation of TP53 Activity through Phosphorylation
PALB2; PAPOLA; PAQR4; PARD3; PARN;		Transcriptional Regulation by TP53
PARP1; PCSK4; PDSS1; PDXK; PGAP1;		Recruitment and ATM-mediated phosphorylation of repair and signaling proteins at DNA double strand breaks
PIAS4; PIGX; PIM3; PKD1; PNO1;		rRNA modification in the nucleus and cytosol
POLE3; POLE4; POLR1E; PON1; POP7;		DNA Double Strand Break Response
PPP4R2; PRRC2C; PRSS3; PSME3; PTMA;		Eukaryotic Translation Elongation
PWP1; QRICH1; RAB26; RAD1; RADIL;		SUMOylation of DNA damage response and repair proteins
RBM17; RBM34; RBM46; RDH10; RDX;		Positive epigenetic regulation of rRNA expression
RHBDL1; RP1L1; RPF1; RPL34; RPL36AL;		RNA Polymerase I Promoter Clearance
RPL6; RPS3; RPS8; SART1; SDCBP;		Meiotic recombination
SDHD; SFMBT2; SLC25A3; SLC27A5; SLC31A1;		NoRC negatively regulates rRNA expression
SLC52A2; SLX4; SPTLC1; SPTY2D1; SRCAP;		B-WICH complex positively regulates rRNA expression
SRD5A1; SRFBP1; SRI; STAT5A; STRA8;		RNA Polymerase I Transcription
SURF2; SURF6; TAF1D; TAF3; TAF8;		RNA Polymerase I Chain Elongation
TAS2R38; TERF1; TEX10; THUMPD1; TIMMDC1;		TP53 Regulates Transcription of DNA Repair Genes
TMEM8A; TNFRSF12A; TRMT1L; TTC14; TUBB2A;		Global Genome Nucleotide Excision Repair (GG-NER)
TUBE1; TVP23A; UBE2Q1; UBFD1; UCHL3;		Meiosis
ULBP2; UQCR11; URGCP; VWA8; WDR48;		Negative epigenetic regulation of rRNA expression
WDR74; WDR75; WRN; XRCC1; XRCC4;		Metabolism of RNA
YWHAE; YY1; ZC3H3; ZDHHC2; ZDHHC7;		Recruitment of NuMA to mitotic centrosomes
ZFR; ZNF124; ZNF253; ZNF574; ZNF622;		DDX58/IFIH1-mediated induction of interferon-alpha/beta
ZNF668; ZNF688; ZNF705A; ZNF771; ZNHIT3;		Peptide chain elongation
ZNHIT6; ZWILCH		Nonsense Mediated Decay (NMD) independent of the Exon Junction Complex (EJC)
		Eukaryotic Translation Initiation
		Cap-dependent Translation Initiation
		Formation of a pool of free 40S subunits
		Telomere Maintenance
		Eukaryotic Translation Termination
		Mitotic Prometaphase
		Epigenetic regulation of gene expression
		G2/M Transition
		Mitotic G2-G2/M phases
		Viral mRNA Translation
		Signaling by TGF-beta Receptor Complex
		Selenocysteine synthesis
		L13a-mediated translational silencing of Ceruloplasmin expression
		Nucleotide Excision Repair
		Cell Cycle, Mitotic
		SRP-dependent cotranslational protein targeting to membrane
		GTP hydrolysis and joining of the 60S ribosomal subunit
		Reproduction
		Nonsense-Mediated Decay (NMD)
		Nonsense Mediated Decay (NMD) enhanced by the Exon Junction Complex (EJC)
		UCH proteinases
		Resolution of Sister Chromatid Cohesion
		Cilium Assembly
		Gene expression (Transcription)
