# Supplementary material for: A systematic genome-wide mapping of oncogenic mutation selection during CRISPR-Cas9 genome editing
Source: Nat Commun. 2021 Nov 11;12:6512. doi: 10.1038/s41467-021-26788-6 (PMC8586238; doi:10.1038/s41467-021-26788-6)
Supplement: Supplementary file 12 — Supplementary Data 8 [file 41467_2021_26788_MOESM12_ESM.xlsx]

## Sheet: Sheet1
Table S8. Competition assay of KRAS isogenic MOLM13 cells under CRISPR-KO of CDE genes
Gene	Replicate #	%TdTomato (%KRAS-mutant)	Timepoint (Day)	sgRNA #	sgRNA sequence
ADPRHL2	1	4.44	0	1	AAAGGCTCCTATGGCAATGG
ADPRHL2	2	5.13	0	1	AAAGGCTCCTATGGCAATGG
ADPRHL2	1	3.26	5	1	AAAGGCTCCTATGGCAATGG
ADPRHL2	2	1.47	5	1	AAAGGCTCCTATGGCAATGG
ADPRHL2	1	6.49	10	1	AAAGGCTCCTATGGCAATGG
ADPRHL2	2	1.07	10	1	AAAGGCTCCTATGGCAATGG
ADPRHL2	1	3.79	15	1	AAAGGCTCCTATGGCAATGG
ADPRHL2	2	0.69	15	1	AAAGGCTCCTATGGCAATGG
AKR1C1	1	6.6	0	1	AGTGGATCTCTGTGCCACAT
AKR1C1	2	2.07	0	1	AGTGGATCTCTGTGCCACAT
AKR1C1	1	3.36	5	1	AGTGGATCTCTGTGCCACAT
AKR1C1	2	0.55	5	1	AGTGGATCTCTGTGCCACAT
AKR1C1	1	5.7	10	1	AGTGGATCTCTGTGCCACAT
AKR1C1	2	8.41	10	1	AGTGGATCTCTGTGCCACAT
AKR1C1	1	2.48	15	1	AGTGGATCTCTGTGCCACAT
AKR1C1	2	4.67	15	1	AGTGGATCTCTGTGCCACAT
ANKRD49	1	4.45	0	1	CAAAGACTTTGAGTACCAGT
ANKRD49	2	9.38	0	1	CAAAGACTTTGAGTACCAGT
ANKRD49	1	5.62	0	2	AGGCAATTCTGATGAAGATG
ANKRD49	2	8.66	0	2	AGGCAATTCTGATGAAGATG
ANKRD49	1	3.09	0	3	AAAGTGTTCAGAAAAATCCA
ANKRD49	2	10.2	0	3	AAAGTGTTCAGAAAAATCCA
ANKRD49	1	3.17	0	4	GTGTTTCCAACAATTCAAGT
ANKRD49	2	6.67	0	4	GTGTTTCCAACAATTCAAGT
ANKRD49	1	2.12	5	1	CAAAGACTTTGAGTACCAGT
ANKRD49	2	5.56	5	1	CAAAGACTTTGAGTACCAGT
ANKRD49	1	1.02	5	2	AGGCAATTCTGATGAAGATG
ANKRD49	2	4.78	5	2	AGGCAATTCTGATGAAGATG
ANKRD49	1	1.15	5	3	AAAGTGTTCAGAAAAATCCA
ANKRD49	2	6.41	5	3	AAAGTGTTCAGAAAAATCCA
ANKRD49	1	1.54	5	4	GTGTTTCCAACAATTCAAGT
ANKRD49	2	5.83	5	4	GTGTTTCCAACAATTCAAGT
ANKRD49	1	2.15	10	1	CAAAGACTTTGAGTACCAGT
ANKRD49	2	21.6	10	1	CAAAGACTTTGAGTACCAGT
ANKRD49	1	1.78	10	2	AGGCAATTCTGATGAAGATG
ANKRD49	2	19	10	2	AGGCAATTCTGATGAAGATG
ANKRD49	1	0.78	10	3	AAAGTGTTCAGAAAAATCCA
ANKRD49	2	59.4	10	3	AAAGTGTTCAGAAAAATCCA
ANKRD49	1	1.88	10	4	GTGTTTCCAACAATTCAAGT
ANKRD49	2	14.7	10	4	GTGTTTCCAACAATTCAAGT
ANKRD49	1	1.44	15	1	CAAAGACTTTGAGTACCAGT
ANKRD49	2	3.15	15	1	CAAAGACTTTGAGTACCAGT
ANKRD49	1	1.63	15	2	AGGCAATTCTGATGAAGATG
ANKRD49	2	2.31	15	2	AGGCAATTCTGATGAAGATG
ANKRD49	1	1.3	15	3	AAAGTGTTCAGAAAAATCCA
ANKRD49	2	3.88	15	3	AAAGTGTTCAGAAAAATCCA
ANKRD49	1	0.82	15	4	GTGTTTCCAACAATTCAAGT
ANKRD49	2	3.88	15	4	AAAGTGTTCAGAAAAATCCA
CDKN1A	1	6.59	0	2	CAGGCGAAGTCACCCTCCAG
CDKN1A	2	17.7	0	2	CAGGCGAAGTCACCCTCCAG
CDKN1A	1	4.28	0	3	CCAAGCTCTACCTTCCCACG
CDKN1A	2	4.65	0	3	CCAAGCTCTACCTTCCCACG
CDKN1A	1	5.26	0	5	CCAAGCTCTACCTTCCCACG
CDKN1A	2	3.95	0	5	CCAAGCTCTACCTTCCCACG
CDKN1A	1	2.71	5	2	CAGGCGAAGTCACCCTCCAG
CDKN1A	2	11.5	5	2	CAGGCGAAGTCACCCTCCAG
CDKN1A	1	2.11	5	3	CCAAGCTCTACCTTCCCACG
CDKN1A	2	1.26	5	3	CCAAGCTCTACCTTCCCACG
CDKN1A	1	0.83	5	5	CCAAGCTCTACCTTCCCACG
CDKN1A	2	0.9	5	5	CCAAGCTCTACCTTCCCACG
CDKN1A	1	5.39	10	2	CAGGCGAAGTCACCCTCCAG
CDKN1A	2	27	10	2	CAGGCGAAGTCACCCTCCAG
CDKN1A	1	7.49	10	3	CCAAGCTCTACCTTCCCACG
CDKN1A	2	2.11	10	3	CCAAGCTCTACCTTCCCACG
CDKN1A	1	1.67	10	5	CCAAGCTCTACCTTCCCACG
CDKN1A	2	1.95	10	5	CCAAGCTCTACCTTCCCACG
CDKN1A	1	1.51	15	2	CAGGCGAAGTCACCCTCCAG
CDKN1A	2	8.13	15	2	CAGGCGAAGTCACCCTCCAG
CDKN1A	1	13.7	15	3	CCAAGCTCTACCTTCCCACG
CDKN1A	2	0.85	15	3	CCAAGCTCTACCTTCCCACG
CDKN1A	1	0.67	15	5	CCAAGCTCTACCTTCCCACG
CDKN1A	2	2.61	15	5	CCAAGCTCTACCTTCCCACG
CELA3B	1	5.47	0	1	ACCCACAGGCCACACACGAG
CELA3B	2	3.81	0	1	ACCCACAGGCCACACACGAG
CELA3B	1	1.46	5	1	ACCCACAGGCCACACACGAG
CELA3B	2	1.42	5	1	ACCCACAGGCCACACACGAG
CELA3B	1	5.5	10	1	ACCCACAGGCCACACACGAG
CELA3B	2	0.68	10	1	ACCCACAGGCCACACACGAG
CELA3B	1	6.97	15	1	ACCCACAGGCCACACACGAG
CELA3B	2	0.87	15	1	ACCCACAGGCCACACACGAG
CRYAA	1	0.7	0	1	AGAGATGCCGGAGTCCAGCA
CRYAA	2	4.15	0	1	AGAGATGCCGGAGTCCAGCA
CRYAA	1	2.12	5	1	AGAGATGCCGGAGTCCAGCA
CRYAA	2	1.65	5	1	AGAGATGCCGGAGTCCAGCA
CRYAA	1	9.83	10	1	AGAGATGCCGGAGTCCAGCA
CRYAA	2	2.66	10	1	AGAGATGCCGGAGTCCAGCA
CRYAA	1	15.7	15	1	AGAGATGCCGGAGTCCAGCA
CRYAA	2	1.5	15	1	AGAGATGCCGGAGTCCAGCA
DLAT	1	5.51	0	1	ACTTGTTGCTGAAGGTACCA
DLAT	2	4.54	0	1	ACTTGTTGCTGAAGGTACCA
DLAT	1	1.8	5	1	ACTTGTTGCTGAAGGTACCA
DLAT	2	3.73	5	1	ACTTGTTGCTGAAGGTACCA
DLAT	1	1.27	10	1	ACTTGTTGCTGAAGGTACCA
DLAT	2	4.01	10	1	ACTTGTTGCTGAAGGTACCA
DLAT	1	1.02	15	1	ACTTGTTGCTGAAGGTACCA
DLAT	2	7.16	15	1	ACTTGTTGCTGAAGGTACCA
EN1	1	9.09	0	1	GCTACATCACGGAGCAGCGG
EN1	2	0	0	1	GCTACATCACGGAGCAGCGG
EN1	1	11.1	5	1	GCTACATCACGGAGCAGCGG
EN1	2	7.26	5	1	GCTACATCACGGAGCAGCGG
EN1	1	12.6	10	1	GCTACATCACGGAGCAGCGG
EN1	2	11.2	10	1	GCTACATCACGGAGCAGCGG
EN1	1	6.17	15	1	GCTACATCACGGAGCAGCGG
EN1	2	2.57	15	1	GCTACATCACGGAGCAGCGG
FANCA	1	18	0	1	CTGCCGCAGAGGACAGACGA
FANCA	2	9.3	0	1	CTGCCGCAGAGGACAGACGA
FANCA	1	4.48	0	2	CCATCTCAGAGTTGACCAAG
FANCA	2	5.12	0	2	CCATCTCAGAGTTGACCAAG
FANCA	1	5.25	0	3	CTGCCTTCGTCTGTCCTCTG
FANCA	2	13.3	0	3	CTGCCTTCGTCTGTCCTCTG
FANCA	1	5.78	0	4	GCTCCACAGTCAGCAGCACA
FANCA	2	11.6	0	4	GCTCCACAGTCAGCAGCACA
FANCA	1	6.95	5	1	CTGCCGCAGAGGACAGACGA
FANCA	2	6.49	5	1	CTGCCGCAGAGGACAGACGA
FANCA	1	1.72	5	2	CCATCTCAGAGTTGACCAAG
FANCA	2	2.97	5	2	CCATCTCAGAGTTGACCAAG
FANCA	1	1.64	5	3	CTGCCTTCGTCTGTCCTCTG
FANCA	2	2.69	5	3	CTGCCTTCGTCTGTCCTCTG
FANCA	1	2.21	5	4	GCTCCACAGTCAGCAGCACA
FANCA	2	4.53	5	4	GCTCCACAGTCAGCAGCACA
FANCA	1	13.4	10	1	CTGCCGCAGAGGACAGACGA
FANCA	2	22.4	10	1	CTGCCGCAGAGGACAGACGA
FANCA	1	6.63	10	2	CCATCTCAGAGTTGACCAAG
FANCA	2	1.61	10	2	CCATCTCAGAGTTGACCAAG
FANCA	1	3.5	10	3	CTGCCTTCGTCTGTCCTCTG
FANCA	2	6.19	10	3	CTGCCTTCGTCTGTCCTCTG
FANCA	1	4.11	10	4	GCTCCACAGTCAGCAGCACA
FANCA	2	13.9	10	4	GCTCCACAGTCAGCAGCACA
FANCA	1	2.68	15	1	CTGCCGCAGAGGACAGACGA
FANCA	2	7.85	15	1	CTGCCGCAGAGGACAGACGA
FANCA	1	13	15	2	CCATCTCAGAGTTGACCAAG
FANCA	2	2.58	15	2	CCATCTCAGAGTTGACCAAG
FANCA	1	2.4	15	3	CTGCCTTCGTCTGTCCTCTG
FANCA	2	1.09	15	3	CTGCCTTCGTCTGTCCTCTG
FANCA	1	1.05	15	4	GCTCCACAGTCAGCAGCACA
FANCA	2	3.41	15	4	GCTCCACAGTCAGCAGCACA
FANCC	1	14.3	0	1	AGGGTCTTGCAGCAGCACCA
FANCC	2	9.29	0	1	AGGGTCTTGCAGCAGCACCA
FANCC	1	4.64	0	2	GCAAGACACCTGTCTTCACG
FANCC	2	4.52	0	2	GCAAGACACCTGTCTTCACG
FANCC	1	20	0	3	ACATCTGTCAGGGTAATAAG
FANCC	2	20	0	3	ACATCTGTCAGGGTAATAAG
FANCC	1	4.7	0	4	ATGGATTTAACACTCAAAGG
FANCC	2	5.65	0	4	ATGGATTTAACACTCAAAGG
FANCC	1	4.85	0	5	GGCAGACTACAGCTGACATG
FANCC	2	5.69	0	5	GGCAGACTACAGCTGACATG
FANCC	1	1.75	5	1	AGGGTCTTGCAGCAGCACCA
FANCC	2	2.32	5	1	AGGGTCTTGCAGCAGCACCA
FANCC	1	2.04	5	2	GCAAGACACCTGTCTTCACG
FANCC	2	0.67	5	2	GCAAGACACCTGTCTTCACG
FANCC	1	6.41	5	3	ACATCTGTCAGGGTAATAAG
FANCC	2	6.15	5	3	ACATCTGTCAGGGTAATAAG
FANCC	1	1.47	5	4	ATGGATTTAACACTCAAAGG
FANCC	2	1.15	5	4	ATGGATTTAACACTCAAAGG
FANCC	1	1.35	5	5	GGCAGACTACAGCTGACATG
FANCC	2	1.57	5	5	GGCAGACTACAGCTGACATG
FANCC	1	13.4	10	1	AGGGTCTTGCAGCAGCACCA
FANCC	2	4.31	10	1	AGGGTCTTGCAGCAGCACCA
FANCC	1	1.95	10	2	GCAAGACACCTGTCTTCACG
FANCC	2	4.96	10	2	GCAAGACACCTGTCTTCACG
FANCC	1	12.3	10	3	ACATCTGTCAGGGTAATAAG
FANCC	2	5.53	10	3	ACATCTGTCAGGGTAATAAG
FANCC	1	1.53	10	4	ATGGATTTAACACTCAAAGG
FANCC	2	3.27	10	4	ATGGATTTAACACTCAAAGG
FANCC	1	1.8	10	5	GGCAGACTACAGCTGACATG
FANCC	2	4.38	10	5	GGCAGACTACAGCTGACATG
FANCC	1	2.44	15	1	AGGGTCTTGCAGCAGCACCA
FANCC	2	2.37	15	1	AGGGTCTTGCAGCAGCACCA
FANCC	1	0.62	15	2	GCAAGACACCTGTCTTCACG
FANCC	2	2.45	15	2	GCAAGACACCTGTCTTCACG
FANCC	1	2.42	15	3	ACATCTGTCAGGGTAATAAG
FANCC	2	5.36	15	3	ACATCTGTCAGGGTAATAAG
FANCC	1	0.46	15	4	ATGGATTTAACACTCAAAGG
FANCC	2	0.62	15	4	GCAAGACACCTGTCTTCACG
FANCC	1	0.7	15	5	GGCAGACTACAGCTGACATG
FANCC	2	1.48	15	5	GGCAGACTACAGCTGACATG
FANCG	1	5.9	0	1	GAAGAACAGGAACAGCTGCA
FANCG	2	14	0	1	GAAGAACAGGAACAGCTGCA
FANCG	1	5.88	0	1	ACGGTCAGCACTCAACCAGA
FANCG	2	10	0	1	ACGGTCAGCACTCAACCAGA
FANCG	1	8.65	0	2	AGGGGTGAGGCTAGGTCAGG
FANCG	2	2.94	0	2	AGGGGTGAGGCTAGGTCAGG
FANCG	1	7.62	0	2	GAAGAACAGGAACAGCTGCA
FANCG	2	9.09	0	2	GAAGAACAGGAACAGCTGCA
FANCG	1	9.68	0	3	CAGCCTGCAGGCCAACCAGG
FANCG	2	7.51	0	3	CAGCCTGCAGGCCAACCAGG
FANCG	1	3.12	0	3	TGGCCCGGAAGAGCAGCTCG
FANCG	2	10.2	0	3	TGGCCCGGAAGAGCAGCTCG
FANCG	1	37.5	0	4	ACGGTCAGCACTCAACCAGA
FANCG	2	11.1	0	4	ACGGTCAGCACTCAACCAGA
FANCG	1	3.57	0	5	CAGTCCACGACTAATTAGGG
FANCG	2	4.46	0	5	CAGTCCACGACTAATTAGGG
FANCG	1	1.35	5	1	GAAGAACAGGAACAGCTGCA
FANCG	2	6.57	5	1	GAAGAACAGGAACAGCTGCA
FANCG	1	0.75	5	1	ACGGTCAGCACTCAACCAGA
FANCG	2	5.12	5	1	ACGGTCAGCACTCAACCAGA
FANCG	1	2.27	5	2	AGGGGTGAGGCTAGGTCAGG
FANCG	2	1.35	5	2	GAAGAACAGGAACAGCTGCA
FANCG	1	1.84	5	2	GAAGAACAGGAACAGCTGCA
FANCG	2	7.88	5	2	GAAGAACAGGAACAGCTGCA
FANCG	1	2.38	5	3	CAGCCTGCAGGCCAACCAGG
FANCG	2	1.62	5	3	CAGCCTGCAGGCCAACCAGG
FANCG	1	6.02	5	3	TGGCCCGGAAGAGCAGCTCG
FANCG	2	3.03	5	3	TGGCCCGGAAGAGCAGCTCG
FANCG	1	8.57	5	4	ACGGTCAGCACTCAACCAGA
FANCG	2	3.57	5	4	CAGTCCACGACTAATTAGGG
FANCG	1	2.29	5	5	CAGTCCACGACTAATTAGGG
FANCG	2	2.75	5	5	CAGTCCACGACTAATTAGGG
FANCG	1	4.45	10	1	GAAGAACAGGAACAGCTGCA
FANCG	2	13.4	10	1	GAAGAACAGGAACAGCTGCA
FANCG	1	2.55	10	1	ACGGTCAGCACTCAACCAGA
FANCG	2	36.9	10	1	ACGGTCAGCACTCAACCAGA
FANCG	1	2.8	10	2	AGGGGTGAGGCTAGGTCAGG
FANCG	2	1.65	10	2	AGGGGTGAGGCTAGGTCAGG
FANCG	1	5.6	10	2	GAAGAACAGGAACAGCTGCA
FANCG	2	17.7	10	2	GAAGAACAGGAACAGCTGCA
FANCG	1	7.58	10	3	CAGCCTGCAGGCCAACCAGG
FANCG	2	2.2	10	3	CAGCCTGCAGGCCAACCAGG
FANCG	1	4.74	10	3	TGGCCCGGAAGAGCAGCTCG
FANCG	2	16.6	10	3	TGGCCCGGAAGAGCAGCTCG
FANCG	1	20.7	10	4	ACGGTCAGCACTCAACCAGA
FANCG	2	14.1	10	4	ACGGTCAGCACTCAACCAGA
FANCG	1	1.41	10	5	CAGTCCACGACTAATTAGGG
FANCG	2	3.41	10	5	CAGTCCACGACTAATTAGGG
FANCG	1	1.72	15	1	GAAGAACAGGAACAGCTGCA
FANCG	2	3.17	15	1	GAAGAACAGGAACAGCTGCA
FANCG	1	2.28	15	1	ACGGTCAGCACTCAACCAGA
FANCG	2	1.32	15	1	ACGGTCAGCACTCAACCAGA
FANCG	1	1.92	15	2	AGGGGTGAGGCTAGGTCAGG
FANCG	2	1.12	15	2	AGGGGTGAGGCTAGGTCAGG
FANCG	1	1.73	15	2	GAAGAACAGGAACAGCTGCA
FANCG	2	4.91	15	2	GAAGAACAGGAACAGCTGCA
FANCG	1	5.79	15	3	CAGCCTGCAGGCCAACCAGG
FANCG	2	0.9	15	3	CAGCCTGCAGGCCAACCAGG
FANCG	1	3.8	15	3	TGGCCCGGAAGAGCAGCTCG
FANCG	2	1.73	15	3	GAAGAACAGGAACAGCTGCA
FANCG	1	20.1	15	4	ACGGTCAGCACTCAACCAGA
FANCG	2	9.51	15	4	ACGGTCAGCACTCAACCAGA
FANCG	1	0.73	15	5	CAGTCCACGACTAATTAGGG
FANCG	2	0.4	15	5	CAGTCCACGACTAATTAGGG
FGFR1OP	1	6.67	0	1	GAGAAAAGTGAGATAAGTAT
FGFR1OP	2	7.65	0	1	GAGAAAAGTGAGATAAGTAT
FGFR1OP	1	4.39	5	1	GAGAAAAGTGAGATAAGTAT
FGFR1OP	2	1.69	5	1	GAGAAAAGTGAGATAAGTAT
FGFR1OP	1	12.3	10	1	GAGAAAAGTGAGATAAGTAT
FGFR1OP	2	0.4	10	1	GAGAAAAGTGAGATAAGTAT
FGFR1OP	1	20	15	1	GAGAAAAGTGAGATAAGTAT
FGFR1OP	2	8.28	15	1	GAGAAAAGTGAGATAAGTAT
GATA2DA	1	9.8	0	1	GACCCGGCATTGCCGCCCAG
GATA2DA	2	2.85	0	1	GACCCGGCATTGCCGCCCAG
GATA2DA	1	2.58	5	1	GACCCGGCATTGCCGCCCAG
GATA2DA	2	1.69	5	1	GACCCGGCATTGCCGCCCAG
GATA2DA	1	3.94	10	1	GACCCGGCATTGCCGCCCAG
GATA2DA	2	5.58	10	1	GACCCGGCATTGCCGCCCAG
GATA2DA	1	1.78	15	1	GACCCGGCATTGCCGCCCAG
GATA2DA	2	2.86	15	1	GACCCGGCATTGCCGCCCAG
IFNA13	1	5.31	0	1	CGGTGCAGAATTTGTCTAGG
IFNA13	2	8.21	0	1	CGGTGCAGAATTTGTCTAGG
IFNA13	1	1.01	5	1	CGGTGCAGAATTTGTCTAGG
IFNA13	2	4.56	5	1	CGGTGCAGAATTTGTCTAGG
IFNA13	1	1.9	10	1	CGGTGCAGAATTTGTCTAGG
IFNA13	2	13.8	10	1	CGGTGCAGAATTTGTCTAGG
IFNA13	1	0.32	15	1	CGGTGCAGAATTTGTCTAGG
IFNA13	2	11	15	1	CGGTGCAGAATTTGTCTAGG
LOR	1	4.76	0	1	GGCGGTGGCTACTCTGGCGG
LOR	2	1.49	0	1	GGCGGTGGCTACTCTGGCGG
LOR	1	10.5	5	1	GGCGGTGGCTACTCTGGCGG
LOR	2	1.42	5	1	GGCGGTGGCTACTCTGGCGG
LOR	1	8.01	10	1	GGCGGTGGCTACTCTGGCGG
LOR	2	5	10	1	GGCGGTGGCTACTCTGGCGG
LOR	1	10.1	15	1	GGCGGTGGCTACTCTGGCGG
LOR	2	0.38	15	1	GGCGGTGGCTACTCTGGCGG
NDUFB10	1	5.8	0	1	TCACGGGTCGGTCCACGATG
NDUFB10	2	8.33	0	1	TCACGGGTCGGTCCACGATG
NDUFB10	1	6.25	0	2	ACAGGTATTACTACTACCAC
NDUFB10	2	8.33	0	2	TCACGGGTCGGTCCACGATG
NDUFB10	1	8.19	0	3	CAGTGATGTCTGGCACGCGG
NDUFB10	2	7.05	0	3	CAGTGATGTCTGGCACGCGG
NDUFB10	1	1.69	0	4	AGACATCACTGAGTGCAAGG
NDUFB10	2	5.21	0	4	AGACATCACTGAGTGCAAGG
NDUFB10	1	3.69	5	1	TCACGGGTCGGTCCACGATG
NDUFB10	2	1.69	5	1	AGACATCACTGAGTGCAAGG
NDUFB10	1	4.36	5	2	ACAGGTATTACTACTACCAC
NDUFB10	2	2.11	5	2	ACAGGTATTACTACTACCAC
NDUFB10	1	2.24	5	3	CAGTGATGTCTGGCACGCGG
NDUFB10	2	3.01	5	3	CAGTGATGTCTGGCACGCGG
NDUFB10	1	1.97	5	4	AGACATCACTGAGTGCAAGG
NDUFB10	2	3.12	5	4	AGACATCACTGAGTGCAAGG
NDUFB10	1	3.27	10	1	TCACGGGTCGGTCCACGATG
NDUFB10	2	4.95	10	1	TCACGGGTCGGTCCACGATG
NDUFB10	1	1.4	10	2	ACAGGTATTACTACTACCAC
NDUFB10	2	11.2	10	2	ACAGGTATTACTACTACCAC
NDUFB10	1	3.55	10	3	CAGTGATGTCTGGCACGCGG
NDUFB10	2	7.37	10	3	CAGTGATGTCTGGCACGCGG
NDUFB10	1	3.89	10	4	AGACATCACTGAGTGCAAGG
NDUFB10	2	8.11	10	4	AGACATCACTGAGTGCAAGG
NDUFB10	1	1.89	15	1	TCACGGGTCGGTCCACGATG
NDUFB10	2	1.22	15	1	TCACGGGTCGGTCCACGATG
NDUFB10	1	1.48	15	2	ACAGGTATTACTACTACCAC
NDUFB10	2	1.91	15	2	ACAGGTATTACTACTACCAC
NDUFB10	1	2.37	15	3	CAGTGATGTCTGGCACGCGG
NDUFB10	2	1.8	15	3	CAGTGATGTCTGGCACGCGG
NDUFB10	1	1.19	15	4	AGACATCACTGAGTGCAAGG
NDUFB10	2	1.63	15	4	AGACATCACTGAGTGCAAGG
NDUFB6	1	4.92	0	1	GTACCAGCGGCGACATGACG
NDUFB6	2	5.93	0	1	GTACCAGCGGCGACATGACG
NDUFB6	1	2.77	5	1	GTACCAGCGGCGACATGACG
NDUFB6	2	5.04	5	1	GTACCAGCGGCGACATGACG
NDUFB6	1	8.99	10	1	GTACCAGCGGCGACATGACG
NDUFB6	2	5.89	10	1	GTACCAGCGGCGACATGACG
NDUFB6	1	1.35	15	1	GTACCAGCGGCGACATGACG
NDUFB6	2	0.77	15	1	GTACCAGCGGCGACATGACG
NDUFS3	1	3.28	0	1	GGGCGTCAGCTCATCTGTGT
NDUFS3	2	15.8	0	1	GGGCGTCAGCTCATCTGTGT
NDUFS3	1	0.95	5	1	GGGCGTCAGCTCATCTGTGT
NDUFS3	2	10.1	5	1	GGGCGTCAGCTCATCTGTGT
NDUFS3	1	1.74	10	1	GGGCGTCAGCTCATCTGTGT
NDUFS3	2	28.3	10	1	GGGCGTCAGCTCATCTGTGT
NDUFS3	1	1.15	15	1	GGGCGTCAGCTCATCTGTGT
NDUFS3	2	2.95	15	1	GGGCGTCAGCTCATCTGTGT
NOG	1	8.9	0	1	AGATAGTGCTGGCCGCCGGC
NOG	2	1.86	0	1	AGATAGTGCTGGCCGCCGGC
NOG	1	2.8	5	1	AGATAGTGCTGGCCGCCGGC
NOG	2	0.88	5	1	AGATAGTGCTGGCCGCCGGC
NOG	1	10.3	10	1	AGATAGTGCTGGCCGCCGGC
NOG	2	2.08	10	1	AGATAGTGCTGGCCGCCGGC
NOG	1	6.07	15	1	AGATAGTGCTGGCCGCCGGC
NOG	2	0.56	15	1	AGATAGTGCTGGCCGCCGGC
NTC	1	14.3	0	1	CGGTGAGGATCCCTCTTGCG
NTC	2	50	0	1	CGGTGAGGATCCCTCTTGCG
NTC	1	2.27	0	2	TCACACGGGATCTCGCCGGT
NTC	2	4.13	0	2	TCACACGGGATCTCGCCGGT
NTC	1	4.25	0	3	ACGTGTAAGGCGAACGCCTT
NTC	2	14	0	3	ACGTGTAAGGCGAACGCCTT
NTC	1	9.09	5	1	CGGTGAGGATCCCTCTTGCG
NTC	2	14.3	5	1	TCACACGGGATCTCGCCGGT
NTC	1	1.49	5	2	TCACACGGGATCTCGCCGGT
NTC	2	7.7	5	2	TCACACGGGATCTCGCCGGT
NTC	1	1.32	5	3	ACGTGTAAGGCGAACGCCTT
NTC	2	2.43	5	3	ACGTGTAAGGCGAACGCCTT
NTC	1	10.8	10	1	CGGTGAGGATCCCTCTTGCG
NTC	2	35.7	10	1	CGGTGAGGATCCCTCTTGCG
NTC	1	3	10	2	TCACACGGGATCTCGCCGGT
NTC	2	0.56	10	2	TCACACGGGATCTCGCCGGT
NTC	1	1.12	10	3	ACGTGTAAGGCGAACGCCTT
NTC	2	0.83	10	3	ACGTGTAAGGCGAACGCCTT
NTC	1	14	15	1	ACGTGTAAGGCGAACGCCTT
NTC	2	42.9	15	1	CGGTGAGGATCCCTCTTGCG
NTC	1	0.75	15	2	TCACACGGGATCTCGCCGGT
NTC	2	0.67	15	2	TCACACGGGATCTCGCCGGT
NTC	1	0.7	15	3	ACGTGTAAGGCGAACGCCTT
NTC	2	0.39	15	3	ACGTGTAAGGCGAACGCCTT
PBXIP1	1	9.36	0	1	CAGACCCTCCATGTCCACGT
PBXIP1	2	3.37	0	1	CAGACCCTCCATGTCCACGT
PBXIP1	1	1.85	5	1	CAGACCCTCCATGTCCACGT
PBXIP1	2	1.45	5	1	CAGACCCTCCATGTCCACGT
PBXIP1	1	6.5	10	1	CAGACCCTCCATGTCCACGT
PBXIP1	2	1.64	10	1	CAGACCCTCCATGTCCACGT
PBXIP1	1	1.47	15	1	CAGACCCTCCATGTCCACGT
PBXIP1	2	0.55	15	1	CAGACCCTCCATGTCCACGT
RAB26	1	12.1	0	1	CAAGGATGGTGCTTTCCTGG
RAB26	2	10.3	0	1	CAAGGATGGTGCTTTCCTGG
RAB26	1	3.45	0	2	GGCCGGCCCTCGCTTGGCGG
RAB26	2	10.2	0	2	GGCCGGCCCTCGCTTGGCGG
RAB26	1	3.03	5	1	CAAGGATGGTGCTTTCCTGG
RAB26	2	4.49	5	1	CAAGGATGGTGCTTTCCTGG
RAB26	1	3.1	5	2	GGCCGGCCCTCGCTTGGCGG
RAB26	2	1.07	5	2	GGCCGGCCCTCGCTTGGCGG
RAB26	1	4.79	10	1	CAAGGATGGTGCTTTCCTGG
RAB26	2	7.32	10	1	CAAGGATGGTGCTTTCCTGG
RAB26	1	8.85	10	2	GGCCGGCCCTCGCTTGGCGG
RAB26	2	6.03	10	2	GGCCGGCCCTCGCTTGGCGG
RAB26	1	11.2	15	1	CAAGGATGGTGCTTTCCTGG
RAB26	2	7.73	15	1	CAAGGATGGTGCTTTCCTGG
RAB26	1	2.4	15	2	GGCCGGCCCTCGCTTGGCGG
RAB26	2	1.78	15	2	GGCCGGCCCTCGCTTGGCGG
RCN2	1	3	0	1	TGGTGATGGATTTGTTAGTT
RCN2	2	5.96	0	1	TGGTGATGGATTTGTTAGTT
RCN2	1	2.26	5	1	TGGTGATGGATTTGTTAGTT
RCN2	2	4.36	5	1	TGGTGATGGATTTGTTAGTT
RCN2	1	1.83	10	1	TGGTGATGGATTTGTTAGTT
RCN2	2	14.4	10	1	TGGTGATGGATTTGTTAGTT
RCN2	1	1.98	15	1	TGGTGATGGATTTGTTAGTT
RCN2	2	1.25	15	1	TGGTGATGGATTTGTTAGTT
RTCA	1	7.23	0	1	TCTTAGACATGGTGGTACTG
RTCA	2	4.28	0	1	TCTTAGACATGGTGGTACTG
RTCA	1	1.71	5	1	TCTTAGACATGGTGGTACTG
RTCA	2	1.37	5	1	TCTTAGACATGGTGGTACTG
RTCA	1	11.7	10	1	TCTTAGACATGGTGGTACTG
RTCA	2	2.01	10	1	TCTTAGACATGGTGGTACTG
RTCA	1	13.5	15	1	TCTTAGACATGGTGGTACTG
RTCA	2	1.14	15	1	TCTTAGACATGGTGGTACTG
SLC35B4	1	4.12	0	1	TTCCCAAATCAGCTTCAAAG
SLC35B4	2	5.9	0	1	TTCCCAAATCAGCTTCAAAG
SLC35B4	1	2.72	5	1	TTCCCAAATCAGCTTCAAAG
SLC35B4	2	1.62	5	1	TTCCCAAATCAGCTTCAAAG
SLC35B4	1	0.59	10	1	TTCCCAAATCAGCTTCAAAG
SLC35B4	2	1.33	10	1	TTCCCAAATCAGCTTCAAAG
SLC35B4	1	12.6	15	1	TTCCCAAATCAGCTTCAAAG
SLC35B4	2	0.4	15	1	TTCCCAAATCAGCTTCAAAG
SRFBP1	1	10.2	0	1	ATGTCTGAAGATAGTGATAG
SRFBP1	2	11.1	0	1	ATGTCTGAAGATAGTGATAG
SRFBP1	1	4.86	5	1	ATGTCTGAAGATAGTGATAG
SRFBP1	2	4.5	5	1	ATGTCTGAAGATAGTGATAG
SRFBP1	1	12.6	10	1	ATGTCTGAAGATAGTGATAG
SRFBP1	2	15.9	10	1	ATGTCTGAAGATAGTGATAG
SRFBP1	1	3.04	15	1	ATGTCTGAAGATAGTGATAG
SRFBP1	2	10.4	15	1	ATGTCTGAAGATAGTGATAG
TMX1	1	6.06	0	1	TTGACAAGCAGGGCACCACG
TMX1	2	10	0	1	TTGACAAGCAGGGCACCACG
TMX1	1	4.11	5	1	TTGACAAGCAGGGCACCACG
TMX1	2	3.9	5	1	TTGACAAGCAGGGCACCACG
TMX1	1	15.7	10	1	TTGACAAGCAGGGCACCACG
TMX1	2	4.33	10	1	TTGACAAGCAGGGCACCACG
TMX1	1	5.43	15	1	TTGACAAGCAGGGCACCACG
TMX1	2	1.13	15	1	TTGACAAGCAGGGCACCACG
TNFAIP	1	3.95	0	1	GCTTCTCTCCGTCTGTGTGG
TNFAIP	2	10.7	0	1	GCTTCTCTCCGTCTGTGTGG
TNFAIP	1	1.92	0	2	AGATCGCCAACAGCAACGAG
TNFAIP	2	6.98	0	2	AGATCGCCAACAGCAACGAG
TNFAIP	1	3.16	5	1	GCTTCTCTCCGTCTGTGTGG
TNFAIP	2	11.6	5	1	GCTTCTCTCCGTCTGTGTGG
TNFAIP	1	7.24	5	2	AGATCGCCAACAGCAACGAG
TNFAIP	2	8.89	5	2	AGATCGCCAACAGCAACGAG
TNFAIP	1	3.77	10	1	GCTTCTCTCCGTCTGTGTGG
TNFAIP	2	25.2	10	1	GCTTCTCTCCGTCTGTGTGG
TNFAIP	1	9.35	10	2	AGATCGCCAACAGCAACGAG
TNFAIP	2	3.16	10	2	GCTTCTCTCCGTCTGTGTGG
TNFAIP	1	2.01	15	1	GCTTCTCTCCGTCTGTGTGG
TNFAIP	2	1.86	15	1	GCTTCTCTCCGTCTGTGTGG
TNFAIP	1	1.33	15	2	AGATCGCCAACAGCAACGAG
TNFAIP	2	12.8	15	2	AGATCGCCAACAGCAACGAG
ZFN425	1	8.73	0	1	GGGAATTTCTAAGCGCCCTG
ZFN425	2	6.02	0	1	GGGAATTTCTAAGCGCCCTG
ZFN425	1	3.14	5	1	GGGAATTTCTAAGCGCCCTG
ZFN425	2	1.85	5	1	GGGAATTTCTAAGCGCCCTG
ZFN425	1	4.01	10	1	GGGAATTTCTAAGCGCCCTG
ZFN425	2	2.79	10	1	GGGAATTTCTAAGCGCCCTG
ZFN425	1	1.87	15	1	GGGAATTTCTAAGCGCCCTG
ZFN425	2	1.54	15	1	GGGAATTTCTAAGCGCCCTG
ZMYND8	1	7.69	0	1	GCAGACAGCCACCACTACCA
ZMYND8	2	0	0	1	GCAGACAGCCACCACTACCA
ZMYND8	1	3.23	5	1	GCAGACAGCCACCACTACCA
ZMYND8	2	4.29	5	1	GCAGACAGCCACCACTACCA
ZMYND8	1	7.17	10	1	GCAGACAGCCACCACTACCA
ZMYND8	2	26.6	10	1	GCAGACAGCCACCACTACCA
ZMYND8	1	1.58	15	1	GCAGACAGCCACCACTACCA
ZMYND8	2	4.6	15	1	GCAGACAGCCACCACTACCA
