# Supplementary material for: A systematic genome-wide mapping of oncogenic mutation selection during CRISPR-Cas9 genome editing
Source: Nat Commun. 2021 Nov 11;12:6512. doi: 10.1038/s41467-021-26788-6 (PMC8586238; doi:10.1038/s41467-021-26788-6)
Supplement: Supplementary file 13 — Supplementary Data 9 [file 41467_2021_26788_MOESM13_ESM.xlsx]

## Sheet: readme
This document contains the primer sequences for NGS sequencing of CRISPRi and CRISPR KO P53 and KRAS CDE screens and for ICE analysis of MOLM13 cells.
Worksheet A: ICE analysis primer sequences
Worksheet B: CRISPR-KO data
Worksheet C: CRISPRi data
Group names:
BD0_NC1, BD0_NC2: two replicates of Day 0 in KRAS wildtype cells
BD30_NC1, BD30_NC2: two replicates of Day 30 in KRAS wildtype cells
BD0_G1, BD0_G2: two replicates of Day 0 in KRAS mutant cells
BD30_G1, BD30_G2: two replicates of Day 30 in KRAS mutant cells
D0_MNC1, D0_MNC2: two replicates of Day 0 in p53 wildtype cells
D30_MNC1, D30_MNC2: two replicates of Day 30 in p53 wildtype cells
D0_MUT1, D0_MUT2: two replicates of Day 0 in p53 mutant cells
D30_MUT1, D30_MUT2: two replicates of Day 30 in p53 mutant cells
Worksheet D: NGS Amplicon Information

## Sheet: ICE_Primers
ICE Primers
Gene	sgrna	FW	RV	sequencing primer
NDUFB6	GTACCAGCGGCGACATGACG	gggcgtagagagaactggaggt	CCGGCAGCAGTGGGATGTGT	tgtgcatgcccacacactgc

## Sheet: NGS_Primers_CRISPRko
Sample	Conditions	Forward Primer	Sequence	Reverse primer	Sequence
D0_MNC1	Day 0 in p53 wildtype cells	F501	AATGATACGGCGACCACCGAGATCTACACtagatcgcTCGTCGGCAGCGTC	R701	CAAGCAGAAGACGGCATACGAGATtcgccttaGTCTCGTGGGCTCGG
D0_MNC2	Day 0 in p53 wildtype cells	F501	AATGATACGGCGACCACCGAGATCTACACtagatcgcTCGTCGGCAGCGTC	R702	CAAGCAGAAGACGGCATACGAGATctagtacgGTCTCGTGGGCTCGG
D30_MNC1	Day 30 in p53 wildtype cells	F501	AATGATACGGCGACCACCGAGATCTACACtagatcgcTCGTCGGCAGCGTC	R705	CAAGCAGAAGACGGCATACGAGATaggagtccGTCTCGTGGGCTCGG
D30_MNC2	Day 30 in p53 wildtype cells	F501	AATGATACGGCGACCACCGAGATCTACACtagatcgcTCGTCGGCAGCGTC	R706	CAAGCAGAAGACGGCATACGAGATcatgcctaGTCTCGTGGGCTCGG
D0_MUT1	Day 0 in p53 mutant cells	F501	AATGATACGGCGACCACCGAGATCTACACtagatcgcTCGTCGGCAGCGTC	R703	CAAGCAGAAGACGGCATACGAGATttctgcctGTCTCGTGGGCTCGG
D0_MUT2	Day 0 in p53 mutant cells	F501	AATGATACGGCGACCACCGAGATCTACACtagatcgcTCGTCGGCAGCGTC	R704	CAAGCAGAAGACGGCATACGAGATgctcaggaGTCTCGTGGGCTCGG
D30_MUT1	Day 30 in p53 mutant cells	F501	AATGATACGGCGACCACCGAGATCTACACtagatcgcTCGTCGGCAGCGTC	R707	CAAGCAGAAGACGGCATACGAGATgtagagagGTCTCGTGGGCTCGG
D30_MUT2	Day 30 in p53 mutant cells	F501	AATGATACGGCGACCACCGAGATCTACACtagatcgcTCGTCGGCAGCGTC	R708	CAAGCAGAAGACGGCATACGAGATcctctctgGTCTCGTGGGCTCGG
BD0_NC1	Day 0 in KRAS wildtype cells	F501	AATGATACGGCGACCACCGAGATCTACACtagatcgcTCGTCGGCAGCGTC	705	CAAGCAGAAGACGGCATACGAGATaggagtccGTCTCGTGGGCTCGG
BD0_NC2	Day 0 in KRAS wildtype cells	F501	AATGATACGGCGACCACCGAGATCTACACtagatcgcTCGTCGGCAGCGTC	706	CAAGCAGAAGACGGCATACGAGATcatgcctaGTCTCGTGGGCTCGG
BD30_NC1	Day 30 in KRAS wildtype cells	F501	AATGATACGGCGACCACCGAGATCTACACtagatcgcTCGTCGGCAGCGTC	709	CAAGCAGAAGACGGCATACGAGATagcgtagcGTCTCGTGGGCTCGG
BD30_NC2	Day 30 in KRAS wildtype cells	F501	AATGATACGGCGACCACCGAGATCTACACtagatcgcTCGTCGGCAGCGTC	710	CAAGCAGAAGACGGCATACGAGATcagcctcgGTCTCGTGGGCTCGG
BD0_G1	Day 0 in KRAS mutant cells	F501	AATGATACGGCGACCACCGAGATCTACACtagatcgcTCGTCGGCAGCGTC	707	CAAGCAGAAGACGGCATACGAGATgtagagagGTCTCGTGGGCTCGG
BD0_G2	Day 0 in KRAS mutant cells	F501	AATGATACGGCGACCACCGAGATCTACACtagatcgcTCGTCGGCAGCGTC	708	CAAGCAGAAGACGGCATACGAGATcctctctgGTCTCGTGGGCTCGG
BD30_G1	Day 30 in KRAS mutant cells	F501	AATGATACGGCGACCACCGAGATCTACACtagatcgcTCGTCGGCAGCGTC	711	CAAGCAGAAGACGGCATACGAGATtgcctcttGTCTCGTGGGCTCGG
BD30_G2	Day 30 in KRAS mutant cells	F501	AATGATACGGCGACCACCGAGATCTACACtagatcgcTCGTCGGCAGCGTC	712	CAAGCAGAAGACGGCATACGAGATtcctctacGTCTCGTGGGCTCGG

## Sheet: NGS_Primers_CRISPRi
Sample	Conditions	Forward Primer	Sequence	Reverse primer	Sequence
D0_MNC1	Day 0 in p53 wildtype cells	F501	AATGATACGGCGACCACCGAGATCTACACtagatcgcTCGTCGGCAGCGTC	R702	CAAGCAGAAGACGGCATACGAGATctagtacgGTCTCGTGGGCTCGG
D0_MNC2	Day 0 in p53 wildtype cells	F501	AATGATACGGCGACCACCGAGATCTACACtagatcgcTCGTCGGCAGCGTC	R703	CAAGCAGAAGACGGCATACGAGATttctgcctGTCTCGTGGGCTCGG
D30_MNC1	Day 30 in p53 wildtype cells	F501	AATGATACGGCGACCACCGAGATCTACACtagatcgcTCGTCGGCAGCGTC	R706	CAAGCAGAAGACGGCATACGAGATcatgcctaGTCTCGTGGGCTCGG
D30_MNC2	Day 30 in p53 wildtype cells	F501	AATGATACGGCGACCACCGAGATCTACACtagatcgcTCGTCGGCAGCGTC	R707	CAAGCAGAAGACGGCATACGAGATgtagagagGTCTCGTGGGCTCGG
D0_MUT1	Day 0 in p53 mutant cells	F501	AATGATACGGCGACCACCGAGATCTACACtagatcgcTCGTCGGCAGCGTC	R704	CAAGCAGAAGACGGCATACGAGATgctcaggaGTCTCGTGGGCTCGG
D0_MUT2	Day 0 in p53 mutant cells	F501	AATGATACGGCGACCACCGAGATCTACACtagatcgcTCGTCGGCAGCGTC	R705	CAAGCAGAAGACGGCATACGAGATaggagtccGTCTCGTGGGCTCGG
D30_MUT1	Day 30 in p53 mutant cells	F501	AATGATACGGCGACCACCGAGATCTACACtagatcgcTCGTCGGCAGCGTC	R708	CAAGCAGAAGACGGCATACGAGATcctctctgGTCTCGTGGGCTCGG
D30_MUT2	Day 30 in p53 mutant cells	F501	AATGATACGGCGACCACCGAGATCTACACtagatcgcTCGTCGGCAGCGTC	R709	CAAGCAGAAGACGGCATACGAGATagcgtagcGTCTCGTGGGCTCGG
BD0_NC1	Day 0 in KRAS wildtype cells	F503	AATGATACGGCGACCACCGAGATCTACACtatcctctTCGTCGGCAGCGTC	R701	CAAGCAGAAGACGGCATACGAGATtcgccttaGTCTCGTGGGCTCGG
BD0_NC2	Day 0 in KRAS wildtype cells	F503	AATGATACGGCGACCACCGAGATCTACACtatcctctTCGTCGGCAGCGTC	R702	CAAGCAGAAGACGGCATACGAGATctagtacgGTCTCGTGGGCTCGG
BD30_NC1	Day 30 in KRAS wildtype cells	F503	AATGATACGGCGACCACCGAGATCTACACtatcctctTCGTCGGCAGCGTC	R705	CAAGCAGAAGACGGCATACGAGATaggagtccGTCTCGTGGGCTCGG
BD30_NC2	Day 30 in KRAS wildtype cells	F503	AATGATACGGCGACCACCGAGATCTACACtatcctctTCGTCGGCAGCGTC	R706	CAAGCAGAAGACGGCATACGAGATcatgcctaGTCTCGTGGGCTCGG
BD0_G1	Day 0 in KRAS mutant cells	F503	AATGATACGGCGACCACCGAGATCTACACtatcctctTCGTCGGCAGCGTC	R703	CAAGCAGAAGACGGCATACGAGATttctgcctGTCTCGTGGGCTCGG
BD0_G2	Day 0 in KRAS mutant cells	F503	AATGATACGGCGACCACCGAGATCTACACtatcctctTCGTCGGCAGCGTC	R704	CAAGCAGAAGACGGCATACGAGATgctcaggaGTCTCGTGGGCTCGG
BD30_G1	Day 30 in KRAS mutant cells	F503	AATGATACGGCGACCACCGAGATCTACACtatcctctTCGTCGGCAGCGTC	R708	CAAGCAGAAGACGGCATACGAGATcctctctgGTCTCGTGGGCTCGG
BD30_G2	Day 30 in KRAS mutant cells	F503	AATGATACGGCGACCACCGAGATCTACACtatcctctTCGTCGGCAGCGTC	R709	CAAGCAGAAGACGGCATACGAGATagcgtagcGTCTCGTGGGCTCGG

## Sheet: NGS_AmpliconInfo
Primer name	Sequence
F501	AATGATACGGCGACCACCGAGATCTACACtagatcgcTCGTCGGCAGCGTC
F502	AATGATACGGCGACCACCGAGATCTACACctctctatTCGTCGGCAGCGTC
F503	AATGATACGGCGACCACCGAGATCTACACtatcctctTCGTCGGCAGCGTC
R701	CAAGCAGAAGACGGCATACGAGATtcgccttaGTCTCGTGGGCTCGG
R702	CAAGCAGAAGACGGCATACGAGATctagtacgGTCTCGTGGGCTCGG
R703	CAAGCAGAAGACGGCATACGAGATttctgcctGTCTCGTGGGCTCGG
R704	CAAGCAGAAGACGGCATACGAGATgctcaggaGTCTCGTGGGCTCGG
R705	CAAGCAGAAGACGGCATACGAGATaggagtccGTCTCGTGGGCTCGG
R706	CAAGCAGAAGACGGCATACGAGATcatgcctaGTCTCGTGGGCTCGG
R707	CAAGCAGAAGACGGCATACGAGATgtagagagGTCTCGTGGGCTCGG
R708	CAAGCAGAAGACGGCATACGAGATcctctctgGTCTCGTGGGCTCGG
R709	CAAGCAGAAGACGGCATACGAGATagcgtagcGTCTCGTGGGCTCGG
R710	CAAGCAGAAGACGGCATACGAGATcagcctcgGTCTCGTGGGCTCGG
R711	CAAGCAGAAGACGGCATACGAGATtgcctcttGTCTCGTGGGCTCGG
R712	CAAGCAGAAGACGGCATACGAGATtcctctacGTCTCGTGGGCTCGG
Detailed amplicon information:
The highlighted sequence is the gRNA sequence, right after "CACC" in yellow font.
The backbone sequence (e.g. i5-BACKBONE-sgRNA-BACKBONE-i7) comes from pLentiGuide-puro Vector (https://www.addgene.org/52963/).
