# Supplementary material for: A systematic genome-wide mapping of oncogenic mutation selection during CRISPR-Cas9 genome editing
Source: Nat Commun. 2021 Nov 11;12:6512. doi: 10.1038/s41467-021-26788-6 (PMC8586238; doi:10.1038/s41467-021-26788-6)
Supplement: Supplementary file 14 — Source Data [file 41467_2021_26788_MOESM14_ESM.zip]

Archive with 19 entries (16 files):
- Source Data/
- Source Data/Supp_Figure_5_seven_RPE_crisprcas9_screen.RDS
- Source Data/Supp_Figure_9_exp_cas9_ParentalVSCas9Induced.RDS
- Source Data/Figure_5A_CDE_for_volg.RDS
- __MACOSX/
- __MACOSX/Source Data/
- __MACOSX/Source Data/._Figure_5A_CDE_for_volg.RDS
- Source Data/Supp_Figure_9_kras_mut.RDS
- Source Data/Figure_4_df2plot_figure4_scatterplot.RDS
- Source Data/Supp_Figure13_ribosomal_genes.txt
- __MACOSX/Source Data/._Supp_Figure13_ribosomal_genes.txt
- Source Data/Figure_6A_df2plot_iKRAS_matched_cas9_genes.RDS
- Source Data/Source_Data_Figure_1-6.xlsx
- __MACOSX/Source Data/._Source_Data_Figure_1-6.xlsx
- Source Data/Supp_Figure_7_CDE_allThree.csv
- __MACOSX/Source Data/._Supp_Figure_7_CDE_allThree.csv
- Source Data/comp_natGen_Enache.xlsx
- __MACOSX/Source Data/._comp_natGen_Enache.xlsx
- Source Data/Figure_6D_cas9_activity.RDS
