# Supplementary material for: A systematic genome-wide mapping of oncogenic mutation selection during CRISPR-Cas9 genome editing
Source: Nat Commun. 2021 Nov 11;12:6512. doi: 10.1038/s41467-021-26788-6 (PMC8586238; doi:10.1038/s41467-021-26788-6)
Supplement: Supplementary file 14 — Source Data [file 41467_2021_26788_MOESM14_ESM.zip › Source Data/Source_Data_Figure_1-6.xlsx]

## Sheet: Figure 1A
Figure1A: Number of differential essential genes in CRISPR-KO and shRNA KD assays, based on p53 mutation vs wild-type (WT)
	CRISPR	shRNA
Viability (p53 mutant>WT)	981	1539
Viability (p53 WT>mutant)	237	1623
Viability (p53 WT=mutant)	13500	11556

## Sheet: Figure 1B
Figure1B: Number of differential essential genes in specific to CRISPR-KO and shRNA KD assays, based on p53 mutation vs wild-type (WT)
	CRISPR	shRNA
Viability (p53 mutant>WT)	861	1539
Viability (p53 WT>mutant)	185	1623

## Sheet: Figure1E
S2B. Significantly enriched pathways for p53 CDE genes (FDR<0.1) with hypergeometric test
We tested for significant overlap of the pathway genes with CDE+/- genes
CDE+ genes							CDE- genes
pathway	# overlapping genes	pathway size	odds ratio	p value	p adjusted		pathway	# overlapping genes	pathway size	odds ratio	p value	p adjusted
Respiratory electron transport	35	71	16.2584	1.06897e-24	2.97175e-22		COPII-mediated vesicle transport	6	60	8.9846	0.000103654	0.00459148
Respiratory electron transport, ATP synthesis by chemiosmotic coupling, and heat production by uncoupling proteins.	37	83	13.4747	4.53964e-24	6.3101e-22		ER to Golgi Anterograde Transport	8	123	5.66493	0.000161104	0.00459148
The citric acid (TCA) cycle and respiratory electron transport	43	129	8.41558	9.7097e-22	8.99766e-20		S Phase	8	135	5.12493	0.000304974	0.00579451
Complex I biogenesis	25	44	21.7781	5.24366e-20	3.64434e-18		Transport to the Golgi and subsequent modification	8	154	4.45294	0.000733981	0.0104592
rRNA processing in the nucleus and cytosol	38	148	5.76887	4.10969e-15	2.28499e-13		Cell Cycle	15	514	2.48125	0.00214272	0.0230465
Homology Directed Repair	32	108	6.9969	7.55457e-15	3.50028e-13		Synthesis of DNA	6	111	4.60529	0.00276773	0.0230465
rRNA processing	38	154	5.46895	1.65847e-14	6.5865e-13		DNA Replication	6	114	4.47614	0.00316101	0.0230465
Major pathway of rRNA processing in the nucleolus and cytosol	36	141	5.71371	2.63803e-14	9.16717e-13		Cell Cycle, Mitotic	13	432	2.5458	0.00323459	0.0230465
HDR through Homologous Recombination (HRR) or Single Strand Annealing (SSA)	30	103	6.81443	8.75298e-14	2.7037e-12		Cell Cycle Checkpoints	9	244	3.1108	0.0037555	0.0237848
DNA Double-Strand Break Repair	34	134	5.65446	1.68758e-13	4.69148e-12		Immune System	34	1705	1.73306	0.00421816	0.0240435
B-WICH complex positively regulates rRNA expression	20	55	9.38856	1.27292e-11	3.21702e-10		Asparagine N-linked glycosylation	9	262	2.88589	0.00594781	0.0308205
Packaging Of Telomere Ends	15	30	16.3525	1.93644e-11	4.48608e-10		Mitotic Spindle Checkpoint	5	95	4.45681	0.00692305	0.0328845
Positive epigenetic regulation of rRNA expression	22	69	7.70041	2.46475e-11	4.9792e-10		Separation of Sister Chromatids	6	148	3.3965	0.0110263	0.0483459
Telomere Maintenance	19	51	9.74555	2.5289e-11	4.9792e-10		Mitotic Anaphase	6	157	3.19208	0.0144233	0.0544094
DNA Repair	44	247	3.62177	2.68662e-11	4.9792e-10		Mitotic Metaphase and Anaphase	6	158	3.17086	0.014841	0.0544094
Condensation of Prophase Chromosomes	16	36	13.0895	3.96766e-11	6.8938e-10		Adaptive Immune System	15	647	1.94066	0.0166022	0.0544094
SIRT1 negatively regulates rRNA expression	15	32	14.4267	6.32283e-11	1.03397e-09		mRNA Splicing - Major Pathway	6	163	3.06881	0.0170565	0.0544094
DNA methylation	14	29	15.2398	1.68595e-10	2.60386e-09		Interleukin-1 family signaling	5	119	3.51267	0.0171819	0.0544094
G2/M DNA damage checkpoint	21	69	7.18931	1.87517e-10	2.74366e-09		mRNA Splicing	6	170	2.93643	0.0205264	0.0615793
ERCC6 (CSB) and EHMT2 (G9a) positively regulate rRNA expression	16	40	10.9091	2.73381e-10	3.8e-09		Membrane Trafficking	12	522	1.90716	0.0323092	0.0920811
Meiotic recombination	17	46	9.60114	3.30137e-10	4.29827e-09		M Phase	8	299	2.21195	0.0354276	0.0961605
Chromosome Maintenance	21	71	6.90115	3.40151e-10	4.29827e-09
Meiosis	21	72	6.76548	4.54106e-10	5.26006e-09
Processing of DNA double-strand break ends	21	72	6.76548	4.54106e-10	5.26006e-09
Activated PKN1 stimulates transcription of AR (androgen receptor) regulated genes KLK2 and KLK3	14	31	13.4483	5.16313e-10	5.7414e-09
PRC2 methylates histones and DNA	15	37	11.1454	7.93911e-10	8.48874e-09
DNA Damage/Telomere Stress Induced Senescence	18	55	7.9708	9.96196e-10	1.02571e-08
Meiotic synapsis	17	51	8.18739	2.1115e-09	2.09642e-08
Amyloid fiber formation	18	63	6.55179	1.14728e-08	1.09981e-07
Nonhomologous End-Joining (NHEJ)	15	44	8.4525	1.3245e-08	1.22737e-07
RHO GTPases activate PKNs	17	57	6.95519	1.4311e-08	1.28337e-07
Recruitment and ATM-mediated phosphorylation of repair and signaling proteins at DNA double strand breaks	16	51	7.47402	1.69737e-08	1.47459e-07
DNA Double Strand Break Response	16	52	7.26639	2.31986e-08	1.95431e-07
Eukaryotic Translation Termination	20	82	5.28982	3.46857e-08	2.83607e-07
Epigenetic regulation of gene expression	23	107	4.49935	4.29728e-08	3.33759e-07
Eukaryotic Translation Elongation	20	83	5.20564	4.32206e-08	3.33759e-07
Pre-NOTCH Transcription and Translation	16	56	6.53865	7.474e-08	5.48209e-07
Viral mRNA Translation	19	78	5.27576	7.78605e-08	5.48209e-07
Deposition of new CENPA-containing nucleosomes at the centromere	14	43	7.87695	7.8879e-08	5.48209e-07
Nucleosome assembly	14	43	7.87695	7.8879e-08	5.48209e-07
Reproduction	21	94	4.71958	8.19201e-08	5.55458e-07
Peptide chain elongation	19	80	5.10229	1.203e-07	7.96268e-07
Cell Cycle	60	514	2.21117	2.18108e-07	1.39071e-06
Formation of a pool of free 40S subunits	20	91	4.61665	2.21142e-07	1.39071e-06
Cap-dependent Translation Initiation	22	108	4.19818	2.30118e-07	1.39071e-06
Eukaryotic Translation Initiation	22	108	4.19818	2.30118e-07	1.39071e-06
L13a-mediated translational silencing of Ceruloplasmin expression	21	100	4.35935	2.51434e-07	1.48721e-06
Selenocysteine synthesis	19	84	4.78769	2.74509e-07	1.58987e-06
GTP hydrolysis and joining of the 60S ribosomal subunit	21	101	4.30458	3.00229e-07	1.70334e-06
Senescence-Associated Secretory Phenotype (SASP)	17	69	5.3457	3.14476e-07	1.74849e-06
Nonsense Mediated Decay (NMD) independent of the Exon Junction Complex (EJC)	19	85	4.71416	3.34431e-07	1.82297e-06
Formation of the beta-catenin:TCF transactivating complex	15	55	6.12294	3.73967e-07	1.99598e-06
G2/M Checkpoints	25	138	3.63663	3.80529e-07	1.99598e-06
NoRC negatively regulates rRNA expression	17	70	5.2447	3.92992e-07	2.02318e-06
Nonsense Mediated Decay (NMD) enhanced by the Exon Junction Complex (EJC)	21	103	4.19905	4.2481e-07	2.10888e-06
Nonsense-Mediated Decay (NMD)	21	103	4.19905	4.2481e-07	2.10888e-06
Negative epigenetic regulation of rRNA expression	17	72	5.05358	6.05591e-07	2.95358e-06
Pre-NOTCH Expression and Processing	16	66	5.22733	8.83922e-07	4.23673e-06
RUNX1 regulates genes involved in megakaryocyte differentiation and platelet function	15	60	5.44005	1.26982e-06	5.98323e-06
SRP-dependent cotranslational protein targeting to membrane	20	101	4.0441	1.29694e-06	6.00918e-06
HDR through Homologous Recombination (HRR)	15	61	5.32181	1.59386e-06	7.2638e-06
Resolution of D-loop Structures through Holliday Junction Intermediates	10	28	9.03191	2.22476e-06	9.97553e-06
Activation of HOX genes during differentiation	17	80	4.40937	2.91329e-06	1.26546e-05
Activation of anterior HOX genes in hindbrain development during early embryogenesis	17	80	4.40937	2.91329e-06	1.26546e-05
Metabolism of RNA	62	581	1.99408	2.97933e-06	1.27424e-05
Resolution of D-Loop Structures	10	29	8.55635	3.21846e-06	1.35566e-05
Cellular Senescence	24	149	3.14958	5.61215e-06	2.32862e-05
Estrogen-dependent gene expression	20	111	3.59694	5.96852e-06	2.44007e-05
HDACs deacetylate histones	13	52	5.42963	6.47155e-06	2.60738e-05
Oxidative Stress Induced Senescence	17	86	4.0245	8.20557e-06	3.23275e-05
Transcriptional regulation by small RNAs	15	69	4.53123	8.25631e-06	3.23275e-05
Influenza Viral RNA Transcription and Replication	19	105	3.61278	9.51334e-06	3.67321e-05
RUNX1 regulates transcription of genes involved in differentiation of HSCs	17	88	3.91073	1.13206e-05	4.31112e-05
ESR-mediated signaling	20	117	3.37301	1.35425e-05	5.01975e-05
Influenza Infection	20	117	3.37301	1.35425e-05	5.01975e-05
Selenoamino acid metabolism	19	108	3.49025	1.44855e-05	5.29865e-05
Influenza Life Cycle	19	109	3.45123	1.65992e-05	5.99294e-05
rRNA modification in the nucleus and cytosol	11	42	5.77031	2.06618e-05	7.36407e-05
Regulation of expression of SLITs and ROBOs	23	153	2.89778	2.76732e-05	9.73815e-05
Translation	33	263	2.36122	2.82424e-05	9.81424e-05
Cell Cycle Checkpoints	31	244	2.39243	3.84646e-05	0.000132014
Signaling by Nuclear Receptors	23	157	2.81048	4.20243e-05	0.000141102
Resolution of D-loop Structures through Synthesis-Dependent Strand Annealing (SDSA)	8	24	8.10842	4.21276e-05	0.000141102
Mitotic Prophase	17	98	3.42515	4.86708e-05	0.000161077
Metabolism	142	1785	1.46813	6.28408e-05	0.000205526
RNA Polymerase II Transcription	95	1100	1.58592	6.80508e-05	0.000219978
Generic Transcription Pathway	87	994	1.6048	8.81821e-05	0.000281777
Gene expression (Transcription)	102	1220	1.53121	0.000127743	0.000402733
Citric acid cycle (TCA cycle)	7	21	8.1001	0.000128933	0.000402733
Fanconi Anemia Pathway	8	28	6.48686	0.000144435	0.000446144
E3 ubiquitin ligases ubiquitinate target proteins	11	52	4.36008	0.000170472	0.000520781
Glyoxylate metabolism and glycine degradation	8	29	6.17755	0.000189317	0.000572066
Gene Silencing by RNA	15	92	3.17264	0.000271426	0.000811359
Mitochondrial protein import	10	47	4.38832	0.000318551	0.000942098
Transcriptional regulation by RUNX1	24	191	2.35045	0.000329341	0.000962122
Homologous DNA Pairing and Strand Exchange	9	39	4.86753	0.000332243	0.000962122
M Phase	33	299	2.03622	0.000336775	0.000965191
Signaling by ROBO receptors	24	194	2.30839	0.000415306	0.00117811
Deubiquitination	27	231	2.16652	0.000467026	0.00131145
Protein ubiquitination	12	69	3.42147	0.000597723	0.00166167
HATs acetylate histones	14	89	3.03697	0.000624596	0.00171919
Cell Cycle, Mitotic	42	432	1.77072	0.000841255	0.00229283
Activation of the mRNA upon binding of the cap-binding complex and eIFs, and subsequent binding to 43S	10	53	3.77417	0.000872919	0.00235603
Base Excision Repair	8	36	4.63112	0.000927378	0.00245534
Resolution of Abasic Sites (AP sites)	8	36	4.63112	0.000927378	0.00245534
Cellular responses to stress	34	330	1.88349	0.000953464	0.00250059
Metabolism of amino acids and derivatives	33	323	1.86451	0.00129585	0.00336679
Chromatin modifying enzymes	23	201	2.10895	0.00158442	0.00404099
Chromatin organization	23	201	2.10895	0.00158442	0.00404099
Infectious disease	33	329	1.82576	0.001757	0.00444042
Metabolism of proteins	131	1759	1.34795	0.00185018	0.00463378
Cellular responses to external stimuli	37	383	1.75333	0.00186879	0.00463861
Signaling by NOTCH	21	182	2.12656	0.00223875	0.00545356
Ub-specific processing proteases	20	170	2.17296	0.00223929	0.00545356
Transcriptional Regulation by TP53	32	321	1.81209	0.00225597	0.00545356
TCF dependent signaling in response to WNT	21	184	2.10021	0.00255768	0.00612961
Gap-filling DNA repair synthesis and ligation in GG-NER	6	25	5.10981	0.0026708	0.00634601
Ribosomal scanning and start codon recognition	9	52	3.39304	0.00291954	0.00682044
Translation initiation complex formation	9	52	3.39304	0.00291954	0.00682044
Cristae formation	5	18	6.21868	0.00306068	0.00709057
Formation of the ternary complex, and subsequently, the 43S complex	8	45	3.50252	0.00414953	0.00953363
Presynaptic phase of homologous DNA pairing and strand exchange	7	36	3.90819	0.00429785	0.00979346
RHO GTPase Effectors	24	233	1.87242	0.00504712	0.0114073
Developmental Biology	67	841	1.42628	0.00589205	0.0131457
TP53 Regulates Metabolic Genes	10	68	2.79539	0.00591085	0.0131457
Loss of Nlp from mitotic centrosomes	9	59	2.91662	0.00692997	0.0151695
Loss of proteins required for interphase microtubule organization from the centrosome	9	59	2.91662	0.00692997	0.0151695
Metalloprotease DUBs	5	22	4.75437	0.00774551	0.0168223
Pyruvate metabolism and Citric Acid (TCA) cycle	8	50	3.08451	0.00799552	0.0172307
Resolution of AP sites via the multiple-nucleotide patch replacement pathway	5	23	4.48999	0.00942963	0.0201649
AURKA Activation by TPX2	9	62	2.75106	0.00957865	0.0203272
RMTs methylate histone arginines	7	42	3.23655	0.0102545	0.0215966
Organelle biogenesis and maintenance	20	197	1.83783	0.011517	0.0240731
Centrosome maturation	9	65	2.60299	0.0129275	0.0262325
Global Genome Nucleotide Excision Repair (GG-NER)	9	65	2.60299	0.0129275	0.0262325
Recruitment of NuMA to mitotic centrosomes	9	65	2.60299	0.0129275	0.0262325
Recruitment of mitotic centrosome proteins and complexes	9	65	2.60299	0.0129275	0.0262325
Regulation of PLK1 Activity at G2/M Transition	10	77	2.41826	0.013943	0.028088
Sphingolipid de novo biosynthesis	6	35	3.34567	0.0148972	0.0297944
TRAF6 mediated IRF7 activation	5	27	3.67267	0.018659	0.0370514
Dual Incision in GG-NER	6	38	3.03141	0.0218601	0.0431
Apoptotic execution phase	7	49	2.69566	0.0229783	0.0449857
Regulation of TP53 Activity through Phosphorylation	10	84	2.1885	0.0244094	0.0474532
Activation of Matrix Metalloproteinases	5	29	3.36618	0.0249401	0.0478162
Transcriptional Regulation by E2F6	5	29	3.36618	0.0249401	0.0478162
Regulation of TP53 Activity	15	147	1.84338	0.0252245	0.0480302
UCH proteinases	10	86	2.13049	0.0282305	0.0533882
Recognition of DNA damage by PCNA-containing replication complex	5	30	3.23133	0.0285322	0.0535943
Nucleotide Excision Repair	10	88	2.0757	0.0324586	0.0605603
Mitochondrial biogenesis	7	53	2.46075	0.0337798	0.0626053
Anchoring of the basal body to the plasma membrane	9	79	2.08039	0.040621	0.0747857
Apoptosis	15	157	1.71241	0.0417794	0.0764124
Interferon alpha/beta signaling	8	68	2.15659	0.0441671	0.0802514
HDR through Single Strand Annealing (SSA)	5	34	2.7849	0.0460648	0.083156
Programmed Cell Death	15	160	1.67661	0.0479848	0.0860631

## Sheet: Figure3B_and_SuppFig6
Try No.	System	Mix	Gene	sgRNA	Rep	D0	D5	D10	D15	D20	D25	D31
Try1	CRISPRko	50/50	NDUFB10	1	1	44.7	10.5	3.6	5.09	15.7	25.2
Try1	CRISPRko	50/50	NDUFB10	2	1	52.1	16.6	3.09	4.69	9.81	11.5
Try1	CRISPRko	50/50	NDUFB10	3	1	40.3	10.8	5.19	4.26	18.7	42.9
Try1	CRISPRko	50/50	NDUFB10	4	1	45.5	9.79	7.01	4.59	12.4	16.4
Try1	CRISPRko	50/50	NDUFB10	1	2	41.5	9.83	7.56	7.92	11.8	14.5
Try1	CRISPRko	50/50	NDUFB10	2	2	59.4	21.3	4.75	6.28	11.8	16.1
Try1	CRISPRko	50/50	NDUFB10	3	2	44.3	8.46	4.59	2.67	21.5	40.8
Try1	CRISPRko	50/50	NDUFB10	4	2	44.4	12.2	5.33	4.25	20.6	48.4
Try1	CRISPRko	50/50	NDUFB6	1	1	47.9	11.1	4.19	3.56	14.6	46.9
Try1	CRISPRko	50/50	NDUFB6	1	2	51.6	11.4	3.16	7.45	14.4	24.9
Try1	CRISPRko	50/50	ANKRD49	1	1	54.9	11.3	1.15	0.71	1.34	2.58
Try1	CRISPRko	50/50	ANKRD49	2	1	53	12.8	5.91	5.83	5.96	6.32
Try1	CRISPRko	50/50	ANKRD49	3	1	50.7	11.1	2.32	2.35	2.2	3.35
Try1	CRISPRko	50/50	ANKRD49	4	1	51.1	8.73	1.48	1.16	1.52	3.03
Try1	CRISPRko	50/50	ANKRD49	1	2	46.5	9.14	1	1.11	1.59	2.88
Try1	CRISPRko	50/50	ANKRD49	2	2	46.6	9.4	2.66	1.84	1.09	2.58
Try1	CRISPRko	50/50	ANKRD49	3	2	44.6	6.93	1.65	1.06	1.37	2.77
Try1	CRISPRko	50/50	ANKRD49	4	2	46.6	8.84	2.45	1.53	1.14	2.44
Try1	CRISPRko	50/50	NTC	1	1	28.5	1.98	1.19	2.08	1	2.61
Try1	CRISPRko	50/50	NTC	1	2	31.8	2.46	1.5	1.94	1.15	3.53
Try1	CRISPRko	50/50	FANCG	1	1	50.5	8.96	2.52	0.84	2.92	5.71
Try1	CRISPRko	50/50	FANCG	2	1	53.1	11.8	3.15	1.68	1.15	4.25
Try1	CRISPRko	50/50	FANCG	3	1	37.8	9.62	2.74	1.53	1.23	3.4
Try1	CRISPRko	50/50	FANCG	1	2	46.8	15.3	3.03	0.95	0.82	2.95
Try1	CRISPRko	50/50	FANCG	2	2	40.8	7.89	1.51	0.97	1	2.76
Try1	CRISPRko	50/50	FANCG	3	2	31.6	6.67	1.88	1.02	1.01	2.41
Try1	CRISPRko	50/50	TFAP4	1	1	51.1	15.5	4.37	0.81	1.85	4.44
Try1	CRISPRko	50/50	TFAP4	2	1	41.6	8.82	1.86	0.8	1.46	3.89
Try1	CRISPRko	50/50	TFAP4	1	2	52.2	19.9	3.68	1.12	1.78	3.94
Try1	CRISPRko	50/50	TFAP4	2	2	40.8	14.3	3.15	1	1.11	3.53
Try1	CRISPRko	5/95	NDUFB10	1	1	7.08	3.15	3.89	6.71	14	13.7
Try1	CRISPRko	5/95	NDUFB10	2	1	7.37	4.08	3.81	8.06	7.85	7.1
Try1	CRISPRko	5/95	NDUFB10	3	1	7.31	3.23	3.41	1.84	9.63	32.4
Try1	CRISPRko	5/95	NDUFB10	4	1	7.89	3.05	2.31	3.82	9.04	8.54
Try1	CRISPRko	5/95	NDUFB10	1	2	5.09	2.57	6.38	2.5	0.87	6.16
Try1	CRISPRko	5/95	NDUFB10	2	2	11.3	5.62	5.69	8.91	17.7	14.8
Try1	CRISPRko	5/95	NDUFB10	3	2	5.4	2.61	5.24	2.76	8.93	9.45
Try1	CRISPRko	5/95	NDUFB10	4	2	5.84	2.07	3.18	3.16	4.5	6.74
Try1	CRISPRko	5/95	NDUFB6	1	1	5.53	2.88	5.88	8.51	23.5	44.1
Try1	CRISPRko	5/95	NDUFB6	1	2	9.15	2.63	5.52	9.96	8.29	11.3
Try1	CRISPRko	5/95	ANKRD49	1	1	6.81	1.28	0.47	1.2	1.04	2.6
Try1	CRISPRko	5/95	ANKRD49	2	1	6.15	1.9	1.21	1.27	1.59	3.73
Try1	CRISPRko	5/95	ANKRD49	3	1	8.76	1.11	0.63	0.78	1.78	3.52
Try1	CRISPRko	5/95	ANKRD49	4	1	7.88	1.73	0.53	0.62	1.54	4.74
Try1	CRISPRko	5/95	ANKRD49	1	2	6.58	1.45	0.45	0.88	1.77	5.42
Try1	CRISPRko	5/95	ANKRD49	2	2	7.45	1.4	0.57	0.83	1.78	4.27
Try1	CRISPRko	5/95	ANKRD49	3	2	6.03	1.09	0.49	0.75	2.09	4.64
Try1	CRISPRko	5/95	ANKRD49	4	2	6.65	1.53	0.82	0.8	2.02	4.33
Try1	CRISPRko	5/95	NTC	1	1	3.7	0.69	0.53	1.24	1.76	4.18
Try1	CRISPRko	5/95	NTC	1	2	3.27	0.86	0.71	1.5	2.2	4.63
Try1	CRISPRko	5/95	FANCG	1	1	7.52	1.53	0.62	0.63	1.73	5.66
Try1	CRISPRko	5/95	FANCG	2	1	5.87	1.78	0.76	1.27	1	3.93
Try1	CRISPRko	5/95	FANCG	3	1	3.99	1.31	0.87	1.05	0.72	4.73
Try1	CRISPRko	5/95	FANCG	1	2	6.56	2.49	0.81	0.81	0.89	4.08
Try1	CRISPRko	5/95	FANCG	2	2	4.56	1.39	0.94	0.87	0.79	4.09
Try1	CRISPRko	5/95	FANCG	3	2	4.07	1.77	0.81	1.09	1.05	4.97
Try1	CRISPRko	5/95	TFAP4	1	1	6.67	2.82	1.09	0.55	1.04	5.27
Try1	CRISPRko	5/95	TFAP4	2	1	5.52	2.13	0.81	0.68	1.23	6.23
Try1	CRISPRko	5/95	TFAP4	1	2	6.86	3.92	1.37	0.85	1.6	6.28
Try1	CRISPRko	5/95	TFAP4	2	2	4.81	3.2	1.04	0.79	0.83	4.5
Try1	CRISPRi	50/50	NDUFB10	1	1	49.2	27.7	20.9	6.82	8.51	5.29
Try1	CRISPRi	50/50	NDUFB10	4	1	42.4	20.1	12.4	4.29	5.7	3.55
Try1	CRISPRi	50/50	NDUFB10	2	1	39.1	19	12.7	4.65	5.33	3.4
Try1	CRISPRi	50/50	NDUFB6	1	1	42.6	20.7	13.3	5.15	6.45	4.17
Try1	CRISPRi	50/50	NDUFB6	2	1	43.3	22.6	14.1	4.9	6.87	2.82
Try1	CRISPRi	50/50	NDUFB6	4	1	42	21.5	14.8	4.55	6.3	3.98
Try1	CRISPRi	50/50	NTC	1	1	41.1	37.5	14.4	5.1	6.38	3.81
Try1	CRISPRi	50/50	NDUFB10	1	2	47.2	27.3	14.8	4.36	8.55	3.67
Try1	CRISPRi	50/50	NDUFB10	4	2	52.7	25.4	15.7	5.97	8.03	4.72
Try1	CRISPRi	50/50	NDUFB10	2	2	46.9	24.4	14.2	6.61	8.23	4.59
Try1	CRISPRi	50/50	NDUFB6	1	2	46.9	32.6	14.7	6	7.62	4.85
Try1	CRISPRi	50/50	NDUFB6	2	2	47.8	24.9	14.3	5.28	7.97	3.65
Try1	CRISPRi	50/50	NDUFB6	4	2	44.2	23.2	15	4.61	8.08	3.79
Try1	CRISPRi	50/50	NTC	1	2	49.4	32.9	19.9	6.78	10.1	5.74
Try1	CRISPRi	50/50	NDUFB10	1	3	53.2	31.6	20	7.01	8.84	5.5
Try1	CRISPRi	50/50	NDUFB10	4	3	53.8	28.3	16.2	6.01	9.66	4.52
Try1	CRISPRi	50/50	NDUFB10	2	3	52.9	27.2	14.2	6.39	9.72	4.31
Try1	CRISPRi	50/50	NDUFB6	1	3	50.4	27.3	15.8	7.03	10.2	4.95
Try1	CRISPRi	50/50	NDUFB6	2	3	50.3	28.3	20.4	6.68	9.96	4.43
Try1	CRISPRi	50/50	NDUFB6	4	3	49.7	26.1	16.9	5.69	8.52	4.43
Try1	CRISPRi	50/50	NTC	1	3	54.7	41.5	28.7	9.18	14.8	8.18
Try1	CRISPRi	5/95	NDUFB10	1	1	7.1	1.57	0.93	1.11	1.39	4
Try1	CRISPRi	5/95	NDUFB10	4	1	7.68	2.37	1.18	1.06	1.4	1.26
Try1	CRISPRi	5/95	NDUFB10	2	1	6.98	2.64	1.08	1.05	1.12	1.35
Try1	CRISPRi	5/95	NDUFB6	1	1	5.47	1.82	0.73	0.99	1.06	0.99
Try1	CRISPRi	5/95	NDUFB6	2	1	4.6	3.36	0.83	1	0.71	1.03
Try1	CRISPRi	5/95	NDUFB6	4	1	4.77	2.27	0.86	1.09	1.11	1.25
Try1	CRISPRi	5/95	NTC	1	1	5.04	3.33	0.75	1.11	1.23	1.33
Try1	CRISPRi	5/95	NDUFB10	1	2	3.75	0.8	0.36	1.09	0.48	1.42
Try1	CRISPRi	5/95	NDUFB10	4	2	4.97	1.9	0.38	0.94	0.62	1.15
Try1	CRISPRi	5/95	NDUFB10	2	2	7.8	3.93	1.23	0.97	0.98	1.06
Try1	CRISPRi	5/95	NDUFB6	1	2	2.91	2.4	0.42	1.13	0.74	1.01
Try1	CRISPRi	5/95	NDUFB6	2	2	3.15	2.62	0.31	0.93	0.43	0.77
Try1	CRISPRi	5/95	NDUFB6	4	2	2.95	3	0.48	1.25	0.76	1.02
Try1	CRISPRi	5/95	NTC	1	2	2.78	2.19	0.42	1.22	0.76	0.96
Try1	CRISPRi	5/95	NDUFB10	1	3	9.9	6.78	1.36	1.26	1.12	1.45
Try1	CRISPRi	5/95	NDUFB10	4	3	8.62	4.17	1.07	1.25	1.07	1.31
Try1	CRISPRi	5/95	NDUFB10	2	3	13.8	10.3	2.31	1.96	1.52	1.74
Try1	CRISPRi	5/95	NDUFB6	1	3	6.94	4.78	1.58	1.39	1.27	1.39
Try1	CRISPRi	5/95	NDUFB6	2	3	7.14	4.32	1.97	1.59	0.97	1.15
Try1	CRISPRi	5/95	NDUFB6	4	3	7.15	3.99	1.72	1.26	1.18	1.26
Try1	CRISPRi	5/95	NTC	1	3	8.25	5.24	1.95	1.95	1.38	1.41

## Sheet: Figure 3C
Gene	Timepoint	TdTomato	Rep	sgRNA No.	sgrnaNo_real	Origin	Sequence
AKR1C1	0	7.85	1	1	1	P	AGTGGATCTCTGTGCCACAT	P-AKR1C1-1
AKR1C1	0	13.5	2	1	1	P	AGTGGATCTCTGTGCCACAT	P-AKR1C1-1
AKR1C1	5	1.63	1	1	1	P	AGTGGATCTCTGTGCCACAT	P-AKR1C1-1
AKR1C1	5	2.49	2	1	1	P	AGTGGATCTCTGTGCCACAT	P-AKR1C1-1
AKR1C1	10	3.78	1	1	1	P	AGTGGATCTCTGTGCCACAT	P-AKR1C1-1
AKR1C1	10	4.51	2	1	1	P	AGTGGATCTCTGTGCCACAT	P-AKR1C1-1
AKR1C1	15	4.99	1	1	1	P	AGTGGATCTCTGTGCCACAT	P-AKR1C1-1
AKR1C1	15	8.72	2	1	1	P	AGTGGATCTCTGTGCCACAT	P-AKR1C1-1
ANKRD49	0	8.28	1	1	1	O	CAAAGACTTTGAGTACCAGT	O-ANKRD49-1
ANKRD49	0	5.17	2	1	2	O	AGGCAATTCTGATGAAGATG	O-ANKRD49-2
ANKRD49	0	6.92	1	2	3	O	AAAGTGTTCAGAAAAATCCA	O-ANKRD49-3
ANKRD49	0	5.77	2	2	2	O	AGGCAATTCTGATGAAGATG	O-ANKRD49-2
ANKRD49	0	12.2	1	3	4	O	GTGTTTCCAACAATTCAAGT	O-ANKRD49-4
ANKRD49	0	9.52	2	3	3	O	AAAGTGTTCAGAAAAATCCA	O-ANKRD49-3
ANKRD49	0	15.2	1	4	1	O	CAAAGACTTTGAGTACCAGT	O-ANKRD49-1
ANKRD49	0	17.1	2	4	4	O	GTGTTTCCAACAATTCAAGT	O-ANKRD49-4
ANKRD49	5	2.07	1	1	1	O	CAAAGACTTTGAGTACCAGT	O-ANKRD49-1
ANKRD49	5	15.5	2	1	1	O	CAAAGACTTTGAGTACCAGT	O-ANKRD49-1
ANKRD49	5	1.88	1	2	2	O	AGGCAATTCTGATGAAGATG	O-ANKRD49-2
ANKRD49	5	3.56	2	2	2	O	AGGCAATTCTGATGAAGATG	O-ANKRD49-2
ANKRD49	5	1.66	1	3	3	O	AAAGTGTTCAGAAAAATCCA	O-ANKRD49-3
ANKRD49	5	15.6	2	3	3	O	AAAGTGTTCAGAAAAATCCA	O-ANKRD49-3
ANKRD49	5	2.16	1	4	4	O	GTGTTTCCAACAATTCAAGT	O-ANKRD49-4
ANKRD49	5	11.7	2	4	4	O	GTGTTTCCAACAATTCAAGT	O-ANKRD49-4
ANKRD49	10	1.1	1	1	1	O	CAAAGACTTTGAGTACCAGT	O-ANKRD49-1
ANKRD49	10	11.8	2	1	1	O	CAAAGACTTTGAGTACCAGT	O-ANKRD49-1
ANKRD49	10	1.06	1	2	2	O	AGGCAATTCTGATGAAGATG	O-ANKRD49-2
ANKRD49	10	10.2	2	2	2	O	AGGCAATTCTGATGAAGATG	O-ANKRD49-2
ANKRD49	10	0.76	1	3	3	O	AAAGTGTTCAGAAAAATCCA	O-ANKRD49-3
ANKRD49	10	20.6	2	3	3	O	AAAGTGTTCAGAAAAATCCA	O-ANKRD49-3
ANKRD49	10	1.43	1	4	4	O	GTGTTTCCAACAATTCAAGT	O-ANKRD49-4
ANKRD49	10	8.73	2		4	O	GTGTTTCCAACAATTCAAGT	O-ANKRD49-4
ANKRD49	15	22.1	1	1	1	O	CAAAGACTTTGAGTACCAGT	O-ANKRD49-1
ANKRD49	15	33.3	2	1	1	O	CAAAGACTTTGAGTACCAGT	O-ANKRD49-1
ANKRD49	15	22.1	1	2	1	O	CAAAGACTTTGAGTACCAGT	O-ANKRD49-1
ANKRD49	15	27.1	2	2	2	O	AGGCAATTCTGATGAAGATG	O-ANKRD49-2
ANKRD49	15	16.4	1	3	3	O	AAAGTGTTCAGAAAAATCCA	O-ANKRD49-3
ANKRD49	15	26.4	2	3	3	O	AAAGTGTTCAGAAAAATCCA	O-ANKRD49-3
ANKRD49	15	13.1	1	4	4	O	GTGTTTCCAACAATTCAAGT	O-ANKRD49-4
ANKRD49	15	23.6	2	4	4	O	GTGTTTCCAACAATTCAAGT	O-ANKRD49-4
DLAT	0	5.3	1	1	1	P	ACTTGTTGCTGAAGGTACCA	P-DLAT-1
DLAT	0	4	2	1	1	P	ACTTGTTGCTGAAGGTACCA	P-DLAT-1
DLAT	5	1.43	1	1	1	P	ACTTGTTGCTGAAGGTACCA	P-DLAT-1
DLAT	5	3.24	2	1	1	P	ACTTGTTGCTGAAGGTACCA	P-DLAT-1
DLAT	10	1.01	1	1	1	P	ACTTGTTGCTGAAGGTACCA	P-DLAT-1
DLAT	10	5.11	2	1	1	P	ACTTGTTGCTGAAGGTACCA	P-DLAT-1
DLAT	15	5.42	1	1	1	P	ACTTGTTGCTGAAGGTACCA	P-DLAT-1
DLAT	15	35.4	2	1	1	P	ACTTGTTGCTGAAGGTACCA	P-DLAT-1
FANCG	0	4.76	1	1	1	O	ACGGTCAGCACTCAACCAGA	O-FANCG-1
FANCG	0	5.61	2	1	1	O	ACGGTCAGCACTCAACCAGA	O-FANCG-1
FANCG	0	9.65	1	2	2	O	GAAGAACAGGAACAGCTGCA	O-FANCG-2
FANCG	0	6.56	2	2	2	O	GAAGAACAGGAACAGCTGCA	O-FANCG-2
FANCG	0	11.6	1	3	3	O	TGGCCCGGAAGAGCAGCTCG	O-FANCG-3
FANCG	0	12.1	2	3	3	O	TGGCCCGGAAGAGCAGCTCG	O-FANCG-3
FANCG	5	2.88	1	1	1	O	ACGGTCAGCACTCAACCAGA	O-FANCG-1
FANCG	5	4.7	2	1	1	O	ACGGTCAGCACTCAACCAGA	O-FANCG-1
FANCG	5	4.37	1	2	2	O	GAAGAACAGGAACAGCTGCA	O-FANCG-2
FANCG	5	9.52	2	2	2	O	GAAGAACAGGAACAGCTGCA	O-FANCG-2
FANCG	5	12.2	1	3	4	K	ACGGTCAGCACTCAACCAGA	K-FANCG-4
FANCG	5	16	2	3	3	O	TGGCCCGGAAGAGCAGCTCG	O-FANCG-3
FANCG	10	0.17	1	1	1	O	ACGGTCAGCACTCAACCAGA	O-FANCG-1
FANCG	10	4	2	1	1	O	ACGGTCAGCACTCAACCAGA	O-FANCG-1
FANCG	10	1.18	1	2	2	O	GAAGAACAGGAACAGCTGCA	O-FANCG-2
FANCG	10	2.8	2	2	3	K	CAGCCTGCAGGCCAACCAGG	K-FANCG-3
FANCG	10	1.46	1	3	3	O	TGGCCCGGAAGAGCAGCTCG	O-FANCG-3
FANCG	10	3	2	3	3	O	TGGCCCGGAAGAGCAGCTCG	O-FANCG-3
FANCG	15	21.4	1	1	1	O	ACGGTCAGCACTCAACCAGA	O-FANCG-1
FANCG	15	38	2	1	1	O	ACGGTCAGCACTCAACCAGA	O-FANCG-1
FANCG	15		1	2		O		O-FANCG-
FANCG	15	27.1	2	2	2	O	GAAGAACAGGAACAGCTGCA	O-FANCG-2
FANCG	15		1	3		O		O-FANCG-
FANCG	15	19.1	2	3	3	O	TGGCCCGGAAGAGCAGCTCG	O-FANCG-3
FGFR1OP	0	3.83	1	1	1	P	GAGAAAAGTGAGATAAGTAT	P-FGFR1OP-1
FGFR1OP	0	6.25	2	1	1	P	GAGAAAAGTGAGATAAGTAT	P-FGFR1OP-1
FGFR1OP	5	2.86	1	1	1	P	GAGAAAAGTGAGATAAGTAT	P-FGFR1OP-1
FGFR1OP	5	1.54	2	1	1	P	GAGAAAAGTGAGATAAGTAT	P-FGFR1OP-1
FGFR1OP	10	4	1	1	1	P	GAGAAAAGTGAGATAAGTAT	P-FGFR1OP-1
FGFR1OP	10	1.72	2	1	1	P	GAGAAAAGTGAGATAAGTAT	P-FGFR1OP-1
FGFR1OP	15	7.72	1	1	1	P	GAGAAAAGTGAGATAAGTAT	P-FGFR1OP-1
FGFR1OP	15	20.9	2	1	1	P	GAGAAAAGTGAGATAAGTAT	P-FGFR1OP-1
GATA2DA	0	6.79	2	1	1	P	GACCCGGCATTGCCGCCCAG	P-GATA2DA-1
GATA2DA	0	11.6	1	3	1	P	GACCCGGCATTGCCGCCCAG	P-GATA2DA-1
GATA2DA	5	2.57	1	1	1	P	GACCCGGCATTGCCGCCCAG	P-GATA2DA-1
GATA2DA	5	2.21	2	1	1	P	GACCCGGCATTGCCGCCCAG	P-GATA2DA-1
GATA2DA	10	2.02	1	1	1	P	GACCCGGCATTGCCGCCCAG	P-GATA2DA-1
GATA2DA	10	2.29	2	1	1	P	GACCCGGCATTGCCGCCCAG	P-GATA2DA-1
GATA2DA	15	7.47	1	1	1	P	GACCCGGCATTGCCGCCCAG	P-GATA2DA-1
GATA2DA	15	3.33	2	1	1	P	GACCCGGCATTGCCGCCCAG	P-GATA2DA-1
IFNA13	0	5.72	1	1	1	P	CGGTGCAGAATTTGTCTAGG	P-IFNA13-1
IFNA13	0	5.74	2	1	1	P	CGGTGCAGAATTTGTCTAGG	P-IFNA13-1
IFNA13	5	0.86	1	1	1	P	CGGTGCAGAATTTGTCTAGG	P-IFNA13-1
IFNA13	5	10.7	2	1	1	P	CGGTGCAGAATTTGTCTAGG	P-IFNA13-1
IFNA13	10	1.51	1	1	1	P	CGGTGCAGAATTTGTCTAGG	P-IFNA13-1
IFNA13	10	5.38	2	1	1	P	CGGTGCAGAATTTGTCTAGG	P-IFNA13-1
IFNA13	15	20.1	1	1	1	P	CGGTGCAGAATTTGTCTAGG	P-IFNA13-1
IFNA13	15	24.2	2	1	1	P	CGGTGCAGAATTTGTCTAGG	P-IFNA13-1
NDUFB10	0	7.69	1	1	1	O	TCACGGGTCGGTCCACGATG	O-NDUFB10-1
NDUFB10	0	7.27	2	1	1	O	TCACGGGTCGGTCCACGATG	O-NDUFB10-1
NDUFB10	0	11.8	2	2	2	O	ACAGGTATTACTACTACCAC	O-NDUFB10-2
NDUFB10	0	11.9	1	2	2	O	ACAGGTATTACTACTACCAC	O-NDUFB10-2
NDUFB10	0	5.29	1	3	3	O	CAGTGATGTCTGGCACGCGG	O-NDUFB10-3
NDUFB10	0	5.02	2	3	3	O	CAGTGATGTCTGGCACGCGG	O-NDUFB10-3
NDUFB10	0	9.52	2	4	4	O	AGACATCACTGAGTGCAAGG	O-NDUFB10-4
NDUFB10	0	8.41	1	4	4	O	AGACATCACTGAGTGCAAGG	O-NDUFB10-4
NDUFB10	5	1.57	1	1	1	O	TCACGGGTCGGTCCACGATG	O-NDUFB10-1
NDUFB10	5	4.21	1	2	2	O	ACAGGTATTACTACTACCAC	O-NDUFB10-2
NDUFB10	5	1.22	1	3	3	O	CAGTGATGTCTGGCACGCGG	O-NDUFB10-3
NDUFB10	5	1.65	1	4	4	O	AGACATCACTGAGTGCAAGG	O-NDUFB10-4
NDUFB10	5	3.35	2	1	1	O	TCACGGGTCGGTCCACGATG	O-NDUFB10-1
NDUFB10	5	6.93	2	2	2	O	ACAGGTATTACTACTACCAC	O-NDUFB10-2
NDUFB10	5	2.04	2	3	3	O	CAGTGATGTCTGGCACGCGG	O-NDUFB10-3
NDUFB10	5	3.65	2	4	4	O	AGACATCACTGAGTGCAAGG	O-NDUFB10-4
NDUFB10	10	2.25	1	1	1	O	TCACGGGTCGGTCCACGATG	O-NDUFB10-1
NDUFB10	10	1.76	2	1	1	O	TCACGGGTCGGTCCACGATG	O-NDUFB10-1
NDUFB10	10	2.76	1	2	2	O	ACAGGTATTACTACTACCAC	O-NDUFB10-2
NDUFB10	10	0.81	2	2	2	O	ACAGGTATTACTACTACCAC	O-NDUFB10-2
NDUFB10	10	1.87	1	3	3	O	CAGTGATGTCTGGCACGCGG	O-NDUFB10-3
NDUFB10	10	2.99	2	3	3	O	CAGTGATGTCTGGCACGCGG	O-NDUFB10-3
NDUFB10	10	2.79	1	4	4	O	AGACATCACTGAGTGCAAGG	O-NDUFB10-4
NDUFB10	10	3.28	2	4	4	O	AGACATCACTGAGTGCAAGG	O-NDUFB10-4
NDUFB10	15	20.2	1	1	1	O	TCACGGGTCGGTCCACGATG	O-NDUFB10-1
NDUFB10	15	25.9	2	1	2	O	ACAGGTATTACTACTACCAC	O-NDUFB10-2
NDUFB10	15		1	2		O		O-NDUFB10-
NDUFB10	15	14.6	2	2	2	O	ACAGGTATTACTACTACCAC	O-NDUFB10-2
NDUFB10	15	10.9	1	3	3	O	CAGTGATGTCTGGCACGCGG	O-NDUFB10-3
NDUFB10	15	21.8	2	3	3	O	CAGTGATGTCTGGCACGCGG	O-NDUFB10-3
NDUFB10	15	12	1	4	4	O	AGACATCACTGAGTGCAAGG	O-NDUFB10-4
NDUFB10	15	16.6	2	4	4	O	AGACATCACTGAGTGCAAGG	O-NDUFB10-4
NDUFB6	0	7.19	1	1	1	O	GTACCAGCGGCGACATGACG	O-NDUFB6-1
NDUFB6	0	6.11	2	1	1	O	GTACCAGCGGCGACATGACG	O-NDUFB6-1
NDUFB6	5	1.63	1	1	1	O	GTACCAGCGGCGACATGACG	O-NDUFB6-1
NDUFB6	5	2.17	2	1	1	O	GTACCAGCGGCGACATGACG	O-NDUFB6-1
NDUFB6	10	1.98	1	1	1	O	GTACCAGCGGCGACATGACG	O-NDUFB6-1
NDUFB6	10	1.86	2	1	1	O	GTACCAGCGGCGACATGACG	O-NDUFB6-1
NDUFB6	15	21.2	1	1	1	O	GTACCAGCGGCGACATGACG	O-NDUFB6-1
NDUFB6	15	23.8	2	1	1	O	GTACCAGCGGCGACATGACG	O-NDUFB6-1
NTAN1	0	39.4	2	1	1	P	GAGACAGAACAACTTCGTAT	P-NTAN1-1
NTAN1	0	12	1	1	1	P	GAGACAGAACAACTTCGTAT	P-NTAN1-1
NTAN1	5	2.52	1	1	1	P	GAGACAGAACAACTTCGTAT	P-NTAN1-1
NTAN1	5	7.58	2	1	1	P	GAGACAGAACAACTTCGTAT	P-NTAN1-1
NTAN1	10	3.48	1	1	1	P	GAGACAGAACAACTTCGTAT	P-NTAN1-1
NTAN1	10	7.9	2	1	1	P	GAGACAGAACAACTTCGTAT	P-NTAN1-1
NTAN1	15	1.79	1	1	1	P	GAGACAGAACAACTTCGTAT	P-NTAN1-1
NTAN1	15	4.37	2	1	1	P	GAGACAGAACAACTTCGTAT	P-NTAN1-1
NTC	0	2.97	1	1	2	K	TCACACGGGATCTCGCCGGT	K-NTC-2
NTC	0	1.32	2	1	2	K	TCACACGGGATCTCGCCGGT	K-NTC-2
NTC	5	2.9	1	1	2	K	TCACACGGGATCTCGCCGGT	K-NTC-2
NTC	5	1.87	2	1	2	K	TCACACGGGATCTCGCCGGT	K-NTC-2
NTC	10	1.42	1	1	2	K	TCACACGGGATCTCGCCGGT	K-NTC-2
NTC	10	1.53	2	1	2	K	TCACACGGGATCTCGCCGGT	K-NTC-2
NTC	15	12.1	1	1	2	K	TCACACGGGATCTCGCCGGT	K-NTC-2
NTC	15	9.12	2	1	2	K	TCACACGGGATCTCGCCGGT	K-NTC-2
PIM3	0	5.21	1	1	1	P	GACTGGTTCGAGCGGCCCGA	P-PIM3-1
PIM3	0	22.7	2	1	1	P	GACTGGTTCGAGCGGCCCGA	P-PIM3-1
PIM3	5	1.99	1	1	1	P	GACTGGTTCGAGCGGCCCGA	P-PIM3-1
PIM3	5	12.7	2	1	1	P	GACTGGTTCGAGCGGCCCGA	P-PIM3-1
PIM3	10	1.73	1	1	1	P	GACTGGTTCGAGCGGCCCGA	P-PIM3-1
PIM3	10	6.51	2	1	1	P	GACTGGTTCGAGCGGCCCGA	P-PIM3-1
PIM3	15	20.5	1	1	1	P	GACTGGTTCGAGCGGCCCGA	P-PIM3-1
PIM3	15	12.1	2	1	1	P	GACTGGTTCGAGCGGCCCGA	P-PIM3-1
RAB26	0	14.5	1	1	2	P	GGCCGGCCCTCGCTTGGCGG	P-RAB26-2
RAB26	0	7.39	2	1	2	P	GGCCGGCCCTCGCTTGGCGG	P-RAB26-2
RAB26	0	25	1	2	1	P	CAAGGATGGTGCTTTCCTGG	P-RAB26-1
RAB26	0	13.3	2	2	1	P	CAAGGATGGTGCTTTCCTGG	P-RAB26-1
RAB26	5	3.93	1	1	1	P	CAAGGATGGTGCTTTCCTGG	P-RAB26-1
RAB26	5	4.81	2	1	1	P	CAAGGATGGTGCTTTCCTGG	P-RAB26-1
RAB26	5	1.36	1	2	2	P	GGCCGGCCCTCGCTTGGCGG	P-RAB26-2
RAB26	5	4.26	2	2	2	P	GGCCGGCCCTCGCTTGGCGG	P-RAB26-2
RAB26	10	1.71	1	1	1	P	CAAGGATGGTGCTTTCCTGG	P-RAB26-1
RAB26	10	4.86	2	1	1	P	CAAGGATGGTGCTTTCCTGG	P-RAB26-1
RAB26	10	3.89	1	2	2	P	GGCCGGCCCTCGCTTGGCGG	P-RAB26-2
RAB26	10	7.07	2	2	2	P	GGCCGGCCCTCGCTTGGCGG	P-RAB26-2
RAB26	15	3.3	1	1	1	P	CAAGGATGGTGCTTTCCTGG	P-RAB26-1
RAB26	15	3.35	2	1	2	P	GGCCGGCCCTCGCTTGGCGG	P-RAB26-2
RAB26	15	16.3	1	2	2	P	GGCCGGCCCTCGCTTGGCGG	P-RAB26-2
RAB26	15	7.95	2	2	1	P	CAAGGATGGTGCTTTCCTGG	P-RAB26-1
SRFBP1	0	12.5	1	1	1	P	ATGTCTGAAGATAGTGATAG	P-SRFBP1-1
SRFBP1	0	12.7	2	1	1	P	ATGTCTGAAGATAGTGATAG	P-SRFBP1-1
SRFBP1	5	18	1	1	1	P	ATGTCTGAAGATAGTGATAG	P-SRFBP1-1
SRFBP1	5	8.78	2	1	1	P	ATGTCTGAAGATAGTGATAG	P-SRFBP1-1
SRFBP1	10	0.99	1	1	1	P	ATGTCTGAAGATAGTGATAG	P-SRFBP1-1
SRFBP1	10	4.27	2	1	1	P	ATGTCTGAAGATAGTGATAG	P-SRFBP1-1
SRFBP1	15	19.4	1	1	1	P	ATGTCTGAAGATAGTGATAG	P-SRFBP1-1
SRFBP1	15	4.95	2	1	1	P	ATGTCTGAAGATAGTGATAG	P-SRFBP1-1
TMX1	0	4.17	1	1	1	P	TTGACAAGCAGGGCACCACG	P-TMX1-1
TMX1	0	4.55	2	1	1	P	TTGACAAGCAGGGCACCACG	P-TMX1-1
TMX1	5	6.03	1	1	1	P	TTGACAAGCAGGGCACCACG	P-TMX1-1
TMX1	5	6.8	2	1	1	P	TTGACAAGCAGGGCACCACG	P-TMX1-1
TMX1	10	3.95	1	1	1	P	TTGACAAGCAGGGCACCACG	P-TMX1-1
TMX1	10	0.99	2	1	1	P	TTGACAAGCAGGGCACCACG	P-TMX1-1
TMX1	15	21.1	1	1	1	P	TTGACAAGCAGGGCACCACG	P-TMX1-1
TMX1	15	15.4	2	1	1	P	TTGACAAGCAGGGCACCACG	P-TMX1-1
TNFAIP	0	7.69	1	1	1	O	GCTTCTCTCCGTCTGTGTGG	O-TNFAIP-1
TNFAIP	0	10.9	2	1	1	O	GCTTCTCTCCGTCTGTGTGG	O-TNFAIP-1
TNFAIP	0	10.6	1	2	2	O	AGATCGCCAACAGCAACGAG	O-TNFAIP-2
TNFAIP	0	6.85	2	2	2	O	AGATCGCCAACAGCAACGAG	O-TNFAIP-2
TNFAIP	5	7.61	1	1	1	O	GCTTCTCTCCGTCTGTGTGG	O-TNFAIP-1
TNFAIP	5	3.47	2	1	1	O	GCTTCTCTCCGTCTGTGTGG	O-TNFAIP-1
TNFAIP	5	9.89	2	2	2	O	AGATCGCCAACAGCAACGAG	O-TNFAIP-2
TNFAIP	10	2.53	1	1	1	O	GCTTCTCTCCGTCTGTGTGG	O-TNFAIP-1
TNFAIP	10	0.97	2	1	1	O	GCTTCTCTCCGTCTGTGTGG	O-TNFAIP-1
TNFAIP	10	12.8	2	2	2	O	AGATCGCCAACAGCAACGAG	O-TNFAIP-2
TNFAIP	15	28.6	1	1	1	O	GCTTCTCTCCGTCTGTGTGG	O-TNFAIP-1
TNFAIP	15	41.2	2	1	1	O	GCTTCTCTCCGTCTGTGTGG	O-TNFAIP-1
TNFAIP	15	48.9	1	2	2	O	AGATCGCCAACAGCAACGAG	O-TNFAIP-2
TUBE1	0	10.3	1	1	1	P	GACACGAGATAATGAAGTTG	P-TUBE1-1
TUBE1	0	4.35	2	1	1	P	GACACGAGATAATGAAGTTG	P-TUBE1-1
TUBE1	5	8.93	1	1	1	P	GACACGAGATAATGAAGTTG	P-TUBE1-1
TUBE1	5	5.38	2	1	1	P	GACACGAGATAATGAAGTTG	P-TUBE1-1
TUBE1	10	7.33	1	1	1	P	GACACGAGATAATGAAGTTG	P-TUBE1-1
TUBE1	10	1.3	2	1	1	P	GACACGAGATAATGAAGTTG	P-TUBE1-1
TUBE1	15	2.39	1	1	1	P	GACACGAGATAATGAAGTTG	P-TUBE1-1
TUBE1	15	36	2	1	1	P	GACACGAGATAATGAAGTTG	P-TUBE1-1
ZFN425	0	8.37	1	1	1	P	GGGAATTTCTAAGCGCCCTG	P-ZFN425-1
ZFN425	0	13.3	2	1	1	P	GGGAATTTCTAAGCGCCCTG	P-ZFN425-1
ZFN425	5	2.55	1	1	1	P	GGGAATTTCTAAGCGCCCTG	P-ZFN425-1
ZFN425	5	3.58	2	1	1	P	GGGAATTTCTAAGCGCCCTG	P-ZFN425-1
ZFN425	10	1.63	1	1	1	P	GGGAATTTCTAAGCGCCCTG	P-ZFN425-1
ZFN425	10	1.45	2	1	1	P	GGGAATTTCTAAGCGCCCTG	P-ZFN425-1
ZFN425	15	9.06	1	1	1	P	GGGAATTTCTAAGCGCCCTG	P-ZFN425-1
ZFN425	15	13.4	2	1	1	P	GGGAATTTCTAAGCGCCCTG	P-ZFN425-1
ZMYND8	0	7.89	1	1	1	P	GCAGACAGCCACCACTACCA	P-ZMYND8-1
ZMYND8	0	14.3	2	1	1	P	GCAGACAGCCACCACTACCA	P-ZMYND8-1
ZMYND8	5	3.7	1	1	1	P	GCAGACAGCCACCACTACCA	P-ZMYND8-1
ZMYND8	5	19.5	2	1	1	P	GCAGACAGCCACCACTACCA	P-ZMYND8-1
ZMYND8	10	3.18	1	1	1	P	GCAGACAGCCACCACTACCA	P-ZMYND8-1
ZMYND8	10	7.84	2	1	1	P	GCAGACAGCCACCACTACCA	P-ZMYND8-1
ZMYND8	15	9.13	1	1	1	P	GCAGACAGCCACCACTACCA	P-ZMYND8-1
ZMYND8	15	23.1	2	1	1	P	GCAGACAGCCACCACTACCA	P-ZMYND8-1

## Sheet: Figure 4A
Cell line	P53 Status	Timepoint	sgRNA	Replicate	ICE Score
MOLM13	Mutant	Day 0	NDUFB6	1	16
MOLM13	Mutant	Day 0	NDUFB6	2	22
MOLM13	Mutant	Day 0	NDUFB6	3	23
MOLM13	Mutant	Day 10	NDUFB6	1	13
MOLM13	Mutant	Day 10	NDUFB6	2	11
MOLM13	Mutant	Day 10	NDUFB6	3	18
MOLM13	Wildtype	Day 0	NDUFB6	1	36
MOLM13	Wildtype	Day 0	NDUFB6	2	38
MOLM13	Wildtype	Day 0	NDUFB6	3	37
MOLM13	Wildtype	Day 10	NDUFB6	1	26
MOLM13	Wildtype	Day 10	NDUFB6	2	28
MOLM13	Wildtype	Day 10	NDUFB6	3	29
RPE1	Wildtype	Day 0	NDUFB6	1	5
RPE1	Wildtype	Day 0	NDUFB6	2	5
RPE1	Wildtype	Day 0	NDUFB6	3	2
RPE1	Wildtype	Day 10	NDUFB6	1	0
RPE1	Wildtype	Day 10	NDUFB6	2	0
RPE1	Wildtype	Day 10	NDUFB6	3	0
RPE1	Mutant	Day 0	NDUFB6	1	9
RPE1	Mutant	Day 0	NDUFB6	2	12
RPE1	Mutant	Day 0	NDUFB6	3	11
RPE1	Mutant	Day 10	NDUFB6	1	5
RPE1	Mutant	Day 10	NDUFB6	2	4
RPE1	Mutant	Day 10	NDUFB6	3	5

## Sheet: Figure 4C
Cell line	P53 Status	Timepoint	sgRNA	Replicate	APC Mean Fluorescence Intensity (MFI)
MOLM13	Mutant	D0	NTC	1	97039
MOLM13	Mutant	D2	NTC	1	11411
MOLM13	Mutant	D4	NTC	1	1137
MOLM13	Mutant	D6	NTC	1	1545
MOLM13	Mutant	D8	NTC	1	898
MOLM13	Mutant	D10	NTC	1	822
MOLM13	Mutant	D12	NTC	1	845
MOLM13	Mutant	D14	NTC	1	536
MOLM13	Mutant	D0	NTC	2	88056
MOLM13	Mutant	D2	NTC	2	10966
MOLM13	Mutant	D4	NTC	2	841
MOLM13	Mutant	D6	NTC	2	1301
MOLM13	Mutant	D8	NTC	2	789
MOLM13	Mutant	D10	NTC	2	1113
MOLM13	Mutant	D12	NTC	2	973
MOLM13	Mutant	D14	NTC	2	615
MOLM13	Mutant	D0	NDUFB6	1	84196
MOLM13	Mutant	D2	NDUFB6	1	7978
MOLM13	Mutant	D4	NDUFB6	1	820
MOLM13	Mutant	D6	NDUFB6	1	1360
MOLM13	Mutant	D8	NDUFB6	1	1052
MOLM13	Mutant	D10	NDUFB6	1	1383
MOLM13	Mutant	D12	NDUFB6	1	1285
MOLM13	Mutant	D14	NDUFB6	1	785
MOLM13	Mutant	D0	NDUFB6	2	114948
MOLM13	Mutant	D2	NDUFB6	2	11467
MOLM13	Mutant	D4	NDUFB6	2	1154
MOLM13	Mutant	D6	NDUFB6	2	1895
MOLM13	Mutant	D8	NDUFB6	2	1414
MOLM13	Mutant	D10	NDUFB6	2	2191
MOLM13	Mutant	D12	NDUFB6	2	1909
MOLM13	Mutant	D14	NDUFB6	2	1118
MOLM13	Mutant	D0	NDUFB6	3	107205
MOLM13	Mutant	D2	NDUFB6	3	10102
MOLM13	Mutant	D4	NDUFB6	3	947
MOLM13	Mutant	D6	NDUFB6	3	1456
MOLM13	Mutant	D8	NDUFB6	3	1047
MOLM13	Mutant	D10	NDUFB6	3	1464
MOLM13	Mutant	D12	NDUFB6	3	1212
MOLM13	Mutant	D14	NDUFB6	3	770
MOLM13	Wildtype	D0	NTC	1	3887
MOLM13	Wildtype	D2	NTC	1	3268
MOLM13	Wildtype	D4	NTC	1	1643
MOLM13	Wildtype	D6	NTC	1	71.5
MOLM13	Wildtype	D8	NTC	1	139
MOLM13	Wildtype	D10	NTC	1	317
MOLM13	Wildtype	D12	NTC	1	196
MOLM13	Wildtype	D14	NTC	1	789
MOLM13	Wildtype	D0	NTC	2	4094
MOLM13	Wildtype	D2	NTC	2	3635
MOLM13	Wildtype	D4	NTC	2	1742
MOLM13	Wildtype	D6	NTC	2	75.4
MOLM13	Wildtype	D8	NTC	2	143
MOLM13	Wildtype	D10	NTC	2	319
MOLM13	Wildtype	D12	NTC	2	204
MOLM13	Wildtype	D14	NTC	2	789
MOLM13	Wildtype	D0	NTC	3	3662
MOLM13	Wildtype	D2	NTC	3	3810
MOLM13	Wildtype	D4	NTC	3	1985
MOLM13	Wildtype	D6	NTC	3	89.3
MOLM13	Wildtype	D8	NTC	3	168
MOLM13	Wildtype	D10	NTC	3	373
MOLM13	Wildtype	D12	NTC	3	215
MOLM13	Wildtype	D14	NTC	3	789
MOLM13	Wildtype	D0	NDUFB6	1	2702
MOLM13	Wildtype	D2	NDUFB6	1	4421
MOLM13	Wildtype	D4	NDUFB6	1	2578
MOLM13	Wildtype	D6	NDUFB6	1	147
MOLM13	Wildtype	D8	NDUFB6	1	406
MOLM13	Wildtype	D10	NDUFB6	1	1236
MOLM13	Wildtype	D12	NDUFB6	1	711
MOLM13	Wildtype	D14	NDUFB6	1	2268
MOLM13	Wildtype	D0	NDUFB6	2	3494
MOLM13	Wildtype	D2	NDUFB6	2	3555
MOLM13	Wildtype	D4	NDUFB6	2	2218
MOLM13	Wildtype	D6	NDUFB6	2	142
MOLM13	Wildtype	D8	NDUFB6	2	474
MOLM13	Wildtype	D10	NDUFB6	2	1397
MOLM13	Wildtype	D12	NDUFB6	2	841
MOLM13	Wildtype	D14	NDUFB6	2	2910

## Sheet: Figure 6C
	Gene.group	Gene	sgRNA	Mut.Avg.D0	Mut.Avg.D30	Mut.FC	Mut.FC_rank	WT.Avg.D0	WT.Avg.D30	WT.FC	WT.FC_rank	Rank_Diff
2642	KRAS CDE Pos	2021-03-05	TGGGTGGATGAAAAGCAAAG	57.1367	106.71	1.86763	4885	158.743	0	0	382	4503
4816	KRAS CDE Pos	SPEN	TCACAACATCCTCTTGGTCA	330.894	116.917	0.353335	4542	285.303	0	0	57	4485
1669	KRAS CDE Pos	FOXG1	AGCGACGACGTGTTCATCGG	193.048	108.034	0.559621	4658	216.444	0	0	180	4478
2744	KRAS CDE Pos	MRGPRX4	ACTCCAGCATACTAAACAGC	221.695	64.2146	0.289652	4493	248.547	0	0	109	4384
2511	KRAS CDE Pos	LOR	GGCGGTGGCTACTCTGGCGG	229.83	72.3484	0.314792	4510	229.469	0	0	148	4362
3014	KRAS CDE Pos	NOG	AGATAGTGCTGGCCGCCGGC	220.868	56.0057	0.253571	4466	236.173	0	0	132	4334
4161	KRAS CDE Pos	RCN2	TGGTGATGGATTTGTTAGTT	95.6696	127.145	1.329	4822	132.938	0	0	537	4285
68	KRAS CDE Pos	ADPRHL2	AAAGGCTCCTATGGCAATGG	48.3637	117.343	2.42626	4932	117.259	0	0	659	4273
1048	KRAS CDE Pos	CRYAA	AGAGATGCCGGAGTCCAGCA	54.4775	10.7024	0.196456	4388	241.69	0	0	122	4266
3614	KRAS CDE Pos	PBXIP1	CAGACCCTCCATGTCCACGT	53.6499	11.8366	0.220627	4417	197.017	0	0	227	4190
2009	KRAS CDE Pos	HLA-DQB1	GTGCTACTTCACCAACGGGA	104.59	15.8396	0.151445	4310	242.667	0	0	120	4190
3668	KRAS CDE Pos	PDZD8	GCAATTGCAGATCTTCAGCG	339.368	40.9472	0.120657	4237	259.26	0	0	88	4149
3852	KRAS CDE Pos	PPID	AGATATCGTACCCAAAACTG	201.86	222.498	1.10224	4786	117.309	0	0	655	4131
3461	KRAS CDE Pos	OR2D3	GCTTGCAGACAGCCACATAC	495.53	79.8	0.16104	4330	202.429	0	0	210	4120
606	KRAS CDE Pos	C5orf52	TTCACTGGAATTCATTAAGC	160.626	38.9568	0.242531	4447	166.27	0	0	345	4102
2258	KRAS CDE Pos	ITGB4	CTCTGGCCCGAAGCCCTCAG	83.1921	19.1893	0.230663	4433	167.493	0	0	338	4095
4636	KRAS CDE Pos	SLC35B4	TTCCCAAATCAGCTTCAAAG	129.56	25.1827	0.19437	4384	175.382	0	0	305	4079
4329	KRAS CDE Pos	RTCA	TCTTAGACATGGTGGTACTG	280.644	29.8918	0.106511	4191	238.176	0	0	129	4062
1498	KRAS CDE Pos	EN1	GCTACATCACGGAGCAGCGG	77.2484	308.186	3.98954	4993	83.8078	0	0	960	4033
848	KRAS CDE Pos	CELA3B	ACCCACAGGCCACACACGAG	249.845	77.2093	0.309029	4506	139.579	0	0	489	4017
4510	KRAS CDE Pos	SIAH2	GGTGCCAATGAGCAGGACGA	38.6449	119.867	3.10176	4968	82.984	0	0	967	4001
970	KRAS CDE Pos	COX8A	ATCCATTCGTTGCCGCCGGA	177.761	13.196	0.0742342	4058	260.117	0	0	86	3972
485	KRAS CDE Pos	BTNL9	GCTCAAGAGGAGATTCTGGA	84.6513	13.271	0.156773	4320	162.835	0	0	359	3961
1165	KRAS CDE Pos	DDAH1	CGTCTTGCTGCACCGAACCC	369.179	65.927	0.178577	4358	148.272	0	0	434	3924
1940	KRAS CDE Pos	GRPEL2	GCCCGCCCACAGCGACCGTA	202.427	15.8396	0.0782485	4081	218.111	0	0	179	3902
4630	KRAS CDE Pos	SLC35B4	ATTTGGGAAACACTCCAAGG	104.968	8.0588	0.0767736	4072	209.624	0	0	194	3878
4175	KRAS CDE Pos	RERGL	AGTGAGCTTCACTGGGCAGA	102.832	154.952	1.50685	4850	82.3595	0	0	974	3876
2672	KRAS CDE Pos	MEOX2	TATGGTCAGATCTTCCATGG	92.4846	13.6991	0.148123	4302	149.608	0	0	427	3875
686	KRAS CDE Pos	CC056	GGAGTAGATGACAGGCCAGA	181.113	10.2743	0.0567288	3950	268.667	0	0	76	3874
2036	KRAS CDE Pos	HOXA4	GCTCTCGAACCGCCTACACC	35.3251	80.6085	2.2819	4923	74.3304	0	0	1072	3851
1701	KRAS CDE Pos	FZD9	GCTGACTGGGCTTTGCTACG	75.6605	17.905	0.23665	4440	117.983	0	0	646	3794
2977	KRAS CDE Pos	NKD2	CCTCATAGATGGTGTGCATG	187.198	20.1206	0.107483	4194	153.637	0	0	404	3790
2628	KRAS CDE Pos	MAP2K2	TCATCAAGAACCCAGCGGAG	108.978	11.1305	0.102136	4174	154.494	0	0	398	3776
5556	KRAS CDE Pos	ZIC1	GCGCAGCCTTCAACTCCACG	177.511	19.1893	0.108102	4196	147.07	0	0	440	3756
2862	KRAS CDE Pos	NAGK	GCGGTGCCCAGACAGCTGGA	90.6334	180.079	1.98689	4893	64.9229	0	0	1181	3712
3616	KRAS CDE Pos	PBXIP1	GCAGGTCCTCCCAGACCCCG	100.833	202.415	2.00742	4895	63.0958	0	0	1196	3699
4251	KRAS CDE Pos	ROBO3	AGCATCCCCACGCTGCACCG	443.509	18.8363	0.042471	3847	223.958	0	0	167	3680
1519	KRAS CDE Pos	ETF1	AGATATGTTCTTCATTGCCA	156.117	53.9402	0.345512	4537	89.3753	0	0	904	3633
2533	KRAS CDE Pos	LRRN1	GGACACTTCGGAAAGCCAAG	346.55	74.2654	0.214299	4407	99.7162	0	0	807	3600
1202	KRAS CDE Pos	DDX60	CCAGTTTGGAAACAATTCGT	148.296	4.70907	0.0317546	3729	225.815	0	0	159	3570
4901	KRAS CDE Pos	SYNJ1	GCAGAAAAAGAGGCAATCAA	470.895	11.9867	0.0254552	3617	285.473	0	0	56	3561
2012	KRAS CDE Pos	HLA-DQB1	TTGCTACCCGAAGGTCTCCG	131.482	14.5553	0.110702	4208	117.276	0	0	657	3551
2867	KRAS CDE Pos	NAGK	TGATTAAGTAGCTTTCACTC	273.783	11.1305	0.0406545	3822	182.919	0	0	277	3545
2604	KRAS CDE Pos	MAGOHB	TCTGGAGTTCGAATTTCGGC	136.986	8.99004	0.0656274	4017	139.848	0	0	483	3534
3613	KRAS CDE Pos	PBXIP1	CAAGTATGTTCTTAGCAGAG	186.412	142.596	0.764949	4723	63.5144	0	0	1191	3532
1860	KRAS CDE Pos	GPN3	ATTCACCTGGACAATCAAAA	134.805	10.7024	0.0793919	4090	128.122	0	0	570	3520
3397	KRAS CDE Pos	OCEL1	ACCCGCCAGTGAGCAGTGAG	80.424	22.2611	0.276796	4483	82.3129	0	0	975	3508
5086	KRAS CDE Pos	TMEM65	CACCAAAGCAAGTTGACATG	184.641	3.77783	0.0204604	3529	264.618	0	0	80	3449
4638	KRAS CDE Pos	SLC35D3	CCACCGAGATGCCCAGCACG	157.168	7.48061	0.0475962	3898	142.329	0	0	465	3433
4108	KRAS CDE Pos	RAPGEF3	GCTCTTTGAACCACACAGCA	65.1525	15.4115	0.236545	4439	79.6953	0	0	1014	3425
402	KRAS CDE Pos	B3GAT1	CACGCTGCCCACCATCCACG	429.916	7.6307	0.0177493	3467	302.507	0	0	45	3422
1433	KRAS CDE Pos	EID2	TGCCTAAAACGCTAAGTGGG	45.0024	6.77451	0.150537	4308	89.1992	0	0	907	3401
1363	KRAS CDE Pos	DRAXIN	GGTCAATGTGATTCTCAGGG	470.373	10.7024	0.0227531	3575	207.751	0	0	199	3376
2300	KRAS CDE Pos	JAM3	TTCAAATTCCTGTACCACTG	248.911	4.98708	0.0200355	3523	228.323	0	0	153	3370
1999	KRAS CDE Pos	HIST3H2A	GCCACCCTGCTTACCACGAC	140.752	7.70575	0.054747	3940	127.743	0	0	573	3367
1796	KRAS CDE Pos	GMPPA	TGAGAATCCACAGACACACG	78.9804	73.2046	0.926871	4759	41.673	0	0	1395	3364
4500	KRAS CDE Pos	SIAE	TTTCAGCTCACTCTGATACG	64.7449	150.69	2.32744	4925	20.9345	0	0	1571	3354
593	KRAS CDE Pos	C5orf46	GAAGCACTTACCTGCATAGC	119.281	99.4567	0.833805	4742	42.1946	0	0	1391	3351
2005	KRAS CDE Pos	HLA-DQB1	AGGTGACAGTTGCTACCCGA	67.0898	6.42146	0.0957143	4157	98.0321	0	0	822	3335
681	KRAS CDE Pos	CBWD1	TCCAGAGTGGATGCACAAAG	238.94	11.0555	0.0462689	3880	131.776	0	0	549	3331
3926	KRAS CDE Pos	PRMT8	TGCCCACTTTGGGATCCACG	333.938	123.411	0.369563	4555	59.7905	0	0	1231	3324
1391	KRAS CDE Pos	DUSP2	GCTGCTGCACGAGACCCGCG	85.1035	5.13717	0.0603638	3974	116.498	0	0	663	3311
680	KRAS CDE Pos	CBWD1	GCAACATAGTAAAAGAGTAG	75.0321	41.5254	0.553436	4655	46.2107	0	0	1356	3299
4389	KRAS CDE Pos	SCLY	AGAGGTGGACGACATCCTCG	62.4519	1.5623	0.025016	3609	170.237	0	0	325	3284
1984	KRAS CDE Pos	HAND1	TCGACTGGGCCCAGGGCAGG	343.154	29.1106	0.0848325	4113	97.4375	0	0	830	3283
935	KRAS CDE Pos	CNR2	GCAGAGGTATCGGTCAATGG	251.016	5.06212	0.0201666	3525	191.806	0	0	242	3283
4134	KRAS CDE Pos	RBP1	CAGAGCCCCCTGTCCCCGGA	134.876	18.8363	0.139657	4282	80.1703	0	0	1004	3278
3691	KRAS CDE Pos	PEAK1	GGGCTAGTCACTAATTTGGA	72.8956	7.70575	0.105709	4187	87.2891	0	0	926	3261
2904	KRAS CDE Pos	NAT16	GGTGAACGTGATCGACGCCG	101.344	5.91832	0.0583985	3963	109.622	0	0	712	3251
4028	KRAS CDE Pos	PTPN5	GTATTGGCCGGAGGAGCAGG	27.3798	18.7612	0.685222	4701	35.016	0	0	1451	3250
5473	KRAS CDE Pos	YIPF5	GCAGATTTACCAGCCAACTC	149.804	19.5424	0.130453	4260	78.9678	0	0	1020	3240
1903	KRAS CDE Pos	GPR158	TGAGCACAGCTTGGATCCAG	175.795	378.816	2.15488	4908	328.076	0.309855	0.00094446	1710	3198
4174	KRAS CDE Pos	RERGL	AGAAGCACTTGTGTTTGGAA	254.342	14.5553	0.0572274	3955	98.6666	0	0	812	3143
1010	KRAS CDE Pos	CR1	CAAAACGGGCATTACATTGG	128.066	5.99336	0.046799	3885	105.759	0	0	747	3138
3967	KRAS CDE Pos	PTGIR	CCCTGACAGCAGCAGTGAGA	105.85	119.777	1.13157	4790	263.359	0.215088	0.00081671	1657	3133
3968	KRAS CDE Pos	PTGIR	CGACAGCCTGGGTGAAGCAG	81.2319	0.781149	0.00961628	3180	283.456	0	0	59	3121
387	KRAS CDE Pos	ATXN7L2	GGCACCTCAGCACACACATG	242.166	2.56858	0.0106067	3230	225.669	0	0	161	3069
2536	KRAS CDE Pos	LRRN1	TTTCCTAGACTGTCGAGCCA	202.459	126.098	0.62283	4683	298.285	0.215088	0.000721081	1623	3060
478	KRAS CDE Pos	BTNL9	ACGATGGCTTCAAACTCTGG	312.011	325.379	1.04284	4775	216.461	0.215088	0.000993658	1729	3046
1620	KRAS CDE Pos	FEZ2	AAACCCCTACACAGTCAGAT	108.218	6.84956	0.0632943	3997	83.0504	0	0	966	3031
4508	KRAS CDE Pos	SIAH2	GGCTATGGAGAAGGTGGCCT	162.22	57.9005	0.356926	4546	26.9205	0	0	1530	3016
4582	KRAS CDE Pos	SLC26A9	CCACTGCCACACCATAGGGC	81.1842	14.1272	0.174014	4349	47.0844	0	0	1349	3000
910	KRAS CDE Pos	CLDN23	GACGTCCACCGAGTTGGTGT	27.1682	0.706104	0.0259901	3627	120.123	0	0	632	2995
107	KRAS CDE Pos	AGFG1	ACCAACAGGAGCTTTACCTG	152.765	1.1342	0.0074245	3026	308.968	0	0	40	2986
1243	KRAS CDE Pos	DEPDC1B	CTTAGCACGAAAAAGCTCCA	275.773	23.1172	0.0838272	4110	70.1848	0	0	1127	2983
2792	KRAS CDE Pos	MTF2	TTTCTTGTATATGGGCCAGG	55.4783	0.428097	0.00771648	3056.5	262.097	0	0	84	2972.5
939	KRAS CDE Pos	CNR2	GGTAGGAGACTAGTGCTGAG	59.8757	2.56858	0.0428986	3853	90.3053	0	0	888	2965
348	KRAS CDE Pos	ATAD3A	CGAGCAGATCCGCCTGAAGG	339.757	289.313	0.85153	4747	280.274	0.309855	0.00110554	1789	2958
4755	KRAS CDE Pos	SNRPF	AGGAAAGGTTTGGGATTGAG	296.541	8.13385	0.0274291	3656	111.021	0	0	701	2955
1241	KRAS CDE Pos	DEPDC1B	CCACCGCAGACAGCTGACAG	202.552	5.56526	0.0274757	3659	109.655	0	0	711	2948
4808	KRAS CDE Pos	SPEN	CCCCACTAAGGATCGCCCAG	81.1261	1.1342	0.0139807	3364	147.392	0	0	439	2925
4036	KRAS CDE Pos	PXDNL	GCAGGGTGTACAGATGTTAG	350.352	1468.6	4.19178	4995	126.63	0.215088	0.00169855	2078	2917
2767	KRAS CDE Pos	MRVI1	GCAACGCTGACCCTCCGGCG	215.364	17.552	0.0814992	4097	63.418	0	0	1193	2904
219	KRAS CDE Pos	ANKRD45	GCTCTCACAGGGGATGTAGA	48.6977	16.2677	0.334055	4530	288.403	0.215088	0.00074579	1636	2894
3941	KRAS CDE Pos	PRSS16	GCATGTGCTAAGTGTAACAC	325.57	491.825	1.51066	4852	297.093	0.430176	0.00144795	1960	2892
5107	KRAS CDE Pos	TNFSF18	GACTGCTAAGGAGCCCTGTA	76.5908	8.99004	0.117378	4227	48.2204	0	0	1338	2889
112	KRAS CDE Pos	AGFG1	CCATTTCAGACCAATGCCAG	83.2626	4.28097	0.0514153	3919	77.6424	0	0	1034	2885
683	KRAS CDE Pos	CBWD1	TGTATTTCAAACGTGCCGCT	200.942	6.84956	0.0340873	3756	90.3718	0	0	887	2869
790	KRAS CDE Pos	CDCA4	TGTCCTCATACAGCCTGCAG	488.925	165.206	0.337897	4533	259.127	0.215088	0.000830048	1665	2868
1744	KRAS CDE Pos	GH1	TGCCTGCCCTGGCTTCAAGA	195.999	5.99336	0.0305785	3711	92.6174	0	0	862	2849

## Sheet: Figure 6D
Official Cell Line Name	%GFP positive-cells	TP53 status
CADOES1	2.2	WT
JAR	2.2	WT
JJN3	2.4	WT
KMS11	3.9	WT
D341	4.4	WT
NCIH1666	5.8	WT
RERFLCAI	5.9	WT
Hs852T	6.1	WT
Hs766T	6.2	WT
ONS76	6.5	WT
L1236	6.7	WT
MM1S	6.9	WT
Li7	6.9	WT
HEYA8	7.1	WT
HCC1428	7.5	WT
NCIH358	7.6	WT
PECAPJ49	7.9	WT
IGR1	8.6	WT
SNU175	9.2	WT
SNU869	9.2	WT
SW756	9.3	WT
SISO	9.4	WT
SiHa	9.5	WT
A375	9.6	WT
MCAS	9.8	WT
SNGM	9.8	WT
GP5d	9.8	WT
COLO678	10.7	WT
SW1573	10.8	WT
SNU761	10.9	WT
MV411	11	WT
253J	11	WT
253JBV	11	WT
COV644	11.5	WT
PANC0813	11.7	WT
KP4	11.7	WT
A204	12	WT
HEC50B	12.6	WT
NALM6	13.4	WT
HT1080	14.1	WT
NCIH2452	14.3	WT
SNU1	14.6	WT
PANC0327	14.8	WT
Hs936T	15	WT
A101D	15.1	WT
CORL105	15.3	WT
PK45H	15.9	WT
HEPG2	15.9	WT
SKNAS	16.2	WT
HEC265	16.2	WT
AGS	16.3	WT
OVCAR5	16.5	WT
COLO684	16.6	WT
Colo201	16.6	WT
A2780	16.7	WT
769P	16.7	WT
KIJK	16.8	WT
NCIH460	16.9	WT
SW982	17	WT
A549	17.2	WT
HS294T	17.8	WT
JHOC5	17.9	WT
MDAMB453	18	WT
CCFSTTG1	18.5	WT
UACC257	18.7	WT
G402	18.9	WT
UACC812	18.9	WT
SKHEP1	19.1	WT
OSRC2	19.4	WT
MSTO211H	19.5	WT
MELJUSO	19.8	WT
MS751	19.9	WT
ISTMES1	20	WT
SNU719	20	WT
DoTc24510	20.2	WT
ZR751	20.9	WT
SKMEL24	20.9	WT
CALU1	21.3	WT
ACCMESO1	21.4	WT
KMRC1	21.6	WT
2313287	22	WT
NALM1	22.4	WT
TUHR4TKB	22.8	WT
HDLM2	23.4	WT
G292cloneA141B1	24.8	WT
SNU1079	25.7	WT
BDCM	25.8	WT
COLO679	25.9	WT
UACC62	26.9	WT
H4	27.1	WT
MDST8	27.8	WT
HT1197	28	WT
SNU283	28.1	WT
A3KAW	28.2	WT
WM2664	28.5	WT
NCIH292	29.4	WT
EOL1	29.8	WT
HuNS1	29.8	WT
KPL1	30.4	WT
NCIH2052	30.5	WT
D283MED	30.7	WT
WM1799	30.8	WT
CASKI	30.9	WT
KATOIII	31.1	WT
NCIH1395	31.36	WT
NMCG1	31.4	WT
OVISE	31.8	WT
JVM2	32.6	WT
JM1	33	WT
KU1919	33.3	WT
A427	33.7	WT
C32	33.9	WT
SKNMC	34.7	WT
CORL23	34.9	WT
MCF7	35	WT
NCIH1299	35.2	WT
NB1	35.6	WT
SW48	35.8	WT
COLO792	36.8	WT
TUHR14TKB	37	WT
AMO1	37	WT
JHH1	37.3	WT
NCIH1944	37.5	WT
TOV21G	37.7	WT
HS695T	37.8	WT
U87MG	37.9	WT
Hs939T	38.1	WT
MHHNB11	39.7	WT
IMR32	39.9	WT
NUGC4	39.9	WT
SAOS2	40	WT
HuTu80	40	WT
LOXIMVI	40.8	WT
SIMA	41	WT
MELHO	41.4	WT
OCIAML2	42.1	WT
G401	42.5	WT
JHUEM1	42.5	WT
OVTOKO	42.9	WT
LU99	43	WT
CAL51	43.2	WT
CAL72	43.2	WT
MPP89	44.2	WT
CAKI2	44.5	WT
SJSA1	44.7	WT
WM793	45	WT
SNU840	45.9	WT
KPNSI9s	46	WT
LOVO	46.6	WT
SUPM2	46.7	WT
LS180	47	WT
KPNYN	47.1	WT
697	48	WT
JVM3	48	WT
OCIAML3	48.4	WT
CAKI1	49.5	WT
KS1	49.6	WT
DKMG	49.6	WT
HT144	50.5	WT
OVMANA	50.5	WT
RKO	50.9	WT
WM115	51.7	WT
WM88	52.1	WT
LS513	52.3	WT
RCC10RGB	52.4	WT
U2OS	52.6	WT
GIMEN	52.9	WT
MALME3M	53.4	WT
HCC2218	53.8	WT
CHP212	54.8	WT
TUHR10TKB	54.8	WT
NH6	55	WT
K029AX	55.2	WT
SNU1041	55.7	WT
DU4475	55.9	WT
SF126	56.3	WT
COV434	57	WT
BV173	57.4	WT
NCIH28	58	WT
RT4	58.1	WT
IM95	59.2	WT
SH4	59.3	WT
RMGI	59.4	WT
SKMEL5	59.8	WT
KNS81	60	WT
HL60	60.4	WT
JL1	61.6	WT
KMRC2	62.7	WT
KYM1	64.3	WT
AM38	64.4	WT
ZR7530	64.4	WT
MDAMB175VII	65.6	WT
GOTO	65.7	WT
HCT116	66.1	WT
JHUEM2	66.4	WT
SIGM5	66.8	WT
TE441T	68.4	WT
GRANTA519	68.7	WT
NH12	70.4	WT
M07E	71.5	WT
MDAPCA2B	73.6	WT
HUO9	74.9	WT
RS411	77.4	WT
HEMCSS	78.5	WT
TE617T	78.7	WT
CAL54	78.9	WT
SKNSH	82.7	WT
MHHCALL2	82.8	WT
OAW42	83.6	WT
PL21	83.7	WT
OCIAML5	85	WT
GP2D	85.1	WT
ACHN	86.1	WT
SNU466	89	WT
HCC1500	89.7	WT
DBTRG05MG	98.8	WT
A2058	0	mut
KO52	0.4	mut
KOPN8	0.5	mut
Daudi	0.6	mut
RERFGC1B	2	mut
HCC1806	2.6	mut
KMS34	2.6	mut
KMS12BM	2.8	mut
HMC18	3.4	mut
HUH1	3.9	mut
GI1	4.1	mut
NCIH209	4.1	mut
JIMT1	4.5	mut
SKMM2	4.7	mut
LP1	4.8	mut
5637	4.9	mut
TE11	5.1	mut
L363	5.1	mut
NCIH1568	5.4	mut
BICR22	5.6	mut
CHAGOK1	5.6	mut
IPC298	5.7	mut
59M	5.7	mut
YD15	5.7	mut
C2BBE1	5.8	mut
ES2	5.9	mut
KYSE510	6	mut
SNU387	6	mut
KYSE520	6.2	mut
PATU8988S	6.3	mut
KMM1	6.3	mut
LCLC103H	6.4	mut
CAMA1	6.5	mut
HCC44	6.7	mut
PATU8988T	6.8	mut
Panc1005	6.8	mut
YAPC	7	mut
KYSE140	7	mut
T3M4	7.1	mut
SUPT1	7.1	mut
KALS1	7.2	mut
NCIH1339	7.2	mut
SW620	7.3	mut
MKN74	7.3	mut
FADU	7.5	mut
BICR78	7.5	mut
SNU601	7.7	mut
ESO26	7.7	mut
MDAMB157	8	mut
NCIH716	8	mut
MDAMB415	8	mut
ONCODG1	8	mut
Calu6	8.1	mut
PC14	8.4	mut
HEC1A	8.4	mut
Daoy	8.4	mut
A253	8.4	mut
TE1	8.5	mut
NCIH1650	8.5	mut
8305C	8.6	mut
HuCCT1	8.6	mut
KYSE410	8.7	mut
VMRCRCW	8.7	mut
TE9	8.7	mut
BHY	8.8	mut
SKGT2	8.8	mut
GAMG	8.9	mut
MDAMB231	9	mut
NCIH1703	9	mut
MOLT4	9	mut
NCIH1437	9.2	mut
HCC1187	9.2	mut
JHH6	9.3	mut
SCC25	9.3	mut
MDAMB468	9.4	mut
RPMI8402	9.4	mut
KMS18	9.5	mut
AML193	9.5	mut
SW837	9.9	mut
TE10	9.9	mut
NCIH211	10	mut
SU8686	10.2	mut
HPAC	10.2	mut
NCIH2009	10.3	mut
SR786	10.4	mut
OE33	10.4	mut
GCIY	10.4	mut
NCIH1975	10.5	mut
BICR6	10.6	mut
SHP77	10.6	mut
CJM	10.7	mut
NCIH1048	10.7	mut
SNU449	10.8	mut
KMS27	11	mut
GB1	11	mut
KYSE30	11	mut
NCIH647	11	mut
PANC0203	11.1	mut
LNCAPCLONEFGC	11.2	mut
U251MG	11.3	mut
SKMES1	11.3	mut
HS944T	11.3	mut
PANC0213	11.3	mut
DANG	11.5	mut
SKGT4	11.6	mut
RDES	11.7	mut
MIAPACA2	11.7	mut
UMUC3	11.7	mut
SNU475	11.8	mut
HCC15	11.9	mut
NCIH1648	12.1	mut
GSS	12.1	mut
P31FUJ	12.4	mut
OV90	12.4	mut
HCC1937	12.5	mut
HCC827	12.7	mut
OV7	12.7	mut
RERFLCAD1	12.8	mut
COV504	13	mut
NCIH2172	13	mut
SNU8	13.1	mut
WM983B	13.1	mut
LUDLU1	13.2	mut
SNU1077	13.2	mut
NCIH1373	13.3	mut
HCC95	13.3	mut
NCIH520	13.4	mut
HEL9217	13.4	mut
A431	13.5	mut
KYSE70	13.6	mut
KYSE150	13.6	mut
LMSU	13.8	mut
PECAPJ41cloneD2	14	mut
NCIH1693	14.1	mut
SNU213	14.2	mut
NCIH2030	14.2	mut
EPLC272H	14.2	mut
647V	14.2	mut
NCIH1792	14.3	mut
CAL27	14.3	mut
CAL33	14.3	mut
TM31	14.3	mut
MeWo	14.4	mut
NCIH2170	14.4	mut
NCIH1915	14.4	mut
HCC366	14.5	mut
HT29	14.8	mut
HuH6	14.8	mut
SNU1066	14.8	mut
KP2	15	mut
KYSE270	15	mut
SNU1076	15	mut
CORL279	15.1	mut
NCIH838	15.2	mut
KMRC20	15.2	mut
NCIH661	15.2	mut
A704	15.2	mut
GSU	15.3	mut
NCIH747	15.4	mut
OE21	15.4	mut
ESO51	15.4	mut
OCUM1	15.5	mut
Raji	15.6	mut
LS1034	15.7	mut
PLCPRF5	15.7	mut
SNU685	15.9	mut
HCC1143	16	mut
YD38	16.1	mut
JHOS2	16.2	mut
NUGC3	16.2	mut
TCCPAN2	16.3	mut
BICR18	16.3	mut
COV362	16.5	mut
DND41	16.6	mut
NCIH1793	16.6	mut
SNU423	16.7	mut
HCC202	16.8	mut
HCC2935	16.8	mut
PANC0403	16.9	mut
SF539	16.9	mut
SNU886	17	mut
SNU1196	17.1	mut
HSC2	17.1	mut
CAL29	17.2	mut
NCIH446	17.2	mut
COLO741	17.4	mut
HEC251	17.4	mut
PK1	17.5	mut
Hs746T	17.6	mut
OVK18	17.7	mut
EKVX	17.7	mut
F36P	17.7	mut
LXF289	17.8	mut
NOMO1	17.8	mut
RKN	17.8	mut
EFE184	17.8	mut
LOUNH91	18	mut
SNU245	18.1	mut
NCIH23	18.2	mut
JHH2	18.3	mut
BXPC3	18.4	mut
PECAPJ15	18.4	mut
SCC4	18.4	mut
LK2	18.5	mut
NCIH3122	18.5	mut
SNU410	18.6	mut
DETROIT562	18.6	mut
SNU308	18.6	mut
NCIH2126	18.7	mut
DEL	18.7	mut
RPMI7951	18.8	mut
TEN	18.8	mut
RD	18.9	mut
NCIH441	19	mut
TCCSUP	19.1	mut
HUG1N	19.2	mut
HCC1359	19.3	mut
BICR56	19.3	mut
LN18	19.5	mut
SNU478	19.6	mut
T84	19.7	mut
CAL120	19.8	mut
PECAPJ34CLONEC12	19.8	mut
KM12	19.9	mut
HSC3	20.2	mut
KNS62	20.2	mut
GCT	20.2	mut
OACM51	20.2	mut
639V	20.3	mut
T98G	20.4	mut
NCIH322	20.5	mut
SKOV3	20.6	mut
JHH7	20.6	mut
OUMS23	20.9	mut
SF295	20.9	mut
RCM1	20.9	mut
PSN1	21.1	mut
YKG1	21.1	mut
SKNDZ	21.3	mut
SW1463	21.4	mut
HDMYZ	21.6	mut
SNU878	21.8	mut
KCL22	22	mut
EGI1	22.1	mut
NCIH526	22.4	mut
ABC1	22.5	mut
MORCPR	22.6	mut
HOP62	22.6	mut
BT549	22.6	mut
CAOV3	22.6	mut
SNU201	22.7	mut
SNU503	22.8	mut
MDAMB435S	22.8	mut
COLO800	23.2	mut
KARPAS422	23.4	mut
S117	23.6	mut
EBC1	23.7	mut
U937	23.9	mut
KMS26	23.9	mut
EJM	23.9	mut
MKN45	23.9	mut
CL40	23.9	mut
NCIH2286	24.4	mut
SUIT2	24.6	mut
KYSE450	24.7	mut
RH41	24.8	mut
CL11	24.8	mut
SW1088	24.9	mut
SW1271	25	mut
JHH5	25.1	mut
SEM	25.4	mut
M059K	25.5	mut
NCIH1155	25.8	mut
SKMEL2	26.1	mut
BICR16	26.3	mut
SNU216	26.7	mut
SNU349	26.8	mut
SUDHL4	26.9	mut
JHOS4	27.1	mut
SKBR3	27.1	mut
J82	27.2	mut
42MGBA	27.4	mut
SNU1105	27.4	mut
NCIH2087	27.7	mut
KU812	27.7	mut
HS729	28	mut
EN	28	mut
TGBC11TKB	28	mut
HCC56	28.1	mut
OPM2	28.1	mut
EFO21	28.2	mut
EFO27	28.2	mut
KELLY	28.3	mut
COV318	28.3	mut
TE8	28.5	mut
PF382	28.8	mut
KNS60	28.8	mut
IGR39	28.9	mut
HS578T	29.1	mut
SH10TC	29.1	mut
KMBC2	29.4	mut
NCIH2291	29.7	mut
HUPT3	29.8	mut
HT115	29.8	mut
FLO1	29.9	mut
KE39	30	mut
SW1417	30	mut
JHUEM7	30.2	mut
SKMEL30	30.3	mut
HT55	30.6	mut
KP3	30.9	mut
U118MG	30.9	mut
NCIH2122	31.1	mut
SKPNDW	31.2	mut
FU97	31.2	mut
NCIH1092	31.3	mut
SNU407	31.8	mut
CORL311	31.9	mut
T47D	32	mut
EFM19	32	mut
KYSE180	32.1	mut
IALM	32.1	mut
RT112	32.2	mut
NCIH2110	32.2	mut
NCIH727	32.2	mut
SNB75	32.3	mut
SNU1033	32.5	mut
A673	32.8	mut
VMCUB1	32.8	mut
CFPAC1	32.9	mut
HCC1954	33.2	mut
CAL78	33.4	mut
HEC59	33.5	mut
UMUC1	33.7	mut
HUPT4	34.3	mut
THP1	34.4	mut
YD8	34.4	mut
T24	34.8	mut
REH	35	mut
RMUGS	35.3	mut
HEC1B	35.5	mut
TE5	35.9	mut
AU565	36.2	mut
TE4	36.2	mut
ISTMES2	36.2	mut
786O	36.5	mut
SNU182	36.6	mut
JHOM1	36.7	mut
COLO320	37.6	mut
SW948	37.6	mut
HT	37.6	mut
KNS42	38.1	mut
HEC6	38.1	mut
RH30	38.5	mut
MHHES1	38.6	mut
BFTC909	38.8	mut
BFTC905	38.8	mut
HARA	39.3	mut
HS683	39.3	mut
RPMI8226	39.3	mut
CORL47	39.7	mut
JeKo1	39.7	mut
OVCAR8	39.8	mut
TE6	40	mut
RL952	40.2	mut
KYO1	40.3	mut
HGC27	40.9	mut
DB	41.2	mut
SNU398	41.3	mut
ESS1	41.4	mut
SW13	41.4	mut
PC3	41.6	mut
EM2	41.9	mut
SKES1	42	mut
MFE319	42.1	mut
TC71	42.6	mut
CAS1	42.9	mut
SKNEP1	43.2	mut
CW2	43.3	mut
KLE	44	mut
HEC151	44	mut
BICR31	44.3	mut
KARPAS299	44.5	mut
C33A	44.7	mut
NCIH841	44.8	mut
PATU8902	45	mut
NCO2	45	mut
KASUMI1	45.3	mut
JHH4	45.6	mut
8MGBA	45.7	mut
Vcap	45.8	mut
SCaBER	46	mut
NCCSTCK140	46.7	mut
MDAMB436	47.3	mut
SF268	47.4	mut
SW579	47.5	mut
HEL	47.6	mut
CMLT1	47.8	mut
KURAMOCHI	47.9	mut
HUH7	47.9	mut
NCIH1573	48	mut
RVH421	48.2	mut
YH13	48.2	mut
PA1	48.4	mut
HT1376	48.6	mut
HCC1419	48.7	mut
SKNBE2	49.1	mut
NCIN87	49.2	mut
MCC26	49.3	mut
SNU46	49.7	mut
QGP1	49.8	mut
CCK81	49.9	mut
OAW28	49.9	mut
SKUT1	50.4	mut
NCIH82	50.8	mut
LCLC97TM1	51.4	mut
OV17R	51.5	mut
L33	51.9	mut
TOV112D	52.4	mut
A4FUK	52.5	mut
HCC1395	52.6	mut
NCIH1581	52.8	mut
K562	53.2	mut
MONOMAC1	53.4	mut
JMSU1	55	mut
KMS20	55.4	mut
TE15	56.4	mut
SNU1040	56.4	mut
NCIH522	57	mut
ASPC1	57.2	mut
MEG01	57.3	mut
CAL12T	57.6	mut
JURLMK1	58.2	mut
SNU738	59.3	mut
SNU668	59.9	mut
MDAMB361	60.1	mut
SNUC4	60.7	mut
SNU16	60.9	mut
HPAFII	61.2	mut
BL70	62.7	mut
BT474	64.1	mut
MONOMAC6	65	mut
CA46	65.4	mut
NCIH146	65.7	mut
IGR37	65.9	mut
CORL321	66.2	mut
Set2	67.1	mut
NCIH2066	67.3	mut
LAN6	68.2	mut
SKNFI	69	mut
SW1710	69.6	mut
OVCAR4	70.1	mut
HCC1569	71.1	mut
OC314	71.4	mut
MFE280	72	mut
IGROV1	72	mut
DU145	73	mut
TT	73.1	mut
GMS10	73.9	mut
IshikawaHeraklio02ER	74.1	mut
SW1783	74.2	mut
CL34	74.8	mut
LAMA84	74.9	mut
ECC10	75.1	mut
SW403	75.2	mut
SNU489	77.3	mut
SNU620	77.4	mut
MKN1	78.4	mut
HDQP1	78.8	mut
CORL95	80	mut
LS411N	80	mut
FUOV1	81.3	mut
HH	81.5	mut
22RV1	81.5	mut
REC1	83.5	mut
SNU119	88.3	mut
SKMEL3	89.5	mut
SNUC2A	90.1	mut
NCIH196	90.3	mut
NCIH854	97.4	mut
SNUC1	99.5	mut
BL41	100	mut

## Sheet: Figure 6F
Cell_Line_ID	Cell_Line_Origin	Parental/Cas9	Analysis_Tool_Name	Hugo_Symbol	Chromosome	Position	Reference_Allele	Alternate_Allele	dbSNP_RS	Canonical_Variant_Classification	Canonical_Annotation_Transcript	Canonical_Protein_Change	Canonical_cDNA_Change	BestEffect_Variant_Classification	BestEffect_Annotation_Transcript	BestEffect_Protein_Change	BestEffect_cDNA_Change	Category	Allele_Fraction	Coverage	Euro_Am_Pop_Freq_Pct	Afro_Am_Pop_Freq_Pct	Cosmic_Count	gnomad_AF	gnomad_top_pop_AF	gnomad_top_pop
293T-311Cas9-H9_L_157557-CEPH1408-H1_L_157493	293T	CAS9	MuTect	ARID2	12	46231282	C	T	NA	Splice_Region	ENST00000334344.6	p.G374G	c.1122C>T	Splice_Region	ENST00000334344.6	p.G374G	c.1122C--T	NOVEL	0.039568	278	NA	NA	NA	3.67e-05	0.000227716	South Asian
293T-311Cas9-H9_L_157557-CEPH1408-H1_L_157493	293T	CAS9	MuTect	TP53	17	7577098	T	A	NA	Missense	ENST00000445888.2	p.R280S	c.840A>T	Missense	ENST00000269305.4	p.R280S	c.840A--T	COSMIC	0.384196	367	NA	NA	16	NA	NA	NA
293T-311Cas9-H9_L_157557-CEPH1408-H1_L_157493	293T	CAS9	GATK	PBRM1	3	52584431	T	TCTC	rs34372721	Splice_Region	ENST00000296302.7	NA	c.4897+5_4897+6insGAG	Splice_Region	ENST00000394830.3	NA	c.4576+5_4576+6insGAG	COSMIC	0.8148	270	0.512236	0.53985	21	0.491829	0.607446	Latino
293T-311Cas9-H9_L_157557-CEPH1408-H1_L_157493	293T	CAS9	GATK	PBRM1	3	52676064	AC	A	rs371540287	Splice_Region	ENST00000296302.7	NA	c.996-4delG	Splice_Region	ENST00000394830.3	NA	c.996-4delG	COSMIC	0.4337	249	NA	NA	5	0.0707254	0.149657	Latino
293T-311Cas9-H9_L_157557-CEPH1408-H1_L_157493	293T	CAS9	GATK	FGFR2	10	123310733	CA	C	NA	intron	ENST00000358487.5	NA	c.624+70delT	intron	ENST00000457416.2	NA	c.624+70delT	NOVEL	0.175	120	NA	NA	NA	NA	NA	NA
293T-311Cas9-H9_L_157557-CEPH1408-H1_L_157493	293T	CAS9	GATK	ERCC6	10	50680933	T	TA	NA	intron	ENST00000355832.5	NA	c.2829+21dupT	intron	ENST00000355832.5	NA	c.2829+21dupT	NOVEL	0.1507	292	0.00254422	0.00281426	NA	0.00079868	0.00252001	East Asian
293T-311Cas9-H9_L_157557-CEPH1408-H1_L_157493	293T	CAS9	GATK	KIF1B	1	10408016	AT	A	NA	intron	ENST00000377086.1	NA	c.3864+132delT	intron	ENST00000263934.6	NA	c.3726+132delT	NOVEL	0.2667	45	NA	NA	NA	NA	NA	NA
293T-311Cas9-H9_L_157557-CEPH1408-H1_L_157493	293T	CAS9	GATK	YAP1	11	102056737	TC	T	NA	intron	ENST00000282441.5	NA	c.689-11delC	intron	ENST00000282441.5	NA	c.689-11delC	NOVEL	0.0714	210	NA	NA	NA	0.000220269	0.000720684	European (Finnish)
293T-311Cas9-H9_L_157557-CEPH1408-H1_L_157493	293T	CAS9	GATK	ATM	11	108195995	TCA	T	NA	intergenic_variant	NA	NA	NA	intron	ENST00000278616.4	NA	c.6573-41_6573-40delCA	NOVEL	0.0609	115	NA	NA	NA	0.0101307	0.0260274	East Asian
293T-311Cas9-H9_L_157557-CEPH1408-H1_L_157493	293T	CAS9	GATK	MTOR	1	11182261	G	GT	rs377227945	intron	ENST00000361445.4	NA	c.6663-79dupA	intron	ENST00000361445.4	NA	c.6663-79dupA	DBSNP	0.0828	169	NA	NA	NA	NA	NA	NA
293T-311Cas9-H9_L_157557-CEPH1408-H1_L_157493	293T	CAS9	GATK	KMT2A	11	118353467	CA	C	NA	intron	ENST00000389506.5	NA	c.4086+258delA	intron	ENST00000534358.1	NA	c.4086+258delA	NOVEL	0.4231	26	NA	NA	NA	NA	NA	NA
293T-311Cas9-H9_L_157557-CEPH1408-H1_L_157493	293T	CAS9	GATK	KMT2A	11	118380007	T	TA	rs201876561	intron	ENST00000389506.5	NA	c.10891+92_10891+93insA	intron	ENST00000534358.1	NA	c.10900+92_10900+93insA	DBSNP	0.2921	89	NA	NA	NA	NA	NA	NA
293T-311Cas9-H9_L_157557-CEPH1408-H1_L_157493	293T	CAS9	GATK	ARHGEF12	11	120347790	TTTGTTG	T	NA	intron	ENST00000397843.2	NA	c.3366-137_3366-132delTTGTTG	intron	ENST00000397843.2	NA	c.3366-137_3366-132delTTGTTG	NOVEL	0.4	20	NA	NA	NA	NA	NA	NA
293T-311Cas9-H9_L_157557-CEPH1408-H1_L_157493	293T	CAS9	GATK	ARHGEF12	11	120348771	GT	G	NA	intron	ENST00000397843.2	NA	c.3533-93delT	intron	ENST00000397843.2	NA	c.3533-93delT	NOVEL	0.2222	18	NA	NA	NA	NA	NA	NA
293T-311Cas9-H9_L_157557-CEPH1408-H1_L_157493	293T	CAS9	GATK	WT1	11	32452001	GGAGA	G	NA	intergenic_variant	NA	NA	NA	intron	ENST00000332351.3	NA	c.647-1840_647-1837delTCTC	NOVEL	0.2414	29	NA	NA	NA	NA	NA	NA
293T-311Cas9-H9_L_157557-CEPH1408-H1_L_157493	293T	CAS9	GATK	DDB2	11	47259853	A	AGAT	NA	intron	ENST00000256996.4	NA	c.1234+119_1234+120insGAT	intron	ENST00000256996.4	NA	c.1234+119_1234+120insGAT	NOVEL	0.3158	57	NA	NA	NA	NA	NA	NA
293T-311Cas9-H9_L_157557-CEPH1408-H1_L_157493	293T	CAS9	GATK	LMO1	11	8246319	A	AG	rs142817725	intron	ENST00000335790.3	NA	c.366-52dupC	intron	ENST00000335790.3	NA	c.366-52dupC	DBSNP	0.0743	350	NA	NA	NA	NA	NA	NA
293T-311Cas9-H9_L_157557-CEPH1408-H1_L_157493	293T	CAS9	GATK	CDC73	1	193099429	CT	C	NA	intron	ENST00000367435.3	NA	c.307+57delT	intron	ENST00000367435.3	NA	c.307+57delT	NOVEL	0.2516	159	NA	NA	NA	NA	NA	NA
293T-311Cas9-H9_L_157557-CEPH1408-H1_L_157493	293T	CAS9	GATK	CDC73	1	193202032	CA	C	rs532477841	intron	ENST00000367435.3	NA	c.1155-90delA	intron	ENST00000367435.3	NA	c.1155-90delA	DBSNP	0.4	55	NA	NA	NA	NA	NA	NA
293T-311Cas9-H9_L_157557-CEPH1408-H1_L_157493	293T	CAS9	GATK	MSH6	2	48030639	A	AC	NA	Frameshift	ENST00000234420.5	p.F1088Lfs*5	c.3253_3254insC	Frameshift	ENST00000234420.5	p.F1088Lfs	c.3253_3254insC	COSMIC	0.0642	561	0.00157499	0.00515706	5	5.71e-05	0.000183217	Other
293T-311Cas9-H9_L_157557-CEPH1408-H1_L_157493	293T	CAS9	GATK	PIK3C2B	1	204429592	AC	A	NA	intron	ENST00000367187.3	NA	c.1423-62delG	intron	ENST00000367187.3	NA	c.1423-62delG	NOVEL	0.083	518	NA	NA	NA	NA	NA	NA
293T-311Cas9-H9_L_157557-CEPH1408-H1_L_157493	293T	CAS9	GATK	MDM4	1	204507120	GT	G	NA	intron	ENST00000367182.3	NA	c.412-216delT	Splice_Donor	ENST00000367179.3	NA	c.78+2delT	NOVEL	0.4208	644	0.0155478	0.00576107	NA	0.000100592	0.000291613	East Asian
293T-311Cas9-H9_L_157557-CEPH1408-H1_L_157493	293T	CAS9	GATK	RNF43	17	56435160	AC	A	NA	Frameshift	ENST00000584437.1	p.G659Vfs*41	c.1976delG	Frameshift	ENST00000584437.1	p.G659Vfs	c.1976delG	COSMIC	0.0628	669	NA	NA	122	0	0	African
293T-311Cas9-H9_L_157557-CEPH1408-H1_L_157493	293T	CAS9	GATK	ETV6	12	12007720	G	GA	NA	intron	ENST00000396373.4	NA	c.463+1225_463+1226insA	intron	ENST00000396373.4	NA	c.463+1225_463+1226insA	NOVEL	0.1224	294	NA	NA	NA	NA	NA	NA
293T-311Cas9-H9_L_157557-CEPH1408-H1_L_157493	293T	CAS9	GATK	ETV6	12	12011338	AT	A	NA	intron	ENST00000396373.4	NA	c.463+4844delT	intron	ENST00000396373.4	NA	c.463+4844delT	NOVEL	0.319	116	NA	NA	NA	NA	NA	NA
293T-311Cas9-H9_L_157557-CEPH1408-H1_L_157493	293T	CAS9	GATK	ETV6	12	12013498	C	CA	rs11413276	intron	ENST00000396373.4	NA	c.463+7003_463+7004insA	intron	ENST00000396373.4	NA	c.463+7003_463+7004insA	DBSNP	0.4571	70	NA	NA	NA	NA	NA	NA
293T-311Cas9-H9_L_157557-CEPH1408-H1_L_157493	293T	CAS9	GATK	HNF1A	12	121432114	CG	C	NA	intergenic_variant	NA	NA	NA	Frameshift	ENST00000257555.6	p.P291Qfs	c.862delG	COSMIC	0.0788	457	0.274976	0.191459	10	9.42e-05	0.000161196	Europoean (Non-Finnish)
293T-311Cas9-H9_L_157557-CEPH1408-H1_L_157493	293T	CAS9	GATK	HNF1A	12	121432116	G	GC	NA	intergenic_variant	NA	NA	NA	Frameshift	ENST00000257555.6	p.P289Afs	c.863_864insC	COSMIC	0.0769	455	NA	NA	4	0.00027478	0.000466645	Europoean (Non-Finnish)
293T-311Cas9-H9_L_157557-CEPH1408-H1_L_157493	293T	CAS9	GATK	POLE	12	133257929	C	CT	rs369475479	intron	ENST00000320574.5	NA	c.63-65dupA	intron	ENST00000320574.5	NA	c.63-65dupA	DBSNP	0.8156	282	NA	NA	NA	NA	NA	NA
293T-311Cas9-H9_L_157557-CEPH1408-H1_L_157493	293T	CAS9	GATK	PTPN14	1	214575183	AT	A	rs528065866	intron	ENST00000366956.5	NA	c.582-69delA	intron	ENST00000366956.5	NA	c.582-69delA	DBSNP	0.5062	243	NA	NA	NA	NA	NA	NA
293T-311Cas9-H9_L_157557-CEPH1408-H1_L_157493	293T	CAS9	GATK	KRAS	12	25368593	AT	A	NA	intron	ENST00000256078.4	NA	c.451-100delA	intron	ENST00000256078.4	NA	c.451-100delA	NOVEL	0.1277	47	NA	NA	NA	NA	NA	NA
293T-311Cas9-H9_L_157557-CEPH1408-H1_L_157493	293T	CAS9	GATK	ARID2	12	46211714	GT	G	NA	intron	ENST00000334344.6	NA	c.637+44delT	intron	ENST00000334344.6	NA	c.637+44delT	NOVEL	0.3605	86	0.0622391	0.0529497	NA	0.0039538	0.00639098	Ashkenazi Jewish
293T-311Cas9-H9_L_157557-CEPH1408-H1_L_157493	293T	CAS9	GATK	KDM5A	12	496392	CA	C	rs201508413	intron	ENST00000399788.2	NA	c.166-1253delT	intron	ENST00000399788.2	NA	c.166-1253delT	DBSNP	0.3333	12	NA	NA	NA	0.423305	0.463796	East Asian
293T-311Cas9-H9_L_157557-CEPH1408-H1_L_157493	293T	CAS9	GATK	GREM1	15	33022989	TC	T	NA	Frameshift	ENST00000300177.4	p.P35Rfs*49	c.99delC	Frameshift	ENST00000300177.4	p.P35Rfs	c.99delC	COSMIC	0.0508	256	NA	NA	1	NA	NA	NA
293T-311Cas9-H9_L_157557-CEPH1408-H1_L_157493	293T	CAS9	GATK	FLT3	13	28635909	CA	C	NA	intron	ENST00000241453.7	NA	c.368+94delT	intron	ENST00000241453.7	NA	c.368+94delT	NOVEL	0.275	40	NA	NA	NA	NA	NA	NA
293T-311Cas9-H9_L_157557-CEPH1408-H1_L_157493	293T	CAS9	GATK	BRCA2	13	32905219	AT	A	NA	intergenic_variant	NA	NA	NA	intron	ENST00000544455.1	NA	c.793+53delT	NOVEL	0.1169	77	0.0896686	0.0917647	NA	0.137386	0.18011	South Asian
293T-311Cas9-H9_L_157557-CEPH1408-H1_L_157493	293T	CAS9	GATK	FOXO1	13	41136080	CAA	C	NA	intron	ENST00000379561.5	NA	c.631-1085_631-1084delTT	intron	ENST00000379561.5	NA	c.631-1085_631-1084delTT	NOVEL	0.2	25	NA	NA	NA	NA	NA	NA
293T-311Cas9-H9_L_157557-CEPH1408-H1_L_157493	293T	CAS9	GATK	FOXO1	13	41149311	TA	T	rs375380082	intron	ENST00000379561.5	NA	c.631-14315delT	intron	ENST00000379561.5	NA	c.631-14315delT	DBSNP	0.2973	37	NA	NA	NA	NA	NA	NA
293T-311Cas9-H9_L_157557-CEPH1408-H1_L_157493	293T	CAS9	GATK	FOXO1	13	41198058	TAAA	T	NA	intron	ENST00000379561.5	NA	c.630+41659_630+41661delTTT	intron	ENST00000379561.5	NA	c.630+41659_630+41661delTTT	NOVEL	0.1064	47	NA	NA	NA	NA	NA	NA
293T-311Cas9-H9_L_157557-CEPH1408-H1_L_157493	293T	CAS9	GATK	FOXO1	13	41198072	AAAAT	A	NA	intron	ENST00000379561.5	NA	c.630+41644_630+41647delATTT	intron	ENST00000379561.5	NA	c.630+41644_630+41647delATTT	NOVEL	0.1081	37	NA	NA	NA	NA	NA	NA
293T-311Cas9-H9_L_157557-CEPH1408-H1_L_157493	293T	CAS9	GATK	FOXO1	13	41199678	GT	G	NA	intron	ENST00000379561.5	NA	c.630+40041delA	intron	ENST00000379561.5	NA	c.630+40041delA	NOVEL	0.0735	136	NA	NA	NA	NA	NA	NA
293T-311Cas9-H9_L_157557-CEPH1408-H1_L_157493	293T	CAS9	GATK	FOXO1	13	41227108	CT	C	NA	intron	ENST00000379561.5	NA	c.630+12611delA	intron	ENST00000379561.5	NA	c.630+12611delA	NOVEL	0.2273	44	NA	NA	NA	NA	NA	NA
293T-311Cas9-H9_L_157557-CEPH1408-H1_L_157493	293T	CAS9	GATK	FOXO1	13	41231456	CT	C	NA	intron	ENST00000379561.5	NA	c.630+8263delA	intron	ENST00000379561.5	NA	c.630+8263delA	NOVEL	0.3333	15	NA	NA	NA	NA	NA	NA
293T-311Cas9-H9_L_157557-CEPH1408-H1_L_157493	293T	CAS9	GATK	AKT1	14	105243140	TC	T	NA	intron	ENST00000349310.3	NA	c.176-34delG	intron	ENST00000554581.1	NA	c.176-34delG	NOVEL	0.0853	211	NA	NA	NA	NA	NA	NA
293T-311Cas9-H9_L_157557-CEPH1408-H1_L_157493	293T	CAS9	GATK	MAX	14	65551114	CA	C	NA	intron	ENST00000358664.4	NA	c.172-6361delT	intron	ENST00000358664.4	NA	c.172-6361delT	NOVEL	0.1333	45	NA	NA	NA	NA	NA	NA
293T-311Cas9-H9_L_157557-CEPH1408-H1_L_157493	293T	CAS9	GATK	TAL1	1	47689859	GC	G	NA	intron	ENST00000371884.2	NA	c.447-90delG	intron	ENST00000294339.3	NA	c.447-90delG	NOVEL	0.2945	163	NA	NA	NA	NA	NA	NA
293T-311Cas9-H9_L_157557-CEPH1408-H1_L_157493	293T	CAS9	GATK	TSHR	14	81574828	CT	C	NA	intergenic_variant	NA	NA	NA	3_prime_UTR	ENST00000554263.1	NA	c.	NOVEL	0.0789	152	NA	NA	NA	NA	NA	NA
293T-311Cas9-H9_L_157557-CEPH1408-H1_L_157493	293T	CAS9	MuTect	SLC25A13	7	95822455	C	T	rs373362761	Missense	ENST00000265631.5	p.R170Q	c.509G>A	Missense	ENST00000416240.2	p.R170Q	c.509G--A	DBSNP	0.053648	466	0.000116279	0	NA	8.13e-06	2.98e-05	Latino
293T-311Cas9-H9_L_157557-CEPH1408-H1_L_157493	293T	CAS9	GATK	FAN1	15	31217289	GT	G	NA	intron	ENST00000362065.4	NA	c.2173-40delT	intron	ENST00000362065.4	NA	c.2173-40delT	NOVEL	0.1034	261	NA	NA	NA	0	0	African
293T-311Cas9-H9_L_157557-CEPH1408-H1_L_157493	293T	CAS9	GATK	GLI1	12	57865777	TG	T	NA	Frameshift	ENST00000228682.2	p.G1086Afs*3	c.3255delG	Frameshift	ENST00000228682.2	p.G1086Afs	c.3255delG	NOVEL	0.0649	570	NA	NA	NA	NA	NA	NA
293T-311Cas9-H9_L_157557-CEPH1408-H1_L_157493	293T	CAS9	GATK	MGA	15	41991051	TG	T	NA	intergenic_variant	NA	NA	NA	intron	ENST00000219905.7	NA	c.2014-9delG	NOVEL	0.0654	153	NA	NA	NA	5.9e-05	0.00014997	African
293T-311Cas9-H9_L_157557-CEPH1408-H1_L_157493	293T	CAS9	GATK	MGA	15	42021275	CA	C	NA	intergenic_variant	NA	NA	NA	intron	ENST00000219905.7	NA	c.3658-86delA	NOVEL	0.1356	59	NA	NA	NA	NA	NA	NA
293T-311Cas9-H9_L_157557-CEPH1408-H1_L_157493	293T	CAS9	GATK	USP8	15	50776587	GA	G	NA	intron	ENST00000396444.3	NA	c.1890+30delA	intron	ENST00000433963.1	NA	c.1890+30delA	NOVEL	0.3188	69	NA	NA	NA	8.78e-05	0.000199521	Other
293T-311Cas9-H9_L_157557-CEPH1408-H1_L_157493	293T	CAS9	GATK	NTRK3	15	88468672	GCA	G	NA	intron	ENST00000360948.2	NA	c.2133+3748_2133+3749delTG	intron	ENST00000360948.2	NA	c.2133+3748_2133+3749delTG	NOVEL	0.2727	22	NA	NA	NA	NA	NA	NA
293T-311Cas9-H9_L_157557-CEPH1408-H1_L_157493	293T	CAS9	GATK	CRTC3	15	91079601	TA	T	NA	intron	ENST00000268184.6	NA	c.133-3669delA	intron	ENST00000268184.6	NA	c.133-3669delA	NOVEL	0.3077	13	NA	NA	NA	NA	NA	NA
293T-311Cas9-H9_L_157557-CEPH1408-H1_L_157493	293T	CAS9	GATK	CIITA	16	10976754	C	CA	NA	intron	ENST00000324288.8	NA	c.52+5515_52+5516insA	intron	ENST00000324288.8	NA	c.52+5515_52+5516insA	NOVEL	0.1786	56	NA	NA	NA	NA	NA	NA
293T-311Cas9-H9_L_157557-CEPH1408-H1_L_157493	293T	CAS9	GATK	CIITA	16	10983384	G	GT	NA	intron	ENST00000324288.8	NA	c.53-5755_53-5754insT	intron	ENST00000324288.8	NA	c.53-5755_53-5754insT	NOVEL	0.0514	175	NA	NA	NA	NA	NA	NA
293T-311Cas9-H9_L_157557-CEPH1408-H1_L_157493	293T	CAS9	GATK	ERCC4	16	14016109	CT	C	rs113434368	intron	ENST00000311895.7	NA	c.388+42delT	intron	ENST00000311895.7	NA	c.388+42delT	DBSNP	0.2857	119	0.0747874	0.0706997	NA	0.179039	0.241026	Ashkenazi Jewish
293T-311Cas9-H9_L_157557-CEPH1408-H1_L_157493	293T	CAS9	GATK	TSC2	16	2115413	CAAA	C	NA	intron	ENST00000219476.3	NA	c.1600-106_1600-104delAAA	intron	ENST00000219476.3	NA	c.1600-106_1600-104delAAA	NOVEL	0.2727	33	NA	NA	NA	NA	NA	NA
293T-311Cas9-H9_L_157557-CEPH1408-H1_L_157493	293T	CAS9	GATK	CYLD	16	50820672	CA	C	NA	intron	ENST00000311559.9	NA	c.1950-93delA	intron	ENST00000427738.3	NA	c.1950-93delA	NOVEL	0.2727	44	NA	NA	NA	NA	NA	NA
293T-311Cas9-H9_L_157557-CEPH1408-H1_L_157493	293T	CAS9	GATK	CYLD	16	50827409	AT	A	NA	intron	ENST00000311559.9	NA	c.2351-47delT	intron	ENST00000427738.3	NA	c.2351-47delT	NOVEL	0.1572	229	NA	NA	NA	8.14e-06	6.51e-05	South Asian
293T-311Cas9-H9_L_157557-CEPH1408-H1_L_157493	293T	CAS9	GATK	CBFB	16	67101115	TAA	T	NA	intron	ENST00000290858.6	NA	c.399+415_399+416delAA	intron	ENST00000412916.2	NA	c.399+415_399+416delAA	NOVEL	0.1481	27	NA	NA	NA	NA	NA	NA
293T-311Cas9-H9_L_157557-CEPH1408-H1_L_157493	293T	CAS9	GATK	CTCF	16	67670472	GTA	G	NA	intron	ENST00000264010.4	NA	c.1838-120_1838-119delTA	intron	ENST00000264010.4	NA	c.1838-120_1838-119delTA	NOVEL	0.16	25	NA	NA	NA	NA	NA	NA
293T-311Cas9-H9_L_157557-CEPH1408-H1_L_157493	293T	CAS9	GATK	CDH1	16	68857565	TA	T	NA	intron	ENST00000261769.5	NA	c.2164+37delA	intron	ENST00000261769.5	NA	c.2164+37delA	NOVEL	0.4313	211	NA	NA	NA	NA	NA	NA
293T-311Cas9-H9_L_157557-CEPH1408-H1_L_157493	293T	CAS9	GATK	YWHAE	17	1250858	C	CA	rs201081992	intron	ENST00000264335.8	NA	c.716-2066dupT	intron	ENST00000264335.8	NA	c.716-2066dupT	DBSNP	0.129	124	NA	NA	NA	NA	NA	NA
293T-311Cas9-H9_L_157557-CEPH1408-H1_L_157493	293T	CAS9	GATK	RPA1	17	1747992	GT	G	NA	intron	ENST00000254719.5	NA	c.272+13delT	intron	ENST00000254719.5	NA	c.272+13delT	NOVEL	0.3684	247	NA	NA	NA	NA	NA	NA
293T-311Cas9-H9_L_157557-CEPH1408-H1_L_157493	293T	CAS9	GATK	NF1	17	29528532	TA	T	NA	intron	ENST00000358273.4	NA	c.1260+30delA	intron	ENST00000358273.4	NA	c.1260+30delA	NOVEL	0.078	141	NA	NA	NA	8.52e-06	0.000190042	Other
293T-311Cas9-H9_L_157557-CEPH1408-H1_L_157493	293T	CAS9	MuTect	ETV1	7	13950888	G	C	NA	Missense	ENST00000405218.2	p.L283V	c.847C>G	Missense	ENST00000430479.1	p.L283V	c.847C--G	NOVEL	0.064433	388	NA	NA	NA	NA	NA	NA
293T-311Cas9-H9_L_157557-CEPH1408-H1_L_157493	293T	CAS9	GATK	SUZ12	17	30315616	CT	C	NA	intron	ENST00000322652.5	NA	c.1201+101delT	intron	ENST00000322652.5	NA	c.1201+101delT	NOVEL	0.2794	68	NA	NA	NA	NA	NA	NA
293T-311Cas9-H9_L_157557-CEPH1408-H1_L_157493	293T	CAS9	GATK	RHOT1	17	30500729	TA	T	NA	intron	ENST00000333942.6	NA	c.97-120delA	intron	ENST00000358365.3	NA	c.97-120delA	NOVEL	0.1458	48	NA	NA	NA	NA	NA	NA
293T-311Cas9-H9_L_157557-CEPH1408-H1_L_157493	293T	CAS9	GATK	RHOT1	17	30500827	TC	T	NA	intron	ENST00000333942.6	NA	c.97-22delC	intron	ENST00000358365.3	NA	c.97-22delC	NOVEL	0.0542	295	NA	NA	NA	NA	NA	NA
293T-311Cas9-H9_L_157557-CEPH1408-H1_L_157493	293T	CAS9	GATK	SMARCE1	17	38801695	CT	C	rs376363717	intron	ENST00000348513.6	NA	c.51+132delA	intron	ENST00000348513.6	NA	c.51+132delA	DBSNP	0.28	25	NA	NA	NA	NA	NA	NA
293T-311Cas9-H9_L_157557-CEPH1408-H1_L_157493	293T	CAS9	GATK	SMARCE1	17	38802118	GA	G	NA	intron	ENST00000348513.6	NA	c.-45-20delT	intron	ENST00000348513.6	NA	c.-45-20delT	NOVEL	0.2143	28	NA	NA	NA	NA	NA	NA
293T-311Cas9-H9_L_157557-CEPH1408-H1_L_157493	293T	CAS9	GATK	BRCA1	17	41201989	TA	T	NA	intron	ENST00000357654.3	NA	c.5333-779delT	intron	ENST00000471181.2	NA	c.5396-779delT	NOVEL	0.0903	144	NA	NA	NA	NA	NA	NA
293T-311Cas9-H9_L_157557-CEPH1408-H1_L_157493	293T	CAS9	GATK	SPOP	17	47696481	GA	G	NA	intron	ENST00000503676.1	NA	c.353-12delT	intron	ENST00000393331.3	NA	c.353-12delT	NOVEL	0.0767	574	NA	NA	NA	8.76e-05	0.000306519	Latino
293T-311Cas9-H9_L_157557-CEPH1408-H1_L_157493	293T	CAS9	GATK	BCL11B	14	99723871	CG	C	NA	Frameshift	ENST00000357195.3	p.D122Tfs*35	c.363delC	Frameshift	ENST00000357195.3	p.D122Tfs	c.363delC	NOVEL	0.0638	470	NA	NA	NA	NA	NA	NA
293T-311Cas9-H9_L_157557-CEPH1408-H1_L_157493	293T	CAS9	GATK	TRIM37	17	57148099	TA	T	NA	intron	ENST00000393066.3	NA	c.809+84delT	intron	ENST00000262294.7	NA	c.809+84delT	NOVEL	0.4622	119	NA	NA	NA	NA	NA	NA
293T-311Cas9-H9_L_157557-CEPH1408-H1_L_157493	293T	CAS9	GATK	SOX9	17	70120622	G	GT	NA	3_prime_UTR	ENST00000245479.2	NA	c.*94_*95insT	3_prime_UTR	ENST00000245479.2	NA	c.	NOVEL	0.2368	38	NA	NA	NA	NA	NA	NA
293T-311Cas9-H9_L_157557-CEPH1408-H1_L_157493	293T	CAS9	MuTect	RHOT1	17	30503006	C	G	NA	Missense	ENST00000333942.6	p.A83G	c.248C>G	Missense	ENST00000358365.3	p.A83G	c.248C--G	NOVEL	0.054726	201	NA	NA	NA	NA	NA	NA
293T-311Cas9-H9_L_157557-CEPH1408-H1_L_157493	293T	CAS9	GATK	RBBP8	18	20596910	AT	A	rs570308340	intron	ENST00000399722.2	NA	c.2454+24delT	intron	ENST00000399722.2	NA	c.2454+24delT	DBSNP	0.1385	195	NA	NA	NA	0.000106581	0.000393159	European (Finnish)
293T-311Cas9-H9_L_157557-CEPH1408-H1_L_157493	293T	CAS9	GATK	SS18	18	23613475	CAA	C	NA	intron	ENST00000415083.2	NA	c.1097-981_1097-980delTT	intron	ENST00000415083.2	NA	c.1097-981_1097-980delTT	NOVEL	0.5556	9	NA	NA	NA	NA	NA	NA
293T-311Cas9-H9_L_157557-CEPH1408-H1_L_157493	293T	CAS9	GATK	SETBP1	18	42456670	C	CTCTT	rs3085861	intron	ENST00000282030.5	NA	c.540+7422_540+7423insTCTT	Frameshift	ENST00000426838.4	p.T228Sfs	c.681_682insTCTT	DBSNP	0.4804	358	0.539679	0.52425	NA	0.520879	0.593913	European (Finnish)
293T-311Cas9-H9_L_157557-CEPH1408-H1_L_157493	293T	CAS9	GATK	NOTCH3	19	15280883	A	AG	NA	intron	ENST00000263388.2	NA	c.5199+13dupC	intron	ENST00000263388.2	NA	c.5199+13dupC	NOVEL	0.0932	161	0.00169656	0.00258095	NA	0.000152617	0.000677813	Other
293T-311Cas9-H9_L_157557-CEPH1408-H1_L_157493	293T	CAS9	GATK	CRTC1	19	18796167	G	GA	rs200761111	intergenic_variant	NA	NA	NA	intron	ENST00000338797.6	NA	c.126+1529_126+1530insA	DBSNP	0.0629	175	NA	NA	NA	NA	NA	NA
293T-311Cas9-H9_L_157557-CEPH1408-H1_L_157493	293T	CAS9	GATK	CRTC1	19	18843897	TA	T	NA	intergenic_variant	NA	NA	NA	intron	ENST00000338797.6	NA	c.127-9822delA	NOVEL	0.625	32	NA	NA	NA	NA	NA	NA
293T-311Cas9-H9_L_157557-CEPH1408-H1_L_157493	293T	CAS9	GATK	CRTC1	19	18887992	TC	T	NA	intergenic_variant	NA	NA	NA	Frameshift	ENST00000338797.6	p.S588Afs	c.1754delC	COSMIC	0.1246	289	0.00473071	0.00846262	24	0.000132583	0.000669703	European (Finnish)
293T-311Cas9-H9_L_157557-CEPH1408-H1_L_157493	293T	CAS9	GATK	CIC	19	42777364	GC	G	NA	intergenic_variant	NA	NA	NA	Frameshift	ENST00000572681.2	p.Q478Sfs	c.1430delC	NOVEL	0.0546	678	NA	NA	NA	NA	NA	NA
293T-311Cas9-H9_L_157557-CEPH1408-H1_L_157493	293T	CAS9	GATK	AURKA	20	54959505	GT	G	rs149034337	intergenic_variant	NA	NA	NA	intron	ENST00000395909.4	NA	c.320-126delA	DBSNP	0.2857	14	NA	NA	NA	NA	NA	NA
293T-311Cas9-H9_L_157557-CEPH1408-H1_L_157493	293T	CAS9	GATK	GNAS	20	57430462	T	TG	rs201506831	intergenic_variant	NA	NA	NA	intron	ENST00000371100.4	NA	c.2068+74_2068+75insG	DBSNP	0.283	53	NA	NA	NA	NA	NA	NA
293T-311Cas9-H9_L_157557-CEPH1408-H1_L_157493	293T	CAS9	GATK	ERCC3	2	128016761	CA	C	NA	intron	ENST00000285398.2	NA	c.2217+110delT	intron	ENST00000285398.2	NA	c.2217+110delT	NOVEL	0.084	131	NA	NA	NA	NA	NA	NA
293T-311Cas9-H9_L_157557-CEPH1408-H1_L_157493	293T	CAS9	GATK	RUNX1	21	36232827	C	CGT	rs34768937	intron	ENST00000344691.4	NA	c.428-954_428-953dupAC	intron	ENST00000300305.3	NA	c.509-954_509-953dupAC	DBSNP	0.2105	190	NA	NA	NA	NA	NA	NA
293T-311Cas9-H9_L_157557-CEPH1408-H1_L_157493	293T	CAS9	GATK	RUNX1	21	36250641	TA	T	NA	intron	ENST00000344691.4	NA	c.427+2212delT	intron	ENST00000300305.3	NA	c.508+2212delT	NOVEL	0.1194	67	NA	NA	NA	NA	NA	NA
293T-311Cas9-H9_L_157557-CEPH1408-H1_L_157493	293T	CAS9	GATK	ERG	21	39808787	GA	G	NA	intergenic_variant	NA	NA	NA	intron	ENST00000417133.2	NA	c.257+8539delT	NOVEL	0.0513	156	NA	NA	NA	NA	NA	NA
293T-311Cas9-H9_L_157557-CEPH1408-H1_L_157493	293T	CAS9	GATK	TMPRSS2	21	42857037	G	GTT	NA	intron	ENST00000332149.5	NA	c.445+3283_445+3284insAA	intron	ENST00000398585.3	NA	c.556+3283_556+3284insAA	NOVEL	0.0903	155	NA	NA	NA	NA	NA	NA
293T-311Cas9-H9_L_157557-CEPH1408-H1_L_157493	293T	CAS9	GATK	U2AF1	21	44513121	TG	T	NA	3_prime_UTR	ENST00000291552.4	NA	c.*90delC	3_prime_UTR	ENST00000291552.4	NA	c.	NOVEL	0.0559	161	NA	NA	NA	NA	NA	NA
293T-311Cas9-H9_L_157557-CEPH1408-H1_L_157493	293T	CAS9	GATK	GEN1	2	17959441	GTA	G	rs10535306	intron	ENST00000402989.1	NA	c.-6+9639_-6+9640delTA	intron	ENST00000381254.2	NA	c.1264+112_1264+113delTA	DBSNP	0.7	10	NA	NA	NA	NA	NA	NA
293T-311Cas9-H9_L_157557-CEPH1408-H1_L_157493	293T	CAS9	GATK	QKI	6	163899806	TC	T	NA	Splice_Region	ENST00000361752.3	NA	c.286-5delC	Splice_Region	ENST00000361752.3	NA	c.286-5delC	NOVEL	0.0504	357	NA	NA	NA	0.000352285	0.00085647	Latino
293T-311Cas9-H9_L_157557-CEPH1408-H1_L_157493	293T	CAS9	GATK	BARD1	2	215656874	TA	T	NA	intron	ENST00000260947.4	NA	c.364+146delT	intron	ENST00000260947.4	NA	c.364+146delT	NOVEL	0.3077	13	NA	NA	NA	NA	NA	NA
293T-311Cas9-H9_L_157557-CEPH1408-H1_L_157493	293T	CAS9	GATK	ZNRF3	22	29449550	TTC	T	NA	intron	ENST00000544604.2	NA	c.2768-16_2768-15delTC	intron	ENST00000544604.2	NA	c.2768-16_2768-15delTC	NOVEL	0.0844	533	NA	NA	NA	0.000630543	0.00257161	South Asian
293T-311Cas9-H9_L_157557-CEPH1408-H1_L_157493	293T	CAS9	GATK	EWSR1	22	29672620	CT	C	NA	intron	ENST00000397938.2	NA	c.227-1398delT	intron	ENST00000414183.2	NA	c.245-1398delT	NOVEL	0.3	180	NA	NA	NA	NA	NA	NA
293T-311Cas9-H9_L_157557-CEPH1408-H1_L_157493	293T	CAS9	GATK	EWSR1	22	29682893	TC	T	NA	intron	ENST00000397938.2	NA	c.582-18delC	intron	ENST00000414183.2	NA	c.600-18delC	NOVEL	0.0508	394	NA	NA	NA	4.42e-05	0.000205592	Other
293T-311Cas9-H9_L_157557-CEPH1408-H1_L_157493	293T	CAS9	GATK	EP300	22	41551231	AT	A	NA	intron	ENST00000263253.7	NA	c.3261+115delT	intron	ENST00000263253.7	NA	c.3261+115delT	NOVEL	0.2373	59	NA	NA	NA	NA	NA	NA
293T-311Cas9-H9_L_157557-CEPH1408-H1_L_157493	293T	CAS9	GATK	SOS1	2	39233678	GA	G	NA	intron	ENST00000426016.1	NA	c.2674-9delT	intron	ENST00000426016.1	NA	c.2674-9delT	COSMIC	0.0736	163	NA	NA	2	6.26e-05	0.000416023	East Asian
293T-311Cas9-H9_L_157557-CEPH1408-H1_L_157493	293T	CAS9	GATK	REL	2	61119083	CT	C	NA	intron	ENST00000295025.8	NA	c.153+124delT	intron	ENST00000295025.8	NA	c.153+124delT	NOVEL	0.2222	45	NA	NA	NA	NA	NA	NA
293T-311Cas9-H9_L_157557-CEPH1408-H1_L_157493	293T	CAS9	GATK	REL	2	61145511	TG	T	NA	intron	ENST00000295025.8	NA	c.641-17delG	intron	ENST00000295025.8	NA	c.641-17delG	NOVEL	0.0644	264	NA	NA	NA	5.28e-05	0.000202265	Other
293T-311Cas9-H9_L_157557-CEPH1408-H1_L_157493	293T	CAS9	MuTect	RBM10	X	47044890	A	G	NA	Missense	ENST00000377604.3	p.E739G	c.2216A>G	Missense	ENST00000377604.3	p.E739G	c.2216A--G	NOVEL	0.038095	420	NA	NA	NA	NA	NA	NA
293T-311Cas9-H9_L_157557-CEPH1408-H1_L_157493	293T	CAS9	GATK	PPARG	3	12417447	CT	C	rs113325527	intron	ENST00000287820.6	NA	c.83-3755delT	intron	ENST00000287820.6	NA	c.83-3755delT	DBSNP	0.197	66	NA	NA	NA	NA	NA	NA
293T-311Cas9-H9_L_157557-CEPH1408-H1_L_157493	293T	CAS9	MuTect	ERCC6-PGBD3	10	50724987	C	A	NA	Missense	ENST00000508005.2	p.L58F	c.174G>T	Missense	ENST00000515869.1	p.L526F	c.1578G--T	NOVEL	0.033989	559	NA	NA	NA	NA	NA	NA
293T-311Cas9-H9_L_157557-CEPH1408-H1_L_157493	293T	CAS9	MuTect	MEN1	11	64572018	T	C	rs2959656	Missense	ENST00000377313.1	p.T546A	c.1636A>G	Missense	ENST00000337652.1	p.T546A	c.1636A--G	COSMIC	1	440	0.995927	0.737619	23	0.939046	0.995888	Europoean (Non-Finnish)
293T-311Cas9-H9_L_157557-CEPH1408-H1_L_157493	293T	CAS9	MuTect	C9orf66	9	215057	T	C	rs481905	Missense	ENST00000382387.2	p.N114D	c.340A>G	Missense	ENST00000382387.2	p.N114D	c.340A--G	COSMIC	1	58	0.391391	0.514962	4	0.548887	0.714914	East Asian
293T-311Cas9-H9_L_157557-CEPH1408-H1_L_157493	293T	CAS9	GATK	WWTR1	3	149265313	TA	T	NA	intron	ENST00000465804.1	NA	c.569-4990delT	intron	ENST00000465804.1	NA	c.569-4990delT	NOVEL	0.3652	115	NA	NA	NA	NA	NA	NA
293T-311Cas9-H9_L_157557-CEPH1408-H1_L_157493	293T	CAS9	GATK	WWTR1	3	149272437	GA	G	rs142486325	intron	ENST00000467467.1	NA	c.569-12114delT	intron	ENST00000465804.1	NA	c.569-12114delT	DBSNP	0.2476	210	NA	NA	NA	NA	NA	NA
293T-311Cas9-H9_L_157557-CEPH1408-H1_L_157493	293T	CAS9	GATK	WWTR1	3	149279773	CA	C	NA	intron	ENST00000467467.1	NA	c.568+10877delT	intron	ENST00000465804.1	NA	c.568+10877delT	NOVEL	0.0561	107	NA	NA	NA	NA	NA	NA
293T-311Cas9-H9_L_157557-CEPH1408-H1_L_157493	293T	CAS9	GATK	WWTR1	3	149280081	CA	C	rs201715405	intron	ENST00000360632.3	NA	c.568+10569delT	intron	ENST00000465804.1	NA	c.568+10569delT	DBSNP	0.5769	26	NA	NA	NA	NA	NA	NA
293T-311Cas9-H9_L_157557-CEPH1408-H1_L_157493	293T	CAS9	GATK	WWTR1	3	149290079	GA	G	NA	intron	ENST00000465804.1	NA	c.568+571delT	intron	ENST00000465804.1	NA	c.568+571delT	NOVEL	0.0952	294	NA	NA	NA	NA	NA	NA
293T-311Cas9-H9_L_157557-CEPH1408-H1_L_157493	293T	CAS9	GATK	PIK3CA	3	178927848	AT	A	rs67871207	intron	ENST00000263967.3	NA	c.1252-125delT	intron	ENST00000263967.3	NA	c.1252-125delT	DBSNP	0.2195	41	NA	NA	NA	NA	NA	NA
293T-311Cas9-H9_L_157557-CEPH1408-H1_L_157493	293T	CAS9	GATK	ETV5	3	185787308	TTA	T	NA	intron	ENST00000434744.1	NA	c.651-3449_651-3448delTA	intron	ENST00000306376.5	NA	c.651-3449_651-3448delTA	NOVEL	0.1364	66	NA	NA	NA	NA	NA	NA
293T-311Cas9-H9_L_157557-CEPH1408-H1_L_157493	293T	CAS9	GATK	ETV5	3	185787309	TA	T	NA	intron	ENST00000434744.1	NA	c.651-3449delT	intron	ENST00000306376.5	NA	c.651-3449delT	NOVEL	0.1429	63	NA	NA	NA	NA	NA	NA
293T-311Cas9-H9_L_157557-CEPH1408-H1_L_157493	293T	CAS9	GATK	ETV5	3	185790160	CA	C	NA	intron	ENST00000434744.1	NA	c.651-6300delT	intron	ENST00000306376.5	NA	c.651-6300delT	NOVEL	0.2778	36	NA	NA	NA	NA	NA	NA
293T-311Cas9-H9_L_157557-CEPH1408-H1_L_157493	293T	CAS9	GATK	BCL6	3	187455088	AC	A	NA	intron	ENST00000406870.2	NA	c.-49-2394delG	intron	ENST00000406870.2	NA	c.-49-2394delG	NOVEL	0.0533	75	NA	NA	NA	NA	NA	NA
293T-311Cas9-H9_L_157557-CEPH1408-H1_L_157493	293T	CAS9	GATK	BCL6	3	187459910	GA	G	NA	intron	ENST00000406870.2	NA	c.-50+3287delT	intron	ENST00000406870.2	NA	c.-50+3287delT	NOVEL	0.4892	139	NA	NA	NA	NA	NA	NA
293T-311Cas9-H9_L_157557-CEPH1408-H1_L_157493	293T	CAS9	GATK	SETD2	3	47087869	GA	G	NA	intron	ENST00000409792.3	NA	c.7098+107delT	intron	ENST00000409792.3	NA	c.7098+107delT	NOVEL	0.0569	123	NA	NA	NA	NA	NA	NA
293T-311Cas9-H9_L_157557-CEPH1408-H1_L_157493	293T	CAS9	MuTect	BCORL1	X	129147079	T	C	rs4830173	Missense	ENST00000540052.1	p.F111L	c.331T>C	Missense	ENST00000540052.1	p.F111L	c.331T--C	COSMIC	0.998865	881	NA	NA	23	0.999983	1	African
293T-311Cas9-H9_L_157557-CEPH1408-H1_L_157493	293T	CAS9	MuTect	CHEK2	22	29085195	G	T	NA	Missense	ENST00000405598.1	p.D490E	c.1470C>A	Missense	ENST00000382580.2	p.D533E	c.1599C--A	COSMIC	0.978125	320	NA	NA	1	2.62e-05	5.61e-05	Europoean (Non-Finnish)
293T-311Cas9-H9_L_157557-CEPH1408-H1_L_157493	293T	CAS9	GATK	FBXW7	4	153271150	TA	T	NA	intron	ENST00000603841.1	NA	c.584+43delT	intron	ENST00000281708.4	NA	c.584+43delT	NOVEL	0.0789	76	NA	NA	NA	0	0	African
293T-311Cas9-H9_L_157557-CEPH1408-H1_L_157493	293T	CAS9	GATK	WHSC1	4	1952979	GC	G	NA	intron	ENST00000508803.1	NA	c.2013+50delC	intron	ENST00000382895.3	NA	c.2013+50delC	NOVEL	0.9418	275	0.00036346	0.000234412	NA	0.000458007	0.000804047	Europoean (Non-Finnish)
293T-311Cas9-H9_L_157557-CEPH1408-H1_L_157493	293T	CAS9	GATK	FIP1L1	4	54279327	GT	G	NA	intron	ENST00000337488.6	NA	c.816-1454delT	intron	ENST00000337488.6	NA	c.816-1454delT	NOVEL	0.4756	82	NA	NA	NA	NA	NA	NA
293T-311Cas9-H9_L_157557-CEPH1408-H1_L_157493	293T	CAS9	GATK	FIP1L1	4	54284448	C	CTAAA	rs34196016	intron	ENST00000337488.6	NA	c.923+3559_923+3560insTAAA	intron	ENST00000337488.6	NA	c.923+3559_923+3560insTAAA	DBSNP	0.4286	14	NA	NA	NA	NA	NA	NA
293T-311Cas9-H9_L_157557-CEPH1408-H1_L_157493	293T	CAS9	GATK	KIT	4	55569859	AT	A	NA	intron	ENST00000288135.5	NA	c.757-30delT	intron	ENST00000288135.5	NA	c.757-30delT	NOVEL	0.0695	187	NA	NA	NA	8.57e-05	0.000217045	African
293T-311Cas9-H9_L_157557-CEPH1408-H1_L_157493	293T	CAS9	MuTect	TSC1	9	135782221	T	C	rs7862221	Splice_Region	ENST00000298552.3	p.E445E	c.1335A>G	Splice_Region	ENST00000298552.3	p.E445E	c.1335A--G	COSMIC	0.721264	348	0.146279	0.21902	9	0.131589	0.21796	African
293T-311Cas9-H9_L_157557-CEPH1408-H1_L_157493	293T	CAS9	GATK	CTNNA1	5	138119125	AT	A	NA	intron	ENST00000302763.7	NA	c.301+65delT	intron	ENST00000302763.7	NA	c.301+65delT	NOVEL	0.066	106	NA	NA	NA	NA	NA	NA
293T-311Cas9-H9_L_157557-CEPH1408-H1_L_157493	293T	CAS9	GATK	ITK	5	156635847	CA	C	NA	intron	ENST00000422843.3	NA	c.139-52delA	intron	ENST00000422843.3	NA	c.139-52delA	NOVEL	0.1472	265	NA	NA	NA	NA	NA	NA
293T-311Cas9-H9_L_157557-CEPH1408-H1_L_157493	293T	CAS9	GATK	NPM1	5	170817182	CT	C	NA	intron	ENST00000296930.5	NA	c.138+49delT	intron	ENST00000296930.5	NA	c.138+49delT	NOVEL	0.1257	167	NA	NA	NA	NA	NA	NA
293T-311Cas9-H9_L_157557-CEPH1408-H1_L_157493	293T	CAS9	GATK	NPM1	5	170818248	TG	T	NA	intron	ENST00000517671.1	NA	c.139-60delG	intron	ENST00000296930.5	NA	c.139-60delG	NOVEL	0.0773	233	NA	NA	NA	NA	NA	NA
293T-311Cas9-H9_L_157557-CEPH1408-H1_L_157493	293T	CAS9	GATK	RASA1	5	86670546	GT	G	NA	intron	ENST00000274376.6	NA	c.1935-110delT	intron	ENST00000274376.6	NA	c.1935-110delT	NOVEL	0.3462	26	NA	NA	NA	NA	NA	NA
293T-311Cas9-H9_L_157557-CEPH1408-H1_L_157493	293T	CAS9	GATK	ROS1	6	117718347	GA	G	NA	intron	ENST00000368508.3	NA	c.578-69delT	intron	ENST00000368508.3	NA	c.578-69delT	NOVEL	0.2162	111	NA	NA	NA	NA	NA	NA
293T-311Cas9-H9_L_157557-CEPH1408-H1_L_157493	293T	CAS9	GATK	ROS1	6	117735716	GA	G	rs3836983	intron	ENST00000368508.3	NA	c.228+1704delT	intron	ENST00000368508.3	NA	c.228+1704delT	DBSNP	0.125	56	NA	NA	NA	0.358449	0.382454	South Asian
293T-311Cas9-H9_L_157557-CEPH1408-H1_L_157493	293T	CAS9	GATK	RSPO3	6	127463939	TTTTG	T	rs534279203	intron	ENST00000356698.4	NA	c.98-5853_98-5850delTTTG	intron	ENST00000356698.4	NA	c.98-5853_98-5850delTTTG	DBSNP	0.6667	42	NA	NA	NA	NA	NA	NA
293T-311Cas9-H9_L_157557-CEPH1408-H1_L_157493	293T	CAS9	GATK	ESR1	6	152024783	GA	G	rs377302051	intron	ENST00000440973.1	NA	c.-71+1644delA	intron	ENST00000440973.1	NA	c.-71+1644delA	DBSNP	0.0962	530	NA	NA	NA	NA	NA	NA
293T-311Cas9-H9_L_157557-CEPH1408-H1_L_157493	293T	CAS9	GATK	ESR1	6	152031708	AT	A	NA	intron	ENST00000440973.1	NA	c.-71+8569delT	intron	ENST00000440973.1	NA	c.-71+8569delT	NOVEL	0.087	69	NA	NA	NA	NA	NA	NA
293T-311Cas9-H9_L_157557-CEPH1408-H1_L_157493	293T	CAS9	GATK	ESR1	6	152061767	AT	A	rs529223828	intron	ENST00000440973.1	NA	c.-71+38628delT	intron	ENST00000440973.1	NA	c.-71+38628delT	DBSNP	0.1469	211	NA	NA	NA	NA	NA	NA
293T-311Cas9-H9_L_157557-CEPH1408-H1_L_157493	293T	CAS9	GATK	ESR1	6	152070324	AG	A	NA	intron	ENST00000440973.1	NA	c.-71+47185delG	intron	ENST00000440973.1	NA	c.-71+47185delG	NOVEL	0.0638	94	NA	NA	NA	NA	NA	NA
293T-311Cas9-H9_L_157557-CEPH1408-H1_L_157493	293T	CAS9	GATK	ESR1	6	152076376	CA	C	NA	intron	ENST00000440973.1	NA	c.-70-52601delA	intron	ENST00000440973.1	NA	c.-70-52601delA	NOVEL	0.2388	67	NA	NA	NA	NA	NA	NA
293T-311Cas9-H9_L_157557-CEPH1408-H1_L_157493	293T	CAS9	GATK	ESR1	6	152090935	AT	A	NA	intron	ENST00000440973.1	NA	c.-70-38042delT	intron	ENST00000440973.1	NA	c.-70-38042delT	NOVEL	0.0518	309	NA	NA	NA	NA	NA	NA
293T-311Cas9-H9_L_157557-CEPH1408-H1_L_157493	293T	CAS9	GATK	ESR1	6	152163716	GT	G	rs559946633	intron	ENST00000440973.1	NA	c.453-15delT	intron	ENST00000440973.1	NA	c.453-15delT	DBSNP	0.0821	402	NA	NA	NA	0.00105666	0.0096224	European (Finnish)
293T-311Cas9-H9_L_157557-CEPH1408-H1_L_157493	293T	CAS9	GATK	ARID1B	6	157495852	TTA	T	NA	intron	ENST00000350026.5	NA	c.3096+602_3096+603delTA	intron	ENST00000346085.5	NA	c.3135+602_3135+603delTA	NOVEL	0.119	42	NA	NA	NA	NA	NA	NA
293T-311Cas9-H9_L_157557-CEPH1408-H1_L_157493	293T	CAS9	MuTect	TSC1	9	135786904	A	G	rs1073123	Missense	ENST00000440111.2	p.M322T	c.965T>C	Missense	ENST00000298552.3	p.M322T	c.965T--C	COSMIC	0.689266	531	0.137791	0.219473	12	0.124571	0.216834	African
293T-311Cas9-H9_L_157557-CEPH1408-H1_L_157493	293T	CAS9	GATK	QKI	6	163976863	G	GT	NA	intron	ENST00000361752.3	NA	c.547-6151_547-6150insT	intron	ENST00000361752.3	NA	c.547-6151_547-6150insT	NOVEL	0.206	233	NA	NA	NA	NA	NA	NA
293T-311Cas9-H9_L_157557-CEPH1408-H1_L_157493	293T	CAS9	GATK	QKI	6	163987694	GT	G	rs372217972	intron	ENST00000361752.3	NA	c.935-58delT	3_prime_UTR	ENST00000392127.2	NA	c.	DBSNP	0.3472	265	0.00278788	0.00257974	NA	NA	NA	NA
293T-311Cas9-H9_L_157557-CEPH1408-H1_L_157493	293T	CAS9	GATK	CUX1	7	101843536	A	AT	rs11413053	intron	ENST00000292535.7	NA	c.2062+84_2062+85insT	intron	ENST00000360264.3	NA	c.2095+84_2095+85insT	DBSNP	0.3864	176	NA	NA	NA	NA	NA	NA
293T-311Cas9-H9_L_157557-CEPH1408-H1_L_157493	293T	CAS9	GATK	MET	7	116397682	TC	T	NA	intergenic_variant	NA	NA	NA	intron	ENST00000318493.6	NA	c.1966-9delC	NOVEL	0.0713	435	NA	NA	NA	NA	NA	NA
293T-311Cas9-H9_L_157557-CEPH1408-H1_L_157493	293T	CAS9	GATK	RAD52	12	1038978	C	CT	rs35278212	Splice_Region	ENST00000430095.2	NA	c.348+6_348+7insA	Frameshift	ENST00000397230.2	p.G119Rfs	c.354_355insA	COSMIC	0.6383	506	0.124425	0.0947467	1	0.107403	0.157948	South Asian
293T-311Cas9-H9_L_157557-CEPH1408-H1_L_157493	293T	CAS9	GATK	BRAF	7	140476993	CT	C	NA	intron	ENST00000288602.6	NA	c.1518-106delA	intron	ENST00000288602.6	NA	c.1518-106delA	NOVEL	0.2471	85	NA	NA	NA	NA	NA	NA
293T-311Cas9-H9_L_157557-CEPH1408-H1_L_157493	293T	CAS9	GATK	BRAF	7	140483386	TA	T	NA	intron	ENST00000288602.6	NA	c.1178-430delT	intron	ENST00000288602.6	NA	c.1178-430delT	NOVEL	0.0941	85	NA	NA	NA	NA	NA	NA
293T-311Cas9-H9_L_157557-CEPH1408-H1_L_157493	293T	CAS9	GATK	BRAF	7	140487100	CAAAA	C	NA	intron	ENST00000288602.6	NA	c.1177+244_1177+247delTTTT	intron	ENST00000288602.6	NA	c.1177+244_1177+247delTTTT	NOVEL	0.2632	19	NA	NA	NA	NA	NA	NA
293T-311Cas9-H9_L_157557-CEPH1408-H1_L_157493	293T	CAS9	GATK	EZH2	7	148516251	TA	T	NA	intron	ENST00000460911.1	NA	c.984+436delT	intron	ENST00000320356.2	NA	c.999+436delT	NOVEL	0.3265	49	NA	NA	NA	NA	NA	NA
293T-311Cas9-H9_L_157557-CEPH1408-H1_L_157493	293T	CAS9	GATK	SBDS	7	66456003	C	CA	rs369766006	intron	ENST00000246868.2	NA	c.624+120dupT	intron	ENST00000246868.2	NA	c.624+120dupT	DBSNP	0.2258	31	NA	NA	NA	NA	NA	NA
293T-311Cas9-H9_L_157557-CEPH1408-H1_L_157493	293T	CAS9	GATK	EXT1	8	118811806	CT	C	rs71739430	3_prime_UTR	ENST00000378204.2	NA	c.*144delA	3_prime_UTR	ENST00000378204.2	NA	c.	DBSNP	0.3333	36	NA	NA	NA	NA	NA	NA
293T-311Cas9-H9_L_157557-CEPH1408-H1_L_157493	293T	CAS9	GATK	WRN	8	30933672	AT	A	rs543830844	intron	ENST00000298139.5	NA	c.725-16delT	intron	ENST00000298139.5	NA	c.725-16delT	DBSNP	0.1481	135	0.000727096	0.0110225	NA	0.000923598	0.010861	African
293T-311Cas9-H9_L_157557-CEPH1408-H1_L_157493	293T	CAS9	GATK	WRN	8	30981972	TA	T	rs3087416	intron	ENST00000298139.5	NA	c.2631-65delA	intron	ENST00000298139.5	NA	c.2631-65delA	DBSNP	0.3898	59	NA	NA	NA	NA	NA	NA
293T-311Cas9-H9_L_157557-CEPH1408-H1_L_157493	293T	CAS9	GATK	NRG1	8	32483292	CT	C	rs67043970	intron	ENST00000405005.3	NA	c.502+8890delT	intron	ENST00000356819.4	NA	c.502+8890delT	DBSNP	0.217	106	NA	NA	NA	NA	NA	NA
293T-311Cas9-H9_L_157557-CEPH1408-H1_L_157493	293T	CAS9	GATK	NRG1	8	32486251	CTT	C	NA	intron	ENST00000405005.3	NA	c.502+11849_502+11850delTT	intron	ENST00000356819.4	NA	c.502+11849_502+11850delTT	NOVEL	0.1481	27	NA	NA	NA	NA	NA	NA
293T-311Cas9-H9_L_157557-CEPH1408-H1_L_157493	293T	CAS9	GATK	NRG1	8	32498671	C	CAT	rs35696837	intron	ENST00000405005.3	NA	c.502+24268_502+24269insAT	intron	ENST00000356819.4	NA	c.502+24268_502+24269insAT	DBSNP	0.8333	6	NA	NA	NA	NA	NA	NA
293T-311Cas9-H9_L_157557-CEPH1408-H1_L_157493	293T	CAS9	GATK	NRG1	8	32519143	CT	C	rs35618717	intron	ENST00000405005.3	NA	c.502+44741delT	intron	ENST00000356819.4	NA	c.502+44741delT	DBSNP	0.3793	29	NA	NA	NA	NA	NA	NA
293T-311Cas9-H9_L_157557-CEPH1408-H1_L_157493	293T	CAS9	GATK	NRG1	8	32525007	CT	C	NA	intron	ENST00000405005.3	NA	c.502+50605delT	intron	ENST00000356819.4	NA	c.502+50605delT	NOVEL	0.0847	59	NA	NA	NA	NA	NA	NA
293T-311Cas9-H9_L_157557-CEPH1408-H1_L_157493	293T	CAS9	GATK	NRG1	8	32536403	CA	C	NA	intron	ENST00000405005.3	NA	c.503-49063delA	intron	ENST00000356819.4	NA	c.503-49063delA	NOVEL	0.1286	70	NA	NA	NA	NA	NA	NA
293T-311Cas9-H9_L_157557-CEPH1408-H1_L_157493	293T	CAS9	GATK	NRG1	8	32582982	ATTTT	A	NA	intron	ENST00000405005.3	NA	c.503-2484_503-2481delTTTT	intron	ENST00000356819.4	NA	c.503-2484_503-2481delTTTT	NOVEL	0.0588	85	NA	NA	NA	NA	NA	NA
293T-311Cas9-H9_L_157557-CEPH1408-H1_L_157493	293T	CAS9	GATK	WHSC1L1	8	38153186	CT	C	NA	intron	ENST00000317025.8	NA	c.2915+127delA	intron	ENST00000317025.8	NA	c.2915+127delA	NOVEL	0.2414	29	NA	NA	NA	NA	NA	NA
293T-311Cas9-H9_L_157557-CEPH1408-H1_L_157493	293T	CAS9	MuTect	FANCB	X	14877404	C	T	rs41309679	Missense	ENST00000398334.1	p.G335E	c.1004G>A	Missense	ENST00000398334.1	p.G335E	c.1004G--A	COSMIC	0.636735	245	0.0841636	0.0148631	6	0.0624539	0.0910847	Ashkenazi Jewish
293T-311Cas9-H9_L_157557-CEPH1408-H1_L_157493	293T	CAS9	GATK	FGFR1	8	38293914	GA	G	NA	intron	ENST00000397103.1	NA	c.92-7962delT	intron	ENST00000425967.3	NA	c.191-6449delT	NOVEL	0.2067	150	NA	NA	NA	NA	NA	NA
293T-311Cas9-H9_L_157557-CEPH1408-H1_L_157493	293T	CAS9	GATK	FGFR1	8	38303222	AT	A	rs538025771	intron	ENST00000397103.1	NA	c.91+11651delA	intron	ENST00000425967.3	NA	c.190+11651delA	DBSNP	0.2667	15	NA	NA	NA	NA	NA	NA
293T-311Cas9-H9_L_157557-CEPH1408-H1_L_157493	293T	CAS9	GATK	FGFR1	8	38306624	GA	G	NA	intron	ENST00000397103.1	NA	c.91+8249delT	intron	ENST00000425967.3	NA	c.190+8249delT	NOVEL	0.2308	26	NA	NA	NA	NA	NA	NA
293T-311Cas9-H9_L_157557-CEPH1408-H1_L_157493	293T	CAS9	GATK	KAT6A	8	41804007	TATATACACACACACAC	T	NA	intron	ENST00000396930.3	NA	c.1996+86_1996+101delGTGTGTGTGTGTATAT	intron	ENST00000396930.3	NA	c.1996+86_1996+101delGTGTGTGTGTGTATAT	NOVEL	0.0952	42	NA	NA	NA	NA	NA	NA
293T-311Cas9-H9_L_157557-CEPH1408-H1_L_157493	293T	CAS9	GATK	POLB	8	42227356	AT	A	NA	intron	ENST00000265421.4	NA	c.774-10delT	intron	ENST00000265421.4	NA	c.774-10delT	NOVEL	0.1292	325	NA	NA	NA	0.00011932	0.000316256	Ashkenazi Jewish
293T-311Cas9-H9_L_157557-CEPH1408-H1_L_157493	293T	CAS9	GATK	PRKDC	8	48719987	CT	C	NA	intergenic_variant	NA	NA	NA	intron	ENST00000314191.2	NA	c.9555-101delA	NOVEL	0.0563	71	NA	NA	NA	NA	NA	NA
293T-311Cas9-H9_L_157557-CEPH1408-H1_L_157493	293T	CAS9	GATK	PRKDC	8	48771291	CA	C	NA	intergenic_variant	NA	NA	NA	intron	ENST00000314191.2	NA	c.6343-96delT	NOVEL	0.0653	245	NA	NA	NA	NA	NA	NA
293T-311Cas9-H9_L_157557-CEPH1408-H1_L_157493	293T	CAS9	GATK	PRKDC	8	48841642	TA	T	NA	intergenic_variant	NA	NA	NA	intron	ENST00000314191.2	NA	c.2139+9delT	NOVEL	0.0671	149	NA	NA	NA	NA	NA	NA
293T-311Cas9-H9_L_157557-CEPH1408-H1_L_157493	293T	CAS9	GATK	PRKDC	8	48842372	TA	T	NA	intergenic_variant	NA	NA	NA	intron	ENST00000314191.2	NA	c.2052+40delT	NOVEL	0.1307	153	NA	NA	NA	NA	NA	NA
293T-311Cas9-H9_L_157557-CEPH1408-H1_L_157493	293T	CAS9	GATK	PRKDC	8	48849186	CT	C	NA	intergenic_variant	NA	NA	NA	intron	ENST00000314191.2	NA	c.1114-110delA	NOVEL	0.2065	92	NA	NA	NA	NA	NA	NA
293T-311Cas9-H9_L_157557-CEPH1408-H1_L_157493	293T	CAS9	GATK	PRKDC	8	48866909	AT	A	rs537061158	intergenic_variant	NA	NA	NA	Frameshift	ENST00000314191.2	p.I166Yfs	c.496delA	COSMIC	0.0735	68	0.0828744	0.102695	2	0.0130365	0.0254146	Latino
293T-311Cas9-H9_L_157557-CEPH1408-H1_L_157493	293T	CAS9	GATK	MYBL1	8	67480281	CA	C	rs561036519	intron	ENST00000522677.3	NA	c.1729-1055delT	intron	ENST00000522677.3	NA	c.1729-1055delT	DBSNP	0.1818	33	NA	NA	NA	NA	NA	NA
293T-311Cas9-H9_L_157557-CEPH1408-H1_L_157493	293T	CAS9	GATK	NCOA2	8	71058936	G	GT	NA	intron	ENST00000452400.2	NA	c.2605+1571dupA	intron	ENST00000452400.2	NA	c.2605+1571dupA	NOVEL	0.1918	73	NA	NA	NA	NA	NA	NA
293T-311Cas9-H9_L_157557-CEPH1408-H1_L_157493	293T	CAS9	GATK	NCOA2	8	71061650	AT	A	NA	intron	ENST00000452400.2	NA	c.2395-933delA	intron	ENST00000452400.2	NA	c.2395-933delA	NOVEL	0.4	10	NA	NA	NA	NA	NA	NA
293T-311Cas9-H9_L_157557-CEPH1408-H1_L_157493	293T	CAS9	GATK	NBN	8	90982477	CA	C	NA	intron	ENST00000265433.3	NA	c.896+114delT	intron	ENST00000265433.3	NA	c.896+114delT	NOVEL	0.4375	32	NA	NA	NA	NA	NA	NA
293T-311Cas9-H9_L_157557-CEPH1408-H1_L_157493	293T	CAS9	GATK	RAD54B	8	95423551	TA	T	rs374242057	intron	ENST00000336148.5	NA	c.305-9delT	intron	ENST00000336148.5	NA	c.305-9delT	COSMIC	0.2719	217	0.0324927	0.070992	1	0.0175702	0.0583979	African
293T-311Cas9-H9_L_157557-CEPH1408-H1_L_157493	293T	CAS9	MuTect	ATRX	X	76856021	T	C	NA	Missense	ENST00000373344.5	p.N1860S	c.5579A>G	Missense	ENST00000373344.5	p.N1860S	c.5579A--G	COSMIC	0.480813	443	0.0096683	0.000521512	3	0.00662448	0.0105276	European (Finnish)
293T-311Cas9-H9_L_157557-CEPH1408-H1_L_157493	293T	CAS9	GATK	GALNT12	9	101606534	T	TA	NA	intron	ENST00000375011.3	NA	c.1458+43_1458+44insA	intron	ENST00000375011.3	NA	c.1458+43_1458+44insA	NOVEL	0.0695	302	NA	NA	NA	NA	NA	NA
293T-311Cas9-H9_L_157557-CEPH1408-H1_L_157493	293T	CAS9	GATK	NR4A3	9	102589531	G	GAT	NA	intron	ENST00000395097.2	NA	c.-2-792_-2-791insAT	intron	ENST00000330847.1	NA	c.31+448_31+449insAT	NOVEL	0.0828	145	NA	NA	NA	NA	NA	NA
293T-311Cas9-H9_L_157557-CEPH1408-H1_L_157493	293T	CAS9	GATK	ABL1	9	133731946	TA	T	NA	intron	ENST00000318560.5	NA	c.549+1464delA	intron	ENST00000372348.2	NA	c.606+1464delA	NOVEL	0.0769	117	NA	NA	NA	NA	NA	NA
293T-311Cas9-H9_L_157557-CEPH1408-H1_L_157493	293T	CAS9	GATK	ABL1	9	133741731	TA	T	NA	intron	ENST00000318560.5	NA	c.822+3310delA	intron	ENST00000372348.2	NA	c.879+3310delA	NOVEL	0.058	362	NA	NA	NA	NA	NA	NA
293T-311Cas9-H9_L_157557-CEPH1408-H1_L_157493	293T	CAS9	GATK	ABL1	9	133751549	GT	G	NA	intron	ENST00000318560.5	NA	c.1270+1111delT	intron	ENST00000372348.2	NA	c.1327+1111delT	NOVEL	0.1395	86	NA	NA	NA	NA	NA	NA
293T-311Cas9-H9_L_157557-CEPH1408-H1_L_157493	293T	CAS9	GATK	TSC1	9	135786139	A	AT	NA	intron	ENST00000298552.3	NA	c.1142-61dupA	intron	ENST00000298552.3	NA	c.1142-61dupA	NOVEL	0.162	216	NA	NA	NA	NA	NA	NA
293T-311Cas9-H9_L_157557-CEPH1408-H1_L_157493	293T	CAS9	MuTect	DOCK8	9	286593	C	A	rs529208	Missense	ENST00000453981.1	p.P97T	c.289C>A	Missense	ENST00000453981.1	p.P97T	c.289C--A	COSMIC	0.468657	335	0.489884	0.414208	3	0.525054	0.74707	East Asian
293T-311Cas9-H9_L_157557-CEPH1408-H1_L_157493	293T	CAS9	GATK	JAK2	9	5079498	GT	G	rs113012776	intron	ENST00000381652.3	NA	c.2132-730delT	intron	ENST00000381652.3	NA	c.2132-730delT	DBSNP	0.1656	151	NA	NA	NA	NA	NA	NA
293T-311Cas9-H9_L_157557-CEPH1408-H1_L_157493	293T	CAS9	GATK	GNAQ	9	80537015	GT	G	NA	intron	ENST00000286548.4	NA	c.321+61delA	intron	ENST00000286548.4	NA	c.321+61delA	NOVEL	0.3209	215	NA	NA	NA	NA	NA	NA
293T-311Cas9-H9_L_157557-CEPH1408-H1_L_157493	293T	CAS9	GATK	NTRK2	9	87475806	GTTTATTTA	G	rs143811359	intron	ENST00000376213.1	NA	c.1397-6351_1397-6344delTTTATTTA	intron	ENST00000376214.1	NA	c.1397-148_1397-141delTTTATTTA	DBSNP	0.7778	9	NA	NA	NA	NA	NA	NA
293T-311Cas9-H9_L_157557-CEPH1408-H1_L_157493	293T	CAS9	GATK	NTRK2	9	87636092	GT	G	NA	intron	ENST00000323115.4	NA	c.2284-74delT	intron	ENST00000376214.1	NA	c.2332-74delT	NOVEL	0.3202	178	NA	NA	NA	NA	NA	NA
293T-311Cas9-H9_L_157557-CEPH1408-H1_L_157493	293T	CAS9	GATK	PHF6	X	133511862	TA	T	rs367819775	intron	ENST00000332070.3	NA	c.138+78delA	intron	ENST00000332070.3	NA	c.138+78delA	DBSNP	0.1484	155	NA	NA	NA	NA	NA	NA
293T-311Cas9-H9_L_157557-CEPH1408-H1_L_157493	293T	CAS9	GATK	ZRSR2	X	15822072	GA	G	NA	intron	ENST00000307771.7	NA	c.312+154delA	intron	ENST00000307771.7	NA	c.312+154delA	NOVEL	0.1892	37	NA	NA	NA	NA	NA	NA
293T-311Cas9-H9_L_157557-CEPH1408-H1_L_157493	293T	CAS9	MuTect	PRSS1	7	142460335	A	G	rs201550522	Missense	ENST00000311737.7	p.K170E	c.508A>G	Missense	ENST00000311737.7	p.K170E	c.508A--G	COSMIC	0.360241	830	NA	NA	35	0.423866	0.488983	European (Finnish)
293T-311Cas9-H9_L_157557-CEPH1408-H1_L_157493	293T	CAS9	GATK	KDM6A	X	44834045	C	CT	rs200529431	intron	ENST00000377967.4	NA	c.384+85_384+86insT	intron	ENST00000377967.4	NA	c.384+85_384+86insT	DBSNP	0.1053	76	NA	NA	NA	NA	NA	NA
293T-311Cas9-H9_L_157557-CEPH1408-H1_L_157493	293T	CAS9	GATK	ATRX	X	76907987	TA	T	NA	intron	ENST00000373344.5	NA	c.4318-145delT	intron	ENST00000373344.5	NA	c.4318-145delT	NOVEL	0.4103	39	NA	NA	NA	NA	NA	NA
293T-311Cas9-H9_L_157557-CEPH1408-H1_L_157493	293T	CAS9	MuTect	SUFU	10	104357022	C	T	NA	synonymous	ENST00000369902.3	p.G294G	c.882C>T	synonymous	ENST00000369902.3	p.G294G	c.882C--T	NOVEL	0.073394	436	NA	NA	NA	NA	NA	NA
293T-311Cas9-H9_L_157557-CEPH1408-H1_L_157493	293T	CAS9	MuTect	DCLRE1C	10	14970201	C	A	NA	intron	ENST00000378278.2	NA	c.781-50G>T	intron	ENST00000378278.2	NA	c.781-50G--T	NOVEL	0.235772	123	NA	NA	NA	NA	NA	NA
293T-311Cas9-H9_L_157557-CEPH1408-H1_L_157493	293T	CAS9	MuTect	RET	10	43610163	C	T	NA	synonymous	ENST00000355710.3	p.S705S	c.2115C>T	synonymous	ENST00000355710.3	p.S705S	c.2115C--T	COSMIC	0.184959	492	NA	NA	1	1.23e-05	6.51e-05	South Asian
293T-311Cas9-H9_L_157557-CEPH1408-H1_L_157493	293T	CAS9	MuTect	RET	10	43613843	G	T	rs1800861	synonymous	ENST00000355710.3	p.L769L	c.2307G>T	synonymous	ENST00000355710.3	p.L769L	c.2307G--T	DBSNP	0.997696	434	0.765349	0.875397	NA	0.739176	0.88601	African
293T-311Cas9-H9_L_157557-CEPH1408-H1_L_157493	293T	CAS9	GATK	MRE11A	11	94212930	TA	T	NA	Splice_Region	ENST00000323929.3	NA	c.315-4delT	Splice_Region	ENST00000323929.3	NA	c.315-4delT	COSMIC	0.3054	203	0.0306592	0.0279081	2	0.00871747	0.0139398	European (Finnish)
293T-311Cas9-H9_L_157557-CEPH1408-H1_L_157493	293T	CAS9	GATK	ERBB4	2	212285339	AAAAG	A	rs138150601	Splice_Region	ENST00000342788.4	NA	c.2965-7_2965-4delCTTT	Splice_Region	ENST00000342788.4	NA	c.2965-7_2965-4delCTTT	COSMIC	0.2943	265	0.019874	0.342093	1	0.0523709	0.364138	African
293T-311Cas9-H9_L_157557-CEPH1408-H1_L_157493	293T	CAS9	GATK	WHSC1L1	8	38205091	CT	C	NA	Frameshift	ENST00000317025.8	p.S200Afs*20	c.598delA	Frameshift	ENST00000317025.8	p.S200Afs	c.598delA	COSMIC	0.2935	368	NA	NA	1	NA	NA	NA
293T-311Cas9-H9_L_157557-CEPH1408-H1_L_157493	293T	CAS9	MuTect	PRF1	10	72360236	G	A	NA	synonymous	ENST00000373209.2	p.S141S	c.423C>T	synonymous	ENST00000441259.1	p.S141S	c.423C--T	NOVEL	0.304462	381	NA	NA	NA	NA	NA	NA
293T-311Cas9-H9_L_157557-CEPH1408-H1_L_157493	293T	CAS9	MuTect	FAS	10	90767506	C	T	NA	intergenic_variant	NA	NA	NA	synonymous	ENST00000355740.2	p.C82C	c.246C--T	NOVEL	0.041176	510	NA	NA	NA	8.13e-06	0.000101543	Ashkenazi Jewish
293T-311Cas9-H9_L_157557-CEPH1408-H1_L_157493	293T	CAS9	MuTect	USP28	11	113698008	C	T	NA	synonymous	ENST00000003302.4	p.Q378Q	c.1134G>A	synonymous	ENST00000003302.4	p.Q378Q	c.1134G--A	NOVEL	0.076628	261	NA	NA	NA	4.08e-06	3.2699e-05	South Asian
293T-311Cas9-H9_L_157557-CEPH1408-H1_L_157493	293T	CAS9	MuTect	CBL	11	119168130	G	C	rs143840974	synonymous	ENST00000264033.4	p.T730T	c.2190G>C	synonymous	ENST00000264033.4	p.T730T	c.2190G--C	DBSNP	0.301587	378	0.0032596	0.000454752	NA	0.00216579	0.0146193	Ashkenazi Jewish
293T-311Cas9-H9_L_157557-CEPH1408-H1_L_157493	293T	CAS9	MuTect	FANCF	11	22646928	C	T	NA	synonymous	ENST00000327470.3	p.V143V	c.429G>A	synonymous	ENST00000327470.3	p.V143V	c.429G--A	NOVEL	0.061311	473	NA	NA	NA	4.07e-06	2.98e-05	Latino
293T-311Cas9-H9_L_157557-CEPH1408-H1_L_157493	293T	CAS9	MuTect	RIT1	1	155874079	A	G	NA	intron	ENST00000368323.3	NA	c.429+23T>C	intron	ENST00000368322.3	NA	c.480+23T--C	NOVEL	0.04712	382	NA	NA	NA	NA	NA	NA
293T-311Cas9-H9_L_157557-CEPH1408-H1_L_157493	293T	CAS9	GATK	ATR	3	142274739	AT	A	NA	Frameshift	ENST00000350721.4	p.I774Yfs*5	c.2320delA	Frameshift	ENST00000350721.4	p.I774Yfs	c.2320delA	COSMIC	0.241	195	NA	NA	23	0.000885232	0.00174895	South Asian
293T-311Cas9-H9_L_157557-CEPH1408-H1_L_157493	293T	CAS9	MuTect	RAD52	12	1036099	C	A	NA	intron	ENST00000358495.3	NA	c.467+212G>T	Nonsense	ENST00000545564.1	p.G161	c.481G--T	NOVEL	0.030928	291	NA	NA	NA	NA	NA	NA
293T-311Cas9-H9_L_157557-CEPH1408-H1_L_157493	293T	CAS9	GATK	RBBP8	18	20572852	GA	G	NA	Frameshift	ENST00000399722.2	p.K357Nfs*3	c.1063delA	Frameshift	ENST00000399722.2	p.K357Nfs	c.1063delA	COSMIC	0.2032	374	NA	NA	6	8.43e-06	1.84e-05	Europoean (Non-Finnish)
293T-311Cas9-H9_L_157557-CEPH1408-H1_L_157493	293T	CAS9	MuTect	ETV6	12	12025050	C	T	NA	intron	ENST00000396373.4	NA	c.1009+2147C>T	intron	ENST00000396373.4	NA	c.1009+2147C--T	NOVEL	0.034364	291	NA	NA	NA	NA	NA	NA
293T-311Cas9-H9_L_157557-CEPH1408-H1_L_157493	293T	CAS9	GATK	POLQ	3	121151270	GA	G	NA	Splice_Region	ENST00000264233.5	NA	c.7660-7delT	Splice_Region	ENST00000264233.5	NA	c.7660-7delT	COSMIC	0.1639	238	0.00775758	0.00820825	2	0.00180711	0.00392853	Latino
293T-311Cas9-H9_L_157557-CEPH1408-H1_L_157493	293T	CAS9	MuTect	PTPN14	1	214542891	G	A	rs61749332	synonymous	ENST00000366956.5	p.H1060H	c.3180C>T	synonymous	ENST00000366956.5	p.H1060H	c.3180C--T	DBSNP	0.491172	623	0.0102326	0.0158874	NA	0.00948231	0.0158782	African
293T-311Cas9-H9_L_157557-CEPH1408-H1_L_157493	293T	CAS9	GATK	ZRSR2	X	15841230	C	CAGCCGG	NA	Inframe_Ins	ENST00000307771.7	p.G438_S439insSR	c.1314_1315insAGCCGG	Inframe_Ins	ENST00000307771.7	p.G438_S439insSR	c.1314_1315insAGCCGG	COSMIC	0.1614	285	0.0142396	0.048	2	0.0144907	0.0514928	African
293T-311Cas9-H9_L_157557-CEPH1408-H1_L_157493	293T	CAS9	GATK	RAD50	5	131931451	TA	T	NA	Frameshift	ENST00000265335.6	p.K722Rfs*14	c.2157delA	Frameshift	ENST00000265335.6	p.K722Rfs	c.2157delA	COSMIC	0.1148	305	NA	NA	19	0.000136161	0.000587142	European (Finnish)
293T-311Cas9-H9_L_157557-CEPH1408-H1_L_157493	293T	CAS9	GATK	PPARG	3	12422996	TA	T	NA	Splice_Region	ENST00000287820.6	NA	c.480+7delA	Splice_Region	ENST00000287820.6	NA	c.480+7delA	COSMIC	0.1027	292	NA	NA	1	0.000249194	0.000370553	East Asian
293T-311Cas9-H9_L_157557-CEPH1408-H1_L_157493	293T	CAS9	MuTect	KMT2D	12	49418566	C	G	NA	intron	ENST00000301067.7	NA	c.15921+27G>C	intron	ENST00000301067.7	NA	c.15921+27G--C	NOVEL	0.32963	540	NA	NA	NA	NA	NA	NA
293T-311Cas9-H9_L_157557-CEPH1408-H1_L_157493	293T	CAS9	GATK	FANCB	X	14868798	TA	T	rs202067682	Splice_Region	ENST00000324138.3	NA	c.1327-3delT	Splice_Region	ENST00000398334.1	NA	c.1327-3delT	COSMIC	0.0979	143	0.04197	0.128073	5	0.0184122	0.12174	African
293T-311Cas9-H9_L_157557-CEPH1408-H1_L_157493	293T	CAS9	MuTect	ERBB3	12	56490516	G	A	NA	intron	ENST00000267101.3	NA	c.2176-16G>A	intron	ENST00000267101.3	NA	c.2176-16G--A	NOVEL	0.05	500	NA	NA	NA	NA	NA	NA
293T-311Cas9-H9_L_157557-CEPH1408-H1_L_157493	293T	CAS9	MuTect	BRCA2	13	32914592	C	T	rs1799954	intergenic_variant	NA	NA	NA	Missense	ENST00000544455.1	p.R2034C	c.6100C--T	DBSNP	0.65528	322	0.00511747	0.00181571	NA	0.00308823	0.00495334	Europoean (Non-Finnish)
293T-311Cas9-H9_L_157557-CEPH1408-H1_L_157493	293T	CAS9	MuTect	FOXO1	13	41139038	T	C	NA	intron	ENST00000379561.5	NA	c.631-4041A>G	intron	ENST00000379561.5	NA	c.631-4041A--G	NOVEL	0.309677	465	NA	NA	NA	NA	NA	NA
293T-311Cas9-H9_L_157557-CEPH1408-H1_L_157493	293T	CAS9	MuTect	DIS3	13	73355812	C	T	NA	synonymous	ENST00000377767.4	p.Q53Q	c.159G>A	synonymous	ENST00000377767.4	p.Q53Q	c.159G--A	NOVEL	0.265734	143	NA	NA	NA	NA	NA	NA
293T-311Cas9-H9_L_157557-CEPH1408-H1_L_157493	293T	CAS9	MuTect	NFKBIA	14	35872426	G	A	rs199877737	synonymous	ENST00000216797.5	p.S159S	c.477C>T	synonymous	ENST00000216797.5	p.S159S	c.477C--T	DBSNP	0.130682	176	NA	NA	NA	8.12e-06	0.000182282	Other
293T-311Cas9-H9_L_157557-CEPH1408-H1_L_157493	293T	CAS9	MuTect	UROD	1	45477980	T	C	NA	intron	ENST00000246337.4	NA	c.20+23T>C	intron	ENST00000246337.4	NA	c.20+23T--C	NOVEL	0.305732	157	NA	NA	NA	NA	NA	NA
293T-311Cas9-H9_L_157557-CEPH1408-H1_L_157493	293T	CAS9	GATK	JAK2	9	5126453	AT	A	NA	Splice_Region	ENST00000539801.1	NA	c.3291+8delT	Splice_Region	ENST00000381652.3	NA	c.3291+8delT	COSMIC	0.09	211	NA	NA	1	0.000882007	0.00205795	Latino
293T-311Cas9-H9_L_157557-CEPH1408-H1_L_157493	293T	CAS9	GATK	MBD4	3	129155547	CT	C	NA	Frameshift	ENST00000249910.1	p.E314Kfs*4	c.939delA	Frameshift	ENST00000249910.1	p.E314Kfs	c.939delA	COSMIC	0.0844	486	0.00836364	0.013374	10	0.00286671	0.0108939	South Asian
293T-311Cas9-H9_L_157557-CEPH1408-H1_L_157493	293T	CAS9	MuTect	TP53BP1	15	43748304	A	G	rs690367	synonymous	ENST00000263801.3	p.D829D	c.2487T>C	synonymous	ENST00000382044.4	p.D834D	c.2502T--C	DBSNP	1	363	0.303164	0.849614	NA	0.360226	0.875621	African
293T-311Cas9-H9_L_157557-CEPH1408-H1_L_157493	293T	CAS9	MuTect	PML	15	74327551	G	T	NA	intron	ENST00000268058.3	NA	c.1710+680G>T	Missense	ENST00000569477.1	p.A597S	c.1789G--T	NOVEL	0.057317	820	NA	NA	NA	NA	NA	NA
293T-311Cas9-H9_L_157557-CEPH1408-H1_L_157493	293T	CAS9	MuTect	NTRK3	15	88576185	G	C	NA	synonymous	ENST00000360948.2	p.A496A	c.1488C>G	synonymous	ENST00000360948.2	p.A496A	c.1488C--G	NOVEL	0.501182	423	0.355083	0.404816	NA	0.347793	0.415696	African
293T-311Cas9-H9_L_157557-CEPH1408-H1_L_157493	293T	CAS9	MuTect	NTRK3	15	88681811	C	T	rs541718777	intron	ENST00000360948.2	NA	c.465-1019G>A	intron	ENST00000360948.2	NA	c.465-1019G--A	DBSNP	0.51087	92	NA	NA	NA	NA	NA	NA
293T-311Cas9-H9_L_157557-CEPH1408-H1_L_157493	293T	CAS9	MuTect	CRTC3	15	91080107	C	T	NA	intron	ENST00000268184.6	NA	c.133-3164C>T	intron	ENST00000268184.6	NA	c.133-3164C--T	NOVEL	0.047203	572	NA	NA	NA	NA	NA	NA
293T-311Cas9-H9_L_157557-CEPH1408-H1_L_157493	293T	CAS9	GATK	SUZ12	17	30302736	AT	A	NA	Splice_Region	ENST00000322652.5	NA	c.823+5delT	Splice_Region	ENST00000322652.5	NA	c.823+5delT	COSMIC	0.0759	145	0.0297258	0.0359168	1	0.026815	0.046823	Latino
293T-311Cas9-H9_L_157557-CEPH1408-H1_L_157493	293T	CAS9	MuTect	IGF1R	15	99500641	C	T	NA	synonymous	ENST00000268035.6	p.A1358A	c.4074C>T	synonymous	ENST00000268035.6	p.A1358A	c.4074C--T	NOVEL	0.051282	624	NA	NA	NA	NA	NA	NA
293T-311Cas9-H9_L_157557-CEPH1408-H1_L_157493	293T	CAS9	MuTect	CIITA	16	10971168	C	A	NA	5_prime_UTR	ENST00000324288.8	NA	c.-20C>A	5_prime_UTR	ENST00000324288.8	NA	c.-20C--A	NOVEL	0.035573	253	NA	NA	NA	NA	NA	NA
293T-311Cas9-H9_L_157557-CEPH1408-H1_L_157493	293T	CAS9	MuTect	CIITA	16	10988761	A	G	NA	intron	ENST00000324288.8	NA	c.53-378A>G	intron	ENST00000324288.8	NA	c.53-378A--G	NOVEL	0.116788	137	NA	NA	NA	NA	NA	NA
293T-311Cas9-H9_L_157557-CEPH1408-H1_L_157493	293T	CAS9	MuTect	CIITA	16	11003985	A	G	NA	intron	ENST00000324288.8	NA	c.2817-60A>G	intron	ENST00000324288.8	NA	c.2817-60A--G	NOVEL	0.053571	224	NA	NA	NA	NA	NA	NA
293T-311Cas9-H9_L_157557-CEPH1408-H1_L_157493	293T	CAS9	MuTect	SOCS1	16	11348919	G	T	NA	synonymous	ENST00000332029.2	p.G139G	c.417C>A	synonymous	ENST00000332029.2	p.G139G	c.417C--A	NOVEL	0.047619	210	NA	NA	NA	NA	NA	NA
293T-311Cas9-H9_L_157557-CEPH1408-H1_L_157493	293T	CAS9	MuTect	TRAF7	16	2225777	G	A	NA	intron	ENST00000326181.6	NA	c.1627-58G>A	intron	ENST00000326181.6	NA	c.1627-58G--A	NOVEL	0.34026	385	NA	NA	NA	NA	NA	NA
293T-311Cas9-H9_L_157557-CEPH1408-H1_L_157493	293T	CAS9	MuTect	FUS	16	31200581	G	C	NA	intron	ENST00000254108.7	NA	c.936+34G>C	intron	ENST00000254108.7	NA	c.936+34G--C	NOVEL	0.35446	426	NA	NA	NA	NA	NA	NA
293T-311Cas9-H9_L_157557-CEPH1408-H1_L_157493	293T	CAS9	MuTect	FUS	16	31202688	T	C	NA	intron	ENST00000254108.7	NA	c.1542-32T>C	intron	ENST00000254108.7	NA	c.1542-32T--C	NOVEL	0.06383	329	NA	NA	NA	NA	NA	NA
293T-311Cas9-H9_L_157557-CEPH1408-H1_L_157493	293T	CAS9	MuTect	SLX4	16	3656482	C	T	rs8061528	synonymous	ENST00000294008.3	p.A251A	c.753G>A	synonymous	ENST00000294008.3	p.A251A	c.753G--A	DBSNP	0.33871	186	0.203023	0.250114	NA	0.212329	0.301832	East Asian
293T-311Cas9-H9_L_157557-CEPH1408-H1_L_157493	293T	CAS9	MuTect	POLE	12	133254220	G	A	NA	Missense	ENST00000320574.5	p.R222C	c.664C>T	Missense	ENST00000320574.5	p.R222C	c.664C--T	COSMIC	0.075731	581	NA	NA	1	8.12e-06	1.79e-05	Europoean (Non-Finnish)
293T-311Cas9-H9_L_157557-CEPH1408-H1_L_157493	293T	CAS9	MuTect	KDM5C	X	53226043	G	A	NA	Missense	ENST00000375401.3	p.R936C	c.2806C>T	Missense	ENST00000375401.3	p.R936C	c.2806C--T	COSMIC	0.063776	392	NA	NA	2	1.87e-05	7.93e-05	Latino
293T-311Cas9-H9_L_157557-CEPH1408-H1_L_157493	293T	CAS9	MuTect	FANCA	16	89805472	A	C	rs553145380	intron	ENST00000389301.3	NA	c.4167+69T>G	Missense	ENST00000561722.1	p.N129K	c.387T--G	DBSNP	0.651007	447	NA	NA	NA	0.00112942	0.0022921	Europoean (Non-Finnish)
293T-311Cas9-H9_L_157557-CEPH1408-H1_L_157493	293T	CAS9	MuTect	YWHAE	17	1256335	T	C	NA	intron	ENST00000264335.8	NA	c.715+1170A>G	intron	ENST00000264335.8	NA	c.715+1170A--G	NOVEL	0.035211	142	NA	NA	NA	NA	NA	NA
293T-311Cas9-H9_L_157557-CEPH1408-H1_L_157493	293T	CAS9	GATK	DOCK8	9	405014	CT	C	NA	Frameshift	ENST00000453981.1	p.F1113Lfs*2	c.3332delT	Frameshift	ENST00000453981.1	p.F1113Lfs	c.3332delT	COSMIC	0.0584	308	NA	NA	7	0	0	African
293T-311Cas9-H9_L_157557-CEPH1408-H1_L_157493	293T	CAS9	MuTect	RARA	17	38504763	G	T	NA	intron	ENST00000254066.5	NA	c.327+47G>T	intron	ENST00000254066.5	NA	c.327+47G--T	NOVEL	0.064748	417	NA	NA	NA	NA	NA	NA
293T-311Cas9-H9_L_157557-CEPH1408-H1_L_157493	293T	CAS9	MuTect	BRCA1	17	41244413	A	G	NA	synonymous	ENST00000357654.3	p.N1045N	c.3135T>C	synonymous	ENST00000471181.2	p.N1045N	c.3135T--C	NOVEL	0.154839	620	NA	NA	NA	NA	NA	NA
293T-311Cas9-H9_L_157557-CEPH1408-H1_L_157493	293T	CAS9	MuTect	RNF43	17	56440047	G	A	NA	intron	ENST00000577716.1	NA	c.583-38C>T	intron	ENST00000584437.1	NA	c.583-38C--T	NOVEL	0.489437	568	NA	NA	NA	4.24e-05	0.000249501	Latino
293T-311Cas9-H9_L_157557-CEPH1408-H1_L_157493	293T	CAS9	GATK	SMO	7	128852003	AC	A	NA	Frameshift	ENST00000249373.3	p.P694Lfs*82	c.2076delC	Frameshift	ENST00000249373.3	p.P694Lfs	c.2076delC	COSMIC	0.0547	201	NA	NA	6	NA	NA	NA
293T-311Cas9-H9_L_157557-CEPH1408-H1_L_157493	293T	CAS9	MuTect	JAK1	1	65339088	G	A	NA	Missense	ENST00000342505.4	p.L150F	c.448C>T	Missense	ENST00000342505.4	p.L150F	c.448C--T	COSMIC	0.044632	829	NA	NA	1	4.06e-06	8.96e-06	Europoean (Non-Finnish)
293T-311Cas9-H9_L_157557-CEPH1408-H1_L_157493	293T	CAS9	MuTect	TP53	17	7578146	T	C	rs34949160	intron	ENST00000269305.4	NA	c.672+31A>G	intron	ENST00000269305.4	NA	c.672+31A--G	COSMIC	0.572917	288	0.00511628	0.000907853	1	0.0072708	0.0232296	Ashkenazi Jewish
293T-311Cas9-H9_L_157557-CEPH1408-H1_L_157493	293T	CAS9	MuTect	ERCC6	10	50678369	T	C	rs2228527	Missense	ENST00000355832.5	p.R1213G	c.3637A>G	Missense	ENST00000355832.5	p.R1213G	c.3637A--G	DBSNP	1	506	0.217442	0.156151	NA	0.219963	0.348476	South Asian
293T-311Cas9-H9_L_157557-CEPH1408-H1_L_157493	293T	CAS9	MuTect	RPTOR	17	78899318	C	T	rs139775860	intron	ENST00000306801.3	NA	c.2919+38C>T	intron	ENST00000306801.3	NA	c.2919+38C--T	DBSNP	0.241441	555	0.00930233	0.00181736	NA	0.00797482	0.016485	South Asian
293T-311Cas9-H9_L_157557-CEPH1408-H1_L_157493	293T	CAS9	MuTect	SS18	18	23600187	T	C	NA	intron	ENST00000415083.2	NA	c.1231-1843A>G	intron	ENST00000415083.2	NA	c.1231-1843A--G	NOVEL	0.101266	158	NA	NA	NA	NA	NA	NA
293T-311Cas9-H9_L_157557-CEPH1408-H1_L_157493	293T	CAS9	MuTect	SMAD4	18	48584816	C	T	NA	synonymous	ENST00000398417.2	p.P298P	c.894C>T	synonymous	ENST00000342988.3	p.P298P	c.894C--T	NOVEL	0.496667	300	NA	NA	NA	1.22e-05	6.53e-05	African
293T-311Cas9-H9_L_157557-CEPH1408-H1_L_157493	293T	CAS9	MuTect	KEAP1	19	10600442	G	C	rs1048290	synonymous	ENST00000393623.2	p.L471L	c.1413C>G	synonymous	ENST00000171111.5	p.L471L	c.1413C--G	DBSNP	1	412	0.372093	0.684748	NA	0.411788	0.70216	African
293T-311Cas9-H9_L_157557-CEPH1408-H1_L_157493	293T	CAS9	MuTect	TCF3	19	1646417	G	A	NA	intergenic_variant	NA	NA	NA	synonymous	ENST00000262965.5	p.L28L	c.82C--T	NOVEL	0.083333	204	NA	NA	NA	6.89e-06	4.39e-05	South Asian
293T-311Cas9-H9_L_157557-CEPH1408-H1_L_157493	293T	CAS9	MuTect	TET1	10	70332862	C	T	rs12221107	Missense	ENST00000373644.4	p.A256V	c.767C>T	Missense	ENST00000373644.4	p.A256V	c.767C--T	DBSNP	1	545	0.0767442	0.0174762	NA	0.115874	0.191975	South Asian
293T-311Cas9-H9_L_157557-CEPH1408-H1_L_157493	293T	CAS9	MuTect	CRTC1	19	18809648	G	T	NA	intergenic_variant	NA	NA	NA	intron	ENST00000338797.6	NA	c.126+15010G--T	NOVEL	0.047348	528	NA	NA	NA	NA	NA	NA
293T-311Cas9-H9_L_157557-CEPH1408-H1_L_157493	293T	CAS9	MuTect	CRTC1	19	18832617	A	G	NA	intergenic_variant	NA	NA	NA	intron	ENST00000338797.6	NA	c.127-21103A--G	NOVEL	0.157407	108	NA	NA	NA	NA	NA	NA
293T-311Cas9-H9_L_157557-CEPH1408-H1_L_157493	293T	CAS9	MuTect	CRTC1	19	18840889	C	G	NA	intergenic_variant	NA	NA	NA	intron	ENST00000338797.6	NA	c.127-12831C--G	NOVEL	0.332016	253	NA	NA	NA	NA	NA	NA
293T-311Cas9-H9_L_157557-CEPH1408-H1_L_157493	293T	CAS9	MuTect	SLX4	16	3656525	C	T	rs138615800	Missense	ENST00000294008.3	p.R237Q	c.710G>A	Missense	ENST00000294008.3	p.R237Q	c.710G--A	DBSNP	0.67037	270	0.00476744	0.0179791	NA	0.0047399	0.0175118	African
293T-311Cas9-H9_L_157557-CEPH1408-H1_L_157493	293T	CAS9	MuTect	GNAS	20	57484989	G	A	NA	intron	ENST00000371085.3	NA	c.840-17G>A	intron	ENST00000371100.4	NA	c.2769-17G--A	NOVEL	0.306358	519	NA	NA	NA	3.66e-05	6.27e-05	Europoean (Non-Finnish)
293T-311Cas9-H9_L_157557-CEPH1408-H1_L_157493	293T	CAS9	MuTect	CDH4	20	60485627	C	T	rs2427240	synonymous	ENST00000360469.5	p.D446D	c.1338C>T	synonymous	ENST00000360469.5	p.D446D	c.1338C--T	DBSNP	1	503	0.942209	0.610985	NA	0.853186	0.944797	Europoean (Non-Finnish)
293T-311Cas9-H9_L_157557-CEPH1408-H1_L_157493	293T	CAS9	MuTect	RUNX1	21	36209353	C	T	NA	intron	ENST00000344691.4	NA	c.533-2455G>A	intron	ENST00000300305.3	NA	c.614-2455G--A	NOVEL	0.037037	297	NA	NA	NA	NA	NA	NA
293T-311Cas9-H9_L_157557-CEPH1408-H1_L_157493	293T	CAS9	MuTect	RUNX1	21	36218322	G	A	rs192263858	intron	ENST00000344691.4	NA	c.533-11424C>T	intron	ENST00000300305.3	NA	c.614-11424C--T	DBSNP	0.710714	280	NA	NA	NA	NA	NA	NA
293T-311Cas9-H9_L_157557-CEPH1408-H1_L_157493	293T	CAS9	MuTect	RUNX1	21	36221631	A	T	NA	intron	ENST00000344691.4	NA	c.532+10140T>A	intron	ENST00000300305.3	NA	c.613+10140T--A	NOVEL	1	2	NA	NA	NA	NA	NA	NA
293T-311Cas9-H9_L_157557-CEPH1408-H1_L_157493	293T	CAS9	MuTect	RUNX1	21	36223208	G	C	NA	intron	ENST00000344691.4	NA	c.532+8563C>G	intron	ENST00000300305.3	NA	c.613+8563C--G	NOVEL	0.239852	271	NA	NA	NA	NA	NA	NA
293T-311Cas9-H9_L_157557-CEPH1408-H1_L_157493	293T	CAS9	MuTect	RUNX1	21	36225138	A	G	NA	intron	ENST00000344691.4	NA	c.532+6633T>C	intron	ENST00000300305.3	NA	c.613+6633T--C	NOVEL	0.102426	371	NA	NA	NA	NA	NA	NA
293T-311Cas9-H9_L_157557-CEPH1408-H1_L_157493	293T	CAS9	MuTect	RUNX1	21	36227036	G	A	NA	intron	ENST00000344691.4	NA	c.532+4735C>T	intron	ENST00000300305.3	NA	c.613+4735C--T	NOVEL	0.087912	455	NA	NA	NA	NA	NA	NA
293T-311Cas9-H9_L_157557-CEPH1408-H1_L_157493	293T	CAS9	MuTect	ERG	21	39807383	C	T	rs185689633	intergenic_variant	NA	NA	NA	intron	ENST00000417133.2	NA	c.257+9944G--A	DBSNP	0.273936	376	NA	NA	NA	NA	NA	NA
293T-311Cas9-H9_L_157557-CEPH1408-H1_L_157493	293T	CAS9	MuTect	ERG	21	39812469	C	T	NA	intergenic_variant	NA	NA	NA	intron	ENST00000417133.2	NA	c.257+4858G--A	NOVEL	0.107438	121	NA	NA	NA	NA	NA	NA
293T-311Cas9-H9_L_157557-CEPH1408-H1_L_157493	293T	CAS9	MuTect	TMPRSS2	21	42860976	A	G	NA	intron	ENST00000458356.1	NA	c.325+458T>C	intron	ENST00000398585.3	NA	c.436+458T--C	NOVEL	0.089862	434	NA	NA	NA	NA	NA	NA
293T-311Cas9-H9_L_157557-CEPH1408-H1_L_157493	293T	CAS9	MuTect	TMPRSS2	21	42863754	G	A	NA	intron	ENST00000332149.5	NA	c.239-2234C>T	intron	ENST00000398585.3	NA	c.350-2234C--T	NOVEL	0.042553	376	NA	NA	NA	NA	NA	NA
293T-311Cas9-H9_L_157557-CEPH1408-H1_L_157493	293T	CAS9	MuTect	BRD3	9	136915695	G	A	rs34609592	Missense	ENST00000303407.7	p.A172V	c.515C>T	Missense	ENST00000303407.7	p.A172V	c.515C--T	DBSNP	0.586466	133	0.0112817	0.00113482	NA	0.011061	0.0387464	European (Finnish)
293T-311Cas9-H9_L_157557-CEPH1408-H1_L_157493	293T	CAS9	MuTect	NFE2L2	2	178097330	T	C	NA	intron	ENST00000397062.3	NA	c.403-19A>G	3_prime_UTR	ENST00000423513.1	NA	c.	NOVEL	0.055944	286	NA	NA	NA	NA	NA	NA
293T-311Cas9-H9_L_157557-CEPH1408-H1_L_157493	293T	CAS9	MuTect	SF3B1	2	198283364	C	G	rs138330846	intron	ENST00000335508.6	NA	c.416-52G>C	intron	ENST00000335508.6	NA	c.416-52G--C	DBSNP	0.321101	109	0.0073625	0.00113037	NA	0.00438368	0.00750612	Europoean (Non-Finnish)
293T-311Cas9-H9_L_157557-CEPH1408-H1_L_157493	293T	CAS9	MuTect	CASP8	2	202123106	G	A	NA	intron	ENST00000432109.2	NA	c.1-8104G>A	Splice_Donor	ENST00000358485.4	NA	c.151+1G--A	NOVEL	0.336232	345	NA	NA	NA	NA	NA	NA
293T-311Cas9-H9_L_157557-CEPH1408-H1_L_157493	293T	CAS9	MuTect	CASP8	2	202149585	C	A	NA	synonymous	ENST00000432109.2	p.P283P	c.849C>A	synonymous	ENST00000358485.4	p.P342P	c.1026C--A	NOVEL	0.105413	351	NA	NA	NA	NA	NA	NA
293T-311Cas9-H9_L_157557-CEPH1408-H1_L_157493	293T	CAS9	MuTect	ERBB4	2	212570071	G	A	rs55923663	synonymous	ENST00000342788.4	p.N390N	c.1170C>T	synonymous	ENST00000342788.4	p.N390N	c.1170C--T	COSMIC	0.620482	166	0.00139535	0.000226963	1	0.00076745	0.00127644	Other
293T-311Cas9-H9_L_157557-CEPH1408-H1_L_157493	293T	CAS9	MuTect	PTK2B	8	27293865	C	T	rs7005936	Splice_Region	ENST00000397501.1	p.H447H	c.1341C>T	Splice_Region	ENST00000397501.1	p.H447H	c.1341C--T	DBSNP	0.504762	315	0.394884	0.444621	NA	0.376086	0.450791	African
293T-311Cas9-H9_L_157557-CEPH1408-H1_L_157493	293T	CAS9	MuTect	DOCK8	9	271638	C	T	rs506121	Missense	ENST00000453981.1	p.A22V	c.65C>T	Missense	ENST00000453981.1	p.A22V	c.65C--T	DBSNP	0.456731	208	0.330295	0.29263	NA	0.328049	0.402645	European (Finnish)
293T-311Cas9-H9_L_157557-CEPH1408-H1_L_157493	293T	CAS9	MuTect	BLM	15	91354521	G	A	rs7167216	Missense	ENST00000355112.3	p.V1321I	c.3961G>A	Missense	ENST00000355112.3	p.V1321I	c.3961G--A	DBSNP	0.450704	497	0.0664262	0.0928116	NA	0.0663972	0.132209	European (Finnish)
293T-311Cas9-H9_L_157557-CEPH1408-H1_L_157493	293T	CAS9	MuTect	BRE	2	28352082	C	T	NA	intergenic_variant	NA	NA	NA	intron	ENST00000344773.2	NA	c.571-56C--T	NOVEL	0.300395	253	NA	NA	NA	NA	NA	NA
293T-311Cas9-H9_L_157557-CEPH1408-H1_L_157493	293T	CAS9	MuTect	ALK	2	29420563	A	G	NA	intron	ENST00000389048.3	NA	c.3939-21T>C	intron	ENST00000389048.3	NA	c.3939-21T--C	NOVEL	0.057057	333	NA	NA	NA	NA	NA	NA
293T-311Cas9-H9_L_157557-CEPH1408-H1_L_157493	293T	CAS9	MuTect	XPO1	2	61725962	C	T	rs201853401	intron	ENST00000401558.2	NA	c.640-35G>A	intron	ENST00000401558.2	NA	c.640-35G--A	DBSNP	0.66443	149	NA	NA	NA	5.43e-05	0.000110648	Europoean (Non-Finnish)
293T-311Cas9-H9_L_157557-CEPH1408-H1_L_157493	293T	CAS9	MuTect	PPARG	3	12410948	G	A	rs12630210	intron	ENST00000287820.6	NA	c.83-10255G>A	intron	ENST00000287820.6	NA	c.83-10255G--A	DBSNP	1	2	NA	NA	NA	NA	NA	NA
293T-311Cas9-H9_L_157557-CEPH1408-H1_L_157493	293T	CAS9	MuTect	PPARG	3	12420878	A	G	NA	intron	ENST00000287820.6	NA	c.83-325A>G	intron	ENST00000287820.6	NA	c.83-325A--G	NOVEL	0.05298	151	NA	NA	NA	NA	NA	NA
293T-311Cas9-H9_L_157557-CEPH1408-H1_L_157493	293T	CAS9	MuTect	RAF1	3	12640013	C	T	NA	intron	ENST00000251849.4	NA	c.1108+1177G>A	intron	ENST00000251849.4	NA	c.1108+1177G--A	NOVEL	0.102041	49	NA	NA	NA	NA	NA	NA
293T-311Cas9-H9_L_157557-CEPH1408-H1_L_157493	293T	CAS9	MuTect	RAF1	3	12648919	G	A	NA	intron	ENST00000251849.4	NA	c.582-1121C>T	intron	ENST00000251849.4	NA	c.582-1121C--T	NOVEL	0.454545	22	NA	NA	NA	NA	NA	NA
293T-311Cas9-H9_L_157557-CEPH1408-H1_L_157493	293T	CAS9	MuTect	TOPBP1	3	133320288	T	C	NA	intron	ENST00000260810.5	NA	c.4426-51A>G	intron	ENST00000260810.5	NA	c.4426-51A--G	NOVEL	0.103448	58	NA	NA	NA	NA	NA	NA
293T-311Cas9-H9_L_157557-CEPH1408-H1_L_157493	293T	CAS9	MuTect	ATR	3	142203938	A	G	NA	intron	ENST00000350721.4	NA	c.6221+44T>C	intron	ENST00000350721.4	NA	c.6221+44T--C	NOVEL	0.058036	224	NA	NA	NA	4.07e-06	9.01e-06	Europoean (Non-Finnish)
293T-311Cas9-H9_L_157557-CEPH1408-H1_L_157493	293T	CAS9	MuTect	WWTR1	3	149286864	T	C	NA	intron	ENST00000360632.3	NA	c.568+3787A>G	intron	ENST00000465804.1	NA	c.568+3787A--G	NOVEL	0.044944	89	NA	NA	NA	NA	NA	NA
293T-311Cas9-H9_L_157557-CEPH1408-H1_L_157493	293T	CAS9	MuTect	COL7A1	3	48608315	C	T	NA	synonymous	ENST00000328333.8	p.Q2417Q	c.7251G>A	synonymous	ENST00000328333.8	p.Q2417Q	c.7251G--A	NOVEL	0.491561	474	NA	NA	NA	0	0	African
293T-311Cas9-H9_L_157557-CEPH1408-H1_L_157493	293T	CAS9	MuTect	COL7A1	3	48623879	A	G	NA	synonymous	ENST00000328333.8	p.L1146L	c.3436T>C	synonymous	ENST00000328333.8	p.L1146L	c.3436T--C	NOVEL	0.061898	727	NA	NA	NA	NA	NA	NA
293T-311Cas9-H9_L_157557-CEPH1408-H1_L_157493	293T	CAS9	MuTect	COL7A1	3	48627704	A	T	NA	synonymous	ENST00000328333.8	p.A664A	c.1992T>A	synonymous	ENST00000328333.8	p.A664A	c.1992T--A	NOVEL	0.306878	378	NA	NA	NA	NA	NA	NA
293T-311Cas9-H9_L_157557-CEPH1408-H1_L_157493	293T	CAS9	MuTect	PBRM1	3	52643685	T	C	rs3755806	synonymous	ENST00000296302.7	p.T737T	c.2211A>G	synonymous	ENST00000394830.3	p.T737T	c.2211A--G	DBSNP	0.996183	524	0.408837	0.174989	NA	0.391299	0.534743	Latino
293T-311Cas9-H9_L_157557-CEPH1408-H1_L_157493	293T	CAS9	MuTect	FLT1	13	28885760	G	A	rs140861115	Missense	ENST00000282397.4	p.P1201L	c.3602C>T	Missense	ENST00000282397.4	p.P1201L	c.3602C--T	DBSNP	0.368421	247	0.00406977	0.000453926	NA	0.00260421	0.00913891	Ashkenazi Jewish
293T-311Cas9-H9_L_157557-CEPH1408-H1_L_157493	293T	CAS9	MuTect	NEIL3	4	178274694	T	G	rs10007075	synonymous	ENST00000264596.3	p.V424V	c.1272T>G	synonymous	ENST00000264596.3	p.V424V	c.1272T--G	DBSNP	1	387	0.754186	0.501362	NA	0.6715	0.750264	Europoean (Non-Finnish)
293T-311Cas9-H9_L_157557-CEPH1408-H1_L_157493	293T	CAS9	MuTect	FAT1	4	187540582	A	G	NA	synonymous	ENST00000441802.2	p.N2386N	c.7158T>C	synonymous	ENST00000441802.2	p.N2386N	c.7158T--C	NOVEL	0.096866	351	NA	NA	NA	NA	NA	NA
293T-311Cas9-H9_L_157557-CEPH1408-H1_L_157493	293T	CAS9	MuTect	FAT1	4	187557901	C	T	NA	synonymous	ENST00000441802.2	p.P1270P	c.3810G>A	synonymous	ENST00000441802.2	p.P1270P	c.3810G--A	COSMIC	0.070028	357	NA	NA	1	3.25e-05	6.4973e-05	South Asian
293T-311Cas9-H9_L_157557-CEPH1408-H1_L_157493	293T	CAS9	MuTect	NBN	8	90990479	C	G	rs1805794	Missense	ENST00000265433.3	p.E185Q	c.553G>C	Missense	ENST00000265433.3	p.E185Q	c.553G--C	DBSNP	0.262009	229	0.313605	0.233772	NA	0.347234	0.454756	East Asian
293T-311Cas9-H9_L_157557-CEPH1408-H1_L_157493	293T	CAS9	MuTect	APC	5	112175770	G	A	rs41115	synonymous	ENST00000257430.4	p.T1493T	c.4479G>A	synonymous	ENST00000457016.1	p.T1493T	c.4479G--A	DBSNP	0.996139	518	0.616744	0.526579	NA	0.649581	0.821735	East Asian
293T-311Cas9-H9_L_157557-CEPH1408-H1_L_157493	293T	CAS9	MuTect	APC	5	112176559	T	G	rs866006	synonymous	ENST00000457016.1	p.S1756S	c.5268T>G	synonymous	ENST00000457016.1	p.S1756S	c.5268T--G	DBSNP	1	417	0.618632	0.528156	NA	0.651318	0.821342	East Asian
293T-311Cas9-H9_L_157557-CEPH1408-H1_L_157493	293T	CAS9	MuTect	FANCE	6	35434099	G	A	rs377415237	Missense	ENST00000229769.2	p.A530T	c.1588G>A	Missense	ENST00000229769.2	p.A530T	c.1588G--A	DBSNP	0.067511	474	0.000116279	0.000226963	NA	3.65e-05	6.53e-05	African
293T-311Cas9-H9_L_157557-CEPH1408-H1_L_157493	293T	CAS9	MuTect	NSD1	5	176636655	A	C	NA	Missense	ENST00000439151.2	p.S419R	c.1255A>C	Missense	ENST00000439151.2	p.S419R	c.1255A--C	NOVEL	0.478689	305	NA	NA	NA	NA	NA	NA
293T-311Cas9-H9_L_157557-CEPH1408-H1_L_157493	293T	CAS9	MuTect	GNA11	19	3110198	A	G	NA	Missense	ENST00000078429.4	p.H63R	c.188A>G	Missense	ENST00000078429.4	p.H63R	c.188A--G	NOVEL	0.364888	581	NA	NA	NA	NA	NA	NA
293T-311Cas9-H9_L_157557-CEPH1408-H1_L_157493	293T	CAS9	MuTect	RICTOR	5	38945104	G	T	NA	intergenic_variant	NA	NA	NA	Missense	ENST00000357387.3	p.P1567H	c.4700C--A	NOVEL	0.068306	366	NA	NA	NA	NA	NA	NA
293T-311Cas9-H9_L_157557-CEPH1408-H1_L_157493	293T	CAS9	MuTect	ROS1	6	117646089	T	C	NA	intron	ENST00000368508.3	NA	c.5558-511A>G	intron	ENST00000368508.3	NA	c.5558-511A--G	NOVEL	0.088235	238	NA	NA	NA	NA	NA	NA
293T-311Cas9-H9_L_157557-CEPH1408-H1_L_157493	293T	CAS9	MuTect	ROS1	6	117650163	A	G	NA	intron	ENST00000368508.3	NA	c.5366+329T>C	intron	ENST00000368508.3	NA	c.5366+329T--C	NOVEL	0.107843	306	NA	NA	NA	NA	NA	NA
293T-311Cas9-H9_L_157557-CEPH1408-H1_L_157493	293T	CAS9	MuTect	ROS1	6	117657490	C	T	rs72963570	intron	ENST00000368508.3	NA	c.5248+845G>A	intron	ENST00000368508.3	NA	c.5248+845G--A	DBSNP	1	2	NA	NA	NA	NA	NA	NA
293T-311Cas9-H9_L_157557-CEPH1408-H1_L_157493	293T	CAS9	MuTect	RSPO3	6	127470035	C	A	NA	intron	ENST00000356698.4	NA	c.289+51C>A	intron	ENST00000356698.4	NA	c.289+51C--A	NOVEL	0.042553	235	NA	NA	NA	NA	NA	NA
293T-311Cas9-H9_L_157557-CEPH1408-H1_L_157493	293T	CAS9	MuTect	ESR1	6	152047506	G	T	NA	intron	ENST00000440973.1	NA	c.-71+24366G>T	intron	ENST00000440973.1	NA	c.-71+24366G--T	NOVEL	0.272727	11	NA	NA	NA	NA	NA	NA
293T-311Cas9-H9_L_157557-CEPH1408-H1_L_157493	293T	CAS9	MuTect	ESR1	6	152060657	T	G	NA	intron	ENST00000440973.1	NA	c.-71+37517T>G	intron	ENST00000440973.1	NA	c.-71+37517T--G	NOVEL	0.082136	487	NA	NA	NA	NA	NA	NA
293T-311Cas9-H9_L_157557-CEPH1408-H1_L_157493	293T	CAS9	MuTect	ESR1	6	152062833	T	C	NA	intron	ENST00000440973.1	NA	c.-71+39693T>C	intron	ENST00000440973.1	NA	c.-71+39693T--C	NOVEL	0.13253	83	NA	NA	NA	NA	NA	NA
293T-311Cas9-H9_L_157557-CEPH1408-H1_L_157493	293T	CAS9	MuTect	ESR1	6	152116131	G	T	NA	intron	ENST00000440973.1	NA	c.-70-12847G>T	intron	ENST00000440973.1	NA	c.-70-12847G--T	NOVEL	0.068783	378	NA	NA	NA	NA	NA	NA
293T-311Cas9-H9_L_157557-CEPH1408-H1_L_157493	293T	CAS9	MuTect	ARID1B	6	157525100	C	T	NA	synonymous	ENST00000350026.5	p.D1652D	c.4956C>T	synonymous	ENST00000346085.5	p.D1665D	c.4995C--T	NOVEL	0.197419	775	NA	NA	NA	NA	NA	NA
293T-311Cas9-H9_L_157557-CEPH1408-H1_L_157493	293T	CAS9	MuTect	QKI	6	163970578	A	G	NA	intron	ENST00000361752.3	NA	c.547-12436A>G	intron	ENST00000361752.3	NA	c.547-12436A--G	NOVEL	0.1	30	NA	NA	NA	NA	NA	NA
293T-311Cas9-H9_L_157557-CEPH1408-H1_L_157493	293T	CAS9	MuTect	QKI	6	163973532	G	A	rs542706886	intron	ENST00000361752.3	NA	c.547-9482G>A	intron	ENST00000361752.3	NA	c.547-9482G--A	DBSNP	0.090909	55	NA	NA	NA	NA	NA	NA
293T-311Cas9-H9_L_157557-CEPH1408-H1_L_157493	293T	CAS9	MuTect	QKI	6	163981890	G	T	NA	intron	ENST00000361752.3	NA	c.547-1124G>T	intron	ENST00000361752.3	NA	c.547-1124G--T	NOVEL	0.029703	303	NA	NA	NA	NA	NA	NA
293T-311Cas9-H9_L_157557-CEPH1408-H1_L_157493	293T	CAS9	MuTect	HIST1H3C	6	26045884	C	T	NA	synonymous	ENST00000540144.1	p.D82D	c.246C>T	synonymous	ENST00000540144.1	p.D82D	c.246C--T	NOVEL	0.03423	409	NA	NA	NA	2.84e-05	0.000182282	Other
293T-311Cas9-H9_L_157557-CEPH1408-H1_L_157493	293T	CAS9	MuTect	KMT2D	12	49433117	G	A	NA	Missense	ENST00000301067.7	p.P2752S	c.8254C>T	Missense	ENST00000301067.7	p.P2752S	c.8254C--T	NOVEL	0.351916	287	NA	NA	NA	0	0	African
293T-311Cas9-H9_L_157557-CEPH1408-H1_L_157493	293T	CAS9	MuTect	TDG	12	104370820	G	T	NA	Missense	ENST00000392872.3	p.A50S	c.148G>T	Missense	ENST00000392872.3	p.A50S	c.148G--T	NOVEL	0.322667	375	NA	NA	NA	NA	NA	NA
293T-311Cas9-H9_L_157557-CEPH1408-H1_L_157493	293T	CAS9	MuTect	MLH3	14	75513863	G	C	NA	Missense	ENST00000556740.1	p.F832L	c.2496C>G	Missense	ENST00000355774.2	p.F832L	c.2496C--G	NOVEL	0.322449	490	NA	NA	NA	NA	NA	NA
293T-311Cas9-H9_L_157557-CEPH1408-H1_L_157493	293T	CAS9	MuTect	MET	7	116409336	A	G	NA	intergenic_variant	NA	NA	NA	intron	ENST00000318493.6	NA	c.2638-363A--G	NOVEL	0.063636	220	NA	NA	NA	NA	NA	NA
293T-311Cas9-H9_L_157557-CEPH1408-H1_L_157493	293T	CAS9	MuTect	U2AF1	21	44514829	T	G	NA	Missense	ENST00000291552.4	p.I140L	c.418A>C	Missense	ENST00000291552.4	p.I140L	c.418A--C	NOVEL	0.272152	632	NA	NA	NA	NA	NA	NA
293T-311Cas9-H9_L_157557-CEPH1408-H1_L_157493	293T	CAS9	MuTect	KDM5A	12	406296	T	C	NA	Missense	ENST00000399788.2	p.K1382R	c.4145A>G	Missense	ENST00000399788.2	p.K1382R	c.4145A--G	NOVEL	0.269841	441	NA	NA	NA	NA	NA	NA
293T-311Cas9-H9_L_157557-CEPH1408-H1_L_157493	293T	CAS9	MuTect	EWSR1	22	29669851	C	T	NA	Missense	ENST00000397938.2	p.T75I	c.224C>T	Missense	ENST00000414183.2	p.T75I	c.224C--T	NOVEL	0.234681	767	NA	NA	NA	NA	NA	NA
293T-311Cas9-H9_L_157557-CEPH1408-H1_L_157493	293T	CAS9	MuTect	TAX1BP1	7	27880522	C	T	NA	intron	ENST00000283928.5	NA	c.386-36G>A	Missense	ENST00000488564.2	p.A120V	c.359C--T	NOVEL	0.116531	369	NA	NA	NA	8.33e-06	4.662e-05	European (Finnish)
293T-311Cas9-H9_L_157557-CEPH1408-H1_L_157493	293T	CAS9	MuTect	CARD11	7	2951824	A	G	rs2301921	synonymous	ENST00000396946.4	p.I1042I	c.3126T>C	synonymous	ENST00000396946.4	p.I1042I	c.3126T--C	COSMIC	0.994413	358	0.0162791	0.128461	4	0.0652211	0.182378	East Asian
293T-311Cas9-H9_L_157557-CEPH1408-H1_L_157493	293T	CAS9	MuTect	CARD11	7	2977646	G	A	NA	synonymous	ENST00000396946.4	p.D346D	c.1038C>T	synonymous	ENST00000396946.4	p.D346D	c.1038C--T	NOVEL	0.065789	456	NA	NA	NA	2.03e-05	4.48e-05	Europoean (Non-Finnish)
293T-311Cas9-H9_L_157557-CEPH1408-H1_L_157493	293T	CAS9	MuTect	EGFR	7	55240996	A	G	NA	intron	ENST00000275493.2	NA	c.2061+179A>G	intron	ENST00000275493.2	NA	c.2061+179A--G	NOVEL	0.043478	391	NA	NA	NA	NA	NA	NA
293T-311Cas9-H9_L_157557-CEPH1408-H1_L_157493	293T	CAS9	MuTect	PMS2	7	6043535	G	T	NA	intron	ENST00000265849.7	NA	c.250+68C>A	intron	ENST00000265849.7	NA	c.250+68C--A	NOVEL	0.209677	248	NA	NA	NA	NA	NA	NA
293T-311Cas9-H9_L_157557-CEPH1408-H1_L_157493	293T	CAS9	MuTect	PPM1D	17	58700939	T	C	NA	Missense	ENST00000305921.3	p.V177A	c.530T>C	Missense	ENST00000305921.3	p.V177A	c.530T--C	NOVEL	0.227348	607	NA	NA	NA	NA	NA	NA
293T-311Cas9-H9_L_157557-CEPH1408-H1_L_157493	293T	CAS9	MuTect	RECQL4	8	145739408	C	A	NA	intergenic_variant	NA	NA	NA	Missense	ENST00000428558.2	p.Q654H	c.1962G--T	NOVEL	0.056522	230	NA	NA	NA	NA	NA	NA
293T-311Cas9-H9_L_157557-CEPH1408-H1_L_157493	293T	CAS9	MuTect	RAD50	5	131931288	G	A	NA	Missense	ENST00000265335.6	p.V665I	c.1993G>A	Missense	ENST00000265335.6	p.V665I	c.1993G--A	NOVEL	0.149091	275	NA	NA	NA	4.06e-06	2.98e-05	Latino
293T-311Cas9-H9_L_157557-CEPH1408-H1_L_157493	293T	CAS9	MuTect	WRN	8	31024549	A	C	NA	Missense	ENST00000298139.5	p.I1332L	c.3994A>C	Missense	ENST00000298139.5	p.I1332L	c.3994A--C	NOVEL	0.142857	154	NA	NA	NA	NA	NA	NA
293T-311Cas9-H9_L_157557-CEPH1408-H1_L_157493	293T	CAS9	MuTect	WRN	8	31030472	T	C	rs143460277	intron	ENST00000298139.5	NA	c.4192-39T>C	intron	ENST00000298139.5	NA	c.4192-39T--C	DBSNP	0.440678	118	0.00220982	0.000907853	NA	0.00208573	0.00276652	Europoean (Non-Finnish)
293T-311Cas9-H9_L_157557-CEPH1408-H1_L_157493	293T	CAS9	MuTect	NRG1	8	32487444	A	G	rs562790190	intron	ENST00000405005.3	NA	c.502+13041A>G	intron	ENST00000356819.4	NA	c.502+13041A--G	DBSNP	0.478261	46	NA	NA	NA	NA	NA	NA
293T-311Cas9-H9_L_157557-CEPH1408-H1_L_157493	293T	CAS9	MuTect	NRG1	8	32501971	C	T	NA	intron	ENST00000405005.3	NA	c.502+27568C>T	intron	ENST00000356819.4	NA	c.502+27568C--T	NOVEL	0.085366	164	NA	NA	NA	NA	NA	NA
293T-311Cas9-H9_L_157557-CEPH1408-H1_L_157493	293T	CAS9	MuTect	NRG1	8	32512982	C	T	NA	intron	ENST00000405005.3	NA	c.502+38579C>T	intron	ENST00000356819.4	NA	c.502+38579C--T	NOVEL	0.47541	61	NA	NA	NA	NA	NA	NA
293T-311Cas9-H9_L_157557-CEPH1408-H1_L_157493	293T	CAS9	MuTect	NRG1	8	32526468	A	G	NA	intron	ENST00000405005.3	NA	c.502+52065A>G	intron	ENST00000356819.4	NA	c.502+52065A--G	NOVEL	0.066667	90	NA	NA	NA	NA	NA	NA
293T-311Cas9-H9_L_157557-CEPH1408-H1_L_157493	293T	CAS9	MuTect	NRG1	8	32538639	G	T	NA	intron	ENST00000405005.3	NA	c.503-46828G>T	intron	ENST00000356819.4	NA	c.503-46828G--T	NOVEL	0.069565	115	NA	NA	NA	NA	NA	NA
293T-311Cas9-H9_L_157557-CEPH1408-H1_L_157493	293T	CAS9	MuTect	NRG1	8	32543606	C	A	rs557933497	intron	ENST00000405005.3	NA	c.503-41861C>A	intron	ENST00000356819.4	NA	c.503-41861C--A	DBSNP	0.534483	58	NA	NA	NA	NA	NA	NA
293T-311Cas9-H9_L_157557-CEPH1408-H1_L_157493	293T	CAS9	MuTect	NRG1	8	32543852	G	T	NA	intron	ENST00000405005.3	NA	c.503-41615G>T	intron	ENST00000356819.4	NA	c.503-41615G--T	NOVEL	0.460526	76	NA	NA	NA	NA	NA	NA
293T-311Cas9-H9_L_157557-CEPH1408-H1_L_157493	293T	CAS9	MuTect	NRG1	8	32551793	A	G	rs539895014	intron	ENST00000405005.3	NA	c.503-33674A>G	intron	ENST00000356819.4	NA	c.503-33674A--G	DBSNP	0.594203	69	NA	NA	NA	NA	NA	NA
293T-311Cas9-H9_L_157557-CEPH1408-H1_L_157493	293T	CAS9	MuTect	KAT6A	8	41790067	G	A	NA	synonymous	ENST00000406337.1	p.L1891L	c.5671C>T	synonymous	ENST00000396930.3	p.L1891L	c.5671C--T	NOVEL	0.295455	660	NA	NA	NA	NA	NA	NA
293T-311Cas9-H9_L_157557-CEPH1408-H1_L_157493	293T	CAS9	MuTect	PRKDC	8	48691140	T	C	NA	intergenic_variant	NA	NA	NA	Missense	ENST00000314191.2	p.I3910M	c.11730A--G	NOVEL	0.030043	466	NA	NA	NA	NA	NA	NA
293T-311Cas9-H9_L_157557-CEPH1408-H1_L_157493	293T	CAS9	MuTect	PRKDC	8	48752718	A	G	NA	intergenic_variant	NA	NA	NA	Missense	ENST00000314191.2	p.I2437T	c.7310T--C	NOVEL	0.316794	262	NA	NA	NA	NA	NA	NA
293T-311Cas9-H9_L_157557-CEPH1408-H1_L_157493	293T	CAS9	MuTect	CHEK2	22	29115424	C	A	NA	Missense	ENST00000404276.1	p.K214N	c.642G>T	Missense	ENST00000382580.2	p.K257N	c.771G--T	NOVEL	0.137931	87	NA	NA	NA	NA	NA	NA
293T-311Cas9-H9_L_157557-CEPH1408-H1_L_157493	293T	CAS9	MuTect	HIST1H3C	6	26046026	C	T	NA	Missense	ENST00000540144.1	p.R130C	c.388C>T	Missense	ENST00000540144.1	p.R130C	c.388C--T	NOVEL	0.127517	298	NA	NA	NA	NA	NA	NA
293T-311Cas9-H9_L_157557-CEPH1408-H1_L_157493	293T	CAS9	MuTect	RAD54B	8	95419698	A	G	rs2291439	synonymous	ENST00000336148.5	p.N250N	c.750T>C	synonymous	ENST00000336148.5	p.N250N	c.750T--C	DBSNP	0.333333	279	0.365116	0.353382	NA	0.419616	0.596792	Latino
293T-311Cas9-H9_L_157557-CEPH1408-H1_L_157493	293T	CAS9	MuTect	RAD50	5	131939697	T	G	NA	Missense	ENST00000265335.6	p.V828G	c.2483T>G	Missense	ENST00000265335.6	p.V828G	c.2483T--G	NOVEL	0.125	216	NA	NA	NA	NA	NA	NA
293T-311Cas9-H9_L_157557-CEPH1408-H1_L_157493	293T	CAS9	MuTect	SLC34A2	4	25677874	C	T	NA	Missense	ENST00000382051.3	p.R526C	c.1576C>T	Missense	ENST00000382051.3	p.R526C	c.1576C--T	NOVEL	0.105505	218	NA	NA	NA	NA	NA	NA
293T-311Cas9-H9_L_157557-CEPH1408-H1_L_157493	293T	CAS9	MuTect	BRD3	9	136913355	T	C	rs464826	synonymous	ENST00000303407.7	p.L312L	c.936A>G	synonymous	ENST00000303407.7	p.L312L	c.936A--G	COSMIC	0.630872	149	0.651395	0.817666	1	0.673396	0.827852	African
293T-311Cas9-H9_L_157557-CEPH1408-H1_L_157493	293T	CAS9	MuTect	BRD3	9	136915508	C	T	rs2301576	synonymous	ENST00000303407.7	p.P234P	c.702G>A	synonymous	ENST00000303407.7	p.P234P	c.702G--A	COSMIC	0.392308	130	0.100256	0.0276895	2	0.100216	0.154399	Latino
293T-311Cas9-H9_L_157557-CEPH1408-H1_L_157493	293T	CAS9	MuTect	POLQ	3	121240894	A	G	NA	Missense	ENST00000264233.5	p.V404A	c.1211T>C	Missense	ENST00000264233.5	p.V404A	c.1211T--C	NOVEL	0.076923	312	NA	NA	NA	NA	NA	NA
293T-311Cas9-H9_L_157557-CEPH1408-H1_L_157493	293T	CAS9	MuTect	NOTCH1	9	139391636	G	A	rs2229974	synonymous	ENST00000277541.6	p.D2185D	c.6555C>T	synonymous	ENST00000277541.6	p.D2185D	c.6555C--T	COSMIC	0.998188	552	0.553266	0.636051	3	0.621211	0.95043	East Asian
293T-311Cas9-H9_L_157557-CEPH1408-H1_L_157493	293T	CAS9	MuTect	NOTCH1	9	139407932	A	G	rs2229971	synonymous	ENST00000277541.6	p.N755N	c.2265T>C	synonymous	ENST00000277541.6	p.N755N	c.2265T--C	COSMIC	0.297787	497	0.285831	0.615578	1	0.400074	0.794429	East Asian
293T-311Cas9-H9_L_157557-CEPH1408-H1_L_157493	293T	CAS9	MuTect	C9orf66	9	214908	T	C	rs62533313	5_prime_UTR	ENST00000453981.1	p.R163R	c.-69T>C	synonymous	ENST00000382387.2	p.R163R	c.489A--G	COSMIC	0.5	64	0.0884409	0.10314	1	0.0902777	0.119493	South Asian
293T-311Cas9-H9_L_157557-CEPH1408-H1_L_157493	293T	CAS9	MuTect	BABAM1	19	17379778	G	A	NA	Missense	ENST00000598188.1	p.A55T	c.163G>A	Missense	ENST00000359435.4	p.A55T	c.163G--A	NOVEL	0.068966	290	NA	NA	NA	NA	NA	NA
293T-311Cas9-H9_L_157557-CEPH1408-H1_L_157493	293T	CAS9	MuTect	MTAP	9	21816758	G	A	rs7023954	intergenic_variant	NA	NA	NA	Missense	ENST00000380172.4	p.V56I	c.166G--A	COSMIC	0.72327	318	0.415	0.434862	3	0.396167	0.462368	East Asian
293T-311Cas9-H9_L_157557-CEPH1408-H1_L_157493	293T	CAS9	MuTect	CDKN2A	9	21968199	C	G	rs11515	3_prime_UTR	ENST00000304494.5	NA	c.*29G>C	3_prime_UTR	ENST00000498124.1	NA	c.	COSMIC	1	262	0.854767	0.838175	1	0.881416	0.977966	East Asian
293T-311Cas9-H9_L_157557-CEPH1408-H1_L_157493	293T	CAS9	MuTect	CDKN2A	9	21969760	C	G	NA	intron	ENST00000304494.5	NA	c.457+1141G>C	Missense	ENST00000479692.2	p.E113Q	c.337G--C	NOVEL	0.031008	258	NA	NA	NA	NA	NA	NA
293T-311Cas9-H9_L_157557-CEPH1408-H1_L_157493	293T	CAS9	MuTect	HFE	6	26091545	C	T	NA	Missense	ENST00000357618.5	p.S115F	c.344C>T	Missense	ENST00000357618.5	p.S115F	c.344C--T	NOVEL	0.065617	381	NA	NA	NA	NA	NA	NA
293T-311Cas9-H9_L_157557-CEPH1408-H1_L_157493	293T	CAS9	MuTect	BCL11B	14	99737492	A	G	NA	Splice_Region	ENST00000357195.3	NA	c.58+6T>C	Splice_Region	ENST00000357195.3	NA	c.58+6T--C	NOVEL	0.062176	193	NA	NA	NA	NA	NA	NA
293T-311Cas9-H9_L_157557-CEPH1408-H1_L_157493	293T	CAS9	MuTect	CCDC107	9	35657962	G	A	rs193117694	intergenic_variant	NA	NA	NA	upstream_gene	ENST00000426546	NA	NA	DBSNP	0.669975	403	NA	NA	NA	0.00286597	0.00542419	Europoean (Non-Finnish)
293T-311Cas9-H9_L_157557-CEPH1408-H1_L_157493	293T	CAS9	MuTect	CCDC107	9	35657981	T	C	rs572081363	intergenic_variant	NA	NA	NA	upstream_gene	ENST00000426546	NA	NA	DBSNP	0.326923	364	NA	NA	NA	4.78e-05	0.000133678	South Asian
293T-311Cas9-H9_L_157557-CEPH1408-H1_L_157493	293T	CAS9	MuTect	PAX5	9	36840623	G	A	rs3780135	synonymous	ENST00000358127.4	p.Y370Y	c.1110C>T	Missense	ENST00000523241.1	p.T293I	c.878C--T	COSMIC	1	229	0.938114	0.420824	2	0.879853	0.956488	European (Finnish)
293T-311Cas9-H9_L_157557-CEPH1408-H1_L_157493	293T	CAS9	MuTect	PAX5	9	36840654	C	T	NA	intron	ENST00000358127.4	NA	c.1100-21G>A	intron	ENST00000358127.4	NA	c.1100-21G--A	NOVEL	0.37037	189	NA	NA	NA	NA	NA	NA
293T-311Cas9-H9_L_157557-CEPH1408-H1_L_157493	293T	CAS9	MuTect	DOCK8	9	421032	C	G	rs2297079	synonymous	ENST00000453981.1	p.L1369L	c.4107C>G	synonymous	ENST00000453981.1	p.L1369L	c.4107C--G	COSMIC	0.526316	247	0.613372	0.168407	3	0.508603	0.621724	Europoean (Non-Finnish)
293T-311Cas9-H9_L_157557-CEPH1408-H1_L_157493	293T	CAS9	MuTect	DOCK8	9	441952	G	A	rs1887957	synonymous	ENST00000453981.1	p.E1811E	c.5433G>A	synonymous	ENST00000453981.1	p.E1811E	c.5433G--A	COSMIC	0.50211	237	0.815349	0.601453	1	0.825245	0.996521	East Asian
293T-311Cas9-H9_L_157557-CEPH1408-H1_L_157493	293T	CAS9	MuTect	JAK2	9	5079812	C	A	NA	intron	ENST00000381652.3	NA	c.2132-417C>A	intron	ENST00000381652.3	NA	c.2132-417C--A	NOVEL	0.103448	29	NA	NA	NA	NA	NA	NA
293T-311Cas9-H9_L_157557-CEPH1408-H1_L_157493	293T	CAS9	MuTect	FANCC	9	97873677	C	T	NA	intron	ENST00000375305.1	NA	c.1329+68G>A	intron	ENST00000289081.3	NA	c.1329+68G--A	NOVEL	0.073913	460	NA	NA	NA	NA	NA	NA
293T-311Cas9-H9_L_157557-CEPH1408-H1_L_157493	293T	CAS9	MuTect	PTCH1	9	98212206	G	A	NA	synonymous	ENST00000331920.6	p.L1156L	c.3466C>T	synonymous	ENST00000331920.6	p.L1156L	c.3466C--T	NOVEL	0.094595	370	NA	NA	NA	NA	NA	NA
293T-311Cas9-H9_L_157557-CEPH1408-H1_L_157493	293T	CAS9	MuTect	KDM5A	12	475254	C	T	NA	Missense	ENST00000399788.2	p.G128E	c.383G>A	Missense	ENST00000399788.2	p.G128E	c.383G--A	NOVEL	0.057214	402	NA	NA	NA	NA	NA	NA
293T-311Cas9-H9_L_157557-CEPH1408-H1_L_157493	293T	CAS9	GATK	XPA	9	100437872	G	GA	NA	Splice_Region	ENST00000375128.4	NA	c.674-4dupT	Splice_Region	ENST00000375128.4	NA	c.674-4dupT	NOVEL	0.0556	198	NA	NA	NA	0.000245387	0.00140038	South Asian
293T-311Cas9-H9_L_157557-CEPH1408-H1_L_157493	293T	CAS9	MuTect	MITF	3	69928372	G	C	NA	Missense	ENST00000448226.2	p.M64I	c.192G>C	Missense	ENST00000352241.4	p.M64I	c.192G--C	NOVEL	0.053743	521	NA	NA	NA	NA	NA	NA
293T-311Cas9-H9_L_157557-CEPH1408-H1_L_157493	293T	CAS9	MuTect	TAZ	X	153642455	G	A	NA	intergenic_variant	NA	NA	NA	Missense	ENST00000299328.5	p.A130T	c.388G--A	NOVEL	0.1	490	NA	NA	NA	NA	NA	NA
293T-311Cas9-H9_L_157557-CEPH1408-H1_L_157493	293T	CAS9	MuTect	ZRSR2	X	15808669	G	A	NA	intron	ENST00000307771.7	NA	c.41+10G>A	intron	ENST00000307771.7	NA	c.41+10G--A	NOVEL	0.066372	226	NA	NA	NA	2.07e-05	8.04e-05	South Asian
293T-311Cas9-H9_L_157557-CEPH1408-H1_L_157493	293T	CAS9	MuTect	ZRSR2	X	15821746	G	A	NA	intron	ENST00000307771.7	NA	c.204-65G>A	intron	ENST00000307771.7	NA	c.204-65G--A	NOVEL	0.096154	104	NA	NA	NA	NA	NA	NA
293T-311Cas9-H9_L_157557-CEPH1408-H1_L_157493	293T	CAS9	MuTect	RBM10	X	47004820	G	A	NA	5_prime_UTR	ENST00000377604.3	NA	c.-190G>A	5_prime_UTR	ENST00000377604.3	NA	c.-190G--A	NOVEL	0.454545	33	NA	NA	NA	NA	NA	NA
293T-311Cas9-H9_L_157557-CEPH1408-H1_L_157493	293T	CAS9	MuTect	RAD54B	8	95411765	G	A	NA	Nonsense	ENST00000336148.5	p.Q419*	c.1255C>T	Nonsense	ENST00000336148.5	p.Q419	c.1255C--T	NOVEL	0.052083	192	NA	NA	NA	NA	NA	NA
293T-311Cas9-H9_L_157557-CEPH1408-H1_L_157493	293T	CAS9	MuTect	RBM10	X	47045138	A	C	NA	synonymous	ENST00000377604.3	p.R793R	c.2379A>C	synonymous	ENST00000377604.3	p.R793R	c.2379A--C	NOVEL	0.690244	410	0.000148633	0	NA	0.000101611	0.000825537	Ashkenazi Jewish
293T-311Cas9-H9_L_157557-CEPH1408-H1_L_157493	293T	CAS9	MuTect	TFE3	X	48888074	T	C	NA	synonymous	ENST00000315869.7	p.V441V	c.1323A>G	synonymous	ENST00000315869.7	p.V441V	c.1323A--G	COSMIC	1	276	0.527497	0.0798122	1	0.390179	0.581623	Ashkenazi Jewish
293T-311Cas9-H9_L_157557-CEPH1408-H1_L_157493	293T	CAS9	MuTect	KDM5C	X	53222224	G	T	NA	synonymous	ENST00000375401.3	p.P1536P	c.4608C>A	synonymous	ENST00000375401.3	p.P1536P	c.4608C--A	NOVEL	0.092593	108	NA	NA	NA	NA	NA	NA
293T-311Cas9-H9_L_157557-CEPH1408-H1_L_157493	293T	CAS9	MuTect	EZH2	7	148525824	A	G	NA	Splice_Region	ENST00000460911.1	NA	c.625+8T>C	Splice_Region	ENST00000320356.2	NA	c.625+8T--C	NOVEL	0.041769	407	NA	NA	NA	NA	NA	NA
293T-311Cas9-H9_L_157557-CEPH1408-H1_L_157493	293T	CAS9	MuTect	AR	X	66765627	G	A	rs6152	intergenic_variant	NA	NA	NA	synonymous	ENST00000374690.3	p.E213E	c.639G--A	COSMIC	0.370258	659	0.157105	0.602868	9	0.150948	0.624812	African
293T-311Cas9-H9_L_157557-CEPH1408-H1_L_157493	293T	CAS9	MuTect	MED12	X	70349947	A	C	rs5030619	synonymous	ENST00000374080.3	p.P1310P	c.3930A>C	synonymous	ENST00000374080.3	p.P1310P	c.3930A--C	DBSNP	0.473901	728	0.317622	0.0570949	NA	0.219964	0.406394	Ashkenazi Jewish
293T-311Cas9-H9_L_157557-CEPH1408-H1_L_157493	293T	CAS9	MuTect	MED12	X	70356238	C	T	NA	synonymous	ENST00000374080.3	p.D1711D	c.5133C>T	synonymous	ENST00000374080.3	p.D1711D	c.5133C--T	NOVEL	0.029412	374	NA	NA	NA	NA	NA	NA
293T-311Cas9-H9_L_157557-CEPH1408-H1_L_157493	293T	CAS9	MuTect	BCORL1	X	129189821	C	A	NA	Splice_Region	ENST00000540052.1	NA	c.4854-8C>A	Splice_Region	ENST00000540052.1	NA	c.4854-8C--A	NOVEL	0.033592	387	NA	NA	NA	NA	NA	NA
293T-311Cas9-H9_L_157557-CEPH1408-H1_L_157493	293T	CAS9	GATK	PBRM1	3	52676063	TAC	T	NA	Splice_Region	ENST00000296302.7	NA	c.996-4_996-3delGT	Splice_Region	ENST00000394830.3	NA	c.996-4_996-3delGT	COSMIC	0.0964	249	NA	NA	1	0.000873333	0.00199385	Latino
293T-311Cas9-H9_L_157557-CEPH1408-H1_L_157493	293T	CAS9	MuTect	TP53	17	7579472	G	C	rs1042522	Missense	ENST00000445888.2	p.P72R	c.215C>G	Missense	ENST00000269305.4	p.P72R	c.215C--G	DBSNP	0.390582	361	0.745233	0.405086	NA	0.668584	0.737813	Europoean (Non-Finnish)
293T-G9_L_157556-CEPH1408-H1_L_157493	293T	PARENTAL	MuTect	UROD	1	45477980	T	C	NA	intron	ENST00000246337.4	NA	c.20+23T>C	intron	ENST00000246337.4	NA	c.20+23T--C	NOVEL	0.336207	116	NA	NA	NA	NA	NA	NA
293T-G9_L_157556-CEPH1408-H1_L_157493	293T	PARENTAL	MuTect	MEN1	11	64572018	T	C	rs2959656	Missense	ENST00000377313.1	p.T546A	c.1636A>G	Missense	ENST00000337652.1	p.T546A	c.1636A--G	COSMIC	1	408	0.995927	0.737619	23	NA	NA	NA
293T-G9_L_157556-CEPH1408-H1_L_157493	293T	PARENTAL	MuTect	RIT1	1	155874079	A	G	NA	intron	ENST00000368323.3	NA	c.429+23T>C	intron	ENST00000368322.3	NA	c.480+23T--C	NOVEL	0.07	300	NA	NA	NA	NA	NA	NA
293T-G9_L_157556-CEPH1408-H1_L_157493	293T	PARENTAL	MuTect	CDC73	1	193099419	C	T	NA	intron	ENST00000367435.3	NA	c.307+46C>T	intron	ENST00000367435.3	NA	c.307+46C--T	NOVEL	0.182482	137	NA	NA	NA	NA	NA	NA
293T-G9_L_157556-CEPH1408-H1_L_157493	293T	PARENTAL	MuTect	PTPN14	1	214542891	G	A	rs61749332	synonymous	ENST00000366956.5	p.H1060H	c.3180C>T	synonymous	ENST00000366956.5	p.H1060H	c.3180C--T	DBSNP	0.472946	499	0.0102326	0.0158874	NA	NA	NA	NA
293T-G9_L_157556-CEPH1408-H1_L_157493	293T	PARENTAL	MuTect	DCLRE1C	10	14970201	C	A	NA	intron	ENST00000378278.2	NA	c.781-50G>T	intron	ENST00000378278.2	NA	c.781-50G--T	NOVEL	0.317757	107	NA	NA	NA	NA	NA	NA
293T-G9_L_157556-CEPH1408-H1_L_157493	293T	PARENTAL	MuTect	RET	10	43610163	C	T	NA	synonymous	ENST00000355710.3	p.S705S	c.2115C>T	synonymous	ENST00000355710.3	p.S705S	c.2115C--T	COSMIC	0.211679	411	NA	NA	1	NA	NA	NA
293T-G9_L_157556-CEPH1408-H1_L_157493	293T	PARENTAL	MuTect	RET	10	43613843	G	T	rs1800861	synonymous	ENST00000355710.3	p.L769L	c.2307G>T	synonymous	ENST00000355710.3	p.L769L	c.2307G--T	DBSNP	1	384	0.765349	0.875397	NA	NA	NA	NA
293T-G9_L_157556-CEPH1408-H1_L_157493	293T	PARENTAL	MuTect	C9orf66	9	215057	T	C	rs481905	Missense	ENST00000382387.2	p.N114D	c.340A>G	Missense	ENST00000382387.2	p.N114D	c.340A--G	COSMIC	1	63	0.391391	0.514962	4	NA	NA	NA
293T-G9_L_157556-CEPH1408-H1_L_157493	293T	PARENTAL	MuTect	PAX5	9	36840623	G	A	rs3780135	synonymous	ENST00000358127.4	p.Y370Y	c.1110C>T	Missense	ENST00000523241.1	p.T293I	c.878C--T	COSMIC	1	183	0.938114	0.420824	2	NA	NA	NA
293T-G9_L_157556-CEPH1408-H1_L_157493	293T	PARENTAL	MuTect	PRF1	10	72360236	G	A	NA	synonymous	ENST00000373209.2	p.S141S	c.423C>T	synonymous	ENST00000441259.1	p.S141S	c.423C--T	NOVEL	0.384365	307	NA	NA	NA	NA	NA	NA
293T-G9_L_157556-CEPH1408-H1_L_157493	293T	PARENTAL	MuTect	BCORL1	X	129147079	T	C	rs4830173	Missense	ENST00000540052.1	p.F111L	c.331T>C	Missense	ENST00000540052.1	p.F111L	c.331T--C	COSMIC	0.99867	752	NA	NA	23	NA	NA	NA
293T-G9_L_157556-CEPH1408-H1_L_157493	293T	PARENTAL	MuTect	SUFU	10	104357022	C	T	NA	synonymous	ENST00000369902.3	p.G294G	c.882C>T	synonymous	ENST00000369902.3	p.G294G	c.882C--T	NOVEL	0.047264	402	NA	NA	NA	NA	NA	NA
293T-G9_L_157556-CEPH1408-H1_L_157493	293T	PARENTAL	MuTect	FANCF	11	22646928	C	T	NA	synonymous	ENST00000327470.3	p.V143V	c.429G>A	synonymous	ENST00000327470.3	p.V143V	c.429G--A	NOVEL	0.057279	419	NA	NA	NA	NA	NA	NA
293T-G9_L_157556-CEPH1408-H1_L_157493	293T	PARENTAL	MuTect	CHEK2	22	29085195	G	T	NA	Missense	ENST00000405598.1	p.D490E	c.1470C>A	Missense	ENST00000382580.2	p.D533E	c.1599C--A	COSMIC	0.975862	290	NA	NA	1	NA	NA	NA
293T-G9_L_157556-CEPH1408-H1_L_157493	293T	PARENTAL	MuTect	USP28	11	113698008	C	T	NA	synonymous	ENST00000003302.4	p.Q378Q	c.1134G>A	synonymous	ENST00000003302.4	p.Q378Q	c.1134G--A	NOVEL	0.067416	267	NA	NA	NA	NA	NA	NA
293T-G9_L_157556-CEPH1408-H1_L_157493	293T	PARENTAL	MuTect	CBL	11	119168130	G	C	rs143840974	synonymous	ENST00000264033.4	p.T730T	c.2190G>C	synonymous	ENST00000264033.4	p.T730T	c.2190G--C	DBSNP	0.308642	324	0.0032596	0.000454752	NA	NA	NA	NA
293T-G9_L_157556-CEPH1408-H1_L_157493	293T	PARENTAL	GATK	PBRM1	3	52584431	T	TCTC	rs34372721	Splice_Region	ENST00000296302.7	NA	c.4897+5_4897+6insGAG	Splice_Region	ENST00000394830.3	NA	c.4576+5_4576+6insGAG	COSMIC	0.8688	221	0.512236	0.53985	21	NA	NA	NA
293T-G9_L_157556-CEPH1408-H1_L_157493	293T	PARENTAL	MuTect	MTAP	9	21816758	G	A	rs7023954	intergenic_variant	NA	NA	NA	Missense	ENST00000380172.4	p.V56I	c.166G--A	COSMIC	0.706714	283	0.415	0.434862	3	NA	NA	NA
293T-G9_L_157556-CEPH1408-H1_L_157493	293T	PARENTAL	MuTect	KMT2D	12	49418566	C	G	NA	intron	ENST00000301067.7	NA	c.15921+27G>C	intron	ENST00000301067.7	NA	c.15921+27G--C	NOVEL	0.357438	484	NA	NA	NA	NA	NA	NA
293T-G9_L_157556-CEPH1408-H1_L_157493	293T	PARENTAL	MuTect	TSC1	9	135786904	A	G	rs1073123	Missense	ENST00000440111.2	p.M322T	c.965T>C	Missense	ENST00000298552.3	p.M322T	c.965T--C	COSMIC	0.673347	499	0.137791	0.219473	12	NA	NA	NA
293T-G9_L_157556-CEPH1408-H1_L_157493	293T	PARENTAL	MuTect	ERBB3	12	56490516	G	A	NA	intron	ENST00000267101.3	NA	c.2176-16G>A	intron	ENST00000267101.3	NA	c.2176-16G--A	NOVEL	0.063981	422	NA	NA	NA	NA	NA	NA
293T-G9_L_157556-CEPH1408-H1_L_157493	293T	PARENTAL	GATK	RAD52	12	1038978	C	CT	rs35278212	Splice_Region	ENST00000430095.2	NA	c.348+6_348+7insA	Frameshift	ENST00000397230.2	p.G119Rfs	c.354_355insA	COSMIC	0.6481	466	0.124425	0.0947467	1	NA	NA	NA
293T-G9_L_157556-CEPH1408-H1_L_157493	293T	PARENTAL	MuTect	TSC1	9	135782221	T	C	rs7862221	Splice_Region	ENST00000298552.3	p.E445E	c.1335A>G	Splice_Region	ENST00000298552.3	p.E445E	c.1335A--G	COSMIC	0.635739	291	0.146279	0.21902	9	NA	NA	NA
293T-G9_L_157556-CEPH1408-H1_L_157493	293T	PARENTAL	MuTect	FANCB	X	14877404	C	T	rs41309679	Missense	ENST00000398334.1	p.G335E	c.1004G>A	Missense	ENST00000398334.1	p.G335E	c.1004G--A	COSMIC	0.608163	245	0.0841636	0.0148631	6	NA	NA	NA
293T-G9_L_157556-CEPH1408-H1_L_157493	293T	PARENTAL	MuTect	ATRX	X	76856021	T	C	NA	Missense	ENST00000373344.5	p.N1860S	c.5579A>G	Missense	ENST00000373344.5	p.N1860S	c.5579A--G	COSMIC	0.438776	392	0.0096683	0.000521512	3	NA	NA	NA
293T-G9_L_157556-CEPH1408-H1_L_157493	293T	PARENTAL	MuTect	FOXO1	13	41139038	T	C	NA	intron	ENST00000379561.5	NA	c.631-4041A>G	intron	ENST00000379561.5	NA	c.631-4041A--G	NOVEL	0.333333	408	NA	NA	NA	NA	NA	NA
293T-G9_L_157556-CEPH1408-H1_L_157493	293T	PARENTAL	MuTect	FOXO1	13	41237722	A	G	NA	intron	ENST00000379561.5	NA	c.630+1998T>C	intron	ENST00000379561.5	NA	c.630+1998T--C	NOVEL	0.08871	124	NA	NA	NA	NA	NA	NA
293T-G9_L_157556-CEPH1408-H1_L_157493	293T	PARENTAL	MuTect	DIS3	13	73355812	C	T	NA	synonymous	ENST00000377767.4	p.Q53Q	c.159G>A	synonymous	ENST00000377767.4	p.Q53Q	c.159G--A	NOVEL	0.267241	116	NA	NA	NA	NA	NA	NA
293T-G9_L_157556-CEPH1408-H1_L_157493	293T	PARENTAL	MuTect	NFKBIA	14	35872426	G	A	rs199877737	synonymous	ENST00000216797.5	p.S159S	c.477C>T	synonymous	ENST00000216797.5	p.S159S	c.477C--T	DBSNP	0.034014	147	NA	NA	NA	NA	NA	NA
293T-G9_L_157556-CEPH1408-H1_L_157493	293T	PARENTAL	MuTect	DOCK8	9	286593	C	A	rs529208	Missense	ENST00000453981.1	p.P97T	c.289C>A	Missense	ENST00000453981.1	p.P97T	c.289C--A	COSMIC	0.42963	270	0.489884	0.414208	3	NA	NA	NA
293T-G9_L_157556-CEPH1408-H1_L_157493	293T	PARENTAL	MuTect	PRSS1	7	142460335	A	G	rs201550522	Missense	ENST00000311737.7	p.K170E	c.508A>G	Missense	ENST00000311737.7	p.K170E	c.508A--G	COSMIC	0.386963	721	NA	NA	35	NA	NA	NA
293T-G9_L_157556-CEPH1408-H1_L_157493	293T	PARENTAL	MuTect	TP53BP1	15	43748304	A	G	rs690367	synonymous	ENST00000263801.3	p.D829D	c.2487T>C	synonymous	ENST00000382044.4	p.D834D	c.2502T--C	DBSNP	0.99697	330	0.303164	0.849614	NA	NA	NA	NA
293T-G9_L_157556-CEPH1408-H1_L_157493	293T	PARENTAL	MuTect	AR	X	66765627	G	A	rs6152	intergenic_variant	NA	NA	NA	synonymous	ENST00000374690.3	p.E213E	c.639G--A	COSMIC	0.366541	532	0.157105	0.602868	9	NA	NA	NA
293T-G9_L_157556-CEPH1408-H1_L_157493	293T	PARENTAL	MuTect	NTRK3	15	88576185	G	C	NA	synonymous	ENST00000360948.2	p.A496A	c.1488C>G	synonymous	ENST00000360948.2	p.A496A	c.1488C--G	NOVEL	0.458861	316	0.355083	0.404816	NA	NA	NA	NA
293T-G9_L_157556-CEPH1408-H1_L_157493	293T	PARENTAL	MuTect	NTRK3	15	88681811	C	T	rs541718777	intron	ENST00000360948.2	NA	c.465-1019G>A	intron	ENST00000360948.2	NA	c.465-1019G--A	DBSNP	0.596154	52	NA	NA	NA	NA	NA	NA
293T-G9_L_157556-CEPH1408-H1_L_157493	293T	PARENTAL	MuTect	NTRK3	15	88684024	G	C	rs554768560	intron	ENST00000360948.2	NA	c.465-3232C>G	intron	ENST00000360948.2	NA	c.465-3232C--G	DBSNP	0.0625	160	NA	NA	NA	NA	NA	NA
293T-G9_L_157556-CEPH1408-H1_L_157493	293T	PARENTAL	MuTect	CRTC3	15	91080107	C	T	NA	intron	ENST00000268184.6	NA	c.133-3164C>T	intron	ENST00000268184.6	NA	c.133-3164C--T	NOVEL	0.053691	447	NA	NA	NA	NA	NA	NA
293T-G9_L_157556-CEPH1408-H1_L_157493	293T	PARENTAL	GATK	PBRM1	3	52676064	AC	A	rs371540287	Splice_Region	ENST00000296302.7	NA	c.996-4delG	Splice_Region	ENST00000394830.3	NA	c.996-4delG	COSMIC	0.3444	241	NA	NA	5	NA	NA	NA
293T-G9_L_157556-CEPH1408-H1_L_157493	293T	PARENTAL	MuTect	TRAF7	16	2225777	G	A	NA	intron	ENST00000326181.6	NA	c.1627-58G>A	intron	ENST00000326181.6	NA	c.1627-58G--A	NOVEL	0.325	320	NA	NA	NA	NA	NA	NA
293T-G9_L_157556-CEPH1408-H1_L_157493	293T	PARENTAL	MuTect	SLX4	16	3656482	C	T	rs8061528	synonymous	ENST00000294008.3	p.A251A	c.753G>A	synonymous	ENST00000294008.3	p.A251A	c.753G--A	DBSNP	0.366013	153	0.203023	0.250114	NA	NA	NA	NA
293T-G9_L_157556-CEPH1408-H1_L_157493	293T	PARENTAL	GATK	ERBB4	2	212285339	AAAAG	A	rs138150601	Splice_Region	ENST00000342788.4	NA	c.2965-7_2965-4delCTTT	Splice_Region	ENST00000342788.4	NA	c.2965-7_2965-4delCTTT	COSMIC	0.3396	212	0.019874	0.342093	1	NA	NA	NA
293T-G9_L_157556-CEPH1408-H1_L_157493	293T	PARENTAL	MuTect	CIITA	16	10971168	C	A	NA	5_prime_UTR	ENST00000324288.8	NA	c.-20C>A	5_prime_UTR	ENST00000324288.8	NA	c.-20C--A	NOVEL	0.058252	206	NA	NA	NA	NA	NA	NA
293T-G9_L_157556-CEPH1408-H1_L_157493	293T	PARENTAL	MuTect	CIITA	16	10988761	A	G	NA	intron	ENST00000324288.8	NA	c.53-378A>G	intron	ENST00000324288.8	NA	c.53-378A--G	NOVEL	0.059322	118	NA	NA	NA	NA	NA	NA
293T-G9_L_157556-CEPH1408-H1_L_157493	293T	PARENTAL	MuTect	CIITA	16	11003985	A	G	NA	intron	ENST00000324288.8	NA	c.2817-60A>G	intron	ENST00000324288.8	NA	c.2817-60A--G	NOVEL	0.074286	175	NA	NA	NA	NA	NA	NA
293T-G9_L_157556-CEPH1408-H1_L_157493	293T	PARENTAL	MuTect	FUS	16	31200581	G	C	NA	intron	ENST00000254108.7	NA	c.936+34G>C	intron	ENST00000254108.7	NA	c.936+34G--C	NOVEL	0.335958	381	NA	NA	NA	NA	NA	NA
293T-G9_L_157556-CEPH1408-H1_L_157493	293T	PARENTAL	MuTect	FUS	16	31202688	T	C	NA	intron	ENST00000254108.7	NA	c.1542-32T>C	intron	ENST00000254108.7	NA	c.1542-32T--C	NOVEL	0.057229	332	NA	NA	NA	NA	NA	NA
293T-G9_L_157556-CEPH1408-H1_L_157493	293T	PARENTAL	MuTect	TP53	17	7577098	T	A	NA	Missense	ENST00000445888.2	p.R280S	c.840A>T	Missense	ENST00000269305.4	p.R280S	c.840A--T	COSMIC	0.302521	357	NA	NA	16	NA	NA	NA
293T-G9_L_157556-CEPH1408-H1_L_157493	293T	PARENTAL	GATK	WHSC1L1	8	38205091	CT	C	NA	Frameshift	ENST00000317025.8	p.S200Afs*20	c.598delA	Frameshift	ENST00000317025.8	p.S200Afs	c.598delA	COSMIC	0.2909	330	NA	NA	1	NA	NA	NA
293T-G9_L_157556-CEPH1408-H1_L_157493	293T	PARENTAL	MuTect	TP53	17	7578146	T	C	rs34949160	intron	ENST00000269305.4	NA	c.672+31A>G	intron	ENST00000269305.4	NA	c.672+31A--G	COSMIC	0.6	250	0.00511628	0.000907853	1	NA	NA	NA
293T-G9_L_157556-CEPH1408-H1_L_157493	293T	PARENTAL	GATK	POLQ	3	121151270	GA	G	NA	Splice_Region	ENST00000264233.5	NA	c.7660-7delT	Splice_Region	ENST00000264233.5	NA	c.7660-7delT	COSMIC	0.2613	222	0.00775758	0.00820825	2	NA	NA	NA
293T-G9_L_157556-CEPH1408-H1_L_157493	293T	PARENTAL	MuTect	RARA	17	38504763	G	T	NA	intron	ENST00000254066.5	NA	c.327+47G>T	intron	ENST00000254066.5	NA	c.327+47G--T	NOVEL	0.076487	353	NA	NA	NA	NA	NA	NA
293T-G9_L_157556-CEPH1408-H1_L_157493	293T	PARENTAL	MuTect	BRCA1	17	41244413	A	G	NA	synonymous	ENST00000357654.3	p.N1045N	c.3135T>C	synonymous	ENST00000471181.2	p.N1045N	c.3135T--C	NOVEL	0.175503	547	NA	NA	NA	NA	NA	NA
293T-G9_L_157556-CEPH1408-H1_L_157493	293T	PARENTAL	MuTect	RNF43	17	56440047	G	A	NA	intron	ENST00000577716.1	NA	c.583-38C>T	intron	ENST00000584437.1	NA	c.583-38C--T	NOVEL	0.498866	441	NA	NA	NA	NA	NA	NA
293T-G9_L_157556-CEPH1408-H1_L_157493	293T	PARENTAL	GATK	ATR	3	142274739	AT	A	NA	Frameshift	ENST00000350721.4	p.I774Yfs*5	c.2320delA	Frameshift	ENST00000350721.4	p.I774Yfs	c.2320delA	COSMIC	0.2422	161	NA	NA	23	NA	NA	NA
293T-G9_L_157556-CEPH1408-H1_L_157493	293T	PARENTAL	MuTect	RPTOR	17	78899318	C	T	rs139775860	intron	ENST00000306801.3	NA	c.2919+38C>T	intron	ENST00000306801.3	NA	c.2919+38C--T	DBSNP	0.244489	499	0.00930233	0.00181736	NA	NA	NA	NA
293T-G9_L_157556-CEPH1408-H1_L_157493	293T	PARENTAL	MuTect	SS18	18	23600187	T	C	NA	intron	ENST00000415083.2	NA	c.1231-1843A>G	intron	ENST00000415083.2	NA	c.1231-1843A--G	NOVEL	0.05	120	NA	NA	NA	NA	NA	NA
293T-G9_L_157556-CEPH1408-H1_L_157493	293T	PARENTAL	MuTect	SMAD4	18	48584816	C	T	NA	synonymous	ENST00000398417.2	p.P298P	c.894C>T	synonymous	ENST00000342988.3	p.P298P	c.894C--T	NOVEL	0.515982	219	NA	NA	NA	NA	NA	NA
293T-G9_L_157556-CEPH1408-H1_L_157493	293T	PARENTAL	GATK	MRE11A	11	94212930	TA	T	NA	Splice_Region	ENST00000323929.3	NA	c.315-4delT	Splice_Region	ENST00000323929.3	NA	c.315-4delT	COSMIC	0.2359	195	0.0306592	0.0279081	2	NA	NA	NA
293T-G9_L_157556-CEPH1408-H1_L_157493	293T	PARENTAL	GATK	ZRSR2	X	15841230	C	CAGCCGG	NA	Inframe_Ins	ENST00000307771.7	p.G438_S439insSR	c.1314_1315insAGCCGG	Inframe_Ins	ENST00000307771.7	p.G438_S439insSR	c.1314_1315insAGCCGG	COSMIC	0.2211	294	0.0142396	0.048	2	NA	NA	NA
293T-G9_L_157556-CEPH1408-H1_L_157493	293T	PARENTAL	MuTect	KEAP1	19	10600442	G	C	rs1048290	synonymous	ENST00000393623.2	p.L471L	c.1413C>G	synonymous	ENST00000171111.5	p.L471L	c.1413C--G	DBSNP	0.997436	390	0.372093	0.684748	NA	NA	NA	NA
293T-G9_L_157556-CEPH1408-H1_L_157493	293T	PARENTAL	GATK	CRTC1	19	18887992	TC	T	NA	intergenic_variant	NA	NA	NA	Frameshift	ENST00000338797.6	p.S588Afs	c.1754delC	COSMIC	0.1304	253	0.00473071	0.00846262	24	NA	NA	NA
293T-G9_L_157556-CEPH1408-H1_L_157493	293T	PARENTAL	GATK	MBD4	3	129155547	CT	C	NA	Frameshift	ENST00000249910.1	p.E314Kfs*4	c.939delA	Frameshift	ENST00000249910.1	p.E314Kfs	c.939delA	COSMIC	0.1098	419	0.00836364	0.013374	10	NA	NA	NA
293T-G9_L_157556-CEPH1408-H1_L_157493	293T	PARENTAL	GATK	HNF1A	12	121432114	CG	C	NA	intergenic_variant	NA	NA	NA	Frameshift	ENST00000257555.6	p.P291Qfs	c.862delG	COSMIC	0.1089	349	0.274976	0.191459	10	NA	NA	NA
293T-G9_L_157556-CEPH1408-H1_L_157493	293T	PARENTAL	GATK	JAK2	9	5126453	AT	A	NA	Splice_Region	ENST00000539801.1	NA	c.3291+8delT	Splice_Region	ENST00000381652.3	NA	c.3291+8delT	COSMIC	0.1019	206	NA	NA	1	NA	NA	NA
293T-G9_L_157556-CEPH1408-H1_L_157493	293T	PARENTAL	MuTect	ALK	2	29420563	A	G	NA	intron	ENST00000389048.3	NA	c.3939-21T>C	intron	ENST00000389048.3	NA	c.3939-21T--C	NOVEL	0.034351	262	NA	NA	NA	NA	NA	NA
293T-G9_L_157556-CEPH1408-H1_L_157493	293T	PARENTAL	MuTect	XPO1	2	61725962	C	T	rs201853401	intron	ENST00000401558.2	NA	c.640-35G>A	intron	ENST00000401558.2	NA	c.640-35G--A	DBSNP	0.714286	140	NA	NA	NA	NA	NA	NA
293T-G9_L_157556-CEPH1408-H1_L_157493	293T	PARENTAL	GATK	RAD50	5	131931451	TA	T	NA	Frameshift	ENST00000265335.6	p.K722Rfs*14	c.2157delA	Frameshift	ENST00000265335.6	p.K722Rfs	c.2157delA	COSMIC	0.098	255	NA	NA	19	NA	NA	NA
293T-G9_L_157556-CEPH1408-H1_L_157493	293T	PARENTAL	MuTect	NFE2L2	2	178097330	T	C	NA	intron	ENST00000397062.3	NA	c.403-19A>G	3_prime_UTR	ENST00000423513.1	NA	c.	NOVEL	0.069106	246	NA	NA	NA	NA	NA	NA
293T-G9_L_157556-CEPH1408-H1_L_157493	293T	PARENTAL	MuTect	SF3B1	2	198283364	C	G	rs138330846	intron	ENST00000335508.6	NA	c.416-52G>C	intron	ENST00000335508.6	NA	c.416-52G--C	DBSNP	0.293478	92	0.0073625	0.00113037	NA	NA	NA	NA
293T-G9_L_157556-CEPH1408-H1_L_157493	293T	PARENTAL	MuTect	KDM5C	X	53226043	G	A	NA	Missense	ENST00000375401.3	p.R936C	c.2806C>T	Missense	ENST00000375401.3	p.R936C	c.2806C--T	COSMIC	0.087671	365	NA	NA	2	NA	NA	NA
293T-G9_L_157556-CEPH1408-H1_L_157493	293T	PARENTAL	MuTect	CASP8	2	202149585	C	A	NA	synonymous	ENST00000432109.2	p.P283P	c.849C>A	synonymous	ENST00000358485.4	p.P342P	c.1026C--A	NOVEL	0.066007	303	NA	NA	NA	NA	NA	NA
293T-G9_L_157556-CEPH1408-H1_L_157493	293T	PARENTAL	MuTect	ERBB4	2	212570071	G	A	rs55923663	synonymous	ENST00000342788.4	p.N390N	c.1170C>T	synonymous	ENST00000342788.4	p.N390N	c.1170C--T	COSMIC	0.613139	137	0.00139535	0.000226963	1	NA	NA	NA
293T-G9_L_157556-CEPH1408-H1_L_157493	293T	PARENTAL	MuTect	GNAS	20	57484989	G	A	NA	intron	ENST00000371085.3	NA	c.840-17G>A	intron	ENST00000371100.4	NA	c.2769-17G--A	NOVEL	0.299505	404	NA	NA	NA	NA	NA	NA
293T-G9_L_157556-CEPH1408-H1_L_157493	293T	PARENTAL	MuTect	CDH4	20	60485627	C	T	rs2427240	synonymous	ENST00000360469.5	p.D446D	c.1338C>T	synonymous	ENST00000360469.5	p.D446D	c.1338C--T	DBSNP	1	443	0.942209	0.610985	NA	NA	NA	NA
293T-G9_L_157556-CEPH1408-H1_L_157493	293T	PARENTAL	MuTect	RUNX1	21	36209353	C	T	NA	intron	ENST00000344691.4	NA	c.533-2455G>A	intron	ENST00000300305.3	NA	c.614-2455G--A	NOVEL	0.042705	281	NA	NA	NA	NA	NA	NA
293T-G9_L_157556-CEPH1408-H1_L_157493	293T	PARENTAL	MuTect	RUNX1	21	36218322	G	A	rs192263858	intron	ENST00000344691.4	NA	c.533-11424C>T	intron	ENST00000300305.3	NA	c.614-11424C--T	DBSNP	0.779412	204	NA	NA	NA	NA	NA	NA
293T-G9_L_157556-CEPH1408-H1_L_157493	293T	PARENTAL	MuTect	RUNX1	21	36221631	A	T	NA	intron	ENST00000344691.4	NA	c.532+10140T>A	intron	ENST00000300305.3	NA	c.613+10140T--A	NOVEL	0.8	5	NA	NA	NA	NA	NA	NA
293T-G9_L_157556-CEPH1408-H1_L_157493	293T	PARENTAL	MuTect	RUNX1	21	36221632	T	A	NA	intron	ENST00000344691.4	NA	c.532+10139A>T	intron	ENST00000300305.3	NA	c.613+10139A--T	NOVEL	0.8	5	NA	NA	NA	NA	NA	NA
293T-G9_L_157556-CEPH1408-H1_L_157493	293T	PARENTAL	MuTect	RUNX1	21	36223208	G	C	NA	intron	ENST00000344691.4	NA	c.532+8563C>G	intron	ENST00000300305.3	NA	c.613+8563C--G	NOVEL	0.271889	217	NA	NA	NA	NA	NA	NA
293T-G9_L_157556-CEPH1408-H1_L_157493	293T	PARENTAL	MuTect	RUNX1	21	36225138	A	G	NA	intron	ENST00000344691.4	NA	c.532+6633T>C	intron	ENST00000300305.3	NA	c.613+6633T--C	NOVEL	0.036145	332	NA	NA	NA	NA	NA	NA
293T-G9_L_157556-CEPH1408-H1_L_157493	293T	PARENTAL	MuTect	RUNX1	21	36227036	G	A	NA	intron	ENST00000344691.4	NA	c.532+4735C>T	intron	ENST00000300305.3	NA	c.613+4735C--T	NOVEL	0.064516	310	NA	NA	NA	NA	NA	NA
293T-G9_L_157556-CEPH1408-H1_L_157493	293T	PARENTAL	MuTect	POLE	12	133254220	G	A	NA	Missense	ENST00000320574.5	p.R222C	c.664C>T	Missense	ENST00000320574.5	p.R222C	c.664C--T	COSMIC	0.084314	510	NA	NA	1	NA	NA	NA
293T-G9_L_157556-CEPH1408-H1_L_157493	293T	PARENTAL	MuTect	TMPRSS2	21	42860976	A	G	NA	intron	ENST00000458356.1	NA	c.325+458T>C	intron	ENST00000398585.3	NA	c.436+458T--C	NOVEL	0.044077	363	NA	NA	NA	NA	NA	NA
293T-G9_L_157556-CEPH1408-H1_L_157493	293T	PARENTAL	MuTect	TMPRSS2	21	42863754	G	A	NA	intron	ENST00000332149.5	NA	c.239-2234C>T	intron	ENST00000398585.3	NA	c.350-2234C--T	NOVEL	0.073427	286	NA	NA	NA	NA	NA	NA
293T-G9_L_157556-CEPH1408-H1_L_157493	293T	PARENTAL	GATK	RBBP8	18	20572852	GA	G	NA	Frameshift	ENST00000399722.2	p.K357Nfs*3	c.1063delA	Frameshift	ENST00000399722.2	p.K357Nfs	c.1063delA	COSMIC	0.0828	314	NA	NA	6	NA	NA	NA
293T-G9_L_157556-CEPH1408-H1_L_157493	293T	PARENTAL	GATK	PBRM1	3	52676063	TAC	T	NA	Splice_Region	ENST00000296302.7	NA	c.996-4_996-3delGT	Splice_Region	ENST00000394830.3	NA	c.996-4_996-3delGT	COSMIC	0.0823	243	NA	NA	1	NA	NA	NA
293T-G9_L_157556-CEPH1408-H1_L_157493	293T	PARENTAL	GATK	SMO	7	128852003	AC	A	NA	Frameshift	ENST00000249373.3	p.P694Lfs*82	c.2076delC	Frameshift	ENST00000249373.3	p.P694Lfs	c.2076delC	COSMIC	0.0755	159	NA	NA	6	NA	NA	NA
293T-G9_L_157556-CEPH1408-H1_L_157493	293T	PARENTAL	GATK	PRKDC	8	48868517	TA	T	rs567466258	intergenic_variant	NA	NA	NA	intron	ENST00000314191.2	NA	c.325-10delT	COSMIC	0.0727	55	0.0122202	0.0118088	1	NA	NA	NA
293T-G9_L_157556-CEPH1408-H1_L_157493	293T	PARENTAL	MuTect	PPARG	3	12420878	A	G	NA	intron	ENST00000287820.6	NA	c.83-325A>G	intron	ENST00000287820.6	NA	c.83-325A--G	NOVEL	0.1	170	NA	NA	NA	NA	NA	NA
293T-G9_L_157556-CEPH1408-H1_L_157493	293T	PARENTAL	MuTect	RAF1	3	12648919	G	A	NA	intron	ENST00000251849.4	NA	c.582-1121C>T	intron	ENST00000251849.4	NA	c.582-1121C--T	NOVEL	0.37931	29	NA	NA	NA	NA	NA	NA
293T-G9_L_157556-CEPH1408-H1_L_157493	293T	PARENTAL	MuTect	COL7A1	3	48608315	C	T	NA	synonymous	ENST00000328333.8	p.Q2417Q	c.7251G>A	synonymous	ENST00000328333.8	p.Q2417Q	c.7251G--A	NOVEL	0.5	422	NA	NA	NA	NA	NA	NA
293T-G9_L_157556-CEPH1408-H1_L_157493	293T	PARENTAL	MuTect	COL7A1	3	48623879	A	G	NA	synonymous	ENST00000328333.8	p.L1146L	c.3436T>C	synonymous	ENST00000328333.8	p.L1146L	c.3436T--C	NOVEL	0.05314	621	NA	NA	NA	NA	NA	NA
293T-G9_L_157556-CEPH1408-H1_L_157493	293T	PARENTAL	MuTect	COL7A1	3	48627704	A	T	NA	synonymous	ENST00000328333.8	p.A664A	c.1992T>A	synonymous	ENST00000328333.8	p.A664A	c.1992T--A	NOVEL	0.275591	381	NA	NA	NA	NA	NA	NA
293T-G9_L_157556-CEPH1408-H1_L_157493	293T	PARENTAL	MuTect	PBRM1	3	52643685	T	C	rs3755806	synonymous	ENST00000296302.7	p.T737T	c.2211A>G	synonymous	ENST00000394830.3	p.T737T	c.2211A--G	DBSNP	1	500	0.408837	0.174989	NA	NA	NA	NA
293T-G9_L_157556-CEPH1408-H1_L_157493	293T	PARENTAL	GATK	FANCB	X	14868798	TA	T	rs202067682	Splice_Region	ENST00000324138.3	NA	c.1327-3delT	Splice_Region	ENST00000398334.1	NA	c.1327-3delT	COSMIC	0.0682	132	0.04197	0.128073	5	NA	NA	NA
293T-G9_L_157556-CEPH1408-H1_L_157493	293T	PARENTAL	GATK	FBXW7	4	153268226	AC	A	rs370159630	Splice_Region	ENST00000603548.1	NA	c.585-4delG	Splice_Region	ENST00000281708.4	NA	c.585-4delG	COSMIC	0.0616	276	NA	NA	1	NA	NA	NA
293T-G9_L_157556-CEPH1408-H1_L_157493	293T	PARENTAL	MuTect	ATR	3	142203938	A	G	NA	intron	ENST00000350721.4	NA	c.6221+44T>C	intron	ENST00000350721.4	NA	c.6221+44T--C	NOVEL	0.03653	219	NA	NA	NA	NA	NA	NA
293T-G9_L_157556-CEPH1408-H1_L_157493	293T	PARENTAL	GATK	HNF1A	12	121432116	G	GC	NA	intergenic_variant	NA	NA	NA	Frameshift	ENST00000257555.6	p.P289Afs	c.863_864insC	COSMIC	0.0576	347	NA	NA	4	NA	NA	NA
293T-G9_L_157556-CEPH1408-H1_L_157493	293T	PARENTAL	MuTect	NEIL3	4	178274694	T	G	rs10007075	synonymous	ENST00000264596.3	p.V424V	c.1272T>G	synonymous	ENST00000264596.3	p.V424V	c.1272T--G	DBSNP	0.996732	306	0.754186	0.501362	NA	NA	NA	NA
293T-G9_L_157556-CEPH1408-H1_L_157493	293T	PARENTAL	MuTect	FAT1	4	187540582	A	G	NA	synonymous	ENST00000441802.2	p.N2386N	c.7158T>C	synonymous	ENST00000441802.2	p.N2386N	c.7158T--C	NOVEL	0.096875	320	NA	NA	NA	NA	NA	NA
293T-G9_L_157556-CEPH1408-H1_L_157493	293T	PARENTAL	MuTect	FAT1	4	187557901	C	T	NA	synonymous	ENST00000441802.2	p.P1270P	c.3810G>A	synonymous	ENST00000441802.2	p.P1270P	c.3810G--A	COSMIC	0.031056	322	NA	NA	1	NA	NA	NA
293T-G9_L_157556-CEPH1408-H1_L_157493	293T	PARENTAL	GATK	SUZ12	17	30302736	AT	A	NA	Splice_Region	ENST00000322652.5	NA	c.823+5delT	Splice_Region	ENST00000322652.5	NA	c.823+5delT	COSMIC	0.0567	141	0.0297258	0.0359168	1	NA	NA	NA
293T-G9_L_157556-CEPH1408-H1_L_157493	293T	PARENTAL	MuTect	APC	5	112175770	G	A	rs41115	synonymous	ENST00000257430.4	p.T1493T	c.4479G>A	synonymous	ENST00000457016.1	p.T1493T	c.4479G--A	DBSNP	0.995506	445	0.616744	0.526579	NA	NA	NA	NA
293T-G9_L_157556-CEPH1408-H1_L_157493	293T	PARENTAL	MuTect	APC	5	112176559	T	G	rs866006	synonymous	ENST00000457016.1	p.S1756S	c.5268T>G	synonymous	ENST00000457016.1	p.S1756S	c.5268T--G	DBSNP	1	388	0.618632	0.528156	NA	NA	NA	NA
293T-G9_L_157556-CEPH1408-H1_L_157493	293T	PARENTAL	GATK	DOCK8	9	405014	CT	C	NA	Frameshift	ENST00000453981.1	p.F1113Lfs*2	c.3332delT	Frameshift	ENST00000453981.1	p.F1113Lfs	c.3332delT	COSMIC	0.0554	289	NA	NA	7	NA	NA	NA
293T-G9_L_157556-CEPH1408-H1_L_157493	293T	PARENTAL	GATK	PPARG	3	12422996	TA	T	NA	Splice_Region	ENST00000287820.6	NA	c.480+7delA	Splice_Region	ENST00000287820.6	NA	c.480+7delA	COSMIC	0.0508	256	NA	NA	1	NA	NA	NA
293T-G9_L_157556-CEPH1408-H1_L_157493	293T	PARENTAL	MuTect	JAK1	1	65339088	G	A	NA	Missense	ENST00000342505.4	p.L150F	c.448C>T	Missense	ENST00000342505.4	p.L150F	c.448C--T	COSMIC	0.030418	789	NA	NA	1	NA	NA	NA
293T-G9_L_157556-CEPH1408-H1_L_157493	293T	PARENTAL	MuTect	TET1	10	70332862	C	T	rs12221107	Missense	ENST00000373644.4	p.A256V	c.767C>T	Missense	ENST00000373644.4	p.A256V	c.767C--T	DBSNP	0.997996	499	0.0767442	0.0174762	NA	NA	NA	NA
293T-G9_L_157556-CEPH1408-H1_L_157493	293T	PARENTAL	MuTect	ERCC6	10	50678369	T	C	rs2228527	Missense	ENST00000355832.5	p.R1213G	c.3637A>G	Missense	ENST00000355832.5	p.R1213G	c.3637A--G	DBSNP	0.995381	433	0.217442	0.156151	NA	NA	NA	NA
293T-G9_L_157556-CEPH1408-H1_L_157493	293T	PARENTAL	MuTect	BRD3	9	136915695	G	A	rs34609592	Missense	ENST00000303407.7	p.A172V	c.515C>T	Missense	ENST00000303407.7	p.A172V	c.515C--T	DBSNP	0.754717	106	0.0112817	0.00113482	NA	NA	NA	NA
293T-G9_L_157556-CEPH1408-H1_L_157493	293T	PARENTAL	MuTect	ROS1	6	117646089	T	C	NA	intron	ENST00000368508.3	NA	c.5558-511A>G	intron	ENST00000368508.3	NA	c.5558-511A--G	NOVEL	0.058824	187	NA	NA	NA	NA	NA	NA
293T-G9_L_157556-CEPH1408-H1_L_157493	293T	PARENTAL	MuTect	ROS1	6	117650163	A	G	NA	intron	ENST00000368508.3	NA	c.5366+329T>C	intron	ENST00000368508.3	NA	c.5366+329T--C	NOVEL	0.064	250	NA	NA	NA	NA	NA	NA
293T-G9_L_157556-CEPH1408-H1_L_157493	293T	PARENTAL	MuTect	ESR1	6	152047506	G	T	NA	intron	ENST00000440973.1	NA	c.-71+24366G>T	intron	ENST00000440973.1	NA	c.-71+24366G--T	NOVEL	0.416667	12	NA	NA	NA	NA	NA	NA
293T-G9_L_157556-CEPH1408-H1_L_157493	293T	PARENTAL	MuTect	ESR1	6	152060657	T	G	NA	intron	ENST00000440973.1	NA	c.-71+37517T>G	intron	ENST00000440973.1	NA	c.-71+37517T--G	NOVEL	0.030769	390	NA	NA	NA	NA	NA	NA
293T-G9_L_157556-CEPH1408-H1_L_157493	293T	PARENTAL	MuTect	ESR1	6	152062833	T	C	NA	intron	ENST00000440973.1	NA	c.-71+39693T>C	intron	ENST00000440973.1	NA	c.-71+39693T--C	NOVEL	0.052632	95	NA	NA	NA	NA	NA	NA
293T-G9_L_157556-CEPH1408-H1_L_157493	293T	PARENTAL	MuTect	ESR1	6	152107264	G	A	NA	intron	ENST00000440973.1	NA	c.-70-21714G>A	intron	ENST00000440973.1	NA	c.-70-21714G--A	NOVEL	0.042929	396	NA	NA	NA	NA	NA	NA
293T-G9_L_157556-CEPH1408-H1_L_157493	293T	PARENTAL	MuTect	ESR1	6	152116131	G	T	NA	intron	ENST00000440973.1	NA	c.-70-12847G>T	intron	ENST00000440973.1	NA	c.-70-12847G--T	NOVEL	0.035191	341	NA	NA	NA	NA	NA	NA
293T-G9_L_157556-CEPH1408-H1_L_157493	293T	PARENTAL	MuTect	ESR1	6	152122125	T	A	rs143670564	intron	ENST00000440973.1	NA	c.-70-6853T>A	intron	ENST00000440973.1	NA	c.-70-6853T--A	DBSNP	0.037736	371	NA	NA	NA	NA	NA	NA
293T-G9_L_157556-CEPH1408-H1_L_157493	293T	PARENTAL	MuTect	ARID1B	6	157525100	C	T	NA	synonymous	ENST00000350026.5	p.D1652D	c.4956C>T	synonymous	ENST00000346085.5	p.D1665D	c.4995C--T	NOVEL	0.217456	676	NA	NA	NA	NA	NA	NA
293T-G9_L_157556-CEPH1408-H1_L_157493	293T	PARENTAL	MuTect	CARD11	7	2951824	A	G	rs2301921	synonymous	ENST00000396946.4	p.I1042I	c.3126T>C	synonymous	ENST00000396946.4	p.I1042I	c.3126T--C	COSMIC	0.989691	291	0.0162791	0.128461	4	NA	NA	NA
293T-G9_L_157556-CEPH1408-H1_L_157493	293T	PARENTAL	MuTect	CARD11	7	2977646	G	A	NA	synonymous	ENST00000396946.4	p.D346D	c.1038C>T	synonymous	ENST00000396946.4	p.D346D	c.1038C--T	NOVEL	0.048571	350	NA	NA	NA	NA	NA	NA
293T-G9_L_157556-CEPH1408-H1_L_157493	293T	PARENTAL	MuTect	PMS2	7	6043535	G	T	NA	intron	ENST00000265849.7	NA	c.250+68C>A	intron	ENST00000265849.7	NA	c.250+68C--A	NOVEL	0.239024	205	NA	NA	NA	NA	NA	NA
293T-G9_L_157556-CEPH1408-H1_L_157493	293T	PARENTAL	MuTect	BRCA2	13	32914592	C	T	rs1799954	intergenic_variant	NA	NA	NA	Missense	ENST00000544455.1	p.R2034C	c.6100C--T	DBSNP	0.619195	323	0.00511747	0.00181571	NA	NA	NA	NA
293T-G9_L_157556-CEPH1408-H1_L_157493	293T	PARENTAL	MuTect	CCDC107	9	35657962	G	A	rs193117694	intergenic_variant	NA	NA	NA	upstream_gene	ENST00000426546	NA	NA	DBSNP	0.610738	298	NA	NA	NA	NA	NA	NA
293T-G9_L_157556-CEPH1408-H1_L_157493	293T	PARENTAL	MuTect	SLX4	16	3656525	C	T	rs138615800	Missense	ENST00000294008.3	p.R237Q	c.710G>A	Missense	ENST00000294008.3	p.R237Q	c.710G--A	DBSNP	0.607287	247	0.00476744	0.0179791	NA	NA	NA	NA
293T-G9_L_157556-CEPH1408-H1_L_157493	293T	PARENTAL	MuTect	BLM	15	91354521	G	A	rs7167216	Missense	ENST00000355112.3	p.V1321I	c.3961G>A	Missense	ENST00000355112.3	p.V1321I	c.3961G--A	DBSNP	0.480769	416	0.0664262	0.0928116	NA	NA	NA	NA
293T-G9_L_157556-CEPH1408-H1_L_157493	293T	PARENTAL	MuTect	PTK2B	8	27293865	C	T	rs7005936	Splice_Region	ENST00000397501.1	p.H447H	c.1341C>T	Splice_Region	ENST00000397501.1	p.H447H	c.1341C--T	DBSNP	0.45583	283	0.394884	0.444621	NA	NA	NA	NA
293T-G9_L_157556-CEPH1408-H1_L_157493	293T	PARENTAL	MuTect	FANCA	16	89805472	A	C	rs553145380	intron	ENST00000389301.3	NA	c.4167+69T>G	Missense	ENST00000561722.1	p.N129K	c.387T--G	DBSNP	0.684492	374	NA	NA	NA	NA	NA	NA
293T-G9_L_157556-CEPH1408-H1_L_157493	293T	PARENTAL	MuTect	WRN	8	31030472	T	C	rs143460277	intron	ENST00000298139.5	NA	c.4192-39T>C	intron	ENST00000298139.5	NA	c.4192-39T--C	DBSNP	0.474359	78	0.00220982	0.000907853	NA	NA	NA	NA
293T-G9_L_157556-CEPH1408-H1_L_157493	293T	PARENTAL	MuTect	NRG1	8	32487444	A	G	rs562790190	intron	ENST00000405005.3	NA	c.502+13041A>G	intron	ENST00000356819.4	NA	c.502+13041A--G	DBSNP	0.5	32	NA	NA	NA	NA	NA	NA
293T-G9_L_157556-CEPH1408-H1_L_157493	293T	PARENTAL	MuTect	NRG1	8	32501971	C	T	NA	intron	ENST00000405005.3	NA	c.502+27568C>T	intron	ENST00000356819.4	NA	c.502+27568C--T	NOVEL	0.07377	122	NA	NA	NA	NA	NA	NA
293T-G9_L_157556-CEPH1408-H1_L_157493	293T	PARENTAL	MuTect	NRG1	8	32512982	C	T	NA	intron	ENST00000405005.3	NA	c.502+38579C>T	intron	ENST00000356819.4	NA	c.502+38579C--T	NOVEL	0.518519	54	NA	NA	NA	NA	NA	NA
293T-G9_L_157556-CEPH1408-H1_L_157493	293T	PARENTAL	MuTect	NRG1	8	32526468	A	G	NA	intron	ENST00000405005.3	NA	c.502+52065A>G	intron	ENST00000356819.4	NA	c.502+52065A--G	NOVEL	0.145455	55	NA	NA	NA	NA	NA	NA
293T-G9_L_157556-CEPH1408-H1_L_157493	293T	PARENTAL	MuTect	NRG1	8	32543606	C	A	rs557933497	intron	ENST00000405005.3	NA	c.503-41861C>A	intron	ENST00000356819.4	NA	c.503-41861C--A	DBSNP	0.404255	47	NA	NA	NA	NA	NA	NA
293T-G9_L_157556-CEPH1408-H1_L_157493	293T	PARENTAL	MuTect	NRG1	8	32543852	G	T	NA	intron	ENST00000405005.3	NA	c.503-41615G>T	intron	ENST00000356819.4	NA	c.503-41615G--T	NOVEL	0.539474	76	NA	NA	NA	NA	NA	NA
293T-G9_L_157556-CEPH1408-H1_L_157493	293T	PARENTAL	MuTect	NRG1	8	32551793	A	G	rs539895014	intron	ENST00000405005.3	NA	c.503-33674A>G	intron	ENST00000356819.4	NA	c.503-33674A--G	DBSNP	0.458333	48	NA	NA	NA	NA	NA	NA
293T-G9_L_157556-CEPH1408-H1_L_157493	293T	PARENTAL	MuTect	KAT6A	8	41790067	G	A	NA	synonymous	ENST00000406337.1	p.L1891L	c.5671C>T	synonymous	ENST00000396930.3	p.L1891L	c.5671C--T	NOVEL	0.308411	642	NA	NA	NA	NA	NA	NA
293T-G9_L_157556-CEPH1408-H1_L_157493	293T	PARENTAL	MuTect	DOCK8	9	271638	C	T	rs506121	Missense	ENST00000453981.1	p.A22V	c.65C>T	Missense	ENST00000453981.1	p.A22V	c.65C--T	DBSNP	0.424837	153	0.330295	0.29263	NA	NA	NA	NA
293T-G9_L_157556-CEPH1408-H1_L_157493	293T	PARENTAL	MuTect	CCDC107	9	35657981	T	C	rs572081363	intergenic_variant	NA	NA	NA	upstream_gene	ENST00000426546	NA	NA	DBSNP	0.377289	273	NA	NA	NA	NA	NA	NA
293T-G9_L_157556-CEPH1408-H1_L_157493	293T	PARENTAL	GATK	SETBP1	18	42456670	C	CTCTT	rs3085861	intron	ENST00000282030.5	NA	c.540+7422_540+7423insTCTT	Frameshift	ENST00000426838.4	p.T228Sfs	c.681_682insTCTT	DBSNP	0.4899	247	0.539679	0.52425	NA	NA	NA	NA
293T-G9_L_157556-CEPH1408-H1_L_157493	293T	PARENTAL	MuTect	RAD54B	8	95419698	A	G	rs2291439	synonymous	ENST00000336148.5	p.N250N	c.750T>C	synonymous	ENST00000336148.5	p.N250N	c.750T--C	DBSNP	0.307393	257	0.365116	0.353382	NA	NA	NA	NA
293T-G9_L_157556-CEPH1408-H1_L_157493	293T	PARENTAL	MuTect	C9orf66	9	214908	T	C	rs62533313	5_prime_UTR	ENST00000453981.1	p.R163R	c.-69T>C	synonymous	ENST00000382387.2	p.R163R	c.489A--G	COSMIC	0.476923	65	0.0884409	0.10314	1	NA	NA	NA
293T-G9_L_157556-CEPH1408-H1_L_157493	293T	PARENTAL	MuTect	TP53	17	7579472	G	C	rs1042522	Missense	ENST00000445888.2	p.P72R	c.215C>G	Missense	ENST00000269305.4	p.P72R	c.215C--G	DBSNP	0.33829	269	0.745233	0.405086	NA	NA	NA	NA
293T-G9_L_157556-CEPH1408-H1_L_157493	293T	PARENTAL	GATK	GNAS	20	57430462	T	TG	rs201506831	intergenic_variant	NA	NA	NA	intron	ENST00000371100.4	NA	c.2068+74_2068+75insG	DBSNP	0.3276	58	NA	NA	NA	NA	NA	NA
293T-G9_L_157556-CEPH1408-H1_L_157493	293T	PARENTAL	MuTect	NBN	8	90990479	C	G	rs1805794	Missense	ENST00000265433.3	p.E185Q	c.553G>C	Missense	ENST00000265433.3	p.E185Q	c.553G--C	DBSNP	0.300546	183	0.313605	0.233772	NA	NA	NA	NA
293T-G9_L_157556-CEPH1408-H1_L_157493	293T	PARENTAL	MuTect	DOCK8	9	421032	C	G	rs2297079	synonymous	ENST00000453981.1	p.L1369L	c.4107C>G	synonymous	ENST00000453981.1	p.L1369L	c.4107C--G	COSMIC	0.537037	162	0.613372	0.168407	3	NA	NA	NA
293T-G9_L_157556-CEPH1408-H1_L_157493	293T	PARENTAL	MuTect	DOCK8	9	441952	G	A	rs1887957	synonymous	ENST00000453981.1	p.E1811E	c.5433G>A	synonymous	ENST00000453981.1	p.E1811E	c.5433G--A	COSMIC	0.465	200	0.815349	0.601453	1	NA	NA	NA
293T-G9_L_157556-CEPH1408-H1_L_157493	293T	PARENTAL	MuTect	FLT1	13	28885760	G	A	rs140861115	Missense	ENST00000282397.4	p.P1201L	c.3602C>T	Missense	ENST00000282397.4	p.P1201L	c.3602C--T	DBSNP	0.27027	185	0.00406977	0.000453926	NA	NA	NA	NA
293T-G9_L_157556-CEPH1408-H1_L_157493	293T	PARENTAL	MuTect	CDKN2A	9	21968199	C	G	rs11515	3_prime_UTR	ENST00000304494.5	NA	c.*29G>C	3_prime_UTR	ENST00000498124.1	NA	c.	COSMIC	0.996109	257	0.854767	0.838175	1	NA	NA	NA
293T-G9_L_157556-CEPH1408-H1_L_157493	293T	PARENTAL	MuTect	ERG	21	39807383	C	T	rs185689633	intergenic_variant	NA	NA	NA	intron	ENST00000417133.2	NA	c.257+9944G--A	DBSNP	0.268608	309	NA	NA	NA	NA	NA	NA
293T-G9_L_157556-CEPH1408-H1_L_157493	293T	PARENTAL	GATK	PRKDC	8	48701620	GA	G	rs34211555	intergenic_variant	NA	NA	NA	intron	ENST00000314191.2	NA	c.10756-11delT	DBSNP	0.0535	243	NA	NA	NA	NA	NA	NA
293T-G9_L_157556-CEPH1408-H1_L_157493	293T	PARENTAL	MuTect	FANCE	6	35434099	G	A	rs377415237	Missense	ENST00000229769.2	p.A530T	c.1588G>A	Missense	ENST00000229769.2	p.A530T	c.1588G--A	DBSNP	0.038462	338	0.000116279	0.000226963	NA	NA	NA	NA
293T-G9_L_157556-CEPH1408-H1_L_157493	293T	PARENTAL	MuTect	PAX5	9	36840654	C	T	NA	intron	ENST00000358127.4	NA	c.1100-21G>A	intron	ENST00000358127.4	NA	c.1100-21G--A	NOVEL	0.303226	155	NA	NA	NA	NA	NA	NA
293T-G9_L_157556-CEPH1408-H1_L_157493	293T	PARENTAL	MuTect	FANCC	9	97873677	C	T	NA	intron	ENST00000375305.1	NA	c.1329+68G>A	intron	ENST00000289081.3	NA	c.1329+68G--A	NOVEL	0.053476	374	NA	NA	NA	NA	NA	NA
293T-G9_L_157556-CEPH1408-H1_L_157493	293T	PARENTAL	MuTect	NSD1	5	176636655	A	C	NA	Missense	ENST00000439151.2	p.S419R	c.1255A>C	Missense	ENST00000439151.2	p.S419R	c.1255A--C	NOVEL	0.485612	278	NA	NA	NA	NA	NA	NA
293T-G9_L_157556-CEPH1408-H1_L_157493	293T	PARENTAL	MuTect	GNA11	19	3110198	A	G	NA	Missense	ENST00000078429.4	p.H63R	c.188A>G	Missense	ENST00000078429.4	p.H63R	c.188A--G	NOVEL	0.364326	527	NA	NA	NA	NA	NA	NA
293T-G9_L_157556-CEPH1408-H1_L_157493	293T	PARENTAL	MuTect	BRD3	9	136913355	T	C	rs464826	synonymous	ENST00000303407.7	p.L312L	c.936A>G	synonymous	ENST00000303407.7	p.L312L	c.936A--G	COSMIC	0.674074	135	0.651395	0.817666	1	NA	NA	NA
293T-G9_L_157556-CEPH1408-H1_L_157493	293T	PARENTAL	MuTect	BRD3	9	136915508	C	T	rs2301576	synonymous	ENST00000303407.7	p.P234P	c.702G>A	synonymous	ENST00000303407.7	p.P234P	c.702G--A	COSMIC	0.316239	117	0.100256	0.0276895	2	NA	NA	NA
293T-G9_L_157556-CEPH1408-H1_L_157493	293T	PARENTAL	MuTect	CRTC1	19	18840889	C	G	NA	intergenic_variant	NA	NA	NA	intron	ENST00000338797.6	NA	c.127-12831C--G	NOVEL	0.352174	230	NA	NA	NA	NA	NA	NA
293T-G9_L_157556-CEPH1408-H1_L_157493	293T	PARENTAL	MuTect	NOTCH1	9	139391636	G	A	rs2229974	synonymous	ENST00000277541.6	p.D2185D	c.6555C>T	synonymous	ENST00000277541.6	p.D2185D	c.6555C--T	COSMIC	0.997831	461	0.553266	0.636051	3	NA	NA	NA
293T-G9_L_157556-CEPH1408-H1_L_157493	293T	PARENTAL	MuTect	NOTCH1	9	139407932	A	G	rs2229971	synonymous	ENST00000277541.6	p.N755N	c.2265T>C	synonymous	ENST00000277541.6	p.N755N	c.2265T--C	COSMIC	0.331731	416	0.285831	0.615578	1	NA	NA	NA
293T-G9_L_157556-CEPH1408-H1_L_157493	293T	PARENTAL	GATK	MDM4	1	204507120	GT	G	NA	intron	ENST00000367182.3	NA	c.412-216delT	Splice_Donor	ENST00000367179.3	NA	c.78+2delT	NOVEL	0.371	496	0.0155478	0.00576107	NA	NA	NA	NA
293T-G9_L_157556-CEPH1408-H1_L_157493	293T	PARENTAL	MuTect	ZRSR2	X	15821746	G	A	NA	intron	ENST00000307771.7	NA	c.204-65G>A	intron	ENST00000307771.7	NA	c.204-65G--A	NOVEL	0.150685	73	NA	NA	NA	NA	NA	NA
293T-G9_L_157556-CEPH1408-H1_L_157493	293T	PARENTAL	MuTect	RBM10	X	47004820	G	A	NA	5_prime_UTR	ENST00000377604.3	NA	c.-190G>A	5_prime_UTR	ENST00000377604.3	NA	c.-190G--A	NOVEL	0.285714	14	NA	NA	NA	NA	NA	NA
293T-G9_L_157556-CEPH1408-H1_L_157493	293T	PARENTAL	MuTect	RBM10	X	47045138	A	C	NA	synonymous	ENST00000377604.3	p.R793R	c.2379A>C	synonymous	ENST00000377604.3	p.R793R	c.2379A--C	NOVEL	0.586705	346	0.000148633	0	NA	NA	NA	NA
293T-G9_L_157556-CEPH1408-H1_L_157493	293T	PARENTAL	MuTect	TFE3	X	48888074	T	C	NA	synonymous	ENST00000315869.7	p.V441V	c.1323A>G	synonymous	ENST00000315869.7	p.V441V	c.1323A--G	COSMIC	1	225	0.527497	0.0798122	1	NA	NA	NA
293T-G9_L_157556-CEPH1408-H1_L_157493	293T	PARENTAL	MuTect	KDM5C	X	53222224	G	T	NA	synonymous	ENST00000375401.3	p.P1536P	c.4608C>A	synonymous	ENST00000375401.3	p.P1536P	c.4608C--A	NOVEL	0.091667	120	NA	NA	NA	NA	NA	NA
293T-G9_L_157556-CEPH1408-H1_L_157493	293T	PARENTAL	MuTect	PRKDC	8	48752718	A	G	NA	intergenic_variant	NA	NA	NA	Missense	ENST00000314191.2	p.I2437T	c.7310T--C	NOVEL	0.346154	208	NA	NA	NA	NA	NA	NA
293T-G9_L_157556-CEPH1408-H1_L_157493	293T	PARENTAL	MuTect	MLH3	14	75513863	G	C	NA	Missense	ENST00000556740.1	p.F832L	c.2496C>G	Missense	ENST00000355774.2	p.F832L	c.2496C--G	NOVEL	0.334831	445	NA	NA	NA	NA	NA	NA
293T-G9_L_157556-CEPH1408-H1_L_157493	293T	PARENTAL	MuTect	MED12	X	70349947	A	C	rs5030619	synonymous	ENST00000374080.3	p.P1310P	c.3930A>C	synonymous	ENST00000374080.3	p.P1310P	c.3930A--C	DBSNP	0.558974	585	0.317622	0.0570949	NA	NA	NA	NA
293T-G9_L_157556-CEPH1408-H1_L_157493	293T	PARENTAL	GATK	CRTC1	19	18845336	GA	G	NA	intergenic_variant	NA	NA	NA	intron	ENST00000338797.6	NA	c.127-8383delA	NOVEL	0.3333	12	NA	NA	NA	NA	NA	NA
293T-G9_L_157556-CEPH1408-H1_L_157493	293T	PARENTAL	MuTect	KMT2D	12	49433117	G	A	NA	Missense	ENST00000301067.7	p.P2752S	c.8254C>T	Missense	ENST00000301067.7	p.P2752S	c.8254C--T	NOVEL	0.330709	254	NA	NA	NA	NA	NA	NA
293T-G9_L_157556-CEPH1408-H1_L_157493	293T	PARENTAL	MuTect	TDG	12	104370820	G	T	NA	Missense	ENST00000392872.3	p.A50S	c.148G>T	Missense	ENST00000392872.3	p.A50S	c.148G--T	NOVEL	0.32526	289	NA	NA	NA	NA	NA	NA
293T-G9_L_157556-CEPH1408-H1_L_157493	293T	PARENTAL	MuTect	BRE	2	28352082	C	T	NA	intergenic_variant	NA	NA	NA	intron	ENST00000344773.2	NA	c.571-56C--T	NOVEL	0.299465	187	NA	NA	NA	NA	NA	NA
293T-G9_L_157556-CEPH1408-H1_L_157493	293T	PARENTAL	MuTect	CASP8	2	202123106	G	A	NA	intron	ENST00000432109.2	NA	c.1-8104G>A	Splice_Donor	ENST00000358485.4	NA	c.151+1G--A	NOVEL	0.294521	292	NA	NA	NA	NA	NA	NA
293T-G9_L_157556-CEPH1408-H1_L_157493	293T	PARENTAL	GATK	TAL1	1	47689859	GC	G	NA	intron	ENST00000371884.2	NA	c.447-90delG	intron	ENST00000294339.3	NA	c.447-90delG	NOVEL	0.2979	141	NA	NA	NA	NA	NA	NA
293T-G9_L_157556-CEPH1408-H1_L_157493	293T	PARENTAL	GATK	CDC73	1	193099429	CT	C	NA	intron	ENST00000367435.3	NA	c.307+57delT	intron	ENST00000367435.3	NA	c.307+57delT	NOVEL	0.2302	139	NA	NA	NA	NA	NA	NA
293T-G9_L_157556-CEPH1408-H1_L_157493	293T	PARENTAL	GATK	CDC73	1	193202032	CA	C	rs532477841	intron	ENST00000367435.3	NA	c.1155-90delA	intron	ENST00000367435.3	NA	c.1155-90delA	DBSNP	0.3393	56	NA	NA	NA	NA	NA	NA
293T-G9_L_157556-CEPH1408-H1_L_157493	293T	PARENTAL	GATK	PIK3C2B	1	204429592	AC	A	NA	intron	ENST00000367187.3	NA	c.1423-62delG	intron	ENST00000367187.3	NA	c.1423-62delG	NOVEL	0.0782	422	NA	NA	NA	NA	NA	NA
293T-G9_L_157556-CEPH1408-H1_L_157493	293T	PARENTAL	GATK	CRTC1	19	18843897	TA	T	NA	intergenic_variant	NA	NA	NA	intron	ENST00000338797.6	NA	c.127-9822delA	NOVEL	0.2941	34	NA	NA	NA	NA	NA	NA
293T-G9_L_157556-CEPH1408-H1_L_157493	293T	PARENTAL	GATK	PTPN14	1	214575183	AT	A	rs528065866	intron	ENST00000366956.5	NA	c.582-69delA	intron	ENST00000366956.5	NA	c.582-69delA	DBSNP	0.5205	171	NA	NA	NA	NA	NA	NA
293T-G9_L_157556-CEPH1408-H1_L_157493	293T	PARENTAL	GATK	PTEN	10	89623713	CG	C	NA	5_prime_UTR	ENST00000371953.3	NA	c.-513delG	5_prime_UTR	ENST00000371953.3	NA	c.-513delG	NOVEL	0.1395	43	NA	NA	NA	NA	NA	NA
293T-G9_L_157556-CEPH1408-H1_L_157493	293T	PARENTAL	GATK	FGFR2	10	123310733	CA	C	NA	intron	ENST00000358487.5	NA	c.624+70delT	intron	ENST00000457416.2	NA	c.624+70delT	NOVEL	0.1143	140	NA	NA	NA	NA	NA	NA
293T-G9_L_157556-CEPH1408-H1_L_157493	293T	PARENTAL	GATK	KCNQ1	11	2609932	GT	G	NA	intron	ENST00000155840.5	NA	c.1252-10delT	intron	ENST00000155840.5	NA	c.1252-10delT	NOVEL	0.0603	232	NA	NA	NA	NA	NA	NA
293T-G9_L_157556-CEPH1408-H1_L_157493	293T	PARENTAL	GATK	LMO1	11	8246319	A	AG	rs142817725	intron	ENST00000335790.3	NA	c.366-52dupC	intron	ENST00000335790.3	NA	c.366-52dupC	DBSNP	0.066	318	NA	NA	NA	NA	NA	NA
293T-G9_L_157556-CEPH1408-H1_L_157493	293T	PARENTAL	MuTect	RAD50	5	131931288	G	A	NA	Missense	ENST00000265335.6	p.V665I	c.1993G>A	Missense	ENST00000265335.6	p.V665I	c.1993G--A	NOVEL	0.293878	245	NA	NA	NA	NA	NA	NA
293T-G9_L_157556-CEPH1408-H1_L_157493	293T	PARENTAL	GATK	DDB2	11	47259853	A	AGAT	NA	intron	ENST00000256996.4	NA	c.1234+119_1234+120insGAT	intron	ENST00000256996.4	NA	c.1234+119_1234+120insGAT	NOVEL	0.2432	37	NA	NA	NA	NA	NA	NA
293T-G9_L_157556-CEPH1408-H1_L_157493	293T	PARENTAL	GATK	PRKDC	8	48849186	CT	C	NA	intergenic_variant	NA	NA	NA	intron	ENST00000314191.2	NA	c.1114-110delA	NOVEL	0.2763	76	NA	NA	NA	NA	NA	NA
293T-G9_L_157556-CEPH1408-H1_L_157493	293T	PARENTAL	GATK	MRE11A	11	94219325	TA	T	NA	intron	ENST00000323929.3	NA	c.154-76delT	intron	ENST00000323929.3	NA	c.154-76delT	NOVEL	0.068	103	NA	NA	NA	NA	NA	NA
293T-G9_L_157556-CEPH1408-H1_L_157493	293T	PARENTAL	GATK	YAP1	11	102056737	TC	T	NA	intron	ENST00000282441.5	NA	c.689-11delC	intron	ENST00000282441.5	NA	c.689-11delC	NOVEL	0.0909	209	NA	NA	NA	NA	NA	NA
293T-G9_L_157556-CEPH1408-H1_L_157493	293T	PARENTAL	GATK	KMT2A	11	118353467	CA	C	NA	intron	ENST00000389506.5	NA	c.4086+258delA	intron	ENST00000534358.1	NA	c.4086+258delA	NOVEL	0.2973	37	NA	NA	NA	NA	NA	NA
293T-G9_L_157556-CEPH1408-H1_L_157493	293T	PARENTAL	GATK	KMT2A	11	118354746	CT	C	NA	intron	ENST00000389506.5	NA	c.4087-151delT	intron	ENST00000534358.1	NA	c.4087-151delT	NOVEL	0.0533	75	NA	NA	NA	NA	NA	NA
293T-G9_L_157556-CEPH1408-H1_L_157493	293T	PARENTAL	GATK	KMT2A	11	118380007	T	TA	rs201876561	intron	ENST00000389506.5	NA	c.10891+92_10891+93insA	intron	ENST00000534358.1	NA	c.10900+92_10900+93insA	DBSNP	0.3478	69	NA	NA	NA	NA	NA	NA
293T-G9_L_157556-CEPH1408-H1_L_157493	293T	PARENTAL	GATK	CBL	11	119145475	TC	T	NA	intron	ENST00000264033.4	NA	c.748-66delC	intron	ENST00000264033.4	NA	c.748-66delC	NOVEL	0.0537	149	NA	NA	NA	NA	NA	NA
293T-G9_L_157556-CEPH1408-H1_L_157493	293T	PARENTAL	GATK	ARHGEF12	11	120348771	GT	G	NA	intron	ENST00000397843.2	NA	c.3533-93delT	intron	ENST00000397843.2	NA	c.3533-93delT	NOVEL	0.3636	22	NA	NA	NA	NA	NA	NA
293T-G9_L_157556-CEPH1408-H1_L_157493	293T	PARENTAL	MuTect	EWSR1	22	29669851	C	T	NA	Missense	ENST00000397938.2	p.T75I	c.224C>T	Missense	ENST00000414183.2	p.T75I	c.224C--T	NOVEL	0.273392	684	NA	NA	NA	NA	NA	NA
293T-G9_L_157556-CEPH1408-H1_L_157493	293T	PARENTAL	GATK	ETV6	12	12011338	AT	A	NA	intron	ENST00000396373.4	NA	c.463+4844delT	intron	ENST00000396373.4	NA	c.463+4844delT	NOVEL	0.256	125	NA	NA	NA	NA	NA	NA
293T-G9_L_157556-CEPH1408-H1_L_157493	293T	PARENTAL	GATK	ETV6	12	12013498	C	CA	rs11413276	intron	ENST00000396373.4	NA	c.463+7003_463+7004insA	intron	ENST00000396373.4	NA	c.463+7003_463+7004insA	DBSNP	0.4342	76	NA	NA	NA	NA	NA	NA
293T-G9_L_157556-CEPH1408-H1_L_157493	293T	PARENTAL	GATK	ETV6	12	12036210	CTTTTTTTTTTT	C	NA	intron	ENST00000396373.4	NA	c.1010-1168_1010-1158delTTTTTTTTTTT	intron	ENST00000396373.4	NA	c.1010-1168_1010-1158delTTTTTTTTTTT	NOVEL	0.0508	118	NA	NA	NA	NA	NA	NA
293T-G9_L_157556-CEPH1408-H1_L_157493	293T	PARENTAL	GATK	KRAS	12	25368593	AT	A	NA	intron	ENST00000256078.4	NA	c.451-100delA	intron	ENST00000256078.4	NA	c.451-100delA	NOVEL	0.1176	51	NA	NA	NA	NA	NA	NA
293T-G9_L_157556-CEPH1408-H1_L_157493	293T	PARENTAL	GATK	ARID2	12	46211714	GT	G	NA	intron	ENST00000334344.6	NA	c.637+44delT	intron	ENST00000334344.6	NA	c.637+44delT	NOVEL	0.5	84	0.0622391	0.0529497	NA	NA	NA	NA
293T-G9_L_157556-CEPH1408-H1_L_157493	293T	PARENTAL	MuTect	KDM5A	12	406296	T	C	NA	Missense	ENST00000399788.2	p.K1382R	c.4145A>G	Missense	ENST00000399788.2	p.K1382R	c.4145A--G	NOVEL	0.26776	366	NA	NA	NA	NA	NA	NA
293T-G9_L_157556-CEPH1408-H1_L_157493	293T	PARENTAL	GATK	WT1	11	32452001	GGAGA	G	NA	intergenic_variant	NA	NA	NA	intron	ENST00000332351.3	NA	c.647-1840_647-1837delTCTC	NOVEL	0.2432	37	NA	NA	NA	NA	NA	NA
293T-G9_L_157556-CEPH1408-H1_L_157493	293T	PARENTAL	GATK	POLE	12	133257929	C	CT	rs369475479	intron	ENST00000320574.5	NA	c.63-65dupA	intron	ENST00000320574.5	NA	c.63-65dupA	DBSNP	0.8456	285	NA	NA	NA	NA	NA	NA
293T-G9_L_157556-CEPH1408-H1_L_157493	293T	PARENTAL	GATK	FLT1	13	28963913	CT	C	NA	intron	ENST00000282397.4	NA	c.1969+19delA	intron	ENST00000282397.4	NA	c.1969+19delA	NOVEL	0.0936	374	NA	NA	NA	NA	NA	NA
293T-G9_L_157556-CEPH1408-H1_L_157493	293T	PARENTAL	MuTect	U2AF1	21	44514829	T	G	NA	Missense	ENST00000291552.4	p.I140L	c.418A>C	Missense	ENST00000291552.4	p.I140L	c.418A--C	NOVEL	0.227513	567	NA	NA	NA	NA	NA	NA
293T-G9_L_157556-CEPH1408-H1_L_157493	293T	PARENTAL	GATK	FOXO1	13	41149311	TA	T	rs375380082	intron	ENST00000379561.5	NA	c.631-14315delT	intron	ENST00000379561.5	NA	c.631-14315delT	DBSNP	0.3023	43	NA	NA	NA	NA	NA	NA
293T-G9_L_157556-CEPH1408-H1_L_157493	293T	PARENTAL	GATK	FOXO1	13	41199678	GT	G	NA	intron	ENST00000379561.5	NA	c.630+40041delA	intron	ENST00000379561.5	NA	c.630+40041delA	NOVEL	0.0985	132	NA	NA	NA	NA	NA	NA
293T-G9_L_157556-CEPH1408-H1_L_157493	293T	PARENTAL	GATK	FOXO1	13	41214928	GTTGTTGTT	G	rs560227975	intron	ENST00000379561.5	NA	c.630+24784_630+24791delAACAACAA	intron	ENST00000379561.5	NA	c.630+24784_630+24791delAACAACAA	DBSNP	0.0519	77	NA	NA	NA	NA	NA	NA
293T-G9_L_157556-CEPH1408-H1_L_157493	293T	PARENTAL	GATK	FOXO1	13	41227108	CT	C	NA	intron	ENST00000379561.5	NA	c.630+12611delA	intron	ENST00000379561.5	NA	c.630+12611delA	NOVEL	0.25	44	NA	NA	NA	NA	NA	NA
293T-G9_L_157556-CEPH1408-H1_L_157493	293T	PARENTAL	GATK	RB1	13	48954159	CT	C	NA	intron	ENST00000267163.4	NA	c.1390-29delT	intron	ENST00000267163.4	NA	c.1390-29delT	NOVEL	0.2667	15	0.0642402	0.054941	NA	NA	NA	NA
293T-G9_L_157556-CEPH1408-H1_L_157493	293T	PARENTAL	GATK	MAX	14	65551114	CA	C	NA	intron	ENST00000358664.4	NA	c.172-6361delT	intron	ENST00000358664.4	NA	c.172-6361delT	NOVEL	0.0909	44	NA	NA	NA	NA	NA	NA
293T-G9_L_157556-CEPH1408-H1_L_157493	293T	PARENTAL	MuTect	PPM1D	17	58700939	T	C	NA	Missense	ENST00000305921.3	p.V177A	c.530T>C	Missense	ENST00000305921.3	p.V177A	c.530T--C	NOVEL	0.219331	538	NA	NA	NA	NA	NA	NA
293T-G9_L_157556-CEPH1408-H1_L_157493	293T	PARENTAL	GATK	DICER1	14	95566099	AC	A	NA	intron	ENST00000526495.1	NA	c.4206+17delG	intron	ENST00000526495.1	NA	c.4206+17delG	NOVEL	0.0671	164	NA	NA	NA	NA	NA	NA
293T-G9_L_157556-CEPH1408-H1_L_157493	293T	PARENTAL	GATK	DICER1	14	95566107	AC	A	rs368080354	intron	ENST00000393063.1	NA	c.4206+9delG	intron	ENST00000526495.1	NA	c.4206+9delG	COSMIC	0.0778	180	NA	NA	7	NA	NA	NA
293T-G9_L_157556-CEPH1408-H1_L_157493	293T	PARENTAL	GATK	DICER1	14	95593158	GC	G	NA	intron	ENST00000393063.1	NA	c.735-74delG	intron	ENST00000526495.1	NA	c.735-74delG	NOVEL	0.0612	98	NA	NA	NA	NA	NA	NA
293T-G9_L_157556-CEPH1408-H1_L_157493	293T	PARENTAL	GATK	AKT1	14	105243140	TC	T	NA	intron	ENST00000349310.3	NA	c.176-34delG	intron	ENST00000554581.1	NA	c.176-34delG	NOVEL	0.0694	216	NA	NA	NA	NA	NA	NA
293T-G9_L_157556-CEPH1408-H1_L_157493	293T	PARENTAL	GATK	FAN1	15	31217289	GT	G	NA	intron	ENST00000362065.4	NA	c.2173-40delT	intron	ENST00000362065.4	NA	c.2173-40delT	NOVEL	0.1134	247	NA	NA	NA	NA	NA	NA
293T-G9_L_157556-CEPH1408-H1_L_157493	293T	PARENTAL	MuTect	CHEK2	22	29115424	C	A	NA	Missense	ENST00000404276.1	p.K214N	c.642G>T	Missense	ENST00000382580.2	p.K257N	c.771G--T	NOVEL	0.180328	61	NA	NA	NA	NA	NA	NA
293T-G9_L_157556-CEPH1408-H1_L_157493	293T	PARENTAL	GATK	USP8	15	50776587	GA	G	NA	intron	ENST00000396444.3	NA	c.1890+30delA	intron	ENST00000433963.1	NA	c.1890+30delA	NOVEL	0.4314	51	NA	NA	NA	NA	NA	NA
293T-G9_L_157556-CEPH1408-H1_L_157493	293T	PARENTAL	GATK	CIITA	16	10976754	C	CA	NA	intron	ENST00000324288.8	NA	c.52+5515_52+5516insA	intron	ENST00000324288.8	NA	c.52+5515_52+5516insA	NOVEL	0.1463	41	NA	NA	NA	NA	NA	NA
293T-G9_L_157556-CEPH1408-H1_L_157493	293T	PARENTAL	GATK	ERCC4	16	14016109	CT	C	rs113434368	intron	ENST00000311895.7	NA	c.388+42delT	intron	ENST00000311895.7	NA	c.388+42delT	DBSNP	0.2411	112	0.0747874	0.0706997	NA	NA	NA	NA
293T-G9_L_157556-CEPH1408-H1_L_157493	293T	PARENTAL	GATK	CYLD	16	50820672	CA	C	NA	intron	ENST00000311559.9	NA	c.1950-93delA	intron	ENST00000427738.3	NA	c.1950-93delA	NOVEL	0.3077	26	NA	NA	NA	NA	NA	NA
293T-G9_L_157556-CEPH1408-H1_L_157493	293T	PARENTAL	GATK	CYLD	16	50827409	AT	A	NA	intron	ENST00000311559.9	NA	c.2351-47delT	intron	ENST00000427738.3	NA	c.2351-47delT	NOVEL	0.0804	224	NA	NA	NA	NA	NA	NA
293T-G9_L_157556-CEPH1408-H1_L_157493	293T	PARENTAL	GATK	CBFB	16	67101115	TAA	T	NA	intron	ENST00000290858.6	NA	c.399+415_399+416delAA	intron	ENST00000412916.2	NA	c.399+415_399+416delAA	NOVEL	0.1875	32	NA	NA	NA	NA	NA	NA
293T-G9_L_157556-CEPH1408-H1_L_157493	293T	PARENTAL	GATK	CTCF	16	67670472	G	GTA	rs565563665	intron	ENST00000264010.4	NA	c.1838-121_1838-120insTA	intron	ENST00000264010.4	NA	c.1838-121_1838-120insTA	DBSNP	0.2727	22	NA	NA	NA	NA	NA	NA
293T-G9_L_157556-CEPH1408-H1_L_157493	293T	PARENTAL	GATK	CDH1	16	68857565	TA	T	NA	intron	ENST00000261769.5	NA	c.2164+37delA	intron	ENST00000261769.5	NA	c.2164+37delA	NOVEL	0.3814	194	NA	NA	NA	NA	NA	NA
293T-G9_L_157556-CEPH1408-H1_L_157493	293T	PARENTAL	GATK	YWHAE	17	1250858	C	CA	rs201081992	intron	ENST00000264335.8	NA	c.716-2066dupT	intron	ENST00000264335.8	NA	c.716-2066dupT	DBSNP	0.1892	111	NA	NA	NA	NA	NA	NA
293T-G9_L_157556-CEPH1408-H1_L_157493	293T	PARENTAL	GATK	RPA1	17	1747992	GT	G	NA	intron	ENST00000254719.5	NA	c.272+13delT	intron	ENST00000254719.5	NA	c.272+13delT	NOVEL	0.3208	212	NA	NA	NA	NA	NA	NA
293T-G9_L_157556-CEPH1408-H1_L_157493	293T	PARENTAL	GATK	NF1	17	29528532	TA	T	NA	intron	ENST00000358273.4	NA	c.1260+30delA	intron	ENST00000358273.4	NA	c.1260+30delA	NOVEL	0.0588	119	NA	NA	NA	NA	NA	NA
293T-G9_L_157556-CEPH1408-H1_L_157493	293T	PARENTAL	GATK	BRCA2	13	32905219	AT	A	NA	intergenic_variant	NA	NA	NA	intron	ENST00000544455.1	NA	c.793+53delT	NOVEL	0.1549	71	0.0896686	0.0917647	NA	NA	NA	NA
293T-G9_L_157556-CEPH1408-H1_L_157493	293T	PARENTAL	GATK	SUZ12	17	30315616	CT	C	NA	intron	ENST00000322652.5	NA	c.1201+101delT	intron	ENST00000322652.5	NA	c.1201+101delT	NOVEL	0.25	60	NA	NA	NA	NA	NA	NA
293T-G9_L_157556-CEPH1408-H1_L_157493	293T	PARENTAL	GATK	RHOT1	17	30500729	TA	T	NA	intron	ENST00000333942.6	NA	c.97-120delA	intron	ENST00000358365.3	NA	c.97-120delA	NOVEL	0.1087	46	NA	NA	NA	NA	NA	NA
293T-G9_L_157556-CEPH1408-H1_L_157493	293T	PARENTAL	GATK	RHOT1	17	30500827	TC	T	NA	intron	ENST00000333942.6	NA	c.97-22delC	intron	ENST00000358365.3	NA	c.97-22delC	NOVEL	0.0543	276	NA	NA	NA	NA	NA	NA
293T-G9_L_157556-CEPH1408-H1_L_157493	293T	PARENTAL	GATK	CDK12	17	37657481	AT	A	NA	intron	ENST00000447079.4	NA	c.2420-21delT	intron	ENST00000447079.4	NA	c.2420-21delT	NOVEL	0.1046	239	NA	NA	NA	NA	NA	NA
293T-G9_L_157556-CEPH1408-H1_L_157493	293T	PARENTAL	GATK	SPOP	17	47696481	GA	G	NA	intron	ENST00000503676.1	NA	c.353-12delT	intron	ENST00000393331.3	NA	c.353-12delT	NOVEL	0.1083	517	NA	NA	NA	NA	NA	NA
293T-G9_L_157556-CEPH1408-H1_L_157493	293T	PARENTAL	GATK	TRIM37	17	57148099	TA	T	NA	intron	ENST00000393066.3	NA	c.809+84delT	intron	ENST00000262294.7	NA	c.809+84delT	NOVEL	0.3409	88	NA	NA	NA	NA	NA	NA
293T-G9_L_157556-CEPH1408-H1_L_157493	293T	PARENTAL	GATK	CRTC1	19	18851661	CA	C	NA	intergenic_variant	NA	NA	NA	intron	ENST00000338797.6	NA	c.127-2058delA	NOVEL	0.1429	35	NA	NA	NA	NA	NA	NA
293T-G9_L_157556-CEPH1408-H1_L_157493	293T	PARENTAL	GATK	BRAF	7	140426197	TA	T	NA	intergenic_variant	NA	NA	NA	3_prime_UTR	ENST00000496384.2	NA	c.	NOVEL	0.1026	39	NA	NA	NA	NA	NA	NA
293T-G9_L_157556-CEPH1408-H1_L_157493	293T	PARENTAL	MuTect	SLC34A2	4	25677874	C	T	NA	Missense	ENST00000382051.3	p.R526C	c.1576C>T	Missense	ENST00000382051.3	p.R526C	c.1576C--T	NOVEL	0.092391	184	NA	NA	NA	NA	NA	NA
293T-G9_L_157556-CEPH1408-H1_L_157493	293T	PARENTAL	GATK	KLF2	19	16436656	GC	G	NA	Frameshift	ENST00000248071.5	p.A238Pfs*52	c.706delC	Frameshift	ENST00000248071.5	p.A238Pfs	c.706delC	NOVEL	0.0889	45	NA	NA	NA	NA	NA	NA
293T-G9_L_157556-CEPH1408-H1_L_157493	293T	PARENTAL	MuTect	BCL11B	14	99737492	A	G	NA	Splice_Region	ENST00000357195.3	NA	c.58+6T>C	Splice_Region	ENST00000357195.3	NA	c.58+6T--C	NOVEL	0.085366	164	NA	NA	NA	NA	NA	NA
293T-G9_L_157556-CEPH1408-H1_L_157493	293T	PARENTAL	MuTect	BABAM1	19	17379778	G	A	NA	Missense	ENST00000598188.1	p.A55T	c.163G>A	Missense	ENST00000359435.4	p.A55T	c.163G--A	NOVEL	0.079646	226	NA	NA	NA	NA	NA	NA
293T-G9_L_157556-CEPH1408-H1_L_157493	293T	PARENTAL	MuTect	WRN	8	31024549	A	C	NA	Missense	ENST00000298139.5	p.I1332L	c.3994A>C	Missense	ENST00000298139.5	p.I1332L	c.3994A--C	NOVEL	0.079646	113	NA	NA	NA	NA	NA	NA
293T-G9_L_157556-CEPH1408-H1_L_157493	293T	PARENTAL	GATK	GEN1	2	17959441	GTA	G	rs10535306	intron	ENST00000402989.1	NA	c.-6+9639_-6+9640delTA	intron	ENST00000381254.2	NA	c.1264+112_1264+113delTA	DBSNP	0.6	10	NA	NA	NA	NA	NA	NA
293T-G9_L_157556-CEPH1408-H1_L_157493	293T	PARENTAL	GATK	MSH6	2	48018293	TTG	T	NA	intron	ENST00000234420.5	NA	c.457+32_457+33delTG	intron	ENST00000234420.5	NA	c.457+32_457+33delTG	NOVEL	0.0543	129	NA	NA	NA	NA	NA	NA
293T-G9_L_157556-CEPH1408-H1_L_157493	293T	PARENTAL	GATK	REL	2	61119083	CT	C	NA	intron	ENST00000295025.8	NA	c.153+124delT	intron	ENST00000295025.8	NA	c.153+124delT	NOVEL	0.3256	43	NA	NA	NA	NA	NA	NA
293T-G9_L_157556-CEPH1408-H1_L_157493	293T	PARENTAL	GATK	REL	2	61145511	TG	T	NA	intron	ENST00000295025.8	NA	c.641-17delG	intron	ENST00000295025.8	NA	c.641-17delG	NOVEL	0.0675	237	NA	NA	NA	NA	NA	NA
293T-G9_L_157556-CEPH1408-H1_L_157493	293T	PARENTAL	GATK	XPO1	2	61709732	G	GT	NA	intron	ENST00000406957.1	NA	c.2813-59dupA	intron	ENST00000401558.2	NA	c.2813-59dupA	NOVEL	0.0597	67	NA	NA	NA	NA	NA	NA
293T-G9_L_157556-CEPH1408-H1_L_157493	293T	PARENTAL	GATK	ERCC3	2	128016761	CA	C	NA	intron	ENST00000285398.2	NA	c.2217+110delT	intron	ENST00000285398.2	NA	c.2217+110delT	NOVEL	0.0635	126	NA	NA	NA	NA	NA	NA
293T-G9_L_157556-CEPH1408-H1_L_157493	293T	PARENTAL	GATK	MGA	15	42021275	CA	C	NA	intergenic_variant	NA	NA	NA	intron	ENST00000219905.7	NA	c.3658-86delA	NOVEL	0.0781	64	NA	NA	NA	NA	NA	NA
293T-G9_L_157556-CEPH1408-H1_L_157493	293T	PARENTAL	GATK	MCM8	20	5948366	TA	T	NA	intron	ENST00000378896.3	NA	c.1028-109delA	intron	ENST00000378896.3	NA	c.1028-109delA	NOVEL	0.0941	85	NA	NA	NA	NA	NA	NA
293T-G9_L_157556-CEPH1408-H1_L_157493	293T	PARENTAL	GATK	ERG	21	39812710	CAAAAAAAAAAA	C	NA	intergenic_variant	NA	NA	NA	intron	ENST00000417133.2	NA	c.257+4606_257+4616delTTTTTTTTTTT	NOVEL	0.0735	68	NA	NA	NA	NA	NA	NA
293T-G9_L_157556-CEPH1408-H1_L_157493	293T	PARENTAL	GATK	RUNX1	21	36232827	C	CGT	rs34768937	intron	ENST00000344691.4	NA	c.428-954_428-953dupAC	intron	ENST00000300305.3	NA	c.509-954_509-953dupAC	DBSNP	0.2025	163	NA	NA	NA	NA	NA	NA
293T-G9_L_157556-CEPH1408-H1_L_157493	293T	PARENTAL	GATK	RUNX1	21	36246974	T	TA	NA	intron	ENST00000344691.4	NA	c.427+5879dupT	intron	ENST00000300305.3	NA	c.508+5879dupT	NOVEL	0.0968	124	NA	NA	NA	NA	NA	NA
293T-G9_L_157556-CEPH1408-H1_L_157493	293T	PARENTAL	GATK	RUNX1	21	36250641	TA	T	NA	intron	ENST00000344691.4	NA	c.427+2212delT	intron	ENST00000300305.3	NA	c.508+2212delT	NOVEL	0.2391	46	NA	NA	NA	NA	NA	NA
293T-G9_L_157556-CEPH1408-H1_L_157493	293T	PARENTAL	GATK	PRKDC	8	48771291	CA	C	NA	intergenic_variant	NA	NA	NA	intron	ENST00000314191.2	NA	c.6343-96delT	NOVEL	0.0644	202	NA	NA	NA	NA	NA	NA
293T-G9_L_157556-CEPH1408-H1_L_157493	293T	PARENTAL	GATK	TMPRSS2	21	42857037	G	GTT	NA	intron	ENST00000332149.5	NA	c.445+3283_445+3284insAA	intron	ENST00000398585.3	NA	c.556+3283_556+3284insAA	NOVEL	0.1271	118	NA	NA	NA	NA	NA	NA
293T-G9_L_157556-CEPH1408-H1_L_157493	293T	PARENTAL	GATK	TMPRSS2	21	42863077	CAT	C	NA	intron	ENST00000458356.1	NA	c.239-1559_239-1558delAT	intron	ENST00000398585.3	NA	c.350-1559_350-1558delAT	NOVEL	0.0561	107	NA	NA	NA	NA	NA	NA
293T-G9_L_157556-CEPH1408-H1_L_157493	293T	PARENTAL	GATK	EWSR1	22	29672620	CT	C	NA	intron	ENST00000397938.2	NA	c.227-1398delT	intron	ENST00000414183.2	NA	c.245-1398delT	NOVEL	0.2432	185	NA	NA	NA	NA	NA	NA
293T-G9_L_157556-CEPH1408-H1_L_157493	293T	PARENTAL	GATK	EWSR1	22	29678764	TC	T	NA	intron	ENST00000397938.2	NA	c.581+219delC	intron	ENST00000414183.2	NA	c.599+219delC	NOVEL	0.0615	65	NA	NA	NA	NA	NA	NA
293T-G9_L_157556-CEPH1408-H1_L_157493	293T	PARENTAL	GATK	PDGFB	22	39639850	A	AG	NA	intron	ENST00000331163.6	NA	c.63+55dupC	intron	ENST00000331163.6	NA	c.63+55dupC	NOVEL	0.0738	244	0.00146377	0.00166113	NA	NA	NA	NA
293T-G9_L_157556-CEPH1408-H1_L_157493	293T	PARENTAL	GATK	EP300	22	41551231	AT	A	NA	intron	ENST00000263253.7	NA	c.3261+115delT	intron	ENST00000263253.7	NA	c.3261+115delT	NOVEL	0.2113	71	NA	NA	NA	NA	NA	NA
293T-G9_L_157556-CEPH1408-H1_L_157493	293T	PARENTAL	GATK	FANCD2	3	10083526	CT	C	NA	intron	ENST00000419585.1	NA	c.783+133delT	intron	ENST00000287647.3	NA	c.783+133delT	NOVEL	0.1034	58	NA	NA	NA	NA	NA	NA
293T-G9_L_157556-CEPH1408-H1_L_157493	293T	PARENTAL	MuTect	TAX1BP1	7	27880522	C	T	NA	intron	ENST00000283928.5	NA	c.386-36G>A	Missense	ENST00000488564.2	p.A120V	c.359C--T	NOVEL	0.073248	314	NA	NA	NA	NA	NA	NA
293T-G9_L_157556-CEPH1408-H1_L_157493	293T	PARENTAL	GATK	RAF1	3	12646749	A	ATATGTG	rs139616156	intron	ENST00000251849.4	NA	c.680+950_680+951insCACATA	intron	ENST00000251849.4	NA	c.680+950_680+951insCACATA	DBSNP	0.4737	19	NA	NA	NA	NA	NA	NA
293T-G9_L_157556-CEPH1408-H1_L_157493	293T	PARENTAL	MuTect	PML	15	74327551	G	T	NA	intron	ENST00000268058.3	NA	c.1710+680G>T	Missense	ENST00000569477.1	p.A597S	c.1789G--T	NOVEL	0.06525	659	NA	NA	NA	NA	NA	NA
293T-G9_L_157556-CEPH1408-H1_L_157493	293T	PARENTAL	GATK	PBRM1	3	52592235	GA	G	NA	intron	ENST00000296302.7	NA	c.4453+29delT	intron	ENST00000394830.3	NA	c.4133-3341delT	NOVEL	0.0571	280	NA	NA	NA	NA	NA	NA
293T-G9_L_157556-CEPH1408-H1_L_157493	293T	PARENTAL	MuTect	MET	7	116409336	A	G	NA	intergenic_variant	NA	NA	NA	intron	ENST00000318493.6	NA	c.2638-363A--G	NOVEL	0.063025	238	NA	NA	NA	NA	NA	NA
293T-G9_L_157556-CEPH1408-H1_L_157493	293T	PARENTAL	MuTect	GLI2	2	121746519	A	G	NA	intergenic_variant	NA	NA	NA	Missense	ENST00000452319.1	p.Q1010R	c.3029A--G	NOVEL	0.0625	112	NA	NA	NA	NA	NA	NA
293T-G9_L_157556-CEPH1408-H1_L_157493	293T	PARENTAL	MuTect	FAS	10	90767506	C	T	NA	intergenic_variant	NA	NA	NA	synonymous	ENST00000355740.2	p.C82C	c.246C--T	NOVEL	0.06068	412	NA	NA	NA	NA	NA	NA
293T-G9_L_157556-CEPH1408-H1_L_157493	293T	PARENTAL	MuTect	CRTC1	19	18832617	A	G	NA	intergenic_variant	NA	NA	NA	intron	ENST00000338797.6	NA	c.127-21103A--G	NOVEL	0.060606	99	NA	NA	NA	NA	NA	NA
293T-G9_L_157556-CEPH1408-H1_L_157493	293T	PARENTAL	GATK	PRKDC	8	48842372	TA	T	NA	intergenic_variant	NA	NA	NA	intron	ENST00000314191.2	NA	c.2052+40delT	NOVEL	0.0606	165	NA	NA	NA	NA	NA	NA
293T-G9_L_157556-CEPH1408-H1_L_157493	293T	PARENTAL	GATK	WWTR1	3	149265313	TA	T	NA	intron	ENST00000465804.1	NA	c.569-4990delT	intron	ENST00000465804.1	NA	c.569-4990delT	NOVEL	0.4066	91	NA	NA	NA	NA	NA	NA
293T-G9_L_157556-CEPH1408-H1_L_157493	293T	PARENTAL	GATK	WWTR1	3	149265613	C	CT	NA	intron	ENST00000465804.1	NA	c.569-5290dupA	intron	ENST00000465804.1	NA	c.569-5290dupA	NOVEL	0.0909	55	NA	NA	NA	NA	NA	NA
293T-G9_L_157556-CEPH1408-H1_L_157493	293T	PARENTAL	GATK	WWTR1	3	149271844	CA	C	NA	intron	ENST00000360632.3	NA	c.569-11521delT	intron	ENST00000465804.1	NA	c.569-11521delT	NOVEL	0.0748	214	NA	NA	NA	NA	NA	NA
293T-G9_L_157556-CEPH1408-H1_L_157493	293T	PARENTAL	GATK	WWTR1	3	149272437	GA	G	rs142486325	intron	ENST00000467467.1	NA	c.569-12114delT	intron	ENST00000465804.1	NA	c.569-12114delT	DBSNP	0.2045	176	NA	NA	NA	NA	NA	NA
293T-G9_L_157556-CEPH1408-H1_L_157493	293T	PARENTAL	GATK	WWTR1	3	149280081	CA	C	rs201715405	intron	ENST00000360632.3	NA	c.568+10569delT	intron	ENST00000465804.1	NA	c.568+10569delT	DBSNP	0.625	24	NA	NA	NA	NA	NA	NA
293T-G9_L_157556-CEPH1408-H1_L_157493	293T	PARENTAL	GATK	WWTR1	3	149290079	GA	G	NA	intron	ENST00000465804.1	NA	c.568+571delT	intron	ENST00000465804.1	NA	c.568+571delT	NOVEL	0.0756	225	NA	NA	NA	NA	NA	NA
293T-G9_L_157556-CEPH1408-H1_L_157493	293T	PARENTAL	GATK	PIK3CA	3	178927848	AT	A	rs67871207	intron	ENST00000263967.3	NA	c.1252-125delT	intron	ENST00000263967.3	NA	c.1252-125delT	DBSNP	0.2593	27	NA	NA	NA	NA	NA	NA
293T-G9_L_157556-CEPH1408-H1_L_157493	293T	PARENTAL	GATK	ETV5	3	185787307	TTTA	T	NA	intron	ENST00000434744.1	NA	c.651-3449_651-3447delTAA	intron	ENST00000306376.5	NA	c.651-3449_651-3447delTAA	NOVEL	0.0645	62	NA	NA	NA	NA	NA	NA
293T-G9_L_157556-CEPH1408-H1_L_157493	293T	PARENTAL	GATK	ETV5	3	185787308	TTA	T	NA	intron	ENST00000434744.1	NA	c.651-3449_651-3448delTA	intron	ENST00000306376.5	NA	c.651-3449_651-3448delTA	NOVEL	0.127	63	NA	NA	NA	NA	NA	NA
293T-G9_L_157556-CEPH1408-H1_L_157493	293T	PARENTAL	GATK	ETV5	3	185787309	TA	T	NA	intron	ENST00000434744.1	NA	c.651-3449delT	intron	ENST00000306376.5	NA	c.651-3449delT	NOVEL	0.1774	62	NA	NA	NA	NA	NA	NA
293T-G9_L_157556-CEPH1408-H1_L_157493	293T	PARENTAL	GATK	ETV5	3	185790160	CA	C	NA	intron	ENST00000434744.1	NA	c.651-6300delT	intron	ENST00000306376.5	NA	c.651-6300delT	NOVEL	0.1224	49	NA	NA	NA	NA	NA	NA
293T-G9_L_157556-CEPH1408-H1_L_157493	293T	PARENTAL	GATK	BCL6	3	187455151	GA	G	NA	intron	ENST00000406870.2	NA	c.-49-2457delT	intron	ENST00000406870.2	NA	c.-49-2457delT	NOVEL	0.2	40	NA	NA	NA	NA	NA	NA
293T-G9_L_157556-CEPH1408-H1_L_157493	293T	PARENTAL	GATK	BCL6	3	187459910	GA	G	NA	intron	ENST00000406870.2	NA	c.-50+3287delT	intron	ENST00000406870.2	NA	c.-50+3287delT	NOVEL	0.4333	90	NA	NA	NA	NA	NA	NA
293T-G9_L_157556-CEPH1408-H1_L_157493	293T	PARENTAL	GATK	WHSC1	4	1952979	GC	G	NA	intron	ENST00000508803.1	NA	c.2013+50delC	intron	ENST00000382895.3	NA	c.2013+50delC	NOVEL	0.9345	229	0.00036346	0.000234412	NA	NA	NA	NA
293T-G9_L_157556-CEPH1408-H1_L_157493	293T	PARENTAL	GATK	FIP1L1	4	54279327	GT	G	NA	intron	ENST00000337488.6	NA	c.816-1454delT	intron	ENST00000337488.6	NA	c.816-1454delT	NOVEL	0.5	64	NA	NA	NA	NA	NA	NA
293T-G9_L_157556-CEPH1408-H1_L_157493	293T	PARENTAL	GATK	FIP1L1	4	54284448	C	CTAAA	rs34196016	intron	ENST00000337488.6	NA	c.923+3559_923+3560insTAAA	intron	ENST00000337488.6	NA	c.923+3559_923+3560insTAAA	DBSNP	0.7692	13	NA	NA	NA	NA	NA	NA
293T-G9_L_157556-CEPH1408-H1_L_157493	293T	PARENTAL	GATK	KIT	4	55569859	AT	A	NA	intron	ENST00000288135.5	NA	c.757-30delT	intron	ENST00000288135.5	NA	c.757-30delT	NOVEL	0.0929	140	NA	NA	NA	NA	NA	NA
293T-G9_L_157556-CEPH1408-H1_L_157493	293T	PARENTAL	GATK	HELQ	4	84360998	TA	T	NA	intron	ENST00000295488.3	NA	c.1808+17delT	intron	ENST00000295488.3	NA	c.1808+17delT	NOVEL	0.0882	102	0.000365497	0.00143885	NA	NA	NA	NA
293T-G9_L_157556-CEPH1408-H1_L_157493	293T	PARENTAL	GATK	PRKDC	8	48719987	CT	C	NA	intergenic_variant	NA	NA	NA	intron	ENST00000314191.2	NA	c.9555-101delA	NOVEL	0.0597	67	NA	NA	NA	NA	NA	NA
293T-G9_L_157556-CEPH1408-H1_L_157493	293T	PARENTAL	GATK	FAT1	4	187530578	G	GT	rs375280523	intron	ENST00000441802.2	NA	c.10069-105dupA	intron	ENST00000441802.2	NA	c.10069-105dupA	DBSNP	0.1224	49	NA	NA	NA	NA	NA	NA
293T-G9_L_157556-CEPH1408-H1_L_157493	293T	PARENTAL	GATK	RASA1	5	86669964	AT	A	rs377722838	intron	ENST00000274376.6	NA	c.1777-15delT	intron	ENST00000274376.6	NA	c.1777-15delT	DBSNP	0.1733	75	0.0623626	0.0436047	NA	NA	NA	NA
293T-G9_L_157556-CEPH1408-H1_L_157493	293T	PARENTAL	GATK	RASA1	5	86670276	AT	A	NA	intron	ENST00000274376.6	NA	c.1934+140delT	intron	ENST00000274376.6	NA	c.1934+140delT	NOVEL	0.1538	26	NA	NA	NA	NA	NA	NA
293T-G9_L_157556-CEPH1408-H1_L_157493	293T	PARENTAL	MuTect	EZH2	7	148525824	A	G	NA	Splice_Region	ENST00000460911.1	NA	c.625+8T>C	Splice_Region	ENST00000320356.2	NA	c.625+8T--C	NOVEL	0.058282	326	NA	NA	NA	NA	NA	NA
293T-G9_L_157556-CEPH1408-H1_L_157493	293T	PARENTAL	GATK	NSD1	5	176636550	TA	T	NA	intron	ENST00000439151.2	NA	c.1237-86delA	intron	ENST00000439151.2	NA	c.1237-86delA	NOVEL	0.16	50	NA	NA	NA	NA	NA	NA
293T-G9_L_157556-CEPH1408-H1_L_157493	293T	PARENTAL	GATK	ROS1	6	117718347	GA	G	NA	intron	ENST00000368508.3	NA	c.578-69delT	intron	ENST00000368508.3	NA	c.578-69delT	NOVEL	0.16	75	NA	NA	NA	NA	NA	NA
293T-G9_L_157556-CEPH1408-H1_L_157493	293T	PARENTAL	GATK	ROS1	6	117735716	GA	G	rs3836983	intron	ENST00000368508.3	NA	c.228+1704delT	intron	ENST00000368508.3	NA	c.228+1704delT	DBSNP	0.1667	42	NA	NA	NA	NA	NA	NA
293T-G9_L_157556-CEPH1408-H1_L_157493	293T	PARENTAL	GATK	RSPO3	6	127463939	TTTTG	T	rs534279203	intron	ENST00000356698.4	NA	c.98-5853_98-5850delTTTG	intron	ENST00000356698.4	NA	c.98-5853_98-5850delTTTG	DBSNP	0.6154	26	NA	NA	NA	NA	NA	NA
293T-G9_L_157556-CEPH1408-H1_L_157493	293T	PARENTAL	GATK	ESR1	6	152024783	GA	G	rs377302051	intron	ENST00000440973.1	NA	c.-71+1644delA	intron	ENST00000440973.1	NA	c.-71+1644delA	DBSNP	0.0907	485	NA	NA	NA	NA	NA	NA
293T-G9_L_157556-CEPH1408-H1_L_157493	293T	PARENTAL	GATK	ESR1	6	152061442	TG	T	rs371502936	intron	ENST00000440973.1	NA	c.-71+38303delG	intron	ENST00000440973.1	NA	c.-71+38303delG	DBSNP	0.1333	30	NA	NA	NA	NA	NA	NA
293T-G9_L_157556-CEPH1408-H1_L_157493	293T	PARENTAL	GATK	ESR1	6	152061767	AT	A	rs529223828	intron	ENST00000440973.1	NA	c.-71+38628delT	intron	ENST00000440973.1	NA	c.-71+38628delT	DBSNP	0.0622	193	NA	NA	NA	NA	NA	NA
293T-G9_L_157556-CEPH1408-H1_L_157493	293T	PARENTAL	GATK	ESR1	6	152070324	AG	A	NA	intron	ENST00000440973.1	NA	c.-71+47185delG	intron	ENST00000440973.1	NA	c.-71+47185delG	NOVEL	0.0556	72	NA	NA	NA	NA	NA	NA
293T-G9_L_157556-CEPH1408-H1_L_157493	293T	PARENTAL	GATK	ESR1	6	152076376	CA	C	NA	intron	ENST00000440973.1	NA	c.-70-52601delA	intron	ENST00000440973.1	NA	c.-70-52601delA	NOVEL	0.2698	63	NA	NA	NA	NA	NA	NA
293T-G9_L_157556-CEPH1408-H1_L_157493	293T	PARENTAL	GATK	ESR1	6	152076387	AG	A	NA	intron	ENST00000440973.1	NA	c.-70-52590delG	intron	ENST00000440973.1	NA	c.-70-52590delG	NOVEL	0.0667	75	NA	NA	NA	NA	NA	NA
293T-G9_L_157556-CEPH1408-H1_L_157493	293T	PARENTAL	GATK	ESR1	6	152163716	GT	G	rs559946633	intron	ENST00000440973.1	NA	c.453-15delT	intron	ENST00000440973.1	NA	c.453-15delT	DBSNP	0.0575	348	NA	NA	NA	NA	NA	NA
293T-G9_L_157556-CEPH1408-H1_L_157493	293T	PARENTAL	GATK	ARID1B	6	157496172	G	GT	NA	intron	ENST00000350026.5	NA	c.3096+921_3096+922insT	intron	ENST00000346085.5	NA	c.3135+921_3135+922insT	NOVEL	0.0518	367	NA	NA	NA	NA	NA	NA
293T-G9_L_157556-CEPH1408-H1_L_157493	293T	PARENTAL	GATK	QKI	6	163976863	G	GT	NA	intron	ENST00000361752.3	NA	c.547-6151_547-6150insT	intron	ENST00000361752.3	NA	c.547-6151_547-6150insT	NOVEL	0.2559	211	NA	NA	NA	NA	NA	NA
293T-G9_L_157556-CEPH1408-H1_L_157493	293T	PARENTAL	GATK	QKI	6	163987694	GT	G	rs372217972	intron	ENST00000361752.3	NA	c.935-58delT	3_prime_UTR	ENST00000392127.2	NA	c.	DBSNP	0.3892	185	0.00278788	0.00257974	NA	NA	NA	NA
293T-G9_L_157556-CEPH1408-H1_L_157493	293T	PARENTAL	GATK	SBDS	7	66456003	CA	C	rs533527636	intron	ENST00000246868.2	NA	c.624+120delT	intron	ENST00000246868.2	NA	c.624+120delT	DBSNP	0.4375	16	NA	NA	NA	NA	NA	NA
293T-G9_L_157556-CEPH1408-H1_L_157493	293T	PARENTAL	GATK	CUX1	7	101843536	A	AT	rs11413053	intron	ENST00000292535.7	NA	c.2062+84_2062+85insT	intron	ENST00000360264.3	NA	c.2095+84_2095+85insT	DBSNP	0.4667	150	NA	NA	NA	NA	NA	NA
293T-G9_L_157556-CEPH1408-H1_L_157493	293T	PARENTAL	MuTect	KDM5A	12	475254	C	T	NA	Missense	ENST00000399788.2	p.G128E	c.383G>A	Missense	ENST00000399788.2	p.G128E	c.383G--A	NOVEL	0.056478	301	NA	NA	NA	NA	NA	NA
293T-G9_L_157556-CEPH1408-H1_L_157493	293T	PARENTAL	MuTect	RAD54B	8	95411765	G	A	NA	Nonsense	ENST00000336148.5	p.Q419*	c.1255C>T	Nonsense	ENST00000336148.5	p.Q419	c.1255C--T	NOVEL	0.055901	161	NA	NA	NA	NA	NA	NA
293T-G9_L_157556-CEPH1408-H1_L_157493	293T	PARENTAL	GATK	BRAF	7	140476993	CT	C	NA	intron	ENST00000288602.6	NA	c.1518-106delA	intron	ENST00000288602.6	NA	c.1518-106delA	NOVEL	0.1651	109	NA	NA	NA	NA	NA	NA
293T-G9_L_157556-CEPH1408-H1_L_157493	293T	PARENTAL	GATK	EZH2	7	148516251	TA	T	NA	intron	ENST00000460911.1	NA	c.984+436delT	intron	ENST00000320356.2	NA	c.999+436delT	NOVEL	0.1333	30	NA	NA	NA	NA	NA	NA
293T-G9_L_157556-CEPH1408-H1_L_157493	293T	PARENTAL	GATK	WRN	8	30933672	AT	A	rs543830844	intron	ENST00000298139.5	NA	c.725-16delT	intron	ENST00000298139.5	NA	c.725-16delT	DBSNP	0.1404	114	0.000727096	0.0110225	NA	NA	NA	NA
293T-G9_L_157556-CEPH1408-H1_L_157493	293T	PARENTAL	GATK	WRN	8	30981972	TA	T	rs3087416	intron	ENST00000298139.5	NA	c.2631-65delA	intron	ENST00000298139.5	NA	c.2631-65delA	DBSNP	0.3151	73	NA	NA	NA	NA	NA	NA
293T-G9_L_157556-CEPH1408-H1_L_157493	293T	PARENTAL	GATK	NRG1	8	32483292	CT	C	rs67043970	intron	ENST00000405005.3	NA	c.502+8890delT	intron	ENST00000356819.4	NA	c.502+8890delT	DBSNP	0.1143	70	NA	NA	NA	NA	NA	NA
293T-G9_L_157556-CEPH1408-H1_L_157493	293T	PARENTAL	GATK	NRG1	8	32519143	CT	C	rs35618717	intron	ENST00000405005.3	NA	c.502+44741delT	intron	ENST00000356819.4	NA	c.502+44741delT	DBSNP	0.5	16	NA	NA	NA	NA	NA	NA
293T-G9_L_157556-CEPH1408-H1_L_157493	293T	PARENTAL	GATK	NRG1	8	32535174	C	CA	NA	intron	ENST00000405005.3	NA	c.503-50293_503-50292insA	intron	ENST00000356819.4	NA	c.503-50293_503-50292insA	NOVEL	0.1333	30	NA	NA	NA	NA	NA	NA
293T-G9_L_157556-CEPH1408-H1_L_157493	293T	PARENTAL	GATK	NRG1	8	32536403	CA	C	NA	intron	ENST00000405005.3	NA	c.503-49063delA	intron	ENST00000356819.4	NA	c.503-49063delA	NOVEL	0.0541	74	NA	NA	NA	NA	NA	NA
293T-G9_L_157556-CEPH1408-H1_L_157493	293T	PARENTAL	GATK	NRG1	8	32562650	A	AT	NA	intron	ENST00000405005.3	NA	c.503-22817_503-22816insT	intron	ENST00000356819.4	NA	c.503-22817_503-22816insT	NOVEL	0.2941	17	NA	NA	NA	NA	NA	NA
293T-G9_L_157556-CEPH1408-H1_L_157493	293T	PARENTAL	GATK	NRG1	8	32582982	ATTTTT	A	NA	intron	ENST00000405005.3	NA	c.503-2484_503-2480delTTTTT	intron	ENST00000356819.4	NA	c.503-2484_503-2480delTTTTT	NOVEL	0.1	50	NA	NA	NA	NA	NA	NA
293T-G9_L_157556-CEPH1408-H1_L_157493	293T	PARENTAL	GATK	NRG1	8	32584448	TC	T	NA	intron	ENST00000405005.3	NA	c.503-1018delC	intron	ENST00000356819.4	NA	c.503-1018delC	NOVEL	0.0784	51	NA	NA	NA	NA	NA	NA
293T-G9_L_157556-CEPH1408-H1_L_157493	293T	PARENTAL	GATK	TSHR	14	81574828	CT	C	NA	intergenic_variant	NA	NA	NA	3_prime_UTR	ENST00000554263.1	NA	c.	NOVEL	0.0538	130	NA	NA	NA	NA	NA	NA
293T-G9_L_157556-CEPH1408-H1_L_157493	293T	PARENTAL	GATK	FGFR1	8	38293914	GA	G	NA	intron	ENST00000397103.1	NA	c.92-7962delT	intron	ENST00000425967.3	NA	c.191-6449delT	NOVEL	0.259	139	NA	NA	NA	NA	NA	NA
293T-G9_L_157556-CEPH1408-H1_L_157493	293T	PARENTAL	GATK	FGFR1	8	38303222	AT	A	rs538025771	intron	ENST00000397103.1	NA	c.91+11651delA	intron	ENST00000425967.3	NA	c.190+11651delA	DBSNP	0.3529	17	NA	NA	NA	NA	NA	NA
293T-G9_L_157556-CEPH1408-H1_L_157493	293T	PARENTAL	GATK	FGFR1	8	38306624	GA	G	NA	intron	ENST00000397103.1	NA	c.91+8249delT	intron	ENST00000425967.3	NA	c.190+8249delT	NOVEL	0.129	31	NA	NA	NA	NA	NA	NA
293T-G9_L_157556-CEPH1408-H1_L_157493	293T	PARENTAL	GATK	POLB	8	42227356	AT	A	NA	intron	ENST00000265421.4	NA	c.774-10delT	intron	ENST00000265421.4	NA	c.774-10delT	NOVEL	0.0573	262	NA	NA	NA	NA	NA	NA
293T-G9_L_157556-CEPH1408-H1_L_157493	293T	PARENTAL	GATK	XPA	9	100437872	G	GA	NA	Splice_Region	ENST00000375128.4	NA	c.674-4dupT	Splice_Region	ENST00000375128.4	NA	c.674-4dupT	NOVEL	0.0511	176	NA	NA	NA	NA	NA	NA
293T-G9_L_157556-CEPH1408-H1_L_157493	293T	PARENTAL	MuTect	TAZ	X	153642455	G	A	NA	intergenic_variant	NA	NA	NA	Missense	ENST00000299328.5	p.A130T	c.388G--A	NOVEL	0.05074	473	NA	NA	NA	NA	NA	NA
293T-G9_L_157556-CEPH1408-H1_L_157493	293T	PARENTAL	MuTect	HFE	6	26091545	C	T	NA	Missense	ENST00000357618.5	p.S115F	c.344C>T	Missense	ENST00000357618.5	p.S115F	c.344C--T	NOVEL	0.04878	328	NA	NA	NA	NA	NA	NA
293T-G9_L_157556-CEPH1408-H1_L_157493	293T	PARENTAL	MuTect	RAD50	5	131939697	T	G	NA	Missense	ENST00000265335.6	p.V828G	c.2483T>G	Missense	ENST00000265335.6	p.V828G	c.2483T--G	NOVEL	0.043716	183	NA	NA	NA	NA	NA	NA
293T-G9_L_157556-CEPH1408-H1_L_157493	293T	PARENTAL	MuTect	APC	5	112157671	A	G	NA	Missense	ENST00000508376.2	p.H464R	c.1391A>G	Missense	ENST00000457016.1	p.H464R	c.1391A--G	NOVEL	0.041237	97	NA	NA	NA	NA	NA	NA
293T-G9_L_157556-CEPH1408-H1_L_157493	293T	PARENTAL	MuTect	BCORL1	X	129173236	A	G	NA	Missense	ENST00000540052.1	p.T1533A	c.4597A>G	Missense	ENST00000540052.1	p.T1533A	c.4597A--G	NOVEL	0.041037	463	NA	NA	NA	NA	NA	NA
293T-G9_L_157556-CEPH1408-H1_L_157493	293T	PARENTAL	GATK	NBN	8	90982477	CA	C	NA	intron	ENST00000265433.3	NA	c.896+114delT	intron	ENST00000265433.3	NA	c.896+114delT	NOVEL	0.325	40	NA	NA	NA	NA	NA	NA
293T-G9_L_157556-CEPH1408-H1_L_157493	293T	PARENTAL	GATK	RAD54B	8	95423551	TA	T	rs374242057	intron	ENST00000336148.5	NA	c.305-9delT	intron	ENST00000336148.5	NA	c.305-9delT	COSMIC	0.3349	209	0.0324927	0.070992	1	NA	NA	NA
293T-G9_L_157556-CEPH1408-H1_L_157493	293T	PARENTAL	GATK	DOCK8	9	365586	TTC	T	NA	intron	ENST00000453981.1	NA	c.1680-2431_1680-2430delTC	intron	ENST00000453981.1	NA	c.1680-2431_1680-2430delTC	NOVEL	0.05	100	NA	NA	NA	NA	NA	NA
293T-G9_L_157556-CEPH1408-H1_L_157493	293T	PARENTAL	MuTect	HIST1H3C	6	26046026	C	T	NA	Missense	ENST00000540144.1	p.R130C	c.388C>T	Missense	ENST00000540144.1	p.R130C	c.388C--T	NOVEL	0.04	225	NA	NA	NA	NA	NA	NA
293T-G9_L_157556-CEPH1408-H1_L_157493	293T	PARENTAL	GATK	JAK2	9	5064525	CA	C	NA	intron	ENST00000381652.3	NA	c.1057-357delA	intron	ENST00000381652.3	NA	c.1057-357delA	NOVEL	0.3684	19	NA	NA	NA	NA	NA	NA
293T-G9_L_157556-CEPH1408-H1_L_157493	293T	PARENTAL	GATK	JAK2	9	5079498	GT	G	rs113012776	intron	ENST00000381652.3	NA	c.2132-730delT	intron	ENST00000381652.3	NA	c.2132-730delT	DBSNP	0.1607	112	NA	NA	NA	NA	NA	NA
293T-G9_L_157556-CEPH1408-H1_L_157493	293T	PARENTAL	MuTect	TCF3	19	1646417	G	A	NA	intergenic_variant	NA	NA	NA	synonymous	ENST00000262965.5	p.L28L	c.82C--T	NOVEL	0.037433	187	NA	NA	NA	NA	NA	NA
293T-G9_L_157556-CEPH1408-H1_L_157493	293T	PARENTAL	GATK	PDCD1LG2	9	5522741	CA	C	NA	intron	ENST00000397747.3	NA	c.55+141delA	intron	ENST00000397747.3	NA	c.55+141delA	NOVEL	0.1765	34	NA	NA	NA	NA	NA	NA
293T-G9_L_157556-CEPH1408-H1_L_157493	293T	PARENTAL	GATK	GNAQ	9	80537015	GT	G	NA	intron	ENST00000286548.4	NA	c.321+61delA	intron	ENST00000286548.4	NA	c.321+61delA	NOVEL	0.277	213	NA	NA	NA	NA	NA	NA
293T-G9_L_157556-CEPH1408-H1_L_157493	293T	PARENTAL	GATK	NTRK2	9	87636092	GT	G	NA	intron	ENST00000323115.4	NA	c.2284-74delT	intron	ENST00000376214.1	NA	c.2332-74delT	NOVEL	0.2979	141	NA	NA	NA	NA	NA	NA
293T-G9_L_157556-CEPH1408-H1_L_157493	293T	PARENTAL	MuTect	MITF	3	69928372	G	C	NA	Missense	ENST00000448226.2	p.M64I	c.192G>C	Missense	ENST00000352241.4	p.M64I	c.192G--C	NOVEL	0.033654	416	NA	NA	NA	NA	NA	NA
293T-G9_L_157556-CEPH1408-H1_L_157493	293T	PARENTAL	GATK	ABL1	9	133753195	AT	A	NA	intron	ENST00000318560.5	NA	c.1271-606delT	intron	ENST00000372348.2	NA	c.1328-606delT	NOVEL	0.2353	17	NA	NA	NA	NA	NA	NA
293T-G9_L_157556-CEPH1408-H1_L_157493	293T	PARENTAL	GATK	TSC1	9	135786139	A	AT	NA	intron	ENST00000298552.3	NA	c.1142-61dupA	intron	ENST00000298552.3	NA	c.1142-61dupA	NOVEL	0.2473	186	NA	NA	NA	NA	NA	NA
293T-G9_L_157556-CEPH1408-H1_L_157493	293T	PARENTAL	MuTect	POLQ	3	121240894	A	G	NA	Missense	ENST00000264233.5	p.V404A	c.1211T>C	Missense	ENST00000264233.5	p.V404A	c.1211T--C	NOVEL	0.029197	274	NA	NA	NA	NA	NA	NA
293T-G9_L_157556-CEPH1408-H1_L_157493	293T	PARENTAL	GATK	ZRSR2	X	15822072	GA	G	NA	intron	ENST00000307771.7	NA	c.312+154delA	intron	ENST00000307771.7	NA	c.312+154delA	NOVEL	0.3636	33	NA	NA	NA	NA	NA	NA
293T-G9_L_157556-CEPH1408-H1_L_157493	293T	PARENTAL	MuTect	BCORL1	X	129189821	C	A	NA	Splice_Region	ENST00000540052.1	NA	c.4854-8C>A	Splice_Region	ENST00000540052.1	NA	c.4854-8C--A	NOVEL	0.026946	334	NA	NA	NA	NA	NA	NA
293T-G9_L_157556-CEPH1408-H1_L_157493	293T	PARENTAL	GATK	KDM6A	X	44834045	C	CT	rs200529431	intron	ENST00000377967.4	NA	c.384+85_384+86insT	intron	ENST00000377967.4	NA	c.384+85_384+86insT	DBSNP	0.3226	62	NA	NA	NA	NA	NA	NA
293T-G9_L_157556-CEPH1408-H1_L_157493	293T	PARENTAL	GATK	KDM6A	X	44918235	TC	T	NA	intron	ENST00000377967.4	NA	c.876-15delC	intron	ENST00000377967.4	NA	c.876-15delC	NOVEL	0.0556	162	NA	NA	NA	NA	NA	NA
293T-G9_L_157556-CEPH1408-H1_L_157493	293T	PARENTAL	GATK	ATRX	X	76907987	TA	T	NA	intron	ENST00000373344.5	NA	c.4318-145delT	intron	ENST00000373344.5	NA	c.4318-145delT	NOVEL	0.2759	29	NA	NA	NA	NA	NA	NA
293T-G9_L_157556-CEPH1408-H1_L_157493	293T	PARENTAL	GATK	PHF6	X	133511862	TA	T	rs367819775	intron	ENST00000332070.3	NA	c.138+78delA	intron	ENST00000332070.3	NA	c.138+78delA	DBSNP	0.1529	157	NA	NA	NA	NA	NA	NA
786O-311Cas9-C1_L_157488-CEPH1408-H1_L_157493	786O	CAS9	GATK	ATM	11	108195995	TCA	T	NA	intergenic_variant	NA	NA	NA	intron	ENST00000278616.4	NA	c.6573-41_6573-40delCA	NOVEL	0.0519	77	NA	NA	NA	0.0101307	0.0260274	East Asian
786O-311Cas9-C1_L_157488-CEPH1408-H1_L_157493	786O	CAS9	GATK	ETV6	12	12013498	C	CA	rs11413276	intron	ENST00000396373.4	NA	c.463+7003_463+7004insA	intron	ENST00000396373.4	NA	c.463+7003_463+7004insA	DBSNP	0.3333	75	NA	NA	NA	NA	NA	NA
786O-311Cas9-C1_L_157488-CEPH1408-H1_L_157493	786O	CAS9	GATK	KRAS	12	25368593	AT	A	NA	intron	ENST00000256078.4	NA	c.451-100delA	intron	ENST00000256078.4	NA	c.451-100delA	NOVEL	0.0755	53	NA	NA	NA	NA	NA	NA
786O-311Cas9-C1_L_157488-CEPH1408-H1_L_157493	786O	CAS9	GATK	TRIM37	17	57148099	TA	T	NA	intron	ENST00000393066.3	NA	c.809+84delT	intron	ENST00000262294.7	NA	c.809+84delT	NOVEL	0.1346	52	NA	NA	NA	NA	NA	NA
786O-311Cas9-C1_L_157488-CEPH1408-H1_L_157493	786O	CAS9	GATK	SETBP1	18	42456670	C	CTCTT	rs3085861	intron	ENST00000282030.5	NA	c.540+7422_540+7423insTCTT	Frameshift	ENST00000426838.4	p.T228Sfs	c.681_682insTCTT	DBSNP	0.5875	320	0.539679	0.52425	NA	0.520879	0.593913	European (Finnish)
786O-311Cas9-C1_L_157488-CEPH1408-H1_L_157493	786O	CAS9	GATK	RUNX1	21	36232827	C	CGT	rs34768937	intron	ENST00000344691.4	NA	c.428-954_428-953dupAC	intron	ENST00000300305.3	NA	c.509-954_509-953dupAC	DBSNP	0.3267	150	NA	NA	NA	NA	NA	NA
786O-311Cas9-C1_L_157488-CEPH1408-H1_L_157493	786O	CAS9	GATK	RUNX1	21	36250641	TA	T	NA	intron	ENST00000344691.4	NA	c.427+2212delT	intron	ENST00000300305.3	NA	c.508+2212delT	NOVEL	0.0851	47	NA	NA	NA	NA	NA	NA
786O-311Cas9-C1_L_157488-CEPH1408-H1_L_157493	786O	CAS9	GATK	WWTR1	3	149280081	CA	C	rs201715405	intron	ENST00000360632.3	NA	c.568+10569delT	intron	ENST00000465804.1	NA	c.568+10569delT	DBSNP	0.1481	27	NA	NA	NA	NA	NA	NA
786O-311Cas9-C1_L_157488-CEPH1408-H1_L_157493	786O	CAS9	GATK	FIP1L1	4	54284448	C	CTAAA	rs34196016	intron	ENST00000337488.6	NA	c.923+3559_923+3560insTAAA	intron	ENST00000337488.6	NA	c.923+3559_923+3560insTAAA	DBSNP	0.3125	16	NA	NA	NA	NA	NA	NA
786O-311Cas9-C1_L_157488-CEPH1408-H1_L_157493	786O	CAS9	GATK	CUX1	7	101843536	A	AT	rs11413053	intron	ENST00000292535.7	NA	c.2062+84_2062+85insT	intron	ENST00000360264.3	NA	c.2095+84_2095+85insT	DBSNP	0.114	228	NA	NA	NA	NA	NA	NA
786O-311Cas9-C1_L_157488-CEPH1408-H1_L_157493	786O	CAS9	GATK	EXT1	8	118811806	CT	C	rs71739430	3_prime_UTR	ENST00000378204.2	NA	c.*144delA	3_prime_UTR	ENST00000378204.2	NA	c.	DBSNP	0.4127	63	NA	NA	NA	NA	NA	NA
786O-311Cas9-C1_L_157488-CEPH1408-H1_L_157493	786O	CAS9	GATK	NRG1	8	32483292	CT	C	rs67043970	intron	ENST00000405005.3	NA	c.502+8890delT	intron	ENST00000356819.4	NA	c.502+8890delT	DBSNP	0.0678	59	NA	NA	NA	NA	NA	NA
786O-311Cas9-C1_L_157488-CEPH1408-H1_L_157493	786O	CAS9	MuTect	RET	10	43613843	G	T	rs1800861	synonymous	ENST00000355710.3	p.L769L	c.2307G>T	synonymous	ENST00000355710.3	p.L769L	c.2307G--T	DBSNP	0.421466	382	0.765349	0.875397	NA	0.739176	0.88601	African
786O-311Cas9-C1_L_157488-CEPH1408-H1_L_157493	786O	CAS9	MuTect	ROS1	6	117678083	A	G	rs2243384	Splice_Region	ENST00000368508.3	NA	c.3855-5T>C	Splice_Region	ENST00000368508.3	NA	c.3855-5T--C	DBSNP	0.97973	148	0.520698	0.239446	NA	0.469101	0.542814	Ashkenazi Jewish
786O-311Cas9-C1_L_157488-CEPH1408-H1_L_157493	786O	CAS9	MuTect	MEN1	11	64572018	T	C	rs2959656	Missense	ENST00000377313.1	p.T546A	c.1636A>G	Missense	ENST00000337652.1	p.T546A	c.1636A--G	COSMIC	1	312	0.995927	0.737619	23	0.939046	0.995888	Europoean (Non-Finnish)
786O-311Cas9-C1_L_157488-CEPH1408-H1_L_157493	786O	CAS9	MuTect	TP53BP1	15	43748304	A	G	rs690367	synonymous	ENST00000263801.3	p.D829D	c.2487T>C	synonymous	ENST00000382044.4	p.D834D	c.2502T--C	DBSNP	0.398256	344	0.303164	0.849614	NA	0.360226	0.875621	African
786O-311Cas9-C1_L_157488-CEPH1408-H1_L_157493	786O	CAS9	MuTect	NTRK3	15	88576185	G	C	NA	synonymous	ENST00000360948.2	p.A496A	c.1488C>G	synonymous	ENST00000360948.2	p.A496A	c.1488C--G	NOVEL	0.386792	212	0.355083	0.404816	NA	0.347793	0.415696	African
786O-311Cas9-C1_L_157488-CEPH1408-H1_L_157493	786O	CAS9	MuTect	C9orf66	9	215057	T	C	rs481905	Missense	ENST00000382387.2	p.N114D	c.340A>G	Missense	ENST00000382387.2	p.N114D	c.340A--G	COSMIC	1	57	0.391391	0.514962	4	0.548887	0.714914	East Asian
786O-311Cas9-C1_L_157488-CEPH1408-H1_L_157493	786O	CAS9	MuTect	CDH4	20	60485627	C	T	rs2427240	synonymous	ENST00000360469.5	p.D446D	c.1338C>T	synonymous	ENST00000360469.5	p.D446D	c.1338C--T	DBSNP	1	479	0.942209	0.610985	NA	0.853186	0.944797	Europoean (Non-Finnish)
786O-311Cas9-C1_L_157488-CEPH1408-H1_L_157493	786O	CAS9	MuTect	NEIL3	4	178274694	T	G	rs10007075	synonymous	ENST00000264596.3	p.V424V	c.1272T>G	synonymous	ENST00000264596.3	p.V424V	c.1272T--G	DBSNP	1	100	0.754186	0.501362	NA	0.6715	0.750264	Europoean (Non-Finnish)
786O-311Cas9-C1_L_157488-CEPH1408-H1_L_157493	786O	CAS9	MuTect	APC	5	112175770	G	A	rs41115	synonymous	ENST00000257430.4	p.T1493T	c.4479G>A	synonymous	ENST00000457016.1	p.T1493T	c.4479G--A	DBSNP	1	416	0.616744	0.526579	NA	0.649581	0.821735	East Asian
786O-311Cas9-C1_L_157488-CEPH1408-H1_L_157493	786O	CAS9	MuTect	APC	5	112176559	T	G	rs866006	synonymous	ENST00000457016.1	p.S1756S	c.5268T>G	synonymous	ENST00000457016.1	p.S1756S	c.5268T--G	DBSNP	1	315	0.618632	0.528156	NA	0.651318	0.821342	East Asian
786O-311Cas9-C1_L_157488-CEPH1408-H1_L_157493	786O	CAS9	MuTect	DOCK8	9	286593	C	A	rs529208	Missense	ENST00000453981.1	p.P97T	c.289C>A	Missense	ENST00000453981.1	p.P97T	c.289C--A	COSMIC	1	307	0.489884	0.414208	3	0.525054	0.74707	East Asian
786O-311Cas9-C1_L_157488-CEPH1408-H1_L_157493	786O	CAS9	MuTect	RAD54B	8	95419698	A	G	rs2291439	synonymous	ENST00000336148.5	p.N250N	c.750T>C	synonymous	ENST00000336148.5	p.N250N	c.750T--C	DBSNP	0.656338	355	0.365116	0.353382	NA	0.419616	0.596792	Latino
786O-311Cas9-C1_L_157488-CEPH1408-H1_L_157493	786O	CAS9	MuTect	BRD3	9	136913355	T	C	rs464826	synonymous	ENST00000303407.7	p.L312L	c.936A>G	synonymous	ENST00000303407.7	p.L312L	c.936A--G	COSMIC	0.995556	225	0.651395	0.817666	1	0.673396	0.827852	African
786O-311Cas9-C1_L_157488-CEPH1408-H1_L_157493	786O	CAS9	MuTect	NOTCH1	9	139391636	G	A	rs2229974	synonymous	ENST00000277541.6	p.D2185D	c.6555C>T	synonymous	ENST00000277541.6	p.D2185D	c.6555C--T	COSMIC	1	524	0.553266	0.636051	3	0.621211	0.95043	East Asian
786O-311Cas9-C1_L_157488-CEPH1408-H1_L_157493	786O	CAS9	MuTect	BCORL1	X	129147079	T	C	rs4830173	Missense	ENST00000540052.1	p.F111L	c.331T>C	Missense	ENST00000540052.1	p.F111L	c.331T--C	COSMIC	1	201	NA	NA	23	0.999983	1	African
786O-311Cas9-C1_L_157488-CEPH1408-H1_L_157493	786O	CAS9	MuTect	MTAP	9	21816758	G	A	rs7023954	intergenic_variant	NA	NA	NA	Missense	ENST00000380172.4	p.V56I	c.166G--A	COSMIC	1	194	0.415	0.434862	3	0.396167	0.462368	East Asian
786O-311Cas9-C1_L_157488-CEPH1408-H1_L_157493	786O	CAS9	MuTect	CDKN2A	9	21968199	C	G	rs11515	3_prime_UTR	ENST00000304494.5	NA	c.*29G>C	3_prime_UTR	ENST00000498124.1	NA	c.	COSMIC	1	126	0.854767	0.838175	1	0.881416	0.977966	East Asian
786O-311Cas9-C1_L_157488-CEPH1408-H1_L_157493	786O	CAS9	MuTect	PTEN	10	89692961	C	T	NA	Nonsense	ENST00000371953.3	p.Q149*	c.445C>T	Nonsense	ENST00000371953.3	p.Q149	c.445C--T	COSMIC	0.992187	256	NA	NA	4	NA	NA	NA
786O-311Cas9-C1_L_157488-CEPH1408-H1_L_157493	786O	CAS9	MuTect	DOCK8	9	421032	C	G	rs2297079	synonymous	ENST00000453981.1	p.L1369L	c.4107C>G	synonymous	ENST00000453981.1	p.L1369L	c.4107C--G	COSMIC	0.995708	233	0.613372	0.168407	3	0.508603	0.621724	Europoean (Non-Finnish)
786O-311Cas9-C1_L_157488-CEPH1408-H1_L_157493	786O	CAS9	MuTect	DOCK8	9	441952	G	A	rs1887957	synonymous	ENST00000453981.1	p.E1811E	c.5433G>A	synonymous	ENST00000453981.1	p.E1811E	c.5433G--A	COSMIC	0.995868	242	0.815349	0.601453	1	0.825245	0.996521	East Asian
786O-311Cas9-C1_L_157488-CEPH1408-H1_L_157493	786O	CAS9	MuTect	DOCK8	9	449874	G	C	rs34908836	Missense	ENST00000453981.1	p.A1970P	c.5908G>C	Missense	ENST00000453981.1	p.A1970P	c.5908G--C	COSMIC	0.988889	180	0.0455814	0.132547	1	0.0617069	0.16331	South Asian
786O-311Cas9-C1_L_157488-CEPH1408-H1_L_157493	786O	CAS9	MuTect	TFE3	X	48888074	T	C	NA	synonymous	ENST00000315869.7	p.V441V	c.1323A>G	synonymous	ENST00000315869.7	p.V441V	c.1323A--G	COSMIC	1	142	0.527497	0.0798122	1	0.390179	0.581623	Ashkenazi Jewish
786O-311Cas9-C1_L_157488-CEPH1408-H1_L_157493	786O	CAS9	GATK	TSHR	14	81574838	CT	C	rs375160114	intergenic_variant	NA	NA	NA	3_prime_UTR	ENST00000554263.1	NA	c.	DBSNP	0.07	100	NA	NA	NA	NA	NA	NA
786O-311Cas9-C1_L_157488-CEPH1408-H1_L_157493	786O	CAS9	GATK	CBFB	16	67101115	TA	T	NA	intron	ENST00000290858.6	NA	c.399+415delA	intron	ENST00000412916.2	NA	c.399+415delA	NOVEL	0.2	25	NA	NA	NA	NA	NA	NA
786O-311Cas9-C1_L_157488-CEPH1408-H1_L_157493	786O	CAS9	GATK	RIF1	2	152267897	G	GT	rs147405197	intergenic_variant	NA	NA	NA	intron	ENST00000243326.5	NA	c.183+45_183+46insT	DBSNP	0.7639	72	0.340214	0.127059	NA	0.416699	0.446026	Latino
786O-311Cas9-C1_L_157488-CEPH1408-H1_L_157493	786O	CAS9	MuTect	LMO1	11	8251921	G	C	rs3750952	synonymous	ENST00000335790.3	p.A52A	c.156C>G	synonymous	ENST00000335790.3	p.A52A	c.156C--G	DBSNP	0.316279	215	0.485917	0.111995	NA	0.456377	0.561371	South Asian
786O-311Cas9-C1_L_157488-CEPH1408-H1_L_157493	786O	CAS9	MuTect	PRSS1	7	142460335	A	G	rs201550522	Missense	ENST00000311737.7	p.K170E	c.508A>G	Missense	ENST00000311737.7	p.K170E	c.508A--G	COSMIC	0.450928	754	NA	NA	35	0.423866	0.488983	European (Finnish)
786O-311Cas9-C1_L_157488-CEPH1408-H1_L_157493	786O	CAS9	MuTect	FLT1	13	28897002	C	T	rs554058758	Missense	ENST00000282397.4	p.V960I	c.2878G>A	Missense	ENST00000282397.4	p.V960I	c.2878G--A	COSMIC	0.368	250	NA	NA	2	2.03e-05	9.75e-05	South Asian
786O-311Cas9-C1_L_157488-CEPH1408-H1_L_157493	786O	CAS9	MuTect	BRAF	7	140498826	G	T	NA	intron	ENST00000288602.6	NA	c.980+1336C>A	intron	ENST00000288602.6	NA	c.980+1336C--A	NOVEL	0.285714	14	NA	NA	NA	NA	NA	NA
786O-311Cas9-C1_L_157488-CEPH1408-H1_L_157493	786O	CAS9	GATK	SMC3	10	112358168	C	CT	rs567244180	intron	ENST00000361804.4	NA	c.2268+120_2268+121insT	intron	ENST00000361804.4	NA	c.2268+120_2268+121insT	DBSNP	0.5854	41	NA	NA	NA	NA	NA	NA
786O-311Cas9-C1_L_157488-CEPH1408-H1_L_157493	786O	CAS9	GATK	ARHGEF12	11	120347790	TTTGTTGTTG	T	rs374235631	intron	ENST00000397843.2	NA	c.3366-137_3366-129delTTGTTGTTG	intron	ENST00000397843.2	NA	c.3366-137_3366-129delTTGTTGTTG	DBSNP	0.913	23	NA	NA	NA	NA	NA	NA
786O-311Cas9-C1_L_157488-CEPH1408-H1_L_157493	786O	CAS9	GATK	FOXO1	13	41136080	CA	C	NA	intron	ENST00000379561.5	NA	c.631-1084delT	intron	ENST00000379561.5	NA	c.631-1084delT	NOVEL	0.129	31	NA	NA	NA	NA	NA	NA
786O-311Cas9-C1_L_157488-CEPH1408-H1_L_157493	786O	CAS9	GATK	FOXO1	13	41149311	T	TA	NA	intron	ENST00000379561.5	NA	c.631-14315dupT	intron	ENST00000379561.5	NA	c.631-14315dupT	NOVEL	0.0976	41	NA	NA	NA	NA	NA	NA
786O-311Cas9-C1_L_157488-CEPH1408-H1_L_157493	786O	CAS9	GATK	FOXO1	13	41167824	A	AT	NA	intron	ENST00000379561.5	NA	c.631-32828dupA	intron	ENST00000379561.5	NA	c.631-32828dupA	NOVEL	0.2381	126	NA	NA	NA	NA	NA	NA
786O-311Cas9-C1_L_157488-CEPH1408-H1_L_157493	786O	CAS9	GATK	USP8	15	50731131	A	AT	rs35912128	intron	ENST00000433963.1	NA	c.-65-75_-65-74insT	intron	ENST00000433963.1	NA	c.-65-75_-65-74insT	DBSNP	0.2353	17	NA	NA	NA	NA	NA	NA
786O-311Cas9-C1_L_157488-CEPH1408-H1_L_157493	786O	CAS9	GATK	TSC2	16	2115413	CA	C	rs369052665	intron	ENST00000219476.3	NA	c.1600-106delA	intron	ENST00000219476.3	NA	c.1600-106delA	DBSNP	0.375	16	NA	NA	NA	NA	NA	NA
786O-311Cas9-C1_L_157488-CEPH1408-H1_L_157493	786O	CAS9	GATK	CTCF	16	67670472	G	GTA	rs565563665	intron	ENST00000264010.4	NA	c.1838-121_1838-120insTA	intron	ENST00000264010.4	NA	c.1838-121_1838-120insTA	DBSNP	0.3846	26	NA	NA	NA	NA	NA	NA
786O-311Cas9-C1_L_157488-CEPH1408-H1_L_157493	786O	CAS9	GATK	ETV4	17	41620644	A	ACTCT	rs138989101	intron	ENST00000319349.5	NA	c.202+1695_202+1698dupAGAG	intron	ENST00000319349.5	NA	c.202+1695_202+1698dupAGAG	DBSNP	0.1852	27	NA	NA	NA	NA	NA	NA
786O-311Cas9-C1_L_157488-CEPH1408-H1_L_157493	786O	CAS9	GATK	RUNX1	21	36224466	A	AAAAAC	NA	intron	ENST00000344691.4	NA	c.532+7300_532+7304dupGTTTT	intron	ENST00000300305.3	NA	c.613+7300_613+7304dupGTTTT	NOVEL	0.4444	90	NA	NA	NA	NA	NA	NA
786O-311Cas9-C1_L_157488-CEPH1408-H1_L_157493	786O	CAS9	GATK	NFE2L2	2	178129390	TGGC	T	rs143406266	5_prime_UTR	ENST00000397062.3	NA	c.-89_-87delGCC	5_prime_UTR	ENST00000397062.3	NA	c.-89_-87delGCC	DBSNP	0.5556	9	NA	NA	NA	NA	NA	NA
786O-311Cas9-C1_L_157488-CEPH1408-H1_L_157493	786O	CAS9	GATK	SF3B1	2	198288721	TTC	T	NA	intron	ENST00000335508.6	NA	c.29-25_29-24delGA	intron	ENST00000335508.6	NA	c.29-25_29-24delGA	NOVEL	0.0735	272	NA	NA	NA	NA	NA	NA
786O-311Cas9-C1_L_157488-CEPH1408-H1_L_157493	786O	CAS9	GATK	EWSR1	22	29674813	C	CA	rs528971696	intron	ENST00000397938.2	NA	c.413+608_413+609insA	intron	ENST00000414183.2	NA	c.431+608_431+609insA	DBSNP	0.5714	7	NA	NA	NA	NA	NA	NA
786O-311Cas9-C1_L_157488-CEPH1408-H1_L_157493	786O	CAS9	GATK	EWSR1	22	29682675	CAA	C	rs574697249	intron	ENST00000397938.2	NA	c.582-236_582-235delAA	intron	ENST00000414183.2	NA	c.600-236_600-235delAA	DBSNP	0.3125	16	NA	NA	NA	NA	NA	NA
786O-311Cas9-C1_L_157488-CEPH1408-H1_L_157493	786O	CAS9	GATK	DIS3L2	2	233201361	C	CG	NA	intergenic_variant	NA	NA	NA	3_prime_UTR	ENST00000325385.7	NA	c.	NOVEL	0.535	200	0.00202899	0.00100334	NA	0.000354123	0.000820642	Europoean (Non-Finnish)
786O-311Cas9-C1_L_157488-CEPH1408-H1_L_157493	786O	CAS9	GATK	MSH6	2	48018293	T	TTG	NA	intron	ENST00000234420.5	NA	c.457+31_457+32insTG	intron	ENST00000234420.5	NA	c.457+31_457+32insTG	NOVEL	0.3857	140	NA	NA	NA	NA	NA	NA
786O-311Cas9-C1_L_157488-CEPH1408-H1_L_157493	786O	CAS9	GATK	RAF1	3	12635284	CCTT	C	rs59325418	intron	ENST00000251849.4	NA	c.1109-1996_1109-1994delAAG	intron	ENST00000251849.4	NA	c.1109-1996_1109-1994delAAG	DBSNP	0.6503	143	NA	NA	NA	NA	NA	NA
786O-311Cas9-C1_L_157488-CEPH1408-H1_L_157493	786O	CAS9	GATK	RAF1	3	12646749	A	ATGTGTG	NA	intron	ENST00000251849.4	NA	c.680+945_680+950dupCACACA	intron	ENST00000251849.4	NA	c.680+945_680+950dupCACACA	NOVEL	0.3889	18	NA	NA	NA	NA	NA	NA
786O-311Cas9-C1_L_157488-CEPH1408-H1_L_157493	786O	CAS9	GATK	WWTR1	3	149288356	AAAT	A	rs202046727	intron	ENST00000467467.1	NA	c.568+2292_568+2294delATT	intron	ENST00000465804.1	NA	c.568+2292_568+2294delATT	DBSNP	0.5385	13	NA	NA	NA	NA	NA	NA
786O-311Cas9-C1_L_157488-CEPH1408-H1_L_157493	786O	CAS9	GATK	WWTR1	3	149289013	TTTTTTTTTTTG	T	NA	intron	ENST00000467467.1	NA	c.568+1627_568+1637delCAAAAAAAAAA	intron	ENST00000465804.1	NA	c.568+1627_568+1637delCAAAAAAAAAA	NOVEL	0.0617	81	NA	NA	NA	NA	NA	NA
786O-311Cas9-C1_L_157488-CEPH1408-H1_L_157493	786O	CAS9	GATK	NPM1	5	170836815	G	GT	rs75967754	intron	ENST00000296930.5	NA	c.847-716_847-715insT	intron	ENST00000296930.5	NA	c.847-716_847-715insT	DBSNP	0.7143	35	NA	NA	NA	NA	NA	NA
786O-311Cas9-C1_L_157488-CEPH1408-H1_L_157493	786O	CAS9	GATK	MYB	6	135528875	C	CT	rs11433082	intron	ENST00000367814.4	NA	c.1806+4413_1806+4414insT	intron	ENST00000341911.5	NA	c.2169+4413_2169+4414insT	DBSNP	0.4	20	NA	NA	NA	NA	NA	NA
786O-311Cas9-C1_L_157488-CEPH1408-H1_L_157493	786O	CAS9	GATK	ESR1	6	152070327	CA	C	NA	intron	ENST00000440973.1	NA	c.-71+47188delA	intron	ENST00000440973.1	NA	c.-71+47188delA	NOVEL	0.0893	56	NA	NA	NA	NA	NA	NA
786O-311Cas9-C1_L_157488-CEPH1408-H1_L_157493	786O	CAS9	GATK	ESR1	6	152128448	AAG	A	rs540662563	intron	ENST00000338799.5	NA	c.-70-529_-70-528delAG	5_prime_UTR	ENST00000446550.1	NA	c.-266_-265delAG	DBSNP	0.337	273	NA	NA	NA	NA	NA	NA
786O-311Cas9-C1_L_157488-CEPH1408-H1_L_157493	786O	CAS9	MuTect	USP8	15	50785055	G	C	NA	Missense	ENST00000396444.3	p.A798P	c.2392G>C	Missense	ENST00000433963.1	p.A798P	c.2392G--C	COSMIC	0.054795	219	NA	NA	2	3.68e-05	0.000135968	European (Finnish)
786O-311Cas9-C1_L_157488-CEPH1408-H1_L_157493	786O	CAS9	GATK	QKI	6	163962300	TTC	T	NA	intron	ENST00000361752.3	NA	c.546+6144_546+6145delTC	intron	ENST00000361752.3	NA	c.546+6144_546+6145delTC	NOVEL	0.2264	53	NA	NA	NA	NA	NA	NA
786O-311Cas9-C1_L_157488-CEPH1408-H1_L_157493	786O	CAS9	GATK	BRAF	7	140487100	CAA	C	NA	intron	ENST00000288602.6	NA	c.1177+246_1177+247delTT	intron	ENST00000288602.6	NA	c.1177+246_1177+247delTT	NOVEL	0.1515	33	NA	NA	NA	NA	NA	NA
786O-311Cas9-C1_L_157488-CEPH1408-H1_L_157493	786O	CAS9	GATK	KDM5A	12	432374	TACAAAAAAAAAAAA	T	NA	Splice_Region	ENST00000399788.2	NA	c.2151-16_2151-3delTTTTTTTTTTTTGT	Splice_Region	ENST00000399788.2	NA	c.2151-16_2151-3delTTTTTTTTTTTTGT	COSMIC	0.0541	111	NA	NA	1	NA	NA	NA
786O-311Cas9-C1_L_157488-CEPH1408-H1_L_157493	786O	CAS9	GATK	NRG1	8	32582982	ATTT	A	NA	intron	ENST00000405005.3	NA	c.503-2484_503-2482delTTT	intron	ENST00000356819.4	NA	c.503-2484_503-2482delTTT	NOVEL	0.0619	97	NA	NA	NA	NA	NA	NA
786O-311Cas9-C1_L_157488-CEPH1408-H1_L_157493	786O	CAS9	GATK	KAT6A	8	41803999	AAT	A	NA	intron	ENST00000406337.1	NA	c.1996+108_1996+109delAT	intron	ENST00000396930.3	NA	c.1996+108_1996+109delAT	NOVEL	0.5	22	NA	NA	NA	NA	NA	NA
786O-311Cas9-C1_L_157488-CEPH1408-H1_L_157493	786O	CAS9	MuTect	ERCC6	10	50681033	G	A	rs2229760	synonymous	ENST00000355832.5	p.G917G	c.2751C>T	synonymous	ENST00000355832.5	p.G917G	c.2751C--T	DBSNP	0.525199	377	0.413023	0.149569	NA	0.339965	0.410069	Europoean (Non-Finnish)
786O-311Cas9-C1_L_157488-CEPH1408-H1_L_157493	786O	CAS9	MuTect	ATM	11	108190627	T	C	rs116924981	intergenic_variant	NA	NA	NA	intron	ENST00000278616.4	NA	c.6348-54T--C	DBSNP	0.287879	66	NA	NA	NA	NA	NA	NA
786O-311Cas9-C1_L_157488-CEPH1408-H1_L_157493	786O	CAS9	MuTect	ATM	11	108200941	A	C	NA	intergenic_variant	NA	NA	NA	Missense	ENST00000278616.4	p.R2436S	c.7308A--C	COSMIC	0.270073	137	NA	NA	1	NA	NA	NA
786O-311Cas9-C1_L_157488-CEPH1408-H1_L_157493	786O	CAS9	MuTect	MTOR	1	11313831	C	T	NA	intron	ENST00000361445.4	NA	c.840+65G>A	intron	ENST00000361445.4	NA	c.840+65G--A	NOVEL	0.510638	235	NA	NA	NA	NA	NA	NA
786O-311Cas9-C1_L_157488-CEPH1408-H1_L_157493	786O	CAS9	MuTect	MLH1	3	37067468	A	C	rs202038499	Missense	ENST00000231790.2	p.E460A	c.1379A>C	Initiator_Codon	ENST00000413740.1	p.E1	c.2A--C	DBSNP	1	206	0.000116279	0	NA	0.000154399	0.000331589	Europoean (Non-Finnish)
786O-311Cas9-C1_L_157488-CEPH1408-H1_L_157493	786O	CAS9	MuTect	HNF1A	12	121437114	G	A	rs55834942	intergenic_variant	NA	NA	NA	synonymous	ENST00000257555.6	p.T515T	c.1545G--A	DBSNP	0.440252	318	0.19237	0.0397186	NA	0.140254	0.223986	European (Finnish)
786O-311Cas9-C1_L_157488-CEPH1408-H1_L_157493	786O	CAS9	MuTect	FAT1	4	187629538	C	T	rs3733413	Missense	ENST00000441802.2	p.V482I	c.1444G>A	Missense	ENST00000441802.2	p.V482I	c.1444G--A	DBSNP	0.992424	132	0.577236	0.222086	NA	0.487707	0.585958	Ashkenazi Jewish
786O-311Cas9-C1_L_157488-CEPH1408-H1_L_157493	786O	CAS9	MuTect	TET2	4	106196829	T	G	rs34402524	Missense	ENST00000540549.1	p.L1721W	c.5162T>G	Missense	ENST00000540549.1	p.L1721W	c.5162T--G	DBSNP	0.665672	335	0.134821	0.0968208	NA	0.115793	0.174826	European (Finnish)
786O-311Cas9-C1_L_157488-CEPH1408-H1_L_157493	786O	CAS9	MuTect	TSC2	16	2129650	A	T	rs397514945	Missense	ENST00000219476.3	p.D1126V	c.3377A>T	Missense	ENST00000219476.3	p.D1126V	c.3377A--T	DBSNP	0.548718	195	NA	NA	NA	9.0801e-05	0.00020338	Europoean (Non-Finnish)
786O-311Cas9-C1_L_157488-CEPH1408-H1_L_157493	786O	CAS9	MuTect	KMT2D	12	49427463	T	G	NA	synonymous	ENST00000301067.7	p.T3675T	c.11025A>C	synonymous	ENST00000301067.7	p.T3675T	c.11025A--C	NOVEL	0.428212	397	NA	NA	NA	NA	NA	NA
786O-311Cas9-C1_L_157488-CEPH1408-H1_L_157493	786O	CAS9	MuTect	MDM2	12	69222611	T	C	NA	intergenic_variant	NA	NA	NA	Missense	ENST00000462284.1	p.I195T	c.584T--C	NOVEL	0.222222	279	NA	NA	NA	NA	NA	NA
786O-311Cas9-C1_L_157488-CEPH1408-H1_L_157493	786O	CAS9	MuTect	EXO1	1	242048674	C	T	rs9350	Missense	ENST00000366548.3	p.P757L	c.2270C>T	Missense	ENST00000366548.3	p.P757L	c.2270C--T	DBSNP	0.542484	306	0.158953	0.18384	NA	0.209404	0.4271	East Asian
786O-311Cas9-C1_L_157488-CEPH1408-H1_L_157493	786O	CAS9	MuTect	FOXO1	13	41182458	T	C	NA	intron	ENST00000379561.5	NA	c.631-47461A>G	intron	ENST00000379561.5	NA	c.631-47461A--G	NOVEL	0.615385	208	NA	NA	NA	NA	NA	NA
786O-311Cas9-C1_L_157488-CEPH1408-H1_L_157493	786O	CAS9	MuTect	FOXO1	13	41228350	C	T	NA	intron	ENST00000379561.5	NA	c.630+11370G>A	intron	ENST00000379561.5	NA	c.630+11370G--A	NOVEL	0.067797	59	NA	NA	NA	NA	NA	NA
786O-311Cas9-C1_L_157488-CEPH1408-H1_L_157493	786O	CAS9	MuTect	MGA	15	42041782	G	T	rs61754768	intergenic_variant	NA	NA	NA	Missense	ENST00000219905.7	p.V1993F	c.5977G--T	DBSNP	0.358108	296	0.000978953	0	NA	0.00158087	0.00426698	European (Finnish)
786O-311Cas9-C1_L_157488-CEPH1408-H1_L_157493	786O	CAS9	MuTect	CDKN1B	12	12871129	T	C	rs142833529	Missense	ENST00000228872.4	p.I119T	c.356T>C	Missense	ENST00000228872.4	p.I119T	c.356T--C	DBSNP	0.513423	298	0.000465441	0	NA	0.000542326	0.00128819	Other
786O-311Cas9-C1_L_157488-CEPH1408-H1_L_157493	786O	CAS9	MuTect	PML	15	74315358	C	T	rs17849259	synonymous	ENST00000268058.3	p.A264A	c.792C>T	synonymous	ENST00000268058.3	p.A264A	c.792C--T	DBSNP	0.604348	230	0.00737187	0.00251716	NA	0.00428608	0.00763002	Europoean (Non-Finnish)
786O-311Cas9-C1_L_157488-CEPH1408-H1_L_157493	786O	CAS9	MuTect	NTRK3	15	88683058	G	T	NA	intron	ENST00000360948.2	NA	c.465-2266C>A	intron	ENST00000360948.2	NA	c.465-2266C--A	NOVEL	0.326087	138	NA	NA	NA	NA	NA	NA
786O-311Cas9-C1_L_157488-CEPH1408-H1_L_157493	786O	CAS9	MuTect	CIITA	16	11009541	C	T	rs79216789	intron	ENST00000324288.8	NA	c.2969+34C>T	intron	ENST00000324288.8	NA	c.2969+34C--T	DBSNP	0.536723	177	0.0055814	0.000455166	NA	0.00332219	0.00539033	Europoean (Non-Finnish)
786O-311Cas9-C1_L_157488-CEPH1408-H1_L_157493	786O	CAS9	MuTect	NOTCH2	1	120458270	G	C	rs75831573	Missense	ENST00000256646.2	p.P2359A	c.7075C>G	Missense	ENST00000256646.2	p.P2359A	c.7075C--G	DBSNP	0.496042	379	0.00348837	0.00113482	NA	0.00461736	0.00812568	European (Finnish)
786O-311Cas9-C1_L_157488-CEPH1408-H1_L_157493	786O	CAS9	MuTect	RHOT1	17	30520324	T	C	NA	intron	ENST00000333942.6	NA	c.748+61T>C	intron	ENST00000358365.3	NA	c.748+61T--C	NOVEL	0.251908	131	NA	NA	NA	NA	NA	NA
786O-311Cas9-C1_L_157488-CEPH1408-H1_L_157493	786O	CAS9	MuTect	ETV4	17	41608262	A	G	rs564497117	intron	ENST00000319349.5	NA	c.812-713T>C	intron	ENST00000319349.5	NA	c.812-713T--C	DBSNP	0.628099	242	NA	NA	NA	NA	NA	NA
786O-311Cas9-C1_L_157488-CEPH1408-H1_L_157493	786O	CAS9	MuTect	ETV4	17	41609527	G	A	NA	intron	ENST00000591713.1	NA	c.811+515C>T	intron	ENST00000319349.5	NA	c.811+515C--T	NOVEL	0.666667	6	NA	NA	NA	NA	NA	NA
786O-311Cas9-C1_L_157488-CEPH1408-H1_L_157493	786O	CAS9	MuTect	ERCC6	10	50678369	T	C	rs2228527	Missense	ENST00000355832.5	p.R1213G	c.3637A>G	Missense	ENST00000355832.5	p.R1213G	c.3637A--G	DBSNP	0.490698	430	0.217442	0.156151	NA	0.219963	0.348476	South Asian
786O-311Cas9-C1_L_157488-CEPH1408-H1_L_157493	786O	CAS9	MuTect	ZNRF3	22	29383196	A	G	rs4823001	Splice_Region	ENST00000544604.2	NA	c.426+7A>G	Splice_Region	ENST00000544604.2	NA	c.426+7A--G	DBSNP	0.479452	365	0.00396159	0.0171813	NA	0.0282831	0.0840301	Latino
786O-311Cas9-C1_L_157488-CEPH1408-H1_L_157493	786O	CAS9	MuTect	TP53	17	7578291	T	C	NA	Splice_Acceptor	ENST00000269305.4	NA	c.560-2A>G	Splice_Acceptor	ENST00000269305.4	NA	c.560-2A--G	COSMIC	0.045936	283	NA	NA	9	0	0	African
786O-311Cas9-C1_L_157488-CEPH1408-H1_L_157493	786O	CAS9	MuTect	TCF3	19	1619348	G	A	rs1052696	intergenic_variant	NA	NA	NA	synonymous	ENST00000262965.5	p.G431G	c.1293C--T	DBSNP	0.157407	108	0.0603205	0.0355016	NA	0.0873605	0.235642	East Asian
786O-311Cas9-C1_L_157488-CEPH1408-H1_L_157493	786O	CAS9	MuTect	MAP2K2	19	4102338	C	T	rs369519491	intron	ENST00000262948.5	NA	c.528+36G>A	intron	ENST00000262948.5	NA	c.528+36G--A	DBSNP	0.563107	103	0.000116686	0	NA	3.01e-05	8.06e-05	East Asian
786O-311Cas9-C1_L_157488-CEPH1408-H1_L_157493	786O	CAS9	MuTect	CDK6	7	92244486	T	A	rs140409009	Missense	ENST00000265734.4	p.S317C	c.949A>T	Missense	ENST00000265734.4	p.S317C	c.949A--T	DBSNP	0.160305	524	0.0022093	0.000226963	NA	0.0039868	0.0144856	European (Finnish)
786O-311Cas9-C1_L_157488-CEPH1408-H1_L_157493	786O	CAS9	GATK	PAXIP1	7	154760643	TG	T	NA	Frameshift	ENST00000397192.1	p.Q423Rfs*2	c.1267delC	Frameshift	ENST00000404141.1	p.Q423Rfs	c.1267delC	NOVEL	0.7833	120	NA	NA	NA	NA	NA	NA
786O-311Cas9-C1_L_157488-CEPH1408-H1_L_157493	786O	CAS9	MuTect	RUNX1	21	36229274	C	G	NA	intron	ENST00000344691.4	NA	c.532+2497G>C	intron	ENST00000300305.3	NA	c.613+2497G--C	NOVEL	0.052632	304	NA	NA	NA	NA	NA	NA
786O-311Cas9-C1_L_157488-CEPH1408-H1_L_157493	786O	CAS9	MuTect	RUNX1	21	36421116	T	C	rs117776183	intergenic_variant	NA	NA	NA	intron	ENST00000300305.3	NA	c.58+23A--G	DBSNP	0.469484	213	0.00732558	0.00113482	NA	0.0044471	0.00876345	Europoean (Non-Finnish)
786O-311Cas9-C1_L_157488-CEPH1408-H1_L_157493	786O	CAS9	MuTect	ERG	21	39762040	A	C	rs545218592	intergenic_variant	NA	NA	NA	intron	ENST00000417133.2	NA	c.940+877T--G	DBSNP	0.530364	247	NA	NA	NA	NA	NA	NA
786O-311Cas9-C1_L_157488-CEPH1408-H1_L_157493	786O	CAS9	MuTect	TMPRSS2	21	42869721	A	G	NA	intron	ENST00000458356.1	NA	c.15+325T>C	intron	ENST00000398585.3	NA	c.126+325T--C	NOVEL	0.044706	425	NA	NA	NA	NA	NA	NA
786O-311Cas9-C1_L_157488-CEPH1408-H1_L_157493	786O	CAS9	MuTect	NOTCH3	19	15298069	T	A	NA	Missense	ENST00000263388.2	p.I563F	c.1687A>T	Missense	ENST00000263388.2	p.I563F	c.1687A--T	NOVEL	0.489097	321	NA	NA	NA	NA	NA	NA
786O-311Cas9-C1_L_157488-CEPH1408-H1_L_157493	786O	CAS9	MuTect	SOS1	2	39212961	G	A	rs188849286	3_prime_UTR	ENST00000426016.1	NA	c.*4C>T	3_prime_UTR	ENST00000426016.1	NA	c.	DBSNP	0.472119	269	0.000465116	0.000226963	NA	0.000239958	0.00146092	Other
786O-311Cas9-C1_L_157488-CEPH1408-H1_L_157493	786O	CAS9	MuTect	PPARG	3	12409083	C	T	rs187544915	intron	ENST00000287820.6	NA	c.83-12120C>T	intron	ENST00000287820.6	NA	c.83-12120C--T	DBSNP	1	87	NA	NA	NA	NA	NA	NA
786O-311Cas9-C1_L_157488-CEPH1408-H1_L_157493	786O	CAS9	MuTect	WWTR1	3	149266795	C	T	NA	intron	ENST00000467467.1	NA	c.569-6471G>A	intron	ENST00000465804.1	NA	c.569-6471G--A	NOVEL	1	199	NA	NA	NA	NA	NA	NA
786O-311Cas9-C1_L_157488-CEPH1408-H1_L_157493	786O	CAS9	GATK	SF3B1	2	198262699	TAA	T	NA	Splice_Region	ENST00000335508.6	NA	c.3266+8_3266+9delTT	Splice_Region	ENST00000335508.6	NA	c.3266+8_3266+9delTT	NOVEL	0.478	205	NA	NA	NA	NA	NA	NA
786O-311Cas9-C1_L_157488-CEPH1408-H1_L_157493	786O	CAS9	MuTect	PDGFRA	4	55139701	T	C	NA	Splice_Region	ENST00000257290.5	NA	c.1365-3T>C	Splice_Region	ENST00000257290.5	NA	c.1365-3T--C	NOVEL	0.456522	368	NA	NA	NA	NA	NA	NA
786O-311Cas9-C1_L_157488-CEPH1408-H1_L_157493	786O	CAS9	MuTect	CIC	19	42791197	C	T	NA	Missense	ENST00000575354.2	p.P86L	c.257C>T	Missense	ENST00000575354.2	p.P86L	c.257C--T	NOVEL	0.299065	214	NA	NA	NA	NA	NA	NA
786O-311Cas9-C1_L_157488-CEPH1408-H1_L_157493	786O	CAS9	MuTect	TERT	5	1295228	G	A	NA	intergenic_variant	NA	NA	NA	upstream_gene	ENST00000310581	NA	NA	NOVEL	0.75	16	NA	NA	NA	NA	NA	NA
786O-311Cas9-C1_L_157488-CEPH1408-H1_L_157493	786O	CAS9	MuTect	SDHA	5	225697	G	C	rs193283468	intron	ENST00000264932.6	NA	c.456+20G>C	intron	ENST00000264932.6	NA	c.456+20G--C	DBSNP	0.323353	334	0.00651769	0.000227376	NA	0.00691521	0.0245768	Ashkenazi Jewish
786O-311Cas9-C1_L_157488-CEPH1408-H1_L_157493	786O	CAS9	MuTect	SDHA	5	233665	C	T	rs142849100	synonymous	ENST00000264932.6	p.G323G	c.969C>T	synonymous	ENST00000264932.6	p.G323G	c.969C--T	COSMIC	0.332873	724	0.00744186	0.000453926	1	0.00726839	0.0246701	Ashkenazi Jewish
786O-311Cas9-C1_L_157488-CEPH1408-H1_L_157493	786O	CAS9	MuTect	ESR1	6	152031192	A	G	rs191032724	intron	ENST00000440973.1	NA	c.-71+8052A>G	intron	ENST00000440973.1	NA	c.-71+8052A--G	DBSNP	0.652174	23	NA	NA	NA	NA	NA	NA
786O-311Cas9-C1_L_157488-CEPH1408-H1_L_157493	786O	CAS9	MuTect	ESR1	6	152051449	C	T	rs544710906	intron	ENST00000440973.1	NA	c.-71+28309C>T	intron	ENST00000440973.1	NA	c.-71+28309C--T	DBSNP	0.297101	138	NA	NA	NA	NA	NA	NA
786O-311Cas9-C1_L_157488-CEPH1408-H1_L_157493	786O	CAS9	MuTect	ESR1	6	152073845	C	A	NA	intron	ENST00000440973.1	NA	c.-71+50705C>A	intron	ENST00000440973.1	NA	c.-71+50705C--A	NOVEL	0.606061	33	NA	NA	NA	NA	NA	NA
786O-311Cas9-C1_L_157488-CEPH1408-H1_L_157493	786O	CAS9	MuTect	ESR1	6	152095376	T	C	NA	intron	ENST00000440973.1	NA	c.-70-33602T>C	intron	ENST00000440973.1	NA	c.-70-33602T--C	NOVEL	0.28	225	NA	NA	NA	NA	NA	NA
786O-311Cas9-C1_L_157488-CEPH1408-H1_L_157493	786O	CAS9	MuTect	BRAF	7	140487494	C	T	rs117001169	intron	ENST00000288602.6	NA	c.1141-110G>A	intron	ENST00000288602.6	NA	c.1141-110G--A	DBSNP	0.843023	172	NA	NA	NA	NA	NA	NA
786O-311Cas9-C1_L_157488-CEPH1408-H1_L_157493	786O	CAS9	MuTect	POLE	12	133220436	A	G	NA	Missense	ENST00000320574.5	p.V1426A	c.4277T>C	Missense	ENST00000320574.5	p.V1426A	c.4277T--C	NOVEL	0.207483	294	NA	NA	NA	NA	NA	NA
786O-311Cas9-C1_L_157488-CEPH1408-H1_L_157493	786O	CAS9	MuTect	PRKDC	8	48694829	T	A	NA	intergenic_variant	NA	NA	NA	intron	ENST00000314191.2	NA	c.11394-14A--T	NOVEL	0.143791	306	NA	NA	NA	4.06e-06	5.8e-05	East Asian
786O-311Cas9-C1_L_157488-CEPH1408-H1_L_157493	786O	CAS9	MuTect	PRKDC	8	48739351	G	C	NA	intergenic_variant	NA	NA	NA	Missense	ENST00000314191.2	p.S2882R	c.8646C--G	NOVEL	0.278571	280	NA	NA	NA	NA	NA	NA
786O-311Cas9-C1_L_157488-CEPH1408-H1_L_157493	786O	CAS9	MuTect	ABL1	9	133738952	G	A	rs117582278	intron	ENST00000318560.5	NA	c.822+530G>A	intron	ENST00000372348.2	NA	c.879+530G--A	DBSNP	0.997727	440	NA	NA	NA	NA	NA	NA
786O-311Cas9-C1_L_157488-CEPH1408-H1_L_157493	786O	CAS9	MuTect	ASXL1	20	31023219	C	A	NA	Missense	ENST00000375687.4	p.P902T	c.2704C>A	Missense	ENST00000375687.4	p.P902T	c.2704C--A	NOVEL	0.173042	549	NA	NA	NA	NA	NA	NA
786O-311Cas9-C1_L_157488-CEPH1408-H1_L_157493	786O	CAS9	MuTect	JAK2	9	5066942	C	T	rs185931046	intron	ENST00000381652.3	NA	c.1326+153C>T	intron	ENST00000381652.3	NA	c.1326+153C--T	DBSNP	1	36	NA	NA	NA	NA	NA	NA
786O-311Cas9-C1_L_157488-CEPH1408-H1_L_157493	786O	CAS9	MuTect	JAK2	9	5089639	T	A	NA	intron	ENST00000381652.3	NA	c.2572-35T>A	intron	ENST00000381652.3	NA	c.2572-35T--A	NOVEL	0.565217	207	NA	NA	NA	NA	NA	NA
786O-311Cas9-C1_L_157488-CEPH1408-H1_L_157493	786O	CAS9	MuTect	CRLF2	X	1331495	G	C	NA	synonymous	ENST00000381567.3	p.A11A	c.33C>G	synonymous	ENST00000381567.3	p.A11A	c.33C--G	COSMIC	0.413462	416	0.273243	0.130036	3	0.213962	0.323224	Ashkenazi Jewish
786O-311Cas9-C1_L_157488-CEPH1408-H1_L_157493	786O	CAS9	MuTect	KDM6A	X	44938563	G	A	rs20539	synonymous	ENST00000377967.4	p.Q1037Q	c.3111G>A	synonymous	ENST00000377967.4	p.Q1037Q	c.3111G--A	DBSNP	1	100	0.188466	0.0328553	NA	0.252047	0.530092	Latino
786O-311Cas9-C1_L_157488-CEPH1408-H1_L_157493	786O	CAS9	MuTect	AR	X	66905875	A	G	rs142280455	intergenic_variant	NA	NA	NA	Missense	ENST00000374690.3	p.S598G	c.1792A--G	DBSNP	0.983333	120	0.00118906	0	NA	0.000319607	0.000662848	Europoean (Non-Finnish)
786O-311Cas9-C1_L_157488-CEPH1408-H1_L_157493	786O	CAS9	MuTect	TP53	17	7577539	G	A	rs121912651	Missense	ENST00000445888.2	p.R248W	c.742C>T	Missense	ENST00000269305.4	p.R248W	c.742C--T	COSMIC	0.342105	228	NA	NA	642	4.06e-06	8.95e-06	Europoean (Non-Finnish)
786O-311Cas9-C1_L_157488-CEPH1408-H1_L_157493	786O	CAS9	MuTect	TP53	17	7577106	G	C	rs17849781	Missense	ENST00000445888.2	p.P278A	c.832C>G	Missense	ENST00000269305.4	p.P278A	c.832C--G	COSMIC	0.033088	272	NA	NA	29	NA	NA	NA
786O-311Cas9-C1_L_157488-CEPH1408-H1_L_157493	786O	CAS9	GATK	ARID1B	6	157100396	G	GCGC	rs572236007	Inframe_Ins	ENST00000350026.5	p.A445_P446insP	c.1333_1334insCGC	Inframe_Ins	ENST00000346085.5	p.A445_P446insP	c.1333_1334insCGC	COSMIC	0.3333	33	0.0464396	0.00987842	1	0.0390693	0.0909091	European (Finnish)
786O-311Cas9-C1_L_157488-CEPH1408-H1_L_157493	786O	CAS9	MuTect	TP53	17	7579472	G	C	rs1042522	Missense	ENST00000445888.2	p.P72R	c.215C>G	Missense	ENST00000269305.4	p.P72R	c.215C--G	DBSNP	0.310345	232	0.745233	0.405086	NA	0.668584	0.737813	Europoean (Non-Finnish)
786O-B1_L_157487-CEPH1408-H1_L_157493	786O	PARENTAL	MuTect	MTOR	1	11313831	C	T	NA	intron	ENST00000361445.4	NA	c.840+65G>A	intron	ENST00000361445.4	NA	c.840+65G--A	NOVEL	0.54491	334	NA	NA	NA	NA	NA	NA
786O-B1_L_157487-CEPH1408-H1_L_157493	786O	PARENTAL	MuTect	NOTCH2	1	120458270	G	C	rs75831573	Missense	ENST00000256646.2	p.P2359A	c.7075C>G	Missense	ENST00000256646.2	p.P2359A	c.7075C--G	DBSNP	0.49183	612	0.00348837	0.00113482	NA	NA	NA	NA
786O-B1_L_157487-CEPH1408-H1_L_157493	786O	PARENTAL	MuTect	EXO1	1	242048674	C	T	rs9350	Missense	ENST00000366548.3	p.P757L	c.2270C>T	Missense	ENST00000366548.3	p.P757L	c.2270C--T	DBSNP	0.469048	420	0.158953	0.18384	NA	NA	NA	NA
786O-B1_L_157487-CEPH1408-H1_L_157493	786O	PARENTAL	MuTect	RET	10	43613843	G	T	rs1800861	synonymous	ENST00000355710.3	p.L769L	c.2307G>T	synonymous	ENST00000355710.3	p.L769L	c.2307G--T	DBSNP	0.424299	535	0.765349	0.875397	NA	NA	NA	NA
786O-B1_L_157487-CEPH1408-H1_L_157493	786O	PARENTAL	MuTect	ERCC6	10	50678369	T	C	rs2228527	Missense	ENST00000355832.5	p.R1213G	c.3637A>G	Missense	ENST00000355832.5	p.R1213G	c.3637A--G	DBSNP	0.517185	611	0.217442	0.156151	NA	NA	NA	NA
786O-B1_L_157487-CEPH1408-H1_L_157493	786O	PARENTAL	MuTect	ERCC6	10	50681033	G	A	rs2229760	synonymous	ENST00000355832.5	p.G917G	c.2751C>T	synonymous	ENST00000355832.5	p.G917G	c.2751C--T	DBSNP	0.466667	525	0.413023	0.149569	NA	NA	NA	NA
786O-B1_L_157487-CEPH1408-H1_L_157493	786O	PARENTAL	MuTect	PTEN	10	89692961	C	T	NA	Nonsense	ENST00000371953.3	p.Q149*	c.445C>T	Nonsense	ENST00000371953.3	p.Q149	c.445C--T	COSMIC	1	346	NA	NA	4	NA	NA	NA
786O-B1_L_157487-CEPH1408-H1_L_157493	786O	PARENTAL	MuTect	LMO1	11	8251921	G	C	rs3750952	synonymous	ENST00000335790.3	p.A52A	c.156C>G	synonymous	ENST00000335790.3	p.A52A	c.156C--G	DBSNP	0.328221	326	0.485917	0.111995	NA	NA	NA	NA
786O-B1_L_157487-CEPH1408-H1_L_157493	786O	PARENTAL	MuTect	MEN1	11	64572018	T	C	rs2959656	Missense	ENST00000377313.1	p.T546A	c.1636A>G	Missense	ENST00000337652.1	p.T546A	c.1636A--G	COSMIC	1	392	0.995927	0.737619	23	NA	NA	NA
786O-B1_L_157487-CEPH1408-H1_L_157493	786O	PARENTAL	MuTect	ATM	11	108190627	T	C	rs116924981	intergenic_variant	NA	NA	NA	intron	ENST00000278616.4	NA	c.6348-54T--C	DBSNP	0.368421	76	NA	NA	NA	NA	NA	NA
786O-B1_L_157487-CEPH1408-H1_L_157493	786O	PARENTAL	MuTect	ATM	11	108200941	A	C	NA	intergenic_variant	NA	NA	NA	Missense	ENST00000278616.4	p.R2436S	c.7308A--C	COSMIC	0.384181	177	NA	NA	1	NA	NA	NA
786O-B1_L_157487-CEPH1408-H1_L_157493	786O	PARENTAL	MuTect	KMT2A	11	118367776	A	G	NA	intron	ENST00000389506.5	NA	c.5655+694A>G	intron	ENST00000534358.1	NA	c.5664+694A--G	NOVEL	0.428571	7	NA	NA	NA	NA	NA	NA
786O-B1_L_157487-CEPH1408-H1_L_157493	786O	PARENTAL	MuTect	CDKN1B	12	12871129	T	C	rs142833529	Missense	ENST00000228872.4	p.I119T	c.356T>C	Missense	ENST00000228872.4	p.I119T	c.356T--C	DBSNP	0.528889	450	0.000465441	0	NA	NA	NA	NA
786O-B1_L_157487-CEPH1408-H1_L_157493	786O	PARENTAL	MuTect	KMT2D	12	49427463	T	G	NA	synonymous	ENST00000301067.7	p.T3675T	c.11025A>C	synonymous	ENST00000301067.7	p.T3675T	c.11025A--C	NOVEL	0.50339	590	NA	NA	NA	NA	NA	NA
786O-B1_L_157487-CEPH1408-H1_L_157493	786O	PARENTAL	MuTect	MDM2	12	69222611	T	C	NA	intergenic_variant	NA	NA	NA	Missense	ENST00000462284.1	p.I195T	c.584T--C	NOVEL	0.302326	387	NA	NA	NA	NA	NA	NA
786O-B1_L_157487-CEPH1408-H1_L_157493	786O	PARENTAL	MuTect	HNF1A	12	121437114	G	A	rs55834942	intergenic_variant	NA	NA	NA	synonymous	ENST00000257555.6	p.T515T	c.1545G--A	DBSNP	0.460497	443	0.19237	0.0397186	NA	NA	NA	NA
786O-B1_L_157487-CEPH1408-H1_L_157493	786O	PARENTAL	MuTect	POLE	12	133220436	A	G	NA	Missense	ENST00000320574.5	p.V1426A	c.4277T>C	Missense	ENST00000320574.5	p.V1426A	c.4277T--C	NOVEL	0.242075	347	NA	NA	NA	NA	NA	NA
786O-B1_L_157487-CEPH1408-H1_L_157493	786O	PARENTAL	MuTect	FLT1	13	28897002	C	T	rs554058758	Missense	ENST00000282397.4	p.V960I	c.2878G>A	Missense	ENST00000282397.4	p.V960I	c.2878G--A	COSMIC	0.367758	397	NA	NA	2	NA	NA	NA
786O-B1_L_157487-CEPH1408-H1_L_157493	786O	PARENTAL	MuTect	FOXO1	13	41182458	T	C	NA	intron	ENST00000379561.5	NA	c.631-47461A>G	intron	ENST00000379561.5	NA	c.631-47461A--G	NOVEL	0.635379	277	NA	NA	NA	NA	NA	NA
786O-B1_L_157487-CEPH1408-H1_L_157493	786O	PARENTAL	MuTect	FOXO1	13	41228350	C	T	NA	intron	ENST00000379561.5	NA	c.630+11370G>A	intron	ENST00000379561.5	NA	c.630+11370G--A	NOVEL	0.05	80	NA	NA	NA	NA	NA	NA
786O-B1_L_157487-CEPH1408-H1_L_157493	786O	PARENTAL	MuTect	MGA	15	42041782	G	T	rs61754768	intergenic_variant	NA	NA	NA	Missense	ENST00000219905.7	p.V1993F	c.5977G--T	DBSNP	0.39229	441	0.000978953	0	NA	NA	NA	NA
786O-B1_L_157487-CEPH1408-H1_L_157493	786O	PARENTAL	MuTect	TP53BP1	15	43748304	A	G	rs690367	synonymous	ENST00000263801.3	p.D829D	c.2487T>C	synonymous	ENST00000382044.4	p.D834D	c.2502T--C	DBSNP	0.390041	482	0.303164	0.849614	NA	NA	NA	NA
786O-B1_L_157487-CEPH1408-H1_L_157493	786O	PARENTAL	MuTect	USP8	15	50785055	G	C	NA	Missense	ENST00000396444.3	p.A798P	c.2392G>C	Missense	ENST00000433963.1	p.A798P	c.2392G--C	COSMIC	0.062706	303	NA	NA	2	NA	NA	NA
786O-B1_L_157487-CEPH1408-H1_L_157493	786O	PARENTAL	MuTect	PML	15	74315358	C	T	rs17849259	synonymous	ENST00000268058.3	p.A264A	c.792C>T	synonymous	ENST00000268058.3	p.A264A	c.792C--T	DBSNP	0.596154	312	0.00737187	0.00251716	NA	NA	NA	NA
786O-B1_L_157487-CEPH1408-H1_L_157493	786O	PARENTAL	MuTect	NTRK3	15	88576185	G	C	NA	synonymous	ENST00000360948.2	p.A496A	c.1488C>G	synonymous	ENST00000360948.2	p.A496A	c.1488C--G	NOVEL	0.364985	337	0.355083	0.404816	NA	NA	NA	NA
786O-B1_L_157487-CEPH1408-H1_L_157493	786O	PARENTAL	MuTect	NTRK3	15	88683058	G	T	NA	intron	ENST00000360948.2	NA	c.465-2266C>A	intron	ENST00000360948.2	NA	c.465-2266C--A	NOVEL	0.243363	226	NA	NA	NA	NA	NA	NA
786O-B1_L_157487-CEPH1408-H1_L_157493	786O	PARENTAL	MuTect	TSC2	16	2129650	A	T	rs397514945	Missense	ENST00000219476.3	p.D1126V	c.3377A>T	Missense	ENST00000219476.3	p.D1126V	c.3377A--T	DBSNP	0.474903	259	NA	NA	NA	NA	NA	NA
786O-B1_L_157487-CEPH1408-H1_L_157493	786O	PARENTAL	MuTect	CIITA	16	11009541	C	T	rs79216789	intron	ENST00000324288.8	NA	c.2969+34C>T	intron	ENST00000324288.8	NA	c.2969+34C--T	DBSNP	0.431694	183	0.0055814	0.000455166	NA	NA	NA	NA
786O-B1_L_157487-CEPH1408-H1_L_157493	786O	PARENTAL	MuTect	TP53	17	7577539	G	A	rs121912651	Missense	ENST00000445888.2	p.R248W	c.742C>T	Missense	ENST00000269305.4	p.R248W	c.742C--T	COSMIC	0.28866	291	NA	NA	642	NA	NA	NA
786O-B1_L_157487-CEPH1408-H1_L_157493	786O	PARENTAL	MuTect	TP53	17	7578291	T	C	NA	Splice_Acceptor	ENST00000269305.4	NA	c.560-2A>G	Splice_Acceptor	ENST00000269305.4	NA	c.560-2A--G	COSMIC	0.051151	391	NA	NA	9	NA	NA	NA
786O-B1_L_157487-CEPH1408-H1_L_157493	786O	PARENTAL	MuTect	TP53	17	7577106	G	C	rs17849781	Missense	ENST00000445888.2	p.P278A	c.832C>G	Missense	ENST00000269305.4	p.P278A	c.832C--G	COSMIC	0.046784	342	NA	NA	29	NA	NA	NA
786O-B1_L_157487-CEPH1408-H1_L_157493	786O	PARENTAL	MuTect	TP53	17	7579472	G	C	rs1042522	Missense	ENST00000445888.2	p.P72R	c.215C>G	Missense	ENST00000269305.4	p.P72R	c.215C--G	DBSNP	0.364621	277	0.745233	0.405086	NA	NA	NA	NA
786O-B1_L_157487-CEPH1408-H1_L_157493	786O	PARENTAL	MuTect	RHOT1	17	30520324	T	C	NA	intron	ENST00000333942.6	NA	c.748+61T>C	intron	ENST00000358365.3	NA	c.748+61T--C	NOVEL	0.27907	172	NA	NA	NA	NA	NA	NA
786O-B1_L_157487-CEPH1408-H1_L_157493	786O	PARENTAL	MuTect	ETV4	17	41608262	A	G	rs564497117	intron	ENST00000319349.5	NA	c.812-713T>C	intron	ENST00000319349.5	NA	c.812-713T--C	DBSNP	0.616438	292	NA	NA	NA	NA	NA	NA
786O-B1_L_157487-CEPH1408-H1_L_157493	786O	PARENTAL	MuTect	ETV4	17	41609527	G	A	NA	intron	ENST00000591713.1	NA	c.811+515C>T	intron	ENST00000319349.5	NA	c.811+515C--T	NOVEL	1	4	NA	NA	NA	NA	NA	NA
786O-B1_L_157487-CEPH1408-H1_L_157493	786O	PARENTAL	MuTect	MAP2K2	19	4102338	C	T	rs369519491	intron	ENST00000262948.5	NA	c.528+36G>A	intron	ENST00000262948.5	NA	c.528+36G--A	DBSNP	0.507692	130	0.000116686	0	NA	NA	NA	NA
786O-B1_L_157487-CEPH1408-H1_L_157493	786O	PARENTAL	MuTect	NOTCH3	19	15298069	T	A	NA	Missense	ENST00000263388.2	p.I563F	c.1687A>T	Missense	ENST00000263388.2	p.I563F	c.1687A--T	NOVEL	0.460048	413	NA	NA	NA	NA	NA	NA
786O-B1_L_157487-CEPH1408-H1_L_157493	786O	PARENTAL	MuTect	CIC	19	42791197	C	T	NA	Missense	ENST00000575354.2	p.P86L	c.257C>T	Missense	ENST00000575354.2	p.P86L	c.257C--T	NOVEL	0.242187	256	NA	NA	NA	NA	NA	NA
786O-B1_L_157487-CEPH1408-H1_L_157493	786O	PARENTAL	MuTect	SOS1	2	39212961	G	A	rs188849286	3_prime_UTR	ENST00000426016.1	NA	c.*4C>T	3_prime_UTR	ENST00000426016.1	NA	c.	DBSNP	0.486726	452	0.000465116	0.000226963	NA	NA	NA	NA
786O-B1_L_157487-CEPH1408-H1_L_157493	786O	PARENTAL	MuTect	ASXL1	20	31023219	C	A	NA	Missense	ENST00000375687.4	p.P902T	c.2704C>A	Missense	ENST00000375687.4	p.P902T	c.2704C--A	NOVEL	0.171036	801	NA	NA	NA	NA	NA	NA
786O-B1_L_157487-CEPH1408-H1_L_157493	786O	PARENTAL	MuTect	CDH4	20	60485627	C	T	rs2427240	synonymous	ENST00000360469.5	p.D446D	c.1338C>T	synonymous	ENST00000360469.5	p.D446D	c.1338C--T	DBSNP	0.99851	671	0.942209	0.610985	NA	NA	NA	NA
786O-B1_L_157487-CEPH1408-H1_L_157493	786O	PARENTAL	MuTect	RUNX1	21	36229274	C	G	NA	intron	ENST00000344691.4	NA	c.532+2497G>C	intron	ENST00000300305.3	NA	c.613+2497G--C	NOVEL	0.045845	349	NA	NA	NA	NA	NA	NA
786O-B1_L_157487-CEPH1408-H1_L_157493	786O	PARENTAL	MuTect	RUNX1	21	36421116	T	C	rs117776183	intergenic_variant	NA	NA	NA	intron	ENST00000300305.3	NA	c.58+23A--G	DBSNP	0.511254	311	0.00732558	0.00113482	NA	NA	NA	NA
786O-B1_L_157487-CEPH1408-H1_L_157493	786O	PARENTAL	MuTect	ERG	21	39762040	A	C	rs545218592	intergenic_variant	NA	NA	NA	intron	ENST00000417133.2	NA	c.940+877T--G	DBSNP	0.472492	309	NA	NA	NA	NA	NA	NA
786O-B1_L_157487-CEPH1408-H1_L_157493	786O	PARENTAL	MuTect	TMPRSS2	21	42869721	A	G	NA	intron	ENST00000458356.1	NA	c.15+325T>C	intron	ENST00000398585.3	NA	c.126+325T--C	NOVEL	0.027837	467	NA	NA	NA	NA	NA	NA
786O-B1_L_157487-CEPH1408-H1_L_157493	786O	PARENTAL	MuTect	ZNRF3	22	29383196	A	G	rs4823001	Splice_Region	ENST00000544604.2	NA	c.426+7A>G	Splice_Region	ENST00000544604.2	NA	c.426+7A--G	DBSNP	0.495455	440	0.00396159	0.0171813	NA	NA	NA	NA
786O-B1_L_157487-CEPH1408-H1_L_157493	786O	PARENTAL	MuTect	EWSR1	22	29681574	A	G	NA	intron	ENST00000397938.2	NA	c.582-1338A>G	intron	ENST00000414183.2	NA	c.600-1338A--G	NOVEL	0.034682	173	NA	NA	NA	NA	NA	NA
786O-B1_L_157487-CEPH1408-H1_L_157493	786O	PARENTAL	MuTect	PPARG	3	12409083	C	T	rs187544915	intron	ENST00000287820.6	NA	c.83-12120C>T	intron	ENST00000287820.6	NA	c.83-12120C--T	DBSNP	1	112	NA	NA	NA	NA	NA	NA
786O-B1_L_157487-CEPH1408-H1_L_157493	786O	PARENTAL	MuTect	MLH1	3	37067468	A	C	rs202038499	Missense	ENST00000231790.2	p.E460A	c.1379A>C	Initiator_Codon	ENST00000413740.1	p.E1	c.2A--C	DBSNP	0.996575	292	0.000116279	0	NA	NA	NA	NA
786O-B1_L_157487-CEPH1408-H1_L_157493	786O	PARENTAL	MuTect	WWTR1	3	149266795	C	T	NA	intron	ENST00000467467.1	NA	c.569-6471G>A	intron	ENST00000465804.1	NA	c.569-6471G--A	NOVEL	1	288	NA	NA	NA	NA	NA	NA
786O-B1_L_157487-CEPH1408-H1_L_157493	786O	PARENTAL	MuTect	PDGFRA	4	55139701	T	C	NA	Splice_Region	ENST00000257290.5	NA	c.1365-3T>C	Splice_Region	ENST00000257290.5	NA	c.1365-3T--C	NOVEL	0.53542	607	NA	NA	NA	NA	NA	NA
786O-B1_L_157487-CEPH1408-H1_L_157493	786O	PARENTAL	MuTect	TET2	4	106196829	T	G	rs34402524	Missense	ENST00000540549.1	p.L1721W	c.5162T>G	Missense	ENST00000540549.1	p.L1721W	c.5162T--G	DBSNP	0.644262	610	0.134821	0.0968208	NA	NA	NA	NA
786O-B1_L_157487-CEPH1408-H1_L_157493	786O	PARENTAL	MuTect	NEIL3	4	178274694	T	G	rs10007075	synonymous	ENST00000264596.3	p.V424V	c.1272T>G	synonymous	ENST00000264596.3	p.V424V	c.1272T--G	DBSNP	0.994186	172	0.754186	0.501362	NA	NA	NA	NA
786O-B1_L_157487-CEPH1408-H1_L_157493	786O	PARENTAL	MuTect	FAT1	4	187629538	C	T	rs3733413	Missense	ENST00000441802.2	p.V482I	c.1444G>A	Missense	ENST00000441802.2	p.V482I	c.1444G--A	DBSNP	0.995652	230	0.577236	0.222086	NA	NA	NA	NA
786O-B1_L_157487-CEPH1408-H1_L_157493	786O	PARENTAL	MuTect	SDHA	5	225697	G	C	rs193283468	intron	ENST00000264932.6	NA	c.456+20G>C	intron	ENST00000264932.6	NA	c.456+20G--C	DBSNP	0.283654	416	0.00651769	0.000227376	NA	NA	NA	NA
786O-B1_L_157487-CEPH1408-H1_L_157493	786O	PARENTAL	MuTect	SDHA	5	233665	C	T	rs142849100	synonymous	ENST00000264932.6	p.G323G	c.969C>T	synonymous	ENST00000264932.6	p.G323G	c.969C--T	COSMIC	0.295633	893	0.00744186	0.000453926	1	NA	NA	NA
786O-B1_L_157487-CEPH1408-H1_L_157493	786O	PARENTAL	MuTect	TERT	5	1295228	G	A	NA	intergenic_variant	NA	NA	NA	upstream_gene	ENST00000310581	NA	NA	NOVEL	0.714286	14	NA	NA	NA	NA	NA	NA
786O-B1_L_157487-CEPH1408-H1_L_157493	786O	PARENTAL	MuTect	APC	5	112175770	G	A	rs41115	synonymous	ENST00000257430.4	p.T1493T	c.4479G>A	synonymous	ENST00000457016.1	p.T1493T	c.4479G--A	DBSNP	0.99708	685	0.616744	0.526579	NA	NA	NA	NA
786O-B1_L_157487-CEPH1408-H1_L_157493	786O	PARENTAL	MuTect	APC	5	112176559	T	G	rs866006	synonymous	ENST00000457016.1	p.S1756S	c.5268T>G	synonymous	ENST00000457016.1	p.S1756S	c.5268T--G	DBSNP	0.998031	508	0.618632	0.528156	NA	NA	NA	NA
786O-B1_L_157487-CEPH1408-H1_L_157493	786O	PARENTAL	MuTect	RSPO3	6	127461450	T	C	NA	intron	ENST00000356698.4	NA	c.98-8343T>C	intron	ENST00000356698.4	NA	c.98-8343T--C	NOVEL	0.056	125	NA	NA	NA	NA	NA	NA
786O-B1_L_157487-CEPH1408-H1_L_157493	786O	PARENTAL	MuTect	ESR1	6	152031192	A	G	rs191032724	intron	ENST00000440973.1	NA	c.-71+8052A>G	intron	ENST00000440973.1	NA	c.-71+8052A--G	DBSNP	0.6	20	NA	NA	NA	NA	NA	NA
786O-B1_L_157487-CEPH1408-H1_L_157493	786O	PARENTAL	MuTect	ESR1	6	152051449	C	T	rs544710906	intron	ENST00000440973.1	NA	c.-71+28309C>T	intron	ENST00000440973.1	NA	c.-71+28309C--T	DBSNP	0.312	250	NA	NA	NA	NA	NA	NA
786O-B1_L_157487-CEPH1408-H1_L_157493	786O	PARENTAL	MuTect	ESR1	6	152073845	C	A	NA	intron	ENST00000440973.1	NA	c.-71+50705C>A	intron	ENST00000440973.1	NA	c.-71+50705C--A	NOVEL	0.772727	44	NA	NA	NA	NA	NA	NA
786O-B1_L_157487-CEPH1408-H1_L_157493	786O	PARENTAL	MuTect	ESR1	6	152095376	T	C	NA	intron	ENST00000440973.1	NA	c.-70-33602T>C	intron	ENST00000440973.1	NA	c.-70-33602T--C	NOVEL	0.263804	326	NA	NA	NA	NA	NA	NA
786O-B1_L_157487-CEPH1408-H1_L_157493	786O	PARENTAL	MuTect	CDK6	7	92244486	T	A	rs140409009	Missense	ENST00000265734.4	p.S317C	c.949A>T	Missense	ENST00000265734.4	p.S317C	c.949A--T	DBSNP	0.201094	731	0.0022093	0.000226963	NA	NA	NA	NA
786O-B1_L_157487-CEPH1408-H1_L_157493	786O	PARENTAL	MuTect	BRAF	7	140487494	C	T	rs117001169	intron	ENST00000288602.6	NA	c.1141-110G>A	intron	ENST00000288602.6	NA	c.1141-110G--A	DBSNP	0.789238	223	NA	NA	NA	NA	NA	NA
786O-B1_L_157487-CEPH1408-H1_L_157493	786O	PARENTAL	MuTect	PRSS1	7	142460335	A	G	rs201550522	Missense	ENST00000311737.7	p.K170E	c.508A>G	Missense	ENST00000311737.7	p.K170E	c.508A--G	COSMIC	0.324289	774	NA	NA	35	NA	NA	NA
786O-B1_L_157487-CEPH1408-H1_L_157493	786O	PARENTAL	MuTect	PRKDC	8	48694829	T	A	NA	intergenic_variant	NA	NA	NA	intron	ENST00000314191.2	NA	c.11394-14A--T	NOVEL	0.167832	429	NA	NA	NA	NA	NA	NA
786O-B1_L_157487-CEPH1408-H1_L_157493	786O	PARENTAL	MuTect	PRKDC	8	48739351	G	C	NA	intergenic_variant	NA	NA	NA	Missense	ENST00000314191.2	p.S2882R	c.8646C--G	NOVEL	0.299043	418	NA	NA	NA	NA	NA	NA
786O-B1_L_157487-CEPH1408-H1_L_157493	786O	PARENTAL	MuTect	RAD54B	8	95419698	A	G	rs2291439	synonymous	ENST00000336148.5	p.N250N	c.750T>C	synonymous	ENST00000336148.5	p.N250N	c.750T--C	DBSNP	0.632743	452	0.365116	0.353382	NA	NA	NA	NA
786O-B1_L_157487-CEPH1408-H1_L_157493	786O	PARENTAL	MuTect	C9orf66	9	215057	T	C	rs481905	Missense	ENST00000382387.2	p.N114D	c.340A>G	Missense	ENST00000382387.2	p.N114D	c.340A--G	COSMIC	1	100	0.391391	0.514962	4	NA	NA	NA
786O-B1_L_157487-CEPH1408-H1_L_157493	786O	PARENTAL	MuTect	DOCK8	9	286593	C	A	rs529208	Missense	ENST00000453981.1	p.P97T	c.289C>A	Missense	ENST00000453981.1	p.P97T	c.289C--A	COSMIC	1	502	0.489884	0.414208	3	NA	NA	NA
786O-B1_L_157487-CEPH1408-H1_L_157493	786O	PARENTAL	MuTect	DOCK8	9	421032	C	G	rs2297079	synonymous	ENST00000453981.1	p.L1369L	c.4107C>G	synonymous	ENST00000453981.1	p.L1369L	c.4107C--G	COSMIC	0.996721	305	0.613372	0.168407	3	NA	NA	NA
786O-B1_L_157487-CEPH1408-H1_L_157493	786O	PARENTAL	MuTect	DOCK8	9	441952	G	A	rs1887957	synonymous	ENST00000453981.1	p.E1811E	c.5433G>A	synonymous	ENST00000453981.1	p.E1811E	c.5433G--A	COSMIC	1	336	0.815349	0.601453	1	NA	NA	NA
786O-B1_L_157487-CEPH1408-H1_L_157493	786O	PARENTAL	MuTect	DOCK8	9	449874	G	C	rs34908836	Missense	ENST00000453981.1	p.A1970P	c.5908G>C	Missense	ENST00000453981.1	p.A1970P	c.5908G--C	COSMIC	0.995833	240	0.0455814	0.132547	1	NA	NA	NA
786O-B1_L_157487-CEPH1408-H1_L_157493	786O	PARENTAL	MuTect	JAK2	9	5066942	C	T	rs185931046	intron	ENST00000381652.3	NA	c.1326+153C>T	intron	ENST00000381652.3	NA	c.1326+153C--T	DBSNP	1	36	NA	NA	NA	NA	NA	NA
786O-B1_L_157487-CEPH1408-H1_L_157493	786O	PARENTAL	MuTect	JAK2	9	5089639	T	A	NA	intron	ENST00000381652.3	NA	c.2572-35T>A	intron	ENST00000381652.3	NA	c.2572-35T--A	NOVEL	0.52988	251	NA	NA	NA	NA	NA	NA
786O-B1_L_157487-CEPH1408-H1_L_157493	786O	PARENTAL	MuTect	MTAP	9	21816758	G	A	rs7023954	intergenic_variant	NA	NA	NA	Missense	ENST00000380172.4	p.V56I	c.166G--A	COSMIC	1	212	0.415	0.434862	3	NA	NA	NA
786O-B1_L_157487-CEPH1408-H1_L_157493	786O	PARENTAL	MuTect	CDKN2A	9	21968199	C	G	rs11515	3_prime_UTR	ENST00000304494.5	NA	c.*29G>C	3_prime_UTR	ENST00000498124.1	NA	c.	COSMIC	1	229	0.854767	0.838175	1	NA	NA	NA
786O-B1_L_157487-CEPH1408-H1_L_157493	786O	PARENTAL	MuTect	PTCH1	9	98209367	G	T	NA	synonymous	ENST00000331920.6	p.R1391R	c.4171C>A	synonymous	ENST00000331920.6	p.R1391R	c.4171C--A	NOVEL	0.036923	325	NA	NA	NA	NA	NA	NA
786O-B1_L_157487-CEPH1408-H1_L_157493	786O	PARENTAL	MuTect	ABL1	9	133738952	G	A	rs117582278	intron	ENST00000318560.5	NA	c.822+530G>A	intron	ENST00000372348.2	NA	c.879+530G--A	DBSNP	0.995816	478	NA	NA	NA	NA	NA	NA
786O-B1_L_157487-CEPH1408-H1_L_157493	786O	PARENTAL	MuTect	BRD3	9	136913355	T	C	rs464826	synonymous	ENST00000303407.7	p.L312L	c.936A>G	synonymous	ENST00000303407.7	p.L312L	c.936A--G	COSMIC	0.996063	254	0.651395	0.817666	1	NA	NA	NA
786O-B1_L_157487-CEPH1408-H1_L_157493	786O	PARENTAL	MuTect	NOTCH1	9	139391636	G	A	rs2229974	synonymous	ENST00000277541.6	p.D2185D	c.6555C>T	synonymous	ENST00000277541.6	p.D2185D	c.6555C--T	COSMIC	0.998471	654	0.553266	0.636051	3	NA	NA	NA
786O-B1_L_157487-CEPH1408-H1_L_157493	786O	PARENTAL	MuTect	CRLF2	X	1331495	G	C	NA	synonymous	ENST00000381567.3	p.A11A	c.33C>G	synonymous	ENST00000381567.3	p.A11A	c.33C--G	COSMIC	0.427007	548	0.273243	0.130036	3	NA	NA	NA
786O-B1_L_157487-CEPH1408-H1_L_157493	786O	PARENTAL	MuTect	KDM6A	X	44938563	G	A	rs20539	synonymous	ENST00000377967.4	p.Q1037Q	c.3111G>A	synonymous	ENST00000377967.4	p.Q1037Q	c.3111G--A	DBSNP	1	136	0.188466	0.0328553	NA	NA	NA	NA
786O-B1_L_157487-CEPH1408-H1_L_157493	786O	PARENTAL	MuTect	TFE3	X	48888074	T	C	NA	synonymous	ENST00000315869.7	p.V441V	c.1323A>G	synonymous	ENST00000315869.7	p.V441V	c.1323A--G	COSMIC	1	185	0.527497	0.0798122	1	NA	NA	NA
786O-B1_L_157487-CEPH1408-H1_L_157493	786O	PARENTAL	MuTect	AR	X	66905875	A	G	rs142280455	intergenic_variant	NA	NA	NA	Missense	ENST00000374690.3	p.S598G	c.1792A--G	DBSNP	1	147	0.00118906	0	NA	NA	NA	NA
786O-B1_L_157487-CEPH1408-H1_L_157493	786O	PARENTAL	MuTect	BCORL1	X	129147079	T	C	rs4830173	Missense	ENST00000540052.1	p.F111L	c.331T>C	Missense	ENST00000540052.1	p.F111L	c.331T--C	COSMIC	1	359	NA	NA	23	NA	NA	NA
786O-B1_L_157487-CEPH1408-H1_L_157493	786O	PARENTAL	GATK	SMC3	10	112358168	C	CT	rs567244180	intron	ENST00000361804.4	NA	c.2268+120_2268+121insT	intron	ENST00000361804.4	NA	c.2268+120_2268+121insT	DBSNP	0.7292	48	NA	NA	NA	NA	NA	NA
786O-B1_L_157487-CEPH1408-H1_L_157493	786O	PARENTAL	GATK	WT1	11	32452001	GGAGA	G	NA	intergenic_variant	NA	NA	NA	intron	ENST00000332351.3	NA	c.647-1840_647-1837delTCTC	NOVEL	0.6098	41	NA	NA	NA	NA	NA	NA
786O-B1_L_157487-CEPH1408-H1_L_157493	786O	PARENTAL	GATK	KDM5A	12	432374	TACAAAAAAAAAAAA	T	NA	Splice_Region	ENST00000399788.2	NA	c.2151-16_2151-3delTTTTTTTTTTTTGT	Splice_Region	ENST00000399788.2	NA	c.2151-16_2151-3delTTTTTTTTTTTTGT	COSMIC	0.0645	124	NA	NA	1	NA	NA	NA
786O-B1_L_157487-CEPH1408-H1_L_157493	786O	PARENTAL	GATK	ETV6	12	12013498	C	CA	rs11413276	intron	ENST00000396373.4	NA	c.463+7003_463+7004insA	intron	ENST00000396373.4	NA	c.463+7003_463+7004insA	DBSNP	0.3671	79	NA	NA	NA	NA	NA	NA
786O-B1_L_157487-CEPH1408-H1_L_157493	786O	PARENTAL	GATK	BRCA2	13	32905219	A	AT	NA	intergenic_variant	NA	NA	NA	intron	ENST00000544455.1	NA	c.793+52_793+53insT	NOVEL	0.0641	78	0.0759016	0.0792941	NA	NA	NA	NA
786O-B1_L_157487-CEPH1408-H1_L_157493	786O	PARENTAL	GATK	FOXO1	13	41167824	A	AT	NA	intron	ENST00000379561.5	NA	c.631-32828dupA	intron	ENST00000379561.5	NA	c.631-32828dupA	NOVEL	0.3217	143	NA	NA	NA	NA	NA	NA
786O-B1_L_157487-CEPH1408-H1_L_157493	786O	PARENTAL	GATK	TSHR	14	81574838	CT	C	rs375160114	intergenic_variant	NA	NA	NA	3_prime_UTR	ENST00000554263.1	NA	c.	DBSNP	0.1207	116	NA	NA	NA	NA	NA	NA
786O-B1_L_157487-CEPH1408-H1_L_157493	786O	PARENTAL	GATK	USP8	15	50731131	A	AT	rs35912128	intron	ENST00000433963.1	NA	c.-65-75_-65-74insT	intron	ENST00000433963.1	NA	c.-65-75_-65-74insT	DBSNP	0.4	10	NA	NA	NA	NA	NA	NA
786O-B1_L_157487-CEPH1408-H1_L_157493	786O	PARENTAL	GATK	BLM	15	91337623	A	AT	NA	intron	ENST00000355112.3	NA	c.3210+36_3210+37insT	intron	ENST00000355112.3	NA	c.3210+36_3210+37insT	NOVEL	0.3676	68	NA	NA	NA	NA	NA	NA
786O-B1_L_157487-CEPH1408-H1_L_157493	786O	PARENTAL	GATK	CBFB	16	67101115	TA	T	NA	intron	ENST00000290858.6	NA	c.399+415delA	intron	ENST00000412916.2	NA	c.399+415delA	NOVEL	0.2121	33	NA	NA	NA	NA	NA	NA
786O-B1_L_157487-CEPH1408-H1_L_157493	786O	PARENTAL	GATK	SETBP1	18	42456670	C	CTCTT	rs3085861	intron	ENST00000282030.5	NA	c.540+7422_540+7423insTCTT	Frameshift	ENST00000426838.4	p.T228Sfs	c.681_682insTCTT	DBSNP	0.6107	447	0.539679	0.52425	NA	NA	NA	NA
786O-B1_L_157487-CEPH1408-H1_L_157493	786O	PARENTAL	GATK	CRTC1	19	18843897	TA	T	NA	intergenic_variant	NA	NA	NA	intron	ENST00000338797.6	NA	c.127-9822delA	NOVEL	0.1842	38	NA	NA	NA	NA	NA	NA
786O-B1_L_157487-CEPH1408-H1_L_157493	786O	PARENTAL	GATK	MSH6	2	48018293	T	TTG	NA	intron	ENST00000234420.5	NA	c.457+31_457+32insTG	intron	ENST00000234420.5	NA	c.457+31_457+32insTG	NOVEL	0.3216	171	NA	NA	NA	NA	NA	NA
786O-B1_L_157487-CEPH1408-H1_L_157493	786O	PARENTAL	GATK	RIF1	2	152267897	G	GT	rs147405197	intergenic_variant	NA	NA	NA	intron	ENST00000243326.5	NA	c.183+45_183+46insT	DBSNP	0.7263	95	0.340214	0.127059	NA	NA	NA	NA
786O-B1_L_157487-CEPH1408-H1_L_157493	786O	PARENTAL	GATK	SF3B1	2	198262699	TAA	T	NA	Splice_Region	ENST00000335508.6	NA	c.3266+8_3266+9delTT	Splice_Region	ENST00000335508.6	NA	c.3266+8_3266+9delTT	NOVEL	0.4733	300	NA	NA	NA	NA	NA	NA
786O-B1_L_157487-CEPH1408-H1_L_157493	786O	PARENTAL	GATK	CASP8	2	202152243	G	GAT	rs34461625	intergenic_variant	NA	NA	NA	3_prime_UTR	ENST00000358485.4	NA	c.	DBSNP	0.4412	34	NA	NA	NA	NA	NA	NA
786O-B1_L_157487-CEPH1408-H1_L_157493	786O	PARENTAL	GATK	BARD1	2	215656874	TA	T	NA	intron	ENST00000260947.4	NA	c.364+146delT	intron	ENST00000260947.4	NA	c.364+146delT	NOVEL	0.3182	22	NA	NA	NA	NA	NA	NA
786O-B1_L_157487-CEPH1408-H1_L_157493	786O	PARENTAL	GATK	DIS3L2	2	233201361	C	CG	NA	intergenic_variant	NA	NA	NA	3_prime_UTR	ENST00000325385.7	NA	c.	NOVEL	0.4365	362	0.00202899	0.00100334	NA	NA	NA	NA
786O-B1_L_157487-CEPH1408-H1_L_157493	786O	PARENTAL	GATK	RUNX1	21	36224466	A	AAAAAC	NA	intron	ENST00000344691.4	NA	c.532+7300_532+7304dupGTTTT	intron	ENST00000300305.3	NA	c.613+7300_613+7304dupGTTTT	NOVEL	0.3901	141	NA	NA	NA	NA	NA	NA
786O-B1_L_157487-CEPH1408-H1_L_157493	786O	PARENTAL	GATK	RUNX1	21	36232827	C	CGT	rs34768937	intron	ENST00000344691.4	NA	c.428-954_428-953dupAC	intron	ENST00000300305.3	NA	c.509-954_509-953dupAC	DBSNP	0.3378	148	NA	NA	NA	NA	NA	NA
786O-B1_L_157487-CEPH1408-H1_L_157493	786O	PARENTAL	GATK	RUNX1	21	36250641	TA	T	NA	intron	ENST00000344691.4	NA	c.427+2212delT	intron	ENST00000300305.3	NA	c.508+2212delT	NOVEL	0.102	49	NA	NA	NA	NA	NA	NA
786O-B1_L_157487-CEPH1408-H1_L_157493	786O	PARENTAL	GATK	ERG	21	39812710	CAAAA	C	NA	intergenic_variant	NA	NA	NA	intron	ENST00000417133.2	NA	c.257+4613_257+4616delTTTT	NOVEL	0.0704	71	NA	NA	NA	NA	NA	NA
786O-B1_L_157487-CEPH1408-H1_L_157493	786O	PARENTAL	GATK	VHL	3	10183840	TG	T	NA	Frameshift	ENST00000256474.2	p.G104Afs*55	c.310delG	Frameshift	ENST00000256474.2	p.G104Afs	c.310delG	COSMIC	0.9919	248	NA	NA	3	NA	NA	NA
786O-B1_L_157487-CEPH1408-H1_L_157493	786O	PARENTAL	GATK	RAF1	3	12635284	CCTT	C	rs59325418	intron	ENST00000251849.4	NA	c.1109-1996_1109-1994delAAG	intron	ENST00000251849.4	NA	c.1109-1996_1109-1994delAAG	DBSNP	0.7068	191	NA	NA	NA	NA	NA	NA
786O-B1_L_157487-CEPH1408-H1_L_157493	786O	PARENTAL	GATK	WWTR1	3	149265613	C	CT	NA	intron	ENST00000465804.1	NA	c.569-5290dupA	intron	ENST00000465804.1	NA	c.569-5290dupA	NOVEL	0.0694	72	NA	NA	NA	NA	NA	NA
786O-B1_L_157487-CEPH1408-H1_L_157493	786O	PARENTAL	GATK	FIP1L1	4	54284448	C	CTAAA	rs34196016	intron	ENST00000337488.6	NA	c.923+3559_923+3560insTAAA	intron	ENST00000337488.6	NA	c.923+3559_923+3560insTAAA	DBSNP	0.5833	12	NA	NA	NA	NA	NA	NA
786O-B1_L_157487-CEPH1408-H1_L_157493	786O	PARENTAL	GATK	NPM1	5	170836815	G	GT	rs75967754	intron	ENST00000296930.5	NA	c.847-716_847-715insT	intron	ENST00000296930.5	NA	c.847-716_847-715insT	DBSNP	0.7586	29	NA	NA	NA	NA	NA	NA
786O-B1_L_157487-CEPH1408-H1_L_157493	786O	PARENTAL	GATK	MYB	6	135528875	C	CT	rs11433082	intron	ENST00000367814.4	NA	c.1806+4413_1806+4414insT	intron	ENST00000341911.5	NA	c.2169+4413_2169+4414insT	DBSNP	0.2941	17	NA	NA	NA	NA	NA	NA
786O-B1_L_157487-CEPH1408-H1_L_157493	786O	PARENTAL	GATK	ESR1	6	152070327	CA	C	NA	intron	ENST00000440973.1	NA	c.-71+47188delA	intron	ENST00000440973.1	NA	c.-71+47188delA	NOVEL	0.1471	68	NA	NA	NA	NA	NA	NA
786O-B1_L_157487-CEPH1408-H1_L_157493	786O	PARENTAL	GATK	ESR1	6	152128448	AAG	A	rs540662563	intron	ENST00000338799.5	NA	c.-70-529_-70-528delAG	5_prime_UTR	ENST00000446550.1	NA	c.-266_-265delAG	DBSNP	0.2965	452	NA	NA	NA	NA	NA	NA
786O-B1_L_157487-CEPH1408-H1_L_157493	786O	PARENTAL	GATK	ARID1B	6	157100396	G	GCGC	rs572236007	Inframe_Ins	ENST00000350026.5	p.A445_P446insP	c.1333_1334insCGC	Inframe_Ins	ENST00000346085.5	p.A445_P446insP	c.1333_1334insCGC	COSMIC	0.3667	60	0.0464396	0.00987842	1	NA	NA	NA
786O-B1_L_157487-CEPH1408-H1_L_157493	786O	PARENTAL	GATK	QKI	6	163962300	TTC	T	NA	intron	ENST00000361752.3	NA	c.546+6144_546+6145delTC	intron	ENST00000361752.3	NA	c.546+6144_546+6145delTC	NOVEL	0.4348	46	NA	NA	NA	NA	NA	NA
786O-B1_L_157487-CEPH1408-H1_L_157493	786O	PARENTAL	GATK	CUX1	7	101843536	A	AT	rs11413053	intron	ENST00000292535.7	NA	c.2062+84_2062+85insT	intron	ENST00000360264.3	NA	c.2095+84_2095+85insT	DBSNP	0.1342	313	NA	NA	NA	NA	NA	NA
786O-B1_L_157487-CEPH1408-H1_L_157493	786O	PARENTAL	GATK	PAXIP1	7	154760643	TG	T	NA	Frameshift	ENST00000397192.1	p.Q423Rfs*2	c.1267delC	Frameshift	ENST00000404141.1	p.Q423Rfs	c.1267delC	NOVEL	0.7665	167	NA	NA	NA	NA	NA	NA
786O-B1_L_157487-CEPH1408-H1_L_157493	786O	PARENTAL	GATK	NRG1	8	32498671	C	CAT	rs35696837	intron	ENST00000405005.3	NA	c.502+24268_502+24269insAT	intron	ENST00000356819.4	NA	c.502+24268_502+24269insAT	DBSNP	0.8571	7	NA	NA	NA	NA	NA	NA
786O-B1_L_157487-CEPH1408-H1_L_157493	786O	PARENTAL	GATK	NRG1	8	32582982	ATT	A	rs71976246	intron	ENST00000405005.3	NA	c.503-2484_503-2483delTT	intron	ENST00000356819.4	NA	c.503-2484_503-2483delTT	DBSNP	0.0714	98	NA	NA	NA	NA	NA	NA
786O-B1_L_157487-CEPH1408-H1_L_157493	786O	PARENTAL	GATK	KAT6A	8	41803999	AAT	A	NA	intron	ENST00000406337.1	NA	c.1996+108_1996+109delAT	intron	ENST00000396930.3	NA	c.1996+108_1996+109delAT	NOVEL	0.35	20	NA	NA	NA	NA	NA	NA
786O-B1_L_157487-CEPH1408-H1_L_157493	786O	PARENTAL	GATK	MYBL1	8	67480281	CA	C	rs561036519	intron	ENST00000522677.3	NA	c.1729-1055delT	intron	ENST00000522677.3	NA	c.1729-1055delT	DBSNP	0.1818	33	NA	NA	NA	NA	NA	NA
786O-B1_L_157487-CEPH1408-H1_L_157493	786O	PARENTAL	GATK	MYBL1	8	67484111	CA	C	NA	intron	ENST00000522677.3	NA	c.1728+605delT	intron	ENST00000522677.3	NA	c.1728+605delT	NOVEL	0.2121	33	NA	NA	NA	NA	NA	NA
786O-B1_L_157487-CEPH1408-H1_L_157493	786O	PARENTAL	GATK	EXT1	8	118811806	CT	C	rs71739430	3_prime_UTR	ENST00000378204.2	NA	c.*144delA	3_prime_UTR	ENST00000378204.2	NA	c.	DBSNP	0.5484	62	NA	NA	NA	NA	NA	NA
786O-B1_L_157487-CEPH1408-H1_L_157493	786O	PARENTAL	GATK	EXT1	8	118811817	TG	T	NA	3_prime_UTR	ENST00000378204.2	NA	c.*133delC	3_prime_UTR	ENST00000378204.2	NA	c.	NOVEL	0.0505	99	NA	NA	NA	NA	NA	NA
786O-B1_L_157487-CEPH1408-H1_L_157493	786O	PARENTAL	GATK	AR	X	66766356	TGGCGGCGGC	T	NA	intergenic_variant	NA	NA	NA	Inframe_Del	ENST00000374690.3	p.G457_G459del	c.1369_1377delGGCGGCGGC	NOVEL	0.1212	33	NA	NA	NA	NA	NA	NA
786O-B1_L_157487-CEPH1408-H1_L_157493	786O	PARENTAL	GATK	PHF6	X	133511862	TA	T	rs367819775	intron	ENST00000332070.3	NA	c.138+78delA	intron	ENST00000332070.3	NA	c.138+78delA	DBSNP	0.0536	112	NA	NA	NA	NA	NA	NA
A204-311Cas9-E1_L_157490-CEPH1408-H1_L_157493	A204	CAS9	GATK	WT1	11	32452001	GGAGA	G	NA	intergenic_variant	NA	NA	NA	intron	ENST00000332351.3	NA	c.647-1840_647-1837delTCTC	NOVEL	0.32	25	NA	NA	NA	NA	NA	NA
A204-311Cas9-E1_L_157490-CEPH1408-H1_L_157493	A204	CAS9	GATK	TSC1	9	135772999	TG	T	NA	Splice_Region	ENST00000440111.2	NA	c.2626-3delC	Splice_Region	ENST00000298552.3	NA	c.2626-3delC	NOVEL	0.0511	176	NA	NA	NA	NA	NA	NA
A204-311Cas9-E1_L_157490-CEPH1408-H1_L_157493	A204	CAS9	GATK	ETV6	12	12013498	C	CA	rs11413276	intron	ENST00000396373.4	NA	c.463+7003_463+7004insA	intron	ENST00000396373.4	NA	c.463+7003_463+7004insA	DBSNP	0.3056	72	NA	NA	NA	NA	NA	NA
A204-311Cas9-E1_L_157490-CEPH1408-H1_L_157493	A204	CAS9	GATK	KRAS	12	25368593	AT	A	NA	intron	ENST00000256078.4	NA	c.451-100delA	intron	ENST00000256078.4	NA	c.451-100delA	NOVEL	0.0909	44	NA	NA	NA	NA	NA	NA
A204-311Cas9-E1_L_157490-CEPH1408-H1_L_157493	A204	CAS9	GATK	FOXO1	13	41136080	CAA	C	NA	intron	ENST00000379561.5	NA	c.631-1085_631-1084delTT	intron	ENST00000379561.5	NA	c.631-1085_631-1084delTT	NOVEL	0.1818	22	NA	NA	NA	NA	NA	NA
A204-311Cas9-E1_L_157490-CEPH1408-H1_L_157493	A204	CAS9	GATK	FOXO1	13	41149311	TA	T	rs375380082	intron	ENST00000379561.5	NA	c.631-14315delT	intron	ENST00000379561.5	NA	c.631-14315delT	DBSNP	0.1212	33	NA	NA	NA	NA	NA	NA
A204-311Cas9-E1_L_157490-CEPH1408-H1_L_157493	A204	CAS9	GATK	SMARCE1	17	38801695	CT	C	rs376363717	intron	ENST00000348513.6	NA	c.51+132delA	intron	ENST00000348513.6	NA	c.51+132delA	DBSNP	0.2632	19	NA	NA	NA	NA	NA	NA
A204-311Cas9-E1_L_157490-CEPH1408-H1_L_157493	A204	CAS9	GATK	SETBP1	18	42456670	C	CTCTT	rs3085861	intron	ENST00000282030.5	NA	c.540+7422_540+7423insTCTT	Frameshift	ENST00000426838.4	p.T228Sfs	c.681_682insTCTT	DBSNP	0.8833	377	0.539679	0.52425	NA	0.520879	0.593913	European (Finnish)
A204-311Cas9-E1_L_157490-CEPH1408-H1_L_157493	A204	CAS9	GATK	CRTC1	19	18843897	TA	T	NA	intergenic_variant	NA	NA	NA	intron	ENST00000338797.6	NA	c.127-9822delA	NOVEL	0.1613	31	NA	NA	NA	NA	NA	NA
A204-311Cas9-E1_L_157490-CEPH1408-H1_L_157493	A204	CAS9	GATK	RUNX1	21	36250641	TA	T	NA	intron	ENST00000344691.4	NA	c.427+2212delT	intron	ENST00000300305.3	NA	c.508+2212delT	NOVEL	0.2292	48	NA	NA	NA	NA	NA	NA
A204-311Cas9-E1_L_157490-CEPH1408-H1_L_157493	A204	CAS9	GATK	PIK3CA	3	178927848	AT	A	rs67871207	intron	ENST00000263967.3	NA	c.1252-125delT	intron	ENST00000263967.3	NA	c.1252-125delT	DBSNP	0.4878	41	NA	NA	NA	NA	NA	NA
A204-311Cas9-E1_L_157490-CEPH1408-H1_L_157493	A204	CAS9	GATK	FIP1L1	4	54284448	C	CTAAA	rs34196016	intron	ENST00000337488.6	NA	c.923+3559_923+3560insTAAA	intron	ENST00000337488.6	NA	c.923+3559_923+3560insTAAA	DBSNP	0.6	15	NA	NA	NA	NA	NA	NA
A204-311Cas9-E1_L_157490-CEPH1408-H1_L_157493	A204	CAS9	GATK	ESR1	6	152070324	AG	A	NA	intron	ENST00000440973.1	NA	c.-71+47185delG	intron	ENST00000440973.1	NA	c.-71+47185delG	NOVEL	0.08	75	NA	NA	NA	NA	NA	NA
A204-311Cas9-E1_L_157490-CEPH1408-H1_L_157493	A204	CAS9	GATK	CUX1	7	101843536	A	AT	rs11413053	intron	ENST00000292535.7	NA	c.2062+84_2062+85insT	intron	ENST00000360264.3	NA	c.2095+84_2095+85insT	DBSNP	0.3125	96	NA	NA	NA	NA	NA	NA
A204-311Cas9-E1_L_157490-CEPH1408-H1_L_157493	A204	CAS9	GATK	NRG1	8	32498671	C	CAT	rs35696837	intron	ENST00000405005.3	NA	c.502+24268_502+24269insAT	intron	ENST00000356819.4	NA	c.502+24268_502+24269insAT	DBSNP	0.8125	16	NA	NA	NA	NA	NA	NA
A204-311Cas9-E1_L_157490-CEPH1408-H1_L_157493	A204	CAS9	GATK	MYBL1	8	67480281	CA	C	rs561036519	intron	ENST00000522677.3	NA	c.1729-1055delT	intron	ENST00000522677.3	NA	c.1729-1055delT	DBSNP	0.1786	28	NA	NA	NA	NA	NA	NA
A204-311Cas9-E1_L_157490-CEPH1408-H1_L_157493	A204	CAS9	MuTect	MEN1	11	64572018	T	C	rs2959656	Missense	ENST00000377313.1	p.T546A	c.1636A>G	Missense	ENST00000337652.1	p.T546A	c.1636A--G	COSMIC	1	305	0.995927	0.737619	23	0.939046	0.995888	Europoean (Non-Finnish)
A204-311Cas9-E1_L_157490-CEPH1408-H1_L_157493	A204	CAS9	MuTect	RET	10	43613843	G	T	rs1800861	synonymous	ENST00000355710.3	p.L769L	c.2307G>T	synonymous	ENST00000355710.3	p.L769L	c.2307G--T	DBSNP	1	289	0.765349	0.875397	NA	0.739176	0.88601	African
A204-311Cas9-E1_L_157490-CEPH1408-H1_L_157493	A204	CAS9	MuTect	BCORL1	X	129147079	T	C	rs4830173	Missense	ENST00000540052.1	p.F111L	c.331T>C	Missense	ENST00000540052.1	p.F111L	c.331T--C	COSMIC	1	331	NA	NA	23	0.999983	1	African
A204-311Cas9-E1_L_157490-CEPH1408-H1_L_157493	A204	CAS9	MuTect	BCOR	X	39911657	C	A	rs5963725	Splice_Region	ENST00000378444.4	NA	c.4977-4G>T	Splice_Region	ENST00000378444.4	NA	c.4977-4G--T	COSMIC	1	169	0.19893	0.176286	4	0.14958	0.19141	Europoean (Non-Finnish)
A204-311Cas9-E1_L_157490-CEPH1408-H1_L_157493	A204	CAS9	MuTect	TP53BP1	15	43748304	A	G	rs690367	synonymous	ENST00000263801.3	p.D829D	c.2487T>C	synonymous	ENST00000382044.4	p.D834D	c.2502T--C	DBSNP	0.489848	394	0.303164	0.849614	NA	0.360226	0.875621	African
A204-311Cas9-E1_L_157490-CEPH1408-H1_L_157493	A204	CAS9	MuTect	NTRK3	15	88576185	G	C	NA	synonymous	ENST00000360948.2	p.A496A	c.1488C>G	synonymous	ENST00000360948.2	p.A496A	c.1488C--G	NOVEL	0.425439	228	0.355083	0.404816	NA	0.347793	0.415696	African
A204-311Cas9-E1_L_157490-CEPH1408-H1_L_157493	A204	CAS9	GATK	NTRK1	1	156848909	CA	C	rs1799770	Splice_Region	ENST00000524377.1	NA	c.1806-4delA	Splice_Region	ENST00000524377.1	NA	c.1806-4delA	COSMIC	0.5974	77	0.0472613	0.104313	1	0.0590205	0.134109	South Asian
A204-311Cas9-E1_L_157490-CEPH1408-H1_L_157493	A204	CAS9	MuTect	TP53	17	7578146	T	C	rs34949160	intron	ENST00000269305.4	NA	c.672+31A>G	intron	ENST00000269305.4	NA	c.672+31A--G	COSMIC	0.506608	227	0.00511628	0.000907853	1	0.0072708	0.0232296	Ashkenazi Jewish
A204-311Cas9-E1_L_157490-CEPH1408-H1_L_157493	A204	CAS9	MuTect	PIK3CA	3	178927410	A	G	rs2230461	Missense	ENST00000263967.3	p.I391M	c.1173A>G	Missense	ENST00000263967.3	p.I391M	c.1173A--G	COSMIC	0.553073	179	0.067999	0.20091	6	0.0618006	0.20958	African
A204-311Cas9-E1_L_157490-CEPH1408-H1_L_157493	A204	CAS9	MuTect	KEAP1	19	10600442	G	C	rs1048290	synonymous	ENST00000393623.2	p.L471L	c.1413C>G	synonymous	ENST00000171111.5	p.L471L	c.1413C--G	DBSNP	0.47006	334	0.372093	0.684748	NA	0.411788	0.70216	African
A204-311Cas9-E1_L_157490-CEPH1408-H1_L_157493	A204	CAS9	MuTect	CDH4	20	60485627	C	T	rs2427240	synonymous	ENST00000360469.5	p.D446D	c.1338C>T	synonymous	ENST00000360469.5	p.D446D	c.1338C--T	DBSNP	1	292	0.942209	0.610985	NA	0.853186	0.944797	Europoean (Non-Finnish)
A204-311Cas9-E1_L_157490-CEPH1408-H1_L_157493	A204	CAS9	MuTect	NEIL3	4	178274694	T	G	rs10007075	synonymous	ENST00000264596.3	p.V424V	c.1272T>G	synonymous	ENST00000264596.3	p.V424V	c.1272T--G	DBSNP	0.996904	323	0.754186	0.501362	NA	0.6715	0.750264	Europoean (Non-Finnish)
A204-311Cas9-E1_L_157490-CEPH1408-H1_L_157493	A204	CAS9	MuTect	APC	5	112175770	G	A	rs41115	synonymous	ENST00000257430.4	p.T1493T	c.4479G>A	synonymous	ENST00000457016.1	p.T1493T	c.4479G--A	DBSNP	0.438547	358	0.616744	0.526579	NA	0.649581	0.821735	East Asian
A204-311Cas9-E1_L_157490-CEPH1408-H1_L_157493	A204	CAS9	MuTect	APC	5	112176559	T	G	rs866006	synonymous	ENST00000457016.1	p.S1756S	c.5268T>G	synonymous	ENST00000457016.1	p.S1756S	c.5268T--G	DBSNP	0.450161	311	0.618632	0.528156	NA	0.651318	0.821342	East Asian
A204-311Cas9-E1_L_157490-CEPH1408-H1_L_157493	A204	CAS9	MuTect	BCORL1	X	129147373	G	A	rs5932715	Missense	ENST00000540052.1	p.G209S	c.625G>A	Missense	ENST00000540052.1	p.G209S	c.625G--A	COSMIC	0.504399	341	0.102705	0.0140808	4	0.0721262	0.142011	European (Finnish)
A204-311Cas9-E1_L_157490-CEPH1408-H1_L_157493	A204	CAS9	MuTect	KMT2D	12	49433883	G	A	rs189888707	Missense	ENST00000301067.7	p.P2557L	c.7670C>T	Missense	ENST00000301067.7	p.P2557L	c.7670C--T	COSMIC	0.483607	244	0.00702009	0.0140333	2	0.00827137	0.0173288	South Asian
A204-311Cas9-E1_L_157490-CEPH1408-H1_L_157493	A204	CAS9	GATK	RAD52	12	1038978	C	CT	rs35278212	Splice_Region	ENST00000430095.2	NA	c.348+6_348+7insA	Frameshift	ENST00000397230.2	p.G119Rfs	c.354_355insA	COSMIC	0.4819	415	0.124425	0.0947467	1	0.107403	0.157948	South Asian
A204-311Cas9-E1_L_157490-CEPH1408-H1_L_157493	A204	CAS9	MuTect	BRD3	9	136913355	T	C	rs464826	synonymous	ENST00000303407.7	p.L312L	c.936A>G	synonymous	ENST00000303407.7	p.L312L	c.936A--G	COSMIC	0.518519	135	0.651395	0.817666	1	0.673396	0.827852	African
A204-311Cas9-E1_L_157490-CEPH1408-H1_L_157493	A204	CAS9	MuTect	NOTCH1	9	139391636	G	A	rs2229974	synonymous	ENST00000277541.6	p.D2185D	c.6555C>T	synonymous	ENST00000277541.6	p.D2185D	c.6555C--T	COSMIC	1	327	0.553266	0.636051	3	0.621211	0.95043	East Asian
A204-311Cas9-E1_L_157490-CEPH1408-H1_L_157493	A204	CAS9	MuTect	NOTCH1	9	139407932	A	G	rs2229971	synonymous	ENST00000277541.6	p.N755N	c.2265T>C	synonymous	ENST00000277541.6	p.N755N	c.2265T--C	COSMIC	0.498316	297	0.285831	0.615578	1	0.400074	0.794429	East Asian
A204-311Cas9-E1_L_157490-CEPH1408-H1_L_157493	A204	CAS9	MuTect	MTAP	9	21816758	G	A	rs7023954	intergenic_variant	NA	NA	NA	Missense	ENST00000380172.4	p.V56I	c.166G--A	COSMIC	0.505	200	0.415	0.434862	3	0.396167	0.462368	East Asian
A204-311Cas9-E1_L_157490-CEPH1408-H1_L_157493	A204	CAS9	MuTect	CDKN2A	9	21968199	C	G	rs11515	3_prime_UTR	ENST00000304494.5	NA	c.*29G>C	3_prime_UTR	ENST00000498124.1	NA	c.	COSMIC	1	163	0.854767	0.838175	1	0.881416	0.977966	East Asian
A204-311Cas9-E1_L_157490-CEPH1408-H1_L_157493	A204	CAS9	MuTect	ZNRF3	22	29444445	C	A	rs55775472	Missense	ENST00000544604.2	p.H327Q	c.981C>A	Missense	ENST00000544604.2	p.H327Q	c.981C--A	COSMIC	0.458333	312	0.00623236	0.00138953	1	0.00459864	0.0122017	European (Finnish)
A204-311Cas9-E1_L_157490-CEPH1408-H1_L_157493	A204	CAS9	GATK	STAT3	17	40475650	G	GA	rs3830585	Splice_Region	ENST00000264657.5	NA	c.1601-8dupT	Splice_Region	ENST00000264657.5	NA	c.1601-8dupT	COSMIC	0.4564	298	0.192997	0.667214	9	0.244593	0.690336	African
A204-311Cas9-E1_L_157490-CEPH1408-H1_L_157493	A204	CAS9	MuTect	DOCK8	9	421032	C	G	rs2297079	synonymous	ENST00000453981.1	p.L1369L	c.4107C>G	synonymous	ENST00000453981.1	p.L1369L	c.4107C--G	COSMIC	0.515152	231	0.613372	0.168407	3	0.508603	0.621724	Europoean (Non-Finnish)
A204-311Cas9-E1_L_157490-CEPH1408-H1_L_157493	A204	CAS9	MuTect	DOCK8	9	441952	G	A	rs1887957	synonymous	ENST00000453981.1	p.E1811E	c.5433G>A	synonymous	ENST00000453981.1	p.E1811E	c.5433G--A	COSMIC	0.459559	272	0.815349	0.601453	1	0.825245	0.996521	East Asian
A204-311Cas9-E1_L_157490-CEPH1408-H1_L_157493	A204	CAS9	MuTect	DOCK8	9	286593	C	A	rs529208	Missense	ENST00000453981.1	p.P97T	c.289C>A	Missense	ENST00000453981.1	p.P97T	c.289C--A	COSMIC	0.449721	358	0.489884	0.414208	3	0.525054	0.74707	East Asian
A204-311Cas9-E1_L_157490-CEPH1408-H1_L_157493	A204	CAS9	MuTect	TFE3	X	48888074	T	C	NA	synonymous	ENST00000315869.7	p.V441V	c.1323A>G	synonymous	ENST00000315869.7	p.V441V	c.1323A--G	COSMIC	0.987069	232	0.527497	0.0798122	1	0.390179	0.581623	Ashkenazi Jewish
A204-311Cas9-E1_L_157490-CEPH1408-H1_L_157493	A204	CAS9	MuTect	MED12	X	70349947	A	C	rs5030619	synonymous	ENST00000374080.3	p.P1310P	c.3930A>C	synonymous	ENST00000374080.3	p.P1310P	c.3930A--C	DBSNP	0.5	352	0.317622	0.0570949	NA	0.219964	0.406394	Ashkenazi Jewish
A204-311Cas9-E1_L_157490-CEPH1408-H1_L_157493	A204	CAS9	GATK	FOXO1	13	41214895	T	TTTG	NA	intron	ENST00000379561.5	NA	c.630+24822_630+24824dupCAA	intron	ENST00000379561.5	NA	c.630+24822_630+24824dupCAA	NOVEL	0.1241	137	NA	NA	NA	NA	NA	NA
A204-311Cas9-E1_L_157490-CEPH1408-H1_L_157493	A204	CAS9	GATK	TSHR	14	81574838	CT	C	rs375160114	intergenic_variant	NA	NA	NA	3_prime_UTR	ENST00000554263.1	NA	c.	DBSNP	0.0543	129	NA	NA	NA	NA	NA	NA
A204-311Cas9-E1_L_157490-CEPH1408-H1_L_157493	A204	CAS9	GATK	RIF1	2	152267897	G	GT	rs147405197	intergenic_variant	NA	NA	NA	intron	ENST00000243326.5	NA	c.183+45_183+46insT	DBSNP	0.42	50	0.340214	0.127059	NA	0.416699	0.446026	Latino
A204-311Cas9-E1_L_157490-CEPH1408-H1_L_157493	A204	CAS9	GATK	WWTR1	3	149286310	CAAAAAA	C	NA	intron	ENST00000360632.3	NA	c.568+4335_568+4340delTTTTTT	intron	ENST00000465804.1	NA	c.568+4335_568+4340delTTTTTT	NOVEL	0.1714	35	NA	NA	NA	NA	NA	NA
A204-311Cas9-E1_L_157490-CEPH1408-H1_L_157493	A204	CAS9	MuTect	LMO1	11	8251921	G	C	rs3750952	synonymous	ENST00000335790.3	p.A52A	c.156C>G	synonymous	ENST00000335790.3	p.A52A	c.156C--G	DBSNP	0.502222	225	0.485917	0.111995	NA	0.456377	0.561371	South Asian
A204-311Cas9-E1_L_157490-CEPH1408-H1_L_157493	A204	CAS9	MuTect	DNMT3A	2	25469502	C	T	rs2276598	synonymous	ENST00000264709.3	p.L422L	c.1266G>A	synonymous	ENST00000264709.3	p.L422L	c.1266G--A	DBSNP	0.477273	132	0.158257	0.295816	NA	0.189557	0.315143	East Asian
A204-311Cas9-E1_L_157490-CEPH1408-H1_L_157493	A204	CAS9	GATK	FANCB	X	14868798	TA	T	rs202067682	Splice_Region	ENST00000324138.3	NA	c.1327-3delT	Splice_Region	ENST00000398334.1	NA	c.1327-3delT	COSMIC	0.4426	122	0.04197	0.128073	5	0.0184122	0.12174	African
A204-311Cas9-E1_L_157490-CEPH1408-H1_L_157493	A204	CAS9	MuTect	PRSS1	7	142460335	A	G	rs201550522	Missense	ENST00000311737.7	p.K170E	c.508A>G	Missense	ENST00000311737.7	p.K170E	c.508A--G	COSMIC	0.409736	493	NA	NA	35	0.423866	0.488983	European (Finnish)
A204-311Cas9-E1_L_157490-CEPH1408-H1_L_157493	A204	CAS9	MuTect	JAK2	9	5081780	G	A	rs2230724	synonymous	ENST00000539801.1	p.L830L	c.2490G>A	synonymous	ENST00000381652.3	p.L830L	c.2490G--A	COSMIC	0.463068	352	0.499302	0.868134	2	0.526508	0.881815	African
A204-311Cas9-E1_L_157490-CEPH1408-H1_L_157493	A204	CAS9	GATK	MED12	X	70361151	A	ACAGCAACACCAG	NA	Inframe_Ins	ENST00000374080.3	p.Q2113_Q2114insQQHQ	c.6339_6340insCAGCAACACCAG	Inframe_Ins	ENST00000374080.3	p.Q2113_Q2114insQQHQ	c.6339_6340insCAGCAACACCAG	COSMIC	0.3423	111	NA	NA	4	0.0229844	0.0838592	Ashkenazi Jewish
A204-311Cas9-E1_L_157490-CEPH1408-H1_L_157493	A204	CAS9	GATK	RUNX1	21	36224466	A	AAAAAC	NA	intron	ENST00000344691.4	NA	c.532+7300_532+7304dupGTTTT	intron	ENST00000300305.3	NA	c.613+7300_613+7304dupGTTTT	NOVEL	0.3434	99	NA	NA	NA	NA	NA	NA
A204-311Cas9-E1_L_157490-CEPH1408-H1_L_157493	A204	CAS9	GATK	NPM1	5	170836815	G	GT	rs75967754	intron	ENST00000296930.5	NA	c.847-716_847-715insT	intron	ENST00000296930.5	NA	c.847-716_847-715insT	DBSNP	0.6071	28	NA	NA	NA	NA	NA	NA
A204-311Cas9-E1_L_157490-CEPH1408-H1_L_157493	A204	CAS9	GATK	MYB	6	135528875	C	CT	rs11433082	intron	ENST00000367814.4	NA	c.1806+4413_1806+4414insT	intron	ENST00000341911.5	NA	c.2169+4413_2169+4414insT	DBSNP	0.24	25	NA	NA	NA	NA	NA	NA
A204-311Cas9-E1_L_157490-CEPH1408-H1_L_157493	A204	CAS9	MuTect	ERCC6	10	50681033	G	A	rs2229760	synonymous	ENST00000355832.5	p.G917G	c.2751C>T	synonymous	ENST00000355832.5	p.G917G	c.2751C--T	DBSNP	0.433333	270	0.413023	0.149569	NA	0.339965	0.410069	Europoean (Non-Finnish)
A204-311Cas9-E1_L_157490-CEPH1408-H1_L_157493	A204	CAS9	MuTect	HNF1A	12	121437114	G	A	rs55834942	intergenic_variant	NA	NA	NA	synonymous	ENST00000257555.6	p.T515T	c.1545G--A	DBSNP	0.496835	316	0.19237	0.0397186	NA	0.140254	0.223986	European (Finnish)
A204-311Cas9-E1_L_157490-CEPH1408-H1_L_157493	A204	CAS9	MuTect	PTK2B	8	27293865	C	T	rs7005936	Splice_Region	ENST00000397501.1	p.H447H	c.1341C>T	Splice_Region	ENST00000397501.1	p.H447H	c.1341C--T	DBSNP	0.992701	274	0.394884	0.444621	NA	0.376086	0.450791	African
A204-311Cas9-E1_L_157490-CEPH1408-H1_L_157493	A204	CAS9	MuTect	CRLF2	X	1331495	G	C	NA	synonymous	ENST00000381567.3	p.A11A	c.33C>G	synonymous	ENST00000381567.3	p.A11A	c.33C--G	COSMIC	0.5	294	0.273243	0.130036	3	0.213962	0.323224	Ashkenazi Jewish
A204-311Cas9-E1_L_157490-CEPH1408-H1_L_157493	A204	CAS9	GATK	ARHGEF12	11	120347790	TTTG	T	rs146792075	intron	ENST00000397843.2	NA	c.3366-137_3366-135delTTG	intron	ENST00000397843.2	NA	c.3366-137_3366-135delTTG	DBSNP	0.6	20	NA	NA	NA	NA	NA	NA
A204-311Cas9-E1_L_157490-CEPH1408-H1_L_157493	A204	CAS9	MuTect	ROS1	6	117678083	A	G	rs2243384	Splice_Region	ENST00000368508.3	NA	c.3855-5T>C	Splice_Region	ENST00000368508.3	NA	c.3855-5T--C	DBSNP	0.986577	149	0.520698	0.239446	NA	0.469101	0.542814	Ashkenazi Jewish
A204-311Cas9-E1_L_157490-CEPH1408-H1_L_157493	A204	CAS9	GATK	DDB1	11	61100445	AG	A	rs530996147	5_prime_UTR	ENST00000301764.7	NA	c.-6delC	5_prime_UTR	ENST00000301764.7	NA	c.-6delC	DBSNP	0.4554	224	0.00540065	0.00193986	NA	0.00296656	0.0058199	Europoean (Non-Finnish)
A204-311Cas9-E1_L_157490-CEPH1408-H1_L_157493	A204	CAS9	GATK	AKT1	14	105236085	GTA	G	NA	3_prime_UTR	ENST00000555528.1	NA	c.*591_*592delTA	3_prime_UTR	ENST00000554581.1	NA	c.	NOVEL	0.4375	32	NA	NA	NA	NA	NA	NA
A204-311Cas9-E1_L_157490-CEPH1408-H1_L_157493	A204	CAS9	GATK	DICER1	14	95566068	TAC	T	NA	intron	ENST00000527414.1	NA	c.4206+47_4206+48delGT	intron	ENST00000526495.1	NA	c.4206+47_4206+48delGT	NOVEL	0.1647	85	NA	NA	NA	0.0103539	0.0234517	Ashkenazi Jewish
A204-311Cas9-E1_L_157490-CEPH1408-H1_L_157493	A204	CAS9	GATK	DICER1	14	95593158	GC	G	NA	intron	ENST00000393063.1	NA	c.735-74delG	intron	ENST00000526495.1	NA	c.735-74delG	NOVEL	0.0562	89	NA	NA	NA	NA	NA	NA
A204-311Cas9-E1_L_157490-CEPH1408-H1_L_157493	A204	CAS9	GATK	FANCA	16	89871879	A	AT	NA	intron	ENST00000389301.3	NA	c.597-80dupA	intron	ENST00000389301.3	NA	c.597-80dupA	NOVEL	0.3953	172	NA	NA	NA	NA	NA	NA
A204-311Cas9-E1_L_157490-CEPH1408-H1_L_157493	A204	CAS9	MuTect	DOCK8	9	289557	G	A	rs150742426	Missense	ENST00000453981.1	p.R127H	c.380G>A	Missense	ENST00000453981.1	p.R127H	c.380G--A	DBSNP	0.540084	237	0.00313954	0.000907853	NA	0.00198347	0.00366428	Europoean (Non-Finnish)
A204-311Cas9-E1_L_157490-CEPH1408-H1_L_157493	A204	CAS9	GATK	RUNX1	21	36226881	CA	C	NA	intron	ENST00000344691.4	NA	c.532+4889delT	intron	ENST00000300305.3	NA	c.613+4889delT	NOVEL	0.0581	86	NA	NA	NA	NA	NA	NA
A204-311Cas9-E1_L_157490-CEPH1408-H1_L_157493	A204	CAS9	GATK	RUNX1	21	36234412	TGA	T	rs137981085	intron	ENST00000344691.4	NA	c.428-2539_428-2538delTC	intron	ENST00000300305.3	NA	c.509-2539_509-2538delTC	DBSNP	0.0606	66	NA	NA	NA	NA	NA	NA
A204-311Cas9-E1_L_157490-CEPH1408-H1_L_157493	A204	CAS9	MuTect	DOCK8	9	271638	C	T	rs506121	Missense	ENST00000453981.1	p.A22V	c.65C>T	Missense	ENST00000453981.1	p.A22V	c.65C--T	DBSNP	0.53125	224	0.330295	0.29263	NA	0.328049	0.402645	European (Finnish)
A204-311Cas9-E1_L_157490-CEPH1408-H1_L_157493	A204	CAS9	GATK	MSH6	2	48018293	TTG	T	NA	intron	ENST00000234420.5	NA	c.457+32_457+33delTG	intron	ENST00000234420.5	NA	c.457+32_457+33delTG	NOVEL	0.3091	110	NA	NA	NA	NA	NA	NA
A204-311Cas9-E1_L_157490-CEPH1408-H1_L_157493	A204	CAS9	GATK	PIK3CA	3	178917762	C	CT	NA	intron	ENST00000263967.3	NA	c.562+75_562+76insT	intron	ENST00000263967.3	NA	c.562+75_562+76insT	NOVEL	0.2692	26	NA	NA	NA	NA	NA	NA
A204-311Cas9-E1_L_157490-CEPH1408-H1_L_157493	A204	CAS9	GATK	MLH1	3	37067093	ATATATATT	A	NA	intron	ENST00000231790.2	NA	c.1039-34_1039-27delTATATATT	intron	ENST00000231790.2	NA	c.1039-34_1039-27delTATATATT	NOVEL	0.082	61	0.272321	0.189076	NA	0.00444965	0.0123711	Latino
A204-311Cas9-E1_L_157490-CEPH1408-H1_L_157493	A204	CAS9	GATK	PDGFRA	4	55152486	T	TTTTA	NA	intron	ENST00000257290.5	NA	c.2562+356_2562+357insTTTA	intron	ENST00000257290.5	NA	c.2562+356_2562+357insTTTA	NOVEL	0.2258	31	NA	NA	NA	NA	NA	NA
A204-311Cas9-E1_L_157490-CEPH1408-H1_L_157493	A204	CAS9	GATK	ROS1	6	117647252	GATTATAT	G	NA	intron	ENST00000368508.3	NA	c.5557+128_5557+134delATATAAT	intron	ENST00000368508.3	NA	c.5557+128_5557+134delATATAAT	NOVEL	0.1486	74	NA	NA	NA	NA	NA	NA
A204-311Cas9-E1_L_157490-CEPH1408-H1_L_157493	A204	CAS9	GATK	ESR1	6	152045722	TAC	T	rs149768867	intron	ENST00000440973.1	NA	c.-71+22583_-71+22584delAC	intron	ENST00000440973.1	NA	c.-71+22583_-71+22584delAC	DBSNP	0.0864	81	NA	NA	NA	NA	NA	NA
A204-311Cas9-E1_L_157490-CEPH1408-H1_L_157493	A204	CAS9	GATK	QKI	6	163974078	C	CT	NA	intron	ENST00000361752.3	NA	c.547-8936_547-8935insT	intron	ENST00000361752.3	NA	c.547-8936_547-8935insT	NOVEL	0.3628	113	NA	NA	NA	NA	NA	NA
A204-311Cas9-E1_L_157490-CEPH1408-H1_L_157493	A204	CAS9	GATK	MET	7	116406365	AG	A	NA	intergenic_variant	NA	NA	NA	intron	ENST00000318493.6	NA	c.2637+3044delG	NOVEL	0.4581	203	NA	NA	NA	NA	NA	NA
A204-311Cas9-E1_L_157490-CEPH1408-H1_L_157493	A204	CAS9	GATK	NRG1	8	32486251	CT	C	rs66843732	intron	ENST00000405005.3	NA	c.502+11849delT	intron	ENST00000356819.4	NA	c.502+11849delT	DBSNP	0.2037	54	NA	NA	NA	NA	NA	NA
A204-311Cas9-E1_L_157490-CEPH1408-H1_L_157493	A204	CAS9	GATK	NRG1	8	32562650	A	AT	NA	intron	ENST00000405005.3	NA	c.503-22817_503-22816insT	intron	ENST00000356819.4	NA	c.503-22817_503-22816insT	NOVEL	0.2667	15	NA	NA	NA	NA	NA	NA
A204-311Cas9-E1_L_157490-CEPH1408-H1_L_157493	A204	CAS9	GATK	FGFR1	8	38317884	AAC	A	NA	intergenic_variant	NA	NA	NA	intron	ENST00000425967.3	NA	c.11+728_11+729delGT	NOVEL	0.4743	272	NA	NA	NA	NA	NA	NA
A204-311Cas9-E1_L_157490-CEPH1408-H1_L_157493	A204	CAS9	MuTect	BLM	15	91354521	G	A	rs7167216	Missense	ENST00000355112.3	p.V1321I	c.3961G>A	Missense	ENST00000355112.3	p.V1321I	c.3961G--A	DBSNP	0.521277	282	0.0664262	0.0928116	NA	0.0663972	0.132209	European (Finnish)
A204-311Cas9-E1_L_157490-CEPH1408-H1_L_157493	A204	CAS9	GATK	JAK2	9	5062500	TAAAAAAAAAAAAAAAAA	T	rs200232617	intron	ENST00000381652.3	NA	c.1057-2382_1057-2366delAAAAAAAAAAAAAAAAA	intron	ENST00000381652.3	NA	c.1057-2382_1057-2366delAAAAAAAAAAAAAAAAA	DBSNP	0.3103	29	NA	NA	NA	NA	NA	NA
A204-311Cas9-E1_L_157490-CEPH1408-H1_L_157493	A204	CAS9	MuTect	FAT1	4	187629538	C	T	rs3733413	Missense	ENST00000441802.2	p.V482I	c.1444G>A	Missense	ENST00000441802.2	p.V482I	c.1444G--A	DBSNP	0.513995	393	0.577236	0.222086	NA	0.487707	0.585958	Ashkenazi Jewish
A204-311Cas9-E1_L_157490-CEPH1408-H1_L_157493	A204	CAS9	MuTect	ETV6	12	12020184	A	G	rs75720304	intron	ENST00000396373.4	NA	c.464-2174A>G	intron	ENST00000396373.4	NA	c.464-2174A--G	DBSNP	0.257576	66	NA	NA	NA	NA	NA	NA
A204-311Cas9-E1_L_157490-CEPH1408-H1_L_157493	A204	CAS9	MuTect	HNF1A	12	121432117	G	C	rs56348580	intergenic_variant	NA	NA	NA	synonymous	ENST00000257555.6	p.G288G	c.864G--C	DBSNP	0.484127	252	0.263317	0.182025	NA	0.265499	0.44513	Latino
A204-311Cas9-E1_L_157490-CEPH1408-H1_L_157493	A204	CAS9	MuTect	HNF1A	12	121437234	A	G	rs200356021	intergenic_variant	NA	NA	NA	synonymous	ENST00000541395.1	p.R555R	c.1665A--G	DBSNP	0.476454	361	0.000930233	0.000907853	NA	0.000345863	0.000682876	Europoean (Non-Finnish)
A204-311Cas9-E1_L_157490-CEPH1408-H1_L_157493	A204	CAS9	MuTect	BCL11B	14	99723942	G	A	rs145770156	Missense	ENST00000357195.3	p.P98L	c.293C>T	Missense	ENST00000357195.3	p.P98L	c.293C--T	DBSNP	0.486068	323	0.00104651	0	NA	0.000763545	0.0013521	Europoean (Non-Finnish)
A204-311Cas9-E1_L_157490-CEPH1408-H1_L_157493	A204	CAS9	MuTect	FOXO1	13	41180507	C	T	rs141718583	intron	ENST00000379561.5	NA	c.631-45510G>A	intron	ENST00000379561.5	NA	c.631-45510G--A	DBSNP	0.434783	69	NA	NA	NA	NA	NA	NA
A204-311Cas9-E1_L_157490-CEPH1408-H1_L_157493	A204	CAS9	MuTect	FOXO1	13	41196994	G	T	rs140387019	intron	ENST00000379561.5	NA	c.630+42726C>A	intron	ENST00000379561.5	NA	c.630+42726C--A	DBSNP	0.432432	148	NA	NA	NA	NA	NA	NA
A204-311Cas9-E1_L_157490-CEPH1408-H1_L_157493	A204	CAS9	MuTect	FOXO1	13	41220272	C	T	rs116966000	intron	ENST00000379561.5	NA	c.630+19448G>A	intron	ENST00000379561.5	NA	c.630+19448G--A	DBSNP	0.353659	82	NA	NA	NA	NA	NA	NA
A204-311Cas9-E1_L_157490-CEPH1408-H1_L_157493	A204	CAS9	MuTect	TRAF3	14	103363583	G	T	rs201052970	intron	ENST00000392745.2	NA	c.820-15G>T	intron	ENST00000560371.1	NA	c.820-15G--T	DBSNP	0.447368	76	0.00186176	0.00113482	NA	0.00256543	0.00963146	South Asian
A204-311Cas9-E1_L_157490-CEPH1408-H1_L_157493	A204	CAS9	MuTect	RNF43	17	56448297	C	T	rs2257205	Missense	ENST00000407977.2	p.R117H	c.350G>A	Missense	ENST00000584437.1	p.R117H	c.350G--A	DBSNP	0.485477	241	0.108837	0.185202	NA	0.157424	0.386508	East Asian
A204-311Cas9-E1_L_157490-CEPH1408-H1_L_157493	A204	CAS9	MuTect	PTK2B	8	27293308	G	T	rs41276291	Missense	ENST00000397501.1	p.G414V	c.1241G>T	Missense	ENST00000397501.1	p.G414V	c.1241G--T	DBSNP	0.482927	205	0.0109302	0.00158874	NA	0.00614987	0.00980673	Europoean (Non-Finnish)
A204-311Cas9-E1_L_157490-CEPH1408-H1_L_157493	A204	CAS9	MuTect	FAN1	15	31214443	C	T	rs144723412	synonymous	ENST00000362065.4	p.A686A	c.2058C>T	synonymous	ENST00000362065.4	p.A686A	c.2058C--T	DBSNP	0.468619	239	0.00127907	0.000681199	NA	0.000565998	0.00105194	Europoean (Non-Finnish)
A204-311Cas9-E1_L_157490-CEPH1408-H1_L_157493	A204	CAS9	MuTect	TP53BP1	15	43748556	A	T	rs28903075	synonymous	ENST00000263801.3	p.A745A	c.2235T>A	synonymous	ENST00000382044.4	p.A750A	c.2250T--A	DBSNP	0.537688	398	0.00442066	0.00136302	NA	0.00506081	0.0199802	European (Finnish)
A204-311Cas9-E1_L_157490-CEPH1408-H1_L_157493	A204	CAS9	MuTect	CIITA	16	10983771	G	A	NA	intron	ENST00000324288.8	NA	c.53-5368G>A	intron	ENST00000324288.8	NA	c.53-5368G--A	NOVEL	0.49162	179	NA	NA	NA	NA	NA	NA
A204-311Cas9-E1_L_157490-CEPH1408-H1_L_157493	A204	CAS9	MuTect	ZNF217	20	52192560	G	A	rs61730989	Missense	ENST00000371471.2	p.P915S	c.2743C>T	Missense	ENST00000371471.2	p.P915S	c.2743C--T	DBSNP	0.474747	396	0.00686046	0.00136178	NA	0.00482507	0.00780339	European (Finnish)
A204-311Cas9-E1_L_157490-CEPH1408-H1_L_157493	A204	CAS9	MuTect	TSC2	16	2122921	G	A	NA	synonymous	ENST00000219476.3	p.L764L	c.2292G>A	synonymous	ENST00000219476.3	p.L764L	c.2292G--A	NOVEL	0.46978	364	NA	NA	NA	NA	NA	NA
A204-311Cas9-E1_L_157490-CEPH1408-H1_L_157493	A204	CAS9	MuTect	TSC2	16	2136842	C	T	rs45517384	synonymous	ENST00000219476.3	p.S1653S	c.4959C>T	synonymous	ENST00000219476.3	p.S1653S	c.4959C--T	DBSNP	0.463964	222	0.0148019	0.00250684	NA	0.00963142	0.0203851	European (Finnish)
A204-311Cas9-E1_L_157490-CEPH1408-H1_L_157493	A204	CAS9	MuTect	FAT1	4	187630590	G	A	rs3733415	Missense	ENST00000441802.2	p.A131V	c.392C>T	Missense	ENST00000441802.2	p.A131V	c.392C--T	DBSNP	0.470752	359	0.138843	0.338811	NA	0.175705	0.365266	African
A204-311Cas9-E1_L_157490-CEPH1408-H1_L_157493	A204	CAS9	MuTect	NF1	17	29576165	A	G	NA	intron	ENST00000358273.4	NA	c.4110+28A>G	intron	ENST00000358273.4	NA	c.4110+28A--G	NOVEL	0.497717	219	NA	NA	NA	NA	NA	NA
A204-311Cas9-E1_L_157490-CEPH1408-H1_L_157493	A204	CAS9	MuTect	SUZ12	17	30323754	G	C	NA	intron	ENST00000322652.5	NA	c.1795-63G>C	intron	ENST00000322652.5	NA	c.1795-63G--C	NOVEL	0.470588	68	NA	NA	NA	NA	NA	NA
A204-311Cas9-E1_L_157490-CEPH1408-H1_L_157493	A204	CAS9	MuTect	ZNF217	20	52192561	C	A	rs61730988	Missense	ENST00000371471.2	p.E914D	c.2742G>T	Missense	ENST00000371471.2	p.E914D	c.2742G--T	DBSNP	0.468193	393	0.00686046	0.00136178	NA	0.00482499	0.00780339	European (Finnish)
A204-311Cas9-E1_L_157490-CEPH1408-H1_L_157493	A204	CAS9	MuTect	BRIP1	17	59793412	G	A	rs137852986	intergenic_variant	NA	NA	NA	Nonsense	ENST00000259008.2	p.R798	c.2392C--T	COSMIC	0.563291	158	0.000232558	0	1	0.000173402	0.000370233	Other
A204-311Cas9-E1_L_157490-CEPH1408-H1_L_157493	A204	CAS9	MuTect	RHBDF2	17	74470257	C	T	rs148838927	intron	ENST00000313080.4	NA	c.1552-33G>A	intron	ENST00000313080.4	NA	c.1552-33G--A	DBSNP	0.443299	194	0.0102326	0.00295052	NA	0.00641854	0.0104511	Europoean (Non-Finnish)
A204-311Cas9-E1_L_157490-CEPH1408-H1_L_157493	A204	CAS9	MuTect	TP53	17	7578210	T	C	NA	synonymous	ENST00000445888.2	p.R213R	c.639A>G	synonymous	ENST00000269305.4	p.R213R	c.639A--G	NOVEL	0.488449	303	0.0193023	0.00272356	NA	0.012609	0.0338071	Ashkenazi Jewish
A204-311Cas9-E1_L_157490-CEPH1408-H1_L_157493	A204	CAS9	MuTect	CRTC1	19	18844616	A	G	NA	intergenic_variant	NA	NA	NA	intron	ENST00000338797.6	NA	c.127-9104A--G	NOVEL	0.495575	113	NA	NA	NA	NA	NA	NA
A204-311Cas9-E1_L_157490-CEPH1408-H1_L_157493	A204	CAS9	MuTect	ERCC6	10	50678369	T	C	rs2228527	Missense	ENST00000355832.5	p.R1213G	c.3637A>G	Missense	ENST00000355832.5	p.R1213G	c.3637A--G	DBSNP	0.46789	327	0.217442	0.156151	NA	0.219963	0.348476	South Asian
A204-311Cas9-E1_L_157490-CEPH1408-H1_L_157493	A204	CAS9	MuTect	NSD1	5	176637240	G	T	rs3733875	Missense	ENST00000439151.2	p.V614L	c.1840G>T	Missense	ENST00000439151.2	p.V614L	c.1840G--T	DBSNP	0.465608	378	0.114186	0.0703586	NA	0.17797	0.516641	East Asian
A204-311Cas9-E1_L_157490-CEPH1408-H1_L_157493	A204	CAS9	MuTect	RUNX1	21	36211354	G	A	rs74598575	intron	ENST00000344691.4	NA	c.533-4456C>T	intron	ENST00000300305.3	NA	c.614-4456C--T	DBSNP	0.56422	218	NA	NA	NA	NA	NA	NA
A204-311Cas9-E1_L_157490-CEPH1408-H1_L_157493	A204	CAS9	MuTect	RUNX1	21	36238142	A	T	NA	intron	ENST00000344691.4	NA	c.428-6267T>A	intron	ENST00000300305.3	NA	c.509-6267T--A	NOVEL	0.038136	236	NA	NA	NA	NA	NA	NA
A204-311Cas9-E1_L_157490-CEPH1408-H1_L_157493	A204	CAS9	MuTect	TOPBP1	3	133356790	G	A	rs17301766	Missense	ENST00000260810.5	p.S817L	c.2450C>T	Missense	ENST00000260810.5	p.S817L	c.2450C--T	DBSNP	0.461774	327	0.194923	0.0729945	NA	0.14077	0.200375	Europoean (Non-Finnish)
A204-311Cas9-E1_L_157490-CEPH1408-H1_L_157493	A204	CAS9	MuTect	EWSR1	22	29690227	C	T	rs555701717	intron	ENST00000397938.2	NA	c.1164+1632C>T	intron	ENST00000414183.2	NA	c.1179+1632C--T	DBSNP	0.33871	62	NA	NA	NA	NA	NA	NA
A204-311Cas9-E1_L_157490-CEPH1408-H1_L_157493	A204	CAS9	MuTect	PDGFB	22	39633870	A	G	NA	intron	ENST00000331163.6	NA	c.64-1991T>C	intron	ENST00000331163.6	NA	c.64-1991T--C	NOVEL	0.505929	253	NA	NA	NA	NA	NA	NA
A204-311Cas9-E1_L_157490-CEPH1408-H1_L_157493	A204	CAS9	MuTect	POLB	8	42206559	A	G	rs147215490	Missense	ENST00000265421.4	p.E71G	c.212A>G	Missense	ENST00000265421.4	p.E71G	c.212A--G	DBSNP	0.46	50	0.000813953	0	NA	0.00299489	0.0221434	European (Finnish)
A204-311Cas9-E1_L_157490-CEPH1408-H1_L_157493	A204	CAS9	MuTect	EP300	22	41513412	A	G	rs150245975	Missense	ENST00000263253.7	p.S106G	c.316A>G	Missense	ENST00000263253.7	p.S106G	c.316A--G	DBSNP	0.458015	393	0.000697674	0.000226963	NA	0.000487357	0.00103866	Europoean (Non-Finnish)
A204-311Cas9-E1_L_157490-CEPH1408-H1_L_157493	A204	CAS9	MuTect	FLT4	5	180053002	A	C	rs375128787	Missense	ENST00000261937.6	p.S430A	c.1288T>G	Missense	ENST00000261937.6	p.S430A	c.1288T--G	DBSNP	0.425743	202	0.000116306	0	NA	1.2293e-05	2.73e-05	Europoean (Non-Finnish)
A204-311Cas9-E1_L_157490-CEPH1408-H1_L_157493	A204	CAS9	MuTect	ETV5	3	185825738	C	T	NA	intron	ENST00000306376.5	NA	c.-75+991G>A	intron	ENST00000306376.5	NA	c.-75+991G--A	NOVEL	0.47012	251	NA	NA	NA	NA	NA	NA
A204-311Cas9-E1_L_157490-CEPH1408-H1_L_157493	A204	CAS9	MuTect	BAP1	3	52439071	T	G	NA	intergenic_variant	NA	NA	NA	intron	ENST00000460680.1	NA	c.1116+55A--C	NOVEL	0.502994	167	NA	NA	NA	NA	NA	NA
A204-311Cas9-E1_L_157490-CEPH1408-H1_L_157493	A204	CAS9	MuTect	EXO1	1	242048674	C	T	rs9350	Missense	ENST00000366548.3	p.P757L	c.2270C>T	Missense	ENST00000366548.3	p.P757L	c.2270C--T	DBSNP	0.410853	258	0.158953	0.18384	NA	0.209404	0.4271	East Asian
A204-311Cas9-E1_L_157490-CEPH1408-H1_L_157493	A204	CAS9	MuTect	NBN	8	90990479	C	G	rs1805794	Missense	ENST00000265433.3	p.E185Q	c.553G>C	Missense	ENST00000265433.3	p.E185Q	c.553G--C	DBSNP	0.376344	186	0.313605	0.233772	NA	0.347234	0.454756	East Asian
A204-311Cas9-E1_L_157490-CEPH1408-H1_L_157493	A204	CAS9	MuTect	NPM1	5	170835177	T	C	rs562263467	intron	ENST00000517671.1	NA	c.846+399T>C	intron	ENST00000296930.5	NA	c.846+399T--C	DBSNP	0.508333	120	NA	NA	NA	NA	NA	NA
A204-311Cas9-E1_L_157490-CEPH1408-H1_L_157493	A204	CAS9	MuTect	APC	5	112173250	G	A	rs72541809	Splice_Region	ENST00000457016.1	p.R653R	c.1959G>A	Splice_Region	ENST00000457016.1	p.R653R	c.1959G--A	DBSNP	0.375	152	0.00406977	0.0013624	NA	0.00511955	0.0310699	European (Finnish)
A204-311Cas9-E1_L_157490-CEPH1408-H1_L_157493	A204	CAS9	GATK	SMARCB1	22	24145521	ATC	A	NA	Frameshift	ENST00000263121.7	p.Q182Afs*28	c.541_542delTC	Frameshift	ENST00000263121.7	p.Q182Afs	c.541_542delTC	NOVEL	0.9677	186	NA	NA	NA	NA	NA	NA
A204-311Cas9-E1_L_157490-CEPH1408-H1_L_157493	A204	CAS9	MuTect	MYB	6	135538831	C	T	NA	intron	ENST00000367814.4	NA	c.1807-171C>T	intron	ENST00000341911.5	NA	c.2170-171C--T	NOVEL	0.440909	220	NA	NA	NA	NA	NA	NA
A204-311Cas9-E1_L_157490-CEPH1408-H1_L_157493	A204	CAS9	MuTect	ESR1	6	152052416	C	T	rs532414350	intron	ENST00000440973.1	NA	c.-71+29276C>T	intron	ENST00000440973.1	NA	c.-71+29276C--T	DBSNP	0.566667	30	NA	NA	NA	NA	NA	NA
A204-311Cas9-E1_L_157490-CEPH1408-H1_L_157493	A204	CAS9	MuTect	ESR1	6	152112073	A	G	rs75519403	intron	ENST00000440973.1	NA	c.-70-16905A>G	intron	ENST00000440973.1	NA	c.-70-16905A--G	DBSNP	0.48	150	NA	NA	NA	NA	NA	NA
A204-311Cas9-E1_L_157490-CEPH1408-H1_L_157493	A204	CAS9	MuTect	QKI	6	163965730	C	T	rs533589317	intron	ENST00000361752.3	NA	c.546+9573C>T	intron	ENST00000361752.3	NA	c.546+9573C--T	DBSNP	0.445545	101	NA	NA	NA	NA	NA	NA
A204-311Cas9-E1_L_157490-CEPH1408-H1_L_157493	A204	CAS9	MuTect	QKI	6	163970053	T	C	rs573886297	intron	ENST00000361752.3	NA	c.547-12961T>C	intron	ENST00000361752.3	NA	c.547-12961T--C	DBSNP	0.558333	120	NA	NA	NA	NA	NA	NA
A204-311Cas9-E1_L_157490-CEPH1408-H1_L_157493	A204	CAS9	MuTect	QKI	6	163970425	A	G	NA	intron	ENST00000361752.3	NA	c.547-12589A>G	intron	ENST00000361752.3	NA	c.547-12589A--G	NOVEL	0.074074	135	NA	NA	NA	NA	NA	NA
A204-311Cas9-E1_L_157490-CEPH1408-H1_L_157493	A204	CAS9	MuTect	QKI	6	163971744	T	A	NA	intron	ENST00000361752.3	NA	c.547-11270T>A	intron	ENST00000361752.3	NA	c.547-11270T--A	NOVEL	0.533333	45	NA	NA	NA	NA	NA	NA
A204-311Cas9-E1_L_157490-CEPH1408-H1_L_157493	A204	CAS9	MuTect	BRAF	7	140504569	C	T	rs567176205	intron	ENST00000288602.6	NA	c.711+3191G>A	intron	ENST00000288602.6	NA	c.711+3191G--A	DBSNP	0.28125	32	NA	NA	NA	NA	NA	NA
A204-311Cas9-E1_L_157490-CEPH1408-H1_L_157493	A204	CAS9	MuTect	BRAF	7	140506752	G	A	rs530798731	intron	ENST00000288602.6	NA	c.711+1008C>T	intron	ENST00000288602.6	NA	c.711+1008C--T	DBSNP	0.482517	143	NA	NA	NA	NA	NA	NA
A204-311Cas9-E1_L_157490-CEPH1408-H1_L_157493	A204	CAS9	MuTect	RECQL4	8	145739127	G	A	rs4251690	intergenic_variant	NA	NA	NA	intron	ENST00000428558.2	NA	c.2059-31C--T	DBSNP	0.485915	142	0.00350688	0.000275482	NA	0.00384333	0.00636073	Europoean (Non-Finnish)
A204-311Cas9-E1_L_157490-CEPH1408-H1_L_157493	A204	CAS9	MuTect	RECQL4	8	145741340	G	A	rs375029081	intergenic_variant	NA	NA	NA	intron	ENST00000428558.2	NA	c.1131+32C--T	DBSNP	0.5	194	0.000119818	0	NA	1.2316e-05	2.74e-05	Europoean (Non-Finnish)
A204-311Cas9-E1_L_157490-CEPH1408-H1_L_157493	A204	CAS9	MuTect	CIITA	16	11001051	G	A	NA	Missense	ENST00000324288.8	p.G568S	c.1702G>A	Missense	ENST00000324288.8	p.G568S	c.1702G--A	NOVEL	0.523457	405	NA	NA	NA	6.98e-05	0.000145677	Europoean (Non-Finnish)
A204-311Cas9-E1_L_157490-CEPH1408-H1_L_157493	A204	CAS9	MuTect	NRG1	8	32581688	C	A	rs184577991	intron	ENST00000405005.3	NA	c.503-3779C>A	intron	ENST00000356819.4	NA	c.503-3779C--A	DBSNP	0.495413	109	NA	NA	NA	NA	NA	NA
A204-311Cas9-E1_L_157490-CEPH1408-H1_L_157493	A204	CAS9	MuTect	NTRK1	1	156851382	G	A	NA	Missense	ENST00000524377.1	p.R780Q	c.2339G>A	Missense	ENST00000524377.1	p.R780Q	c.2339G--A	NOVEL	0.507042	213	0.00465441	0.00158946	NA	0.00482651	0.0104714	South Asian
A204-311Cas9-E1_L_157490-CEPH1408-H1_L_157493	A204	CAS9	MuTect	FOXA1	14	38061183	T	A	NA	Missense	ENST00000250448.2	p.E269V	c.806A>T	Missense	ENST00000250448.2	p.E269V	c.806A--T	NOVEL	0.489051	137	NA	NA	NA	0.000321254	0.00229029	Ashkenazi Jewish
A204-311Cas9-E1_L_157490-CEPH1408-H1_L_157493	A204	CAS9	MuTect	ENG	9	130605385	C	T	rs11545664	synonymous	ENST00000373203.4	p.L69L	c.207G>A	synonymous	ENST00000373203.4	p.L69L	c.207G--A	COSMIC	0.541401	314	0.103721	0.251702	1	0.0923601	0.24176	African
A204-311Cas9-E1_L_157490-CEPH1408-H1_L_157493	A204	CAS9	MuTect	NF1	17	29562740	C	T	NA	Missense	ENST00000358273.4	p.L1274F	c.3820C>T	Missense	ENST00000358273.4	p.L1274F	c.3820C--T	NOVEL	0.46732	306	NA	NA	NA	NA	NA	NA
A204-311Cas9-E1_L_157490-CEPH1408-H1_L_157493	A204	CAS9	MuTect	DOCK8	9	368150	G	A	rs566122718	intron	ENST00000453981.1	NA	c.1797+15G>A	synonymous	ENST00000382329.1	p.T16T	c.48G--A	DBSNP	0.48688	343	NA	NA	NA	6.91e-05	0.000869767	East Asian
A204-311Cas9-E1_L_157490-CEPH1408-H1_L_157493	A204	CAS9	MuTect	DOCK8	9	428374	C	T	NA	synonymous	ENST00000453981.1	p.L1451L	c.4351C>T	synonymous	ENST00000453981.1	p.L1451L	c.4351C--T	NOVEL	0.478964	309	NA	NA	NA	NA	NA	NA
A204-311Cas9-E1_L_157490-CEPH1408-H1_L_157493	A204	CAS9	MuTect	JAK2	9	5062837	T	C	rs536284257	intron	ENST00000539801.1	NA	c.1057-2046T>C	intron	ENST00000381652.3	NA	c.1057-2046T--C	DBSNP	1	4	NA	NA	NA	NA	NA	NA
A204-311Cas9-E1_L_157490-CEPH1408-H1_L_157493	A204	CAS9	MuTect	STAG2	X	123184969	A	T	NA	Splice_Acceptor	ENST00000371144.3	NA	c.1018-2A>T	Splice_Acceptor	ENST00000218089.9	NA	c.1018-2A--T	NOVEL	0.0875	80	NA	NA	NA	0.000455516	0.00137552	African
A204-311Cas9-E1_L_157490-CEPH1408-H1_L_157493	A204	CAS9	MuTect	WHSC1L1	8	38205571	A	G	NA	Missense	ENST00000317025.8	p.I40T	c.119T>C	Missense	ENST00000317025.8	p.I40T	c.119T--C	NOVEL	0.446023	352	NA	NA	NA	1.22e-05	0.000173933	East Asian
A204-311Cas9-E1_L_157490-CEPH1408-H1_L_157493	A204	CAS9	MuTect	TP53	17	7579472	G	C	rs1042522	Missense	ENST00000445888.2	p.P72R	c.215C>G	Missense	ENST00000269305.4	p.P72R	c.215C--G	DBSNP	0.502222	225	0.745233	0.405086	NA	0.668584	0.737813	Europoean (Non-Finnish)
A204-D1_L_157489-CEPH1408-H1_L_157493	A204	PARENTAL	MuTect	NTRK1	1	156851382	G	A	NA	Missense	ENST00000524377.1	p.R780Q	c.2339G>A	Missense	ENST00000524377.1	p.R780Q	c.2339G--A	NOVEL	0.505976	251	0.00465441	0.00158946	NA	NA	NA	NA
A204-D1_L_157489-CEPH1408-H1_L_157493	A204	PARENTAL	MuTect	EXO1	1	242048674	C	T	rs9350	Missense	ENST00000366548.3	p.P757L	c.2270C>T	Missense	ENST00000366548.3	p.P757L	c.2270C--T	DBSNP	0.483271	269	0.158953	0.18384	NA	NA	NA	NA
A204-D1_L_157489-CEPH1408-H1_L_157493	A204	PARENTAL	MuTect	RET	10	43613843	G	T	rs1800861	synonymous	ENST00000355710.3	p.L769L	c.2307G>T	synonymous	ENST00000355710.3	p.L769L	c.2307G--T	DBSNP	1	265	0.765349	0.875397	NA	NA	NA	NA
A204-D1_L_157489-CEPH1408-H1_L_157493	A204	PARENTAL	MuTect	ERCC6	10	50678369	T	C	rs2228527	Missense	ENST00000355832.5	p.R1213G	c.3637A>G	Missense	ENST00000355832.5	p.R1213G	c.3637A--G	DBSNP	0.464615	325	0.217442	0.156151	NA	NA	NA	NA
A204-D1_L_157489-CEPH1408-H1_L_157493	A204	PARENTAL	MuTect	ERCC6	10	50681033	G	A	rs2229760	synonymous	ENST00000355832.5	p.G917G	c.2751C>T	synonymous	ENST00000355832.5	p.G917G	c.2751C--T	DBSNP	0.482877	292	0.413023	0.149569	NA	NA	NA	NA
A204-D1_L_157489-CEPH1408-H1_L_157493	A204	PARENTAL	MuTect	LMO1	11	8251921	G	C	rs3750952	synonymous	ENST00000335790.3	p.A52A	c.156C>G	synonymous	ENST00000335790.3	p.A52A	c.156C--G	DBSNP	0.409091	242	0.485917	0.111995	NA	NA	NA	NA
A204-D1_L_157489-CEPH1408-H1_L_157493	A204	PARENTAL	MuTect	MEN1	11	64572018	T	C	rs2959656	Missense	ENST00000377313.1	p.T546A	c.1636A>G	Missense	ENST00000337652.1	p.T546A	c.1636A--G	COSMIC	1	307	0.995927	0.737619	23	NA	NA	NA
A204-D1_L_157489-CEPH1408-H1_L_157493	A204	PARENTAL	MuTect	ETV6	12	12020184	A	G	rs75720304	intron	ENST00000396373.4	NA	c.464-2174A>G	intron	ENST00000396373.4	NA	c.464-2174A--G	DBSNP	0.296703	91	NA	NA	NA	NA	NA	NA
A204-D1_L_157489-CEPH1408-H1_L_157493	A204	PARENTAL	MuTect	KMT2D	12	49433883	G	A	rs189888707	Missense	ENST00000301067.7	p.P2557L	c.7670C>T	Missense	ENST00000301067.7	p.P2557L	c.7670C--T	COSMIC	0.484252	254	0.00702009	0.0140333	2	NA	NA	NA
A204-D1_L_157489-CEPH1408-H1_L_157493	A204	PARENTAL	MuTect	HNF1A	12	121432117	G	C	rs56348580	intergenic_variant	NA	NA	NA	synonymous	ENST00000257555.6	p.G288G	c.864G--C	DBSNP	0.465385	260	0.263317	0.182025	NA	NA	NA	NA
A204-D1_L_157489-CEPH1408-H1_L_157493	A204	PARENTAL	MuTect	HNF1A	12	121437114	G	A	rs55834942	intergenic_variant	NA	NA	NA	synonymous	ENST00000257555.6	p.T515T	c.1545G--A	DBSNP	0.515267	262	0.19237	0.0397186	NA	NA	NA	NA
A204-D1_L_157489-CEPH1408-H1_L_157493	A204	PARENTAL	MuTect	HNF1A	12	121437234	A	G	rs200356021	intergenic_variant	NA	NA	NA	synonymous	ENST00000541395.1	p.R555R	c.1665A--G	DBSNP	0.513274	339	0.000930233	0.000907853	NA	NA	NA	NA
A204-D1_L_157489-CEPH1408-H1_L_157493	A204	PARENTAL	MuTect	FOXO1	13	41162916	T	G	NA	intron	ENST00000379561.5	NA	c.631-27919A>C	intron	ENST00000379561.5	NA	c.631-27919A--C	NOVEL	0.059701	134	NA	NA	NA	NA	NA	NA
A204-D1_L_157489-CEPH1408-H1_L_157493	A204	PARENTAL	MuTect	FOXO1	13	41180507	C	T	rs141718583	intron	ENST00000379561.5	NA	c.631-45510G>A	intron	ENST00000379561.5	NA	c.631-45510G--A	DBSNP	0.489796	49	NA	NA	NA	NA	NA	NA
A204-D1_L_157489-CEPH1408-H1_L_157493	A204	PARENTAL	MuTect	FOXO1	13	41196994	G	T	rs140387019	intron	ENST00000379561.5	NA	c.630+42726C>A	intron	ENST00000379561.5	NA	c.630+42726C--A	DBSNP	0.404494	178	NA	NA	NA	NA	NA	NA
A204-D1_L_157489-CEPH1408-H1_L_157493	A204	PARENTAL	MuTect	FOXO1	13	41220272	C	T	rs116966000	intron	ENST00000379561.5	NA	c.630+19448G>A	intron	ENST00000379561.5	NA	c.630+19448G--A	DBSNP	0.336957	92	NA	NA	NA	NA	NA	NA
A204-D1_L_157489-CEPH1408-H1_L_157493	A204	PARENTAL	MuTect	FOXA1	14	38061183	T	A	NA	Missense	ENST00000250448.2	p.E269V	c.806A>T	Missense	ENST00000250448.2	p.E269V	c.806A--T	NOVEL	0.446667	150	NA	NA	NA	NA	NA	NA
A204-D1_L_157489-CEPH1408-H1_L_157493	A204	PARENTAL	MuTect	BCL11B	14	99723942	G	A	rs145770156	Missense	ENST00000357195.3	p.P98L	c.293C>T	Missense	ENST00000357195.3	p.P98L	c.293C--T	DBSNP	0.566298	362	0.00104651	0	NA	NA	NA	NA
A204-D1_L_157489-CEPH1408-H1_L_157493	A204	PARENTAL	MuTect	TRAF3	14	103363583	G	T	rs201052970	intron	ENST00000392745.2	NA	c.820-15G>T	intron	ENST00000560371.1	NA	c.820-15G--T	DBSNP	0.5375	80	0.00186176	0.00113482	NA	NA	NA	NA
A204-D1_L_157489-CEPH1408-H1_L_157493	A204	PARENTAL	MuTect	FAN1	15	31214443	C	T	rs144723412	synonymous	ENST00000362065.4	p.A686A	c.2058C>T	synonymous	ENST00000362065.4	p.A686A	c.2058C--T	DBSNP	0.468	250	0.00127907	0.000681199	NA	NA	NA	NA
A204-D1_L_157489-CEPH1408-H1_L_157493	A204	PARENTAL	MuTect	TP53BP1	15	43748304	A	G	rs690367	synonymous	ENST00000263801.3	p.D829D	c.2487T>C	synonymous	ENST00000382044.4	p.D834D	c.2502T--C	DBSNP	0.503836	391	0.303164	0.849614	NA	NA	NA	NA
A204-D1_L_157489-CEPH1408-H1_L_157493	A204	PARENTAL	MuTect	TP53BP1	15	43748556	A	T	rs28903075	synonymous	ENST00000263801.3	p.A745A	c.2235T>A	synonymous	ENST00000382044.4	p.A750A	c.2250T--A	DBSNP	0.502404	416	0.00442066	0.00136302	NA	NA	NA	NA
A204-D1_L_157489-CEPH1408-H1_L_157493	A204	PARENTAL	MuTect	NTRK3	15	88576185	G	C	NA	synonymous	ENST00000360948.2	p.A496A	c.1488C>G	synonymous	ENST00000360948.2	p.A496A	c.1488C--G	NOVEL	0.445693	267	0.355083	0.404816	NA	NA	NA	NA
A204-D1_L_157489-CEPH1408-H1_L_157493	A204	PARENTAL	MuTect	BLM	15	91354521	G	A	rs7167216	Missense	ENST00000355112.3	p.V1321I	c.3961G>A	Missense	ENST00000355112.3	p.V1321I	c.3961G--A	DBSNP	0.526984	315	0.0664262	0.0928116	NA	NA	NA	NA
A204-D1_L_157489-CEPH1408-H1_L_157493	A204	PARENTAL	MuTect	TSC2	16	2122921	G	A	NA	synonymous	ENST00000219476.3	p.L764L	c.2292G>A	synonymous	ENST00000219476.3	p.L764L	c.2292G--A	NOVEL	0.485714	385	NA	NA	NA	NA	NA	NA
A204-D1_L_157489-CEPH1408-H1_L_157493	A204	PARENTAL	MuTect	TSC2	16	2136842	C	T	rs45517384	synonymous	ENST00000219476.3	p.S1653S	c.4959C>T	synonymous	ENST00000219476.3	p.S1653S	c.4959C--T	DBSNP	0.508	250	0.0148019	0.00250684	NA	NA	NA	NA
A204-D1_L_157489-CEPH1408-H1_L_157493	A204	PARENTAL	MuTect	CIITA	16	10983771	G	A	NA	intron	ENST00000324288.8	NA	c.53-5368G>A	intron	ENST00000324288.8	NA	c.53-5368G--A	NOVEL	0.449735	189	NA	NA	NA	NA	NA	NA
A204-D1_L_157489-CEPH1408-H1_L_157493	A204	PARENTAL	MuTect	CIITA	16	11001051	G	A	NA	Missense	ENST00000324288.8	p.G568S	c.1702G>A	Missense	ENST00000324288.8	p.G568S	c.1702G--A	NOVEL	0.526077	441	NA	NA	NA	NA	NA	NA
A204-D1_L_157489-CEPH1408-H1_L_157493	A204	PARENTAL	MuTect	TP53	17	7578146	T	C	rs34949160	intron	ENST00000269305.4	NA	c.672+31A>G	intron	ENST00000269305.4	NA	c.672+31A--G	COSMIC	0.538462	221	0.00511628	0.000907853	1	NA	NA	NA
A204-D1_L_157489-CEPH1408-H1_L_157493	A204	PARENTAL	MuTect	TP53	17	7578210	T	C	NA	synonymous	ENST00000445888.2	p.R213R	c.639A>G	synonymous	ENST00000269305.4	p.R213R	c.639A--G	NOVEL	0.464646	297	0.0193023	0.00272356	NA	NA	NA	NA
A204-D1_L_157489-CEPH1408-H1_L_157493	A204	PARENTAL	MuTect	TP53	17	7579472	G	C	rs1042522	Missense	ENST00000445888.2	p.P72R	c.215C>G	Missense	ENST00000269305.4	p.P72R	c.215C--G	DBSNP	0.463035	257	0.745233	0.405086	NA	NA	NA	NA
A204-D1_L_157489-CEPH1408-H1_L_157493	A204	PARENTAL	MuTect	NF1	17	29562740	C	T	NA	Missense	ENST00000358273.4	p.L1274F	c.3820C>T	Missense	ENST00000358273.4	p.L1274F	c.3820C--T	NOVEL	0.506024	332	NA	NA	NA	NA	NA	NA
A204-D1_L_157489-CEPH1408-H1_L_157493	A204	PARENTAL	MuTect	NF1	17	29576165	A	G	NA	intron	ENST00000358273.4	NA	c.4110+28A>G	intron	ENST00000358273.4	NA	c.4110+28A--G	NOVEL	0.5	230	NA	NA	NA	NA	NA	NA
A204-D1_L_157489-CEPH1408-H1_L_157493	A204	PARENTAL	MuTect	SUZ12	17	30323754	G	C	NA	intron	ENST00000322652.5	NA	c.1795-63G>C	intron	ENST00000322652.5	NA	c.1795-63G--C	NOVEL	0.434211	76	NA	NA	NA	NA	NA	NA
A204-D1_L_157489-CEPH1408-H1_L_157493	A204	PARENTAL	MuTect	RNF43	17	56448297	C	T	rs2257205	Missense	ENST00000407977.2	p.R117H	c.350G>A	Missense	ENST00000584437.1	p.R117H	c.350G--A	DBSNP	0.505792	259	0.108837	0.185202	NA	NA	NA	NA
A204-D1_L_157489-CEPH1408-H1_L_157493	A204	PARENTAL	MuTect	BRIP1	17	59793412	G	A	rs137852986	intergenic_variant	NA	NA	NA	Nonsense	ENST00000259008.2	p.R798	c.2392C--T	COSMIC	0.545946	185	0.000232558	0	1	NA	NA	NA
A204-D1_L_157489-CEPH1408-H1_L_157493	A204	PARENTAL	MuTect	RHBDF2	17	74470257	C	T	rs148838927	intron	ENST00000313080.4	NA	c.1552-33G>A	intron	ENST00000313080.4	NA	c.1552-33G--A	DBSNP	0.513274	226	0.0102326	0.00295052	NA	NA	NA	NA
A204-D1_L_157489-CEPH1408-H1_L_157493	A204	PARENTAL	MuTect	KEAP1	19	10600442	G	C	rs1048290	synonymous	ENST00000393623.2	p.L471L	c.1413C>G	synonymous	ENST00000171111.5	p.L471L	c.1413C--G	DBSNP	0.490625	320	0.372093	0.684748	NA	NA	NA	NA
A204-D1_L_157489-CEPH1408-H1_L_157493	A204	PARENTAL	MuTect	CRTC1	19	18844616	A	G	NA	intergenic_variant	NA	NA	NA	intron	ENST00000338797.6	NA	c.127-9104A--G	NOVEL	0.491803	122	NA	NA	NA	NA	NA	NA
A204-D1_L_157489-CEPH1408-H1_L_157493	A204	PARENTAL	MuTect	DNMT3A	2	25469502	C	T	rs2276598	synonymous	ENST00000264709.3	p.L422L	c.1266G>A	synonymous	ENST00000264709.3	p.L422L	c.1266G--A	DBSNP	0.523077	130	0.158257	0.295816	NA	NA	NA	NA
A204-D1_L_157489-CEPH1408-H1_L_157493	A204	PARENTAL	MuTect	ZNF217	20	52192560	G	A	rs61730989	Missense	ENST00000371471.2	p.P915S	c.2743C>T	Missense	ENST00000371471.2	p.P915S	c.2743C--T	DBSNP	0.498911	459	0.00686046	0.00136178	NA	NA	NA	NA
A204-D1_L_157489-CEPH1408-H1_L_157493	A204	PARENTAL	MuTect	ZNF217	20	52192561	C	A	rs61730988	Missense	ENST00000371471.2	p.E914D	c.2742G>T	Missense	ENST00000371471.2	p.E914D	c.2742G--T	DBSNP	0.497835	462	0.00686046	0.00136178	NA	NA	NA	NA
A204-D1_L_157489-CEPH1408-H1_L_157493	A204	PARENTAL	MuTect	CDH4	20	60485627	C	T	rs2427240	synonymous	ENST00000360469.5	p.D446D	c.1338C>T	synonymous	ENST00000360469.5	p.D446D	c.1338C--T	DBSNP	1	303	0.942209	0.610985	NA	NA	NA	NA
A204-D1_L_157489-CEPH1408-H1_L_157493	A204	PARENTAL	MuTect	RUNX1	21	36211354	G	A	rs74598575	intron	ENST00000344691.4	NA	c.533-4456C>T	intron	ENST00000300305.3	NA	c.614-4456C--T	DBSNP	0.462882	229	NA	NA	NA	NA	NA	NA
A204-D1_L_157489-CEPH1408-H1_L_157493	A204	PARENTAL	MuTect	ZNRF3	22	29444445	C	A	rs55775472	Missense	ENST00000544604.2	p.H327Q	c.981C>A	Missense	ENST00000544604.2	p.H327Q	c.981C--A	COSMIC	0.486068	323	0.00623236	0.00138953	1	NA	NA	NA
A204-D1_L_157489-CEPH1408-H1_L_157493	A204	PARENTAL	MuTect	EWSR1	22	29690227	C	T	rs555701717	intron	ENST00000397938.2	NA	c.1164+1632C>T	intron	ENST00000414183.2	NA	c.1179+1632C--T	DBSNP	0.388889	72	NA	NA	NA	NA	NA	NA
A204-D1_L_157489-CEPH1408-H1_L_157493	A204	PARENTAL	MuTect	PDGFB	22	39633870	A	G	NA	intron	ENST00000331163.6	NA	c.64-1991T>C	intron	ENST00000331163.6	NA	c.64-1991T--C	NOVEL	0.495356	323	NA	NA	NA	NA	NA	NA
A204-D1_L_157489-CEPH1408-H1_L_157493	A204	PARENTAL	MuTect	EP300	22	41513412	A	G	rs150245975	Missense	ENST00000263253.7	p.S106G	c.316A>G	Missense	ENST00000263253.7	p.S106G	c.316A--G	DBSNP	0.504762	420	0.000697674	0.000226963	NA	NA	NA	NA
A204-D1_L_157489-CEPH1408-H1_L_157493	A204	PARENTAL	MuTect	BAP1	3	52439071	T	G	NA	intergenic_variant	NA	NA	NA	intron	ENST00000460680.1	NA	c.1116+55A--C	NOVEL	0.479769	173	NA	NA	NA	NA	NA	NA
A204-D1_L_157489-CEPH1408-H1_L_157493	A204	PARENTAL	MuTect	TOPBP1	3	133356790	G	A	rs17301766	Missense	ENST00000260810.5	p.S817L	c.2450C>T	Missense	ENST00000260810.5	p.S817L	c.2450C--T	DBSNP	0.501618	309	0.194923	0.0729945	NA	NA	NA	NA
A204-D1_L_157489-CEPH1408-H1_L_157493	A204	PARENTAL	MuTect	PIK3CA	3	178927410	A	G	rs2230461	Missense	ENST00000263967.3	p.I391M	c.1173A>G	Missense	ENST00000263967.3	p.I391M	c.1173A--G	COSMIC	0.42268	194	0.067999	0.20091	6	NA	NA	NA
A204-D1_L_157489-CEPH1408-H1_L_157493	A204	PARENTAL	MuTect	ETV5	3	185825738	C	T	NA	intron	ENST00000306376.5	NA	c.-75+991G>A	intron	ENST00000306376.5	NA	c.-75+991G--A	NOVEL	0.489177	231	NA	NA	NA	NA	NA	NA
A204-D1_L_157489-CEPH1408-H1_L_157493	A204	PARENTAL	MuTect	NEIL3	4	178274694	T	G	rs10007075	synonymous	ENST00000264596.3	p.V424V	c.1272T>G	synonymous	ENST00000264596.3	p.V424V	c.1272T--G	DBSNP	0.996845	317	0.754186	0.501362	NA	NA	NA	NA
A204-D1_L_157489-CEPH1408-H1_L_157493	A204	PARENTAL	MuTect	FAT1	4	187629538	C	T	rs3733413	Missense	ENST00000441802.2	p.V482I	c.1444G>A	Missense	ENST00000441802.2	p.V482I	c.1444G--A	DBSNP	0.486911	382	0.577236	0.222086	NA	NA	NA	NA
A204-D1_L_157489-CEPH1408-H1_L_157493	A204	PARENTAL	MuTect	FAT1	4	187630590	G	A	rs3733415	Missense	ENST00000441802.2	p.A131V	c.392C>T	Missense	ENST00000441802.2	p.A131V	c.392C--T	DBSNP	0.524297	391	0.138843	0.338811	NA	NA	NA	NA
A204-D1_L_157489-CEPH1408-H1_L_157493	A204	PARENTAL	MuTect	APC	5	112173250	G	A	rs72541809	Splice_Region	ENST00000457016.1	p.R653R	c.1959G>A	Splice_Region	ENST00000457016.1	p.R653R	c.1959G--A	DBSNP	0.443478	115	0.00406977	0.0013624	NA	NA	NA	NA
A204-D1_L_157489-CEPH1408-H1_L_157493	A204	PARENTAL	MuTect	APC	5	112175770	G	A	rs41115	synonymous	ENST00000257430.4	p.T1493T	c.4479G>A	synonymous	ENST00000457016.1	p.T1493T	c.4479G--A	DBSNP	0.487535	361	0.616744	0.526579	NA	NA	NA	NA
A204-D1_L_157489-CEPH1408-H1_L_157493	A204	PARENTAL	MuTect	APC	5	112176559	T	G	rs866006	synonymous	ENST00000457016.1	p.S1756S	c.5268T>G	synonymous	ENST00000457016.1	p.S1756S	c.5268T--G	DBSNP	0.420664	271	0.618632	0.528156	NA	NA	NA	NA
A204-D1_L_157489-CEPH1408-H1_L_157493	A204	PARENTAL	MuTect	NPM1	5	170833438	G	C	NA	intron	ENST00000296930.5	NA	c.771+1031G>C	3_prime_UTR	ENST00000393820.2	NA	c.	NOVEL	0.03876	129	NA	NA	NA	NA	NA	NA
A204-D1_L_157489-CEPH1408-H1_L_157493	A204	PARENTAL	MuTect	NPM1	5	170835177	T	C	rs562263467	intron	ENST00000517671.1	NA	c.846+399T>C	intron	ENST00000296930.5	NA	c.846+399T--C	DBSNP	0.472868	129	NA	NA	NA	NA	NA	NA
A204-D1_L_157489-CEPH1408-H1_L_157493	A204	PARENTAL	MuTect	NSD1	5	176637240	G	T	rs3733875	Missense	ENST00000439151.2	p.V614L	c.1840G>T	Missense	ENST00000439151.2	p.V614L	c.1840G--T	DBSNP	0.461347	401	0.114186	0.0703586	NA	NA	NA	NA
A204-D1_L_157489-CEPH1408-H1_L_157493	A204	PARENTAL	MuTect	FLT4	5	180053002	A	C	rs375128787	Missense	ENST00000261937.6	p.S430A	c.1288T>G	Missense	ENST00000261937.6	p.S430A	c.1288T--G	DBSNP	0.511905	252	0.000116306	0	NA	NA	NA	NA
A204-D1_L_157489-CEPH1408-H1_L_157493	A204	PARENTAL	MuTect	ROS1	6	117678083	A	G	rs2243384	Splice_Region	ENST00000368508.3	NA	c.3855-5T>C	Splice_Region	ENST00000368508.3	NA	c.3855-5T--C	DBSNP	0.991736	121	0.520698	0.239446	NA	NA	NA	NA
A204-D1_L_157489-CEPH1408-H1_L_157493	A204	PARENTAL	MuTect	MYB	6	135538831	C	T	NA	intron	ENST00000367814.4	NA	c.1807-171C>T	intron	ENST00000341911.5	NA	c.2170-171C--T	NOVEL	0.49115	226	NA	NA	NA	NA	NA	NA
A204-D1_L_157489-CEPH1408-H1_L_157493	A204	PARENTAL	MuTect	ESR1	6	152052416	C	T	rs532414350	intron	ENST00000440973.1	NA	c.-71+29276C>T	intron	ENST00000440973.1	NA	c.-71+29276C--T	DBSNP	0.4	45	NA	NA	NA	NA	NA	NA
A204-D1_L_157489-CEPH1408-H1_L_157493	A204	PARENTAL	MuTect	ESR1	6	152112073	A	G	rs75519403	intron	ENST00000440973.1	NA	c.-70-16905A>G	intron	ENST00000440973.1	NA	c.-70-16905A--G	DBSNP	0.433566	143	NA	NA	NA	NA	NA	NA
A204-D1_L_157489-CEPH1408-H1_L_157493	A204	PARENTAL	MuTect	QKI	6	163965730	C	T	rs533589317	intron	ENST00000361752.3	NA	c.546+9573C>T	intron	ENST00000361752.3	NA	c.546+9573C--T	DBSNP	0.495238	105	NA	NA	NA	NA	NA	NA
A204-D1_L_157489-CEPH1408-H1_L_157493	A204	PARENTAL	MuTect	QKI	6	163970053	T	C	rs573886297	intron	ENST00000361752.3	NA	c.547-12961T>C	intron	ENST00000361752.3	NA	c.547-12961T--C	DBSNP	0.357143	112	NA	NA	NA	NA	NA	NA
A204-D1_L_157489-CEPH1408-H1_L_157493	A204	PARENTAL	MuTect	QKI	6	163970425	A	G	NA	intron	ENST00000361752.3	NA	c.547-12589A>G	intron	ENST00000361752.3	NA	c.547-12589A--G	NOVEL	0.071429	140	NA	NA	NA	NA	NA	NA
A204-D1_L_157489-CEPH1408-H1_L_157493	A204	PARENTAL	MuTect	QKI	6	163971744	T	A	NA	intron	ENST00000361752.3	NA	c.547-11270T>A	intron	ENST00000361752.3	NA	c.547-11270T--A	NOVEL	0.372093	43	NA	NA	NA	NA	NA	NA
A204-D1_L_157489-CEPH1408-H1_L_157493	A204	PARENTAL	MuTect	BRAF	7	140504569	C	T	rs567176205	intron	ENST00000288602.6	NA	c.711+3191G>A	intron	ENST00000288602.6	NA	c.711+3191G--A	DBSNP	0.45098	51	NA	NA	NA	NA	NA	NA
A204-D1_L_157489-CEPH1408-H1_L_157493	A204	PARENTAL	MuTect	BRAF	7	140506752	G	A	rs530798731	intron	ENST00000288602.6	NA	c.711+1008C>T	intron	ENST00000288602.6	NA	c.711+1008C--T	DBSNP	0.459302	172	NA	NA	NA	NA	NA	NA
A204-D1_L_157489-CEPH1408-H1_L_157493	A204	PARENTAL	MuTect	PRSS1	7	142460335	A	G	rs201550522	Missense	ENST00000311737.7	p.K170E	c.508A>G	Missense	ENST00000311737.7	p.K170E	c.508A--G	COSMIC	0.39313	524	NA	NA	35	NA	NA	NA
A204-D1_L_157489-CEPH1408-H1_L_157493	A204	PARENTAL	MuTect	PTK2B	8	27293308	G	T	rs41276291	Missense	ENST00000397501.1	p.G414V	c.1241G>T	Missense	ENST00000397501.1	p.G414V	c.1241G--T	DBSNP	0.536585	205	0.0109302	0.00158874	NA	NA	NA	NA
A204-D1_L_157489-CEPH1408-H1_L_157493	A204	PARENTAL	MuTect	PTK2B	8	27293865	C	T	rs7005936	Splice_Region	ENST00000397501.1	p.H447H	c.1341C>T	Splice_Region	ENST00000397501.1	p.H447H	c.1341C--T	DBSNP	1	292	0.394884	0.444621	NA	NA	NA	NA
A204-D1_L_157489-CEPH1408-H1_L_157493	A204	PARENTAL	MuTect	NRG1	8	32581688	C	A	rs184577991	intron	ENST00000405005.3	NA	c.503-3779C>A	intron	ENST00000356819.4	NA	c.503-3779C--A	DBSNP	0.468468	111	NA	NA	NA	NA	NA	NA
A204-D1_L_157489-CEPH1408-H1_L_157493	A204	PARENTAL	MuTect	WHSC1L1	8	38205571	A	G	NA	Missense	ENST00000317025.8	p.I40T	c.119T>C	Missense	ENST00000317025.8	p.I40T	c.119T--C	NOVEL	0.511392	395	NA	NA	NA	NA	NA	NA
A204-D1_L_157489-CEPH1408-H1_L_157493	A204	PARENTAL	MuTect	POLB	8	42206559	A	G	rs147215490	Missense	ENST00000265421.4	p.E71G	c.212A>G	Missense	ENST00000265421.4	p.E71G	c.212A--G	DBSNP	0.426667	75	0.000813953	0	NA	NA	NA	NA
A204-D1_L_157489-CEPH1408-H1_L_157493	A204	PARENTAL	MuTect	NBN	8	90990479	C	G	rs1805794	Missense	ENST00000265433.3	p.E185Q	c.553G>C	Missense	ENST00000265433.3	p.E185Q	c.553G--C	DBSNP	0.361111	180	0.313605	0.233772	NA	NA	NA	NA
A204-D1_L_157489-CEPH1408-H1_L_157493	A204	PARENTAL	MuTect	RECQL4	8	145739127	G	A	rs4251690	intergenic_variant	NA	NA	NA	intron	ENST00000428558.2	NA	c.2059-31C--T	DBSNP	0.524138	145	0.00350688	0.000275482	NA	NA	NA	NA
A204-D1_L_157489-CEPH1408-H1_L_157493	A204	PARENTAL	MuTect	RECQL4	8	145741340	G	A	rs375029081	intergenic_variant	NA	NA	NA	intron	ENST00000428558.2	NA	c.1131+32C--T	DBSNP	0.514563	206	0.000119818	0	NA	NA	NA	NA
A204-D1_L_157489-CEPH1408-H1_L_157493	A204	PARENTAL	MuTect	DOCK8	9	271638	C	T	rs506121	Missense	ENST00000453981.1	p.A22V	c.65C>T	Missense	ENST00000453981.1	p.A22V	c.65C--T	DBSNP	0.466135	251	0.330295	0.29263	NA	NA	NA	NA
A204-D1_L_157489-CEPH1408-H1_L_157493	A204	PARENTAL	MuTect	DOCK8	9	286593	C	A	rs529208	Missense	ENST00000453981.1	p.P97T	c.289C>A	Missense	ENST00000453981.1	p.P97T	c.289C--A	COSMIC	0.514368	348	0.489884	0.414208	3	NA	NA	NA
A204-D1_L_157489-CEPH1408-H1_L_157493	A204	PARENTAL	MuTect	DOCK8	9	289557	G	A	rs150742426	Missense	ENST00000453981.1	p.R127H	c.380G>A	Missense	ENST00000453981.1	p.R127H	c.380G--A	DBSNP	0.495575	226	0.00313954	0.000907853	NA	NA	NA	NA
A204-D1_L_157489-CEPH1408-H1_L_157493	A204	PARENTAL	MuTect	DOCK8	9	368150	G	A	rs566122718	intron	ENST00000453981.1	NA	c.1797+15G>A	synonymous	ENST00000382329.1	p.T16T	c.48G--A	DBSNP	0.452888	329	NA	NA	NA	NA	NA	NA
A204-D1_L_157489-CEPH1408-H1_L_157493	A204	PARENTAL	MuTect	DOCK8	9	421032	C	G	rs2297079	synonymous	ENST00000453981.1	p.L1369L	c.4107C>G	synonymous	ENST00000453981.1	p.L1369L	c.4107C--G	COSMIC	0.451883	239	0.613372	0.168407	3	NA	NA	NA
A204-D1_L_157489-CEPH1408-H1_L_157493	A204	PARENTAL	MuTect	DOCK8	9	428374	C	T	NA	synonymous	ENST00000453981.1	p.L1451L	c.4351C>T	synonymous	ENST00000453981.1	p.L1451L	c.4351C--T	NOVEL	0.498551	345	NA	NA	NA	NA	NA	NA
A204-D1_L_157489-CEPH1408-H1_L_157493	A204	PARENTAL	MuTect	DOCK8	9	441952	G	A	rs1887957	synonymous	ENST00000453981.1	p.E1811E	c.5433G>A	synonymous	ENST00000453981.1	p.E1811E	c.5433G--A	COSMIC	0.505085	295	0.815349	0.601453	1	NA	NA	NA
A204-D1_L_157489-CEPH1408-H1_L_157493	A204	PARENTAL	MuTect	JAK2	9	5062837	T	C	rs536284257	intron	ENST00000539801.1	NA	c.1057-2046T>C	intron	ENST00000381652.3	NA	c.1057-2046T--C	DBSNP	0.571429	7	NA	NA	NA	NA	NA	NA
A204-D1_L_157489-CEPH1408-H1_L_157493	A204	PARENTAL	MuTect	JAK2	9	5081780	G	A	rs2230724	synonymous	ENST00000539801.1	p.L830L	c.2490G>A	synonymous	ENST00000381652.3	p.L830L	c.2490G--A	COSMIC	0.534483	348	0.499302	0.868134	2	NA	NA	NA
A204-D1_L_157489-CEPH1408-H1_L_157493	A204	PARENTAL	MuTect	MTAP	9	21816758	G	A	rs7023954	intergenic_variant	NA	NA	NA	Missense	ENST00000380172.4	p.V56I	c.166G--A	COSMIC	0.518692	214	0.415	0.434862	3	NA	NA	NA
A204-D1_L_157489-CEPH1408-H1_L_157493	A204	PARENTAL	MuTect	CDKN2A	9	21968199	C	G	rs11515	3_prime_UTR	ENST00000304494.5	NA	c.*29G>C	3_prime_UTR	ENST00000498124.1	NA	c.	COSMIC	1	155	0.854767	0.838175	1	NA	NA	NA
A204-D1_L_157489-CEPH1408-H1_L_157493	A204	PARENTAL	MuTect	ENG	9	130605385	C	T	rs11545664	synonymous	ENST00000373203.4	p.L69L	c.207G>A	synonymous	ENST00000373203.4	p.L69L	c.207G--A	COSMIC	0.452247	356	0.103721	0.251702	1	NA	NA	NA
A204-D1_L_157489-CEPH1408-H1_L_157493	A204	PARENTAL	MuTect	BRD3	9	136913355	T	C	rs464826	synonymous	ENST00000303407.7	p.L312L	c.936A>G	synonymous	ENST00000303407.7	p.L312L	c.936A--G	COSMIC	0.576923	130	0.651395	0.817666	1	NA	NA	NA
A204-D1_L_157489-CEPH1408-H1_L_157493	A204	PARENTAL	MuTect	NOTCH1	9	139391636	G	A	rs2229974	synonymous	ENST00000277541.6	p.D2185D	c.6555C>T	synonymous	ENST00000277541.6	p.D2185D	c.6555C--T	COSMIC	1	333	0.553266	0.636051	3	NA	NA	NA
A204-D1_L_157489-CEPH1408-H1_L_157493	A204	PARENTAL	MuTect	NOTCH1	9	139407932	A	G	rs2229971	synonymous	ENST00000277541.6	p.N755N	c.2265T>C	synonymous	ENST00000277541.6	p.N755N	c.2265T--C	COSMIC	0.477816	293	0.285831	0.615578	1	NA	NA	NA
A204-D1_L_157489-CEPH1408-H1_L_157493	A204	PARENTAL	MuTect	CRLF2	X	1331495	G	C	NA	synonymous	ENST00000381567.3	p.A11A	c.33C>G	synonymous	ENST00000381567.3	p.A11A	c.33C--G	COSMIC	0.51506	332	0.273243	0.130036	3	NA	NA	NA
A204-D1_L_157489-CEPH1408-H1_L_157493	A204	PARENTAL	MuTect	BCOR	X	39911657	C	A	rs5963725	Splice_Region	ENST00000378444.4	NA	c.4977-4G>T	Splice_Region	ENST00000378444.4	NA	c.4977-4G--T	COSMIC	1	155	0.19893	0.176286	4	NA	NA	NA
A204-D1_L_157489-CEPH1408-H1_L_157493	A204	PARENTAL	MuTect	TFE3	X	48888074	T	C	NA	synonymous	ENST00000315869.7	p.V441V	c.1323A>G	synonymous	ENST00000315869.7	p.V441V	c.1323A--G	COSMIC	1	191	0.527497	0.0798122	1	NA	NA	NA
A204-D1_L_157489-CEPH1408-H1_L_157493	A204	PARENTAL	MuTect	MED12	X	70349947	A	C	rs5030619	synonymous	ENST00000374080.3	p.P1310P	c.3930A>C	synonymous	ENST00000374080.3	p.P1310P	c.3930A--C	DBSNP	0.475452	387	0.317622	0.0570949	NA	NA	NA	NA
A204-D1_L_157489-CEPH1408-H1_L_157493	A204	PARENTAL	MuTect	BCORL1	X	129147079	T	C	rs4830173	Missense	ENST00000540052.1	p.F111L	c.331T>C	Missense	ENST00000540052.1	p.F111L	c.331T--C	COSMIC	1	359	NA	NA	23	NA	NA	NA
A204-D1_L_157489-CEPH1408-H1_L_157493	A204	PARENTAL	MuTect	BCORL1	X	129147373	G	A	rs5932715	Missense	ENST00000540052.1	p.G209S	c.625G>A	Missense	ENST00000540052.1	p.G209S	c.625G--A	COSMIC	0.508728	401	0.102705	0.0140808	4	NA	NA	NA
A204-D1_L_157489-CEPH1408-H1_L_157493	A204	PARENTAL	GATK	SMARCB1	22	24145521	ATC	A	NA	Frameshift	ENST00000263121.7	p.Q182Afs*28	c.541_542delTC	Frameshift	ENST00000263121.7	p.Q182Afs	c.541_542delTC	NOVEL	0.9657	204	NA	NA	NA	NA	NA	NA
A204-D1_L_157489-CEPH1408-H1_L_157493	A204	PARENTAL	GATK	NTRK1	1	156848909	CA	C	rs1799770	Splice_Region	ENST00000524377.1	NA	c.1806-4delA	Splice_Region	ENST00000524377.1	NA	c.1806-4delA	COSMIC	0.4681	94	0.0472613	0.104313	1	NA	NA	NA
A204-D1_L_157489-CEPH1408-H1_L_157493	A204	PARENTAL	GATK	WT1	11	32452001	GGAGA	G	NA	intergenic_variant	NA	NA	NA	intron	ENST00000332351.3	NA	c.647-1840_647-1837delTCTC	NOVEL	0.3103	29	NA	NA	NA	NA	NA	NA
A204-D1_L_157489-CEPH1408-H1_L_157493	A204	PARENTAL	GATK	DDB1	11	61100445	AG	A	rs530996147	5_prime_UTR	ENST00000301764.7	NA	c.-6delC	5_prime_UTR	ENST00000301764.7	NA	c.-6delC	DBSNP	0.4873	236	0.00540065	0.00193986	NA	NA	NA	NA
A204-D1_L_157489-CEPH1408-H1_L_157493	A204	PARENTAL	GATK	ARHGEF12	11	120347790	TTTG	T	rs146792075	intron	ENST00000397843.2	NA	c.3366-137_3366-135delTTG	intron	ENST00000397843.2	NA	c.3366-137_3366-135delTTG	DBSNP	0.5	20	NA	NA	NA	NA	NA	NA
A204-D1_L_157489-CEPH1408-H1_L_157493	A204	PARENTAL	GATK	KDM5A	12	496392	C	CA	NA	intron	ENST00000399788.2	NA	c.166-1253dupT	intron	ENST00000399788.2	NA	c.166-1253dupT	NOVEL	0.2667	15	NA	NA	NA	NA	NA	NA
A204-D1_L_157489-CEPH1408-H1_L_157493	A204	PARENTAL	GATK	RAD52	12	1038978	C	CT	rs35278212	Splice_Region	ENST00000430095.2	NA	c.348+6_348+7insA	Frameshift	ENST00000397230.2	p.G119Rfs	c.354_355insA	COSMIC	0.4697	445	0.124425	0.0947467	1	NA	NA	NA
A204-D1_L_157489-CEPH1408-H1_L_157493	A204	PARENTAL	GATK	ETV6	12	12013498	C	CA	rs11413276	intron	ENST00000396373.4	NA	c.463+7003_463+7004insA	intron	ENST00000396373.4	NA	c.463+7003_463+7004insA	DBSNP	0.3898	59	NA	NA	NA	NA	NA	NA
A204-D1_L_157489-CEPH1408-H1_L_157493	A204	PARENTAL	GATK	ARID2	12	46211714	GT	G	NA	intron	ENST00000334344.6	NA	c.637+44delT	intron	ENST00000334344.6	NA	c.637+44delT	NOVEL	0.0513	78	0.0622391	0.0529497	NA	NA	NA	NA
A204-D1_L_157489-CEPH1408-H1_L_157493	A204	PARENTAL	GATK	BRCA2	13	32905219	AT	A	NA	intergenic_variant	NA	NA	NA	intron	ENST00000544455.1	NA	c.793+53delT	NOVEL	0.0597	67	0.0896686	0.0917647	NA	NA	NA	NA
A204-D1_L_157489-CEPH1408-H1_L_157493	A204	PARENTAL	GATK	FOXO1	13	41214895	T	TTTG	NA	intron	ENST00000379561.5	NA	c.630+24822_630+24824dupCAA	intron	ENST00000379561.5	NA	c.630+24822_630+24824dupCAA	NOVEL	0.1875	144	NA	NA	NA	NA	NA	NA
A204-D1_L_157489-CEPH1408-H1_L_157493	A204	PARENTAL	GATK	TSHR	14	81574838	CT	C	rs375160114	intergenic_variant	NA	NA	NA	3_prime_UTR	ENST00000554263.1	NA	c.	DBSNP	0.0746	134	NA	NA	NA	NA	NA	NA
A204-D1_L_157489-CEPH1408-H1_L_157493	A204	PARENTAL	GATK	DICER1	14	95566068	TAC	T	NA	intron	ENST00000527414.1	NA	c.4206+47_4206+48delGT	intron	ENST00000526495.1	NA	c.4206+47_4206+48delGT	NOVEL	0.0805	87	NA	NA	NA	NA	NA	NA
A204-D1_L_157489-CEPH1408-H1_L_157493	A204	PARENTAL	GATK	AKT1	14	105236085	GTA	G	NA	3_prime_UTR	ENST00000555528.1	NA	c.*591_*592delTA	3_prime_UTR	ENST00000554581.1	NA	c.	NOVEL	0.5357	28	NA	NA	NA	NA	NA	NA
A204-D1_L_157489-CEPH1408-H1_L_157493	A204	PARENTAL	GATK	FANCI	15	89816741	GT	G	NA	intron	ENST00000310775.7	NA	c.975+42delT	intron	ENST00000310775.7	NA	c.975+42delT	NOVEL	0.0588	68	NA	NA	NA	NA	NA	NA
A204-D1_L_157489-CEPH1408-H1_L_157493	A204	PARENTAL	GATK	CYLD	16	50820672	CA	C	NA	intron	ENST00000311559.9	NA	c.1950-93delA	intron	ENST00000427738.3	NA	c.1950-93delA	NOVEL	0.1852	27	NA	NA	NA	NA	NA	NA
A204-D1_L_157489-CEPH1408-H1_L_157493	A204	PARENTAL	GATK	CBFB	16	67101115	TA	T	NA	intron	ENST00000290858.6	NA	c.399+415delA	intron	ENST00000412916.2	NA	c.399+415delA	NOVEL	0.129	31	NA	NA	NA	NA	NA	NA
A204-D1_L_157489-CEPH1408-H1_L_157493	A204	PARENTAL	GATK	CTCF	16	67670472	GTA	G	NA	intron	ENST00000264010.4	NA	c.1838-120_1838-119delTA	intron	ENST00000264010.4	NA	c.1838-120_1838-119delTA	NOVEL	0.3103	29	NA	NA	NA	NA	NA	NA
A204-D1_L_157489-CEPH1408-H1_L_157493	A204	PARENTAL	GATK	FANCA	16	89871879	A	AT	NA	intron	ENST00000389301.3	NA	c.597-80dupA	intron	ENST00000389301.3	NA	c.597-80dupA	NOVEL	0.3878	147	NA	NA	NA	NA	NA	NA
A204-D1_L_157489-CEPH1408-H1_L_157493	A204	PARENTAL	GATK	STAT3	17	40475650	G	GA	rs3830585	Splice_Region	ENST00000264657.5	NA	c.1601-8dupT	Splice_Region	ENST00000264657.5	NA	c.1601-8dupT	COSMIC	0.4712	312	0.192997	0.667214	9	NA	NA	NA
A204-D1_L_157489-CEPH1408-H1_L_157493	A204	PARENTAL	GATK	TRIM37	17	57148099	TA	T	NA	intron	ENST00000393066.3	NA	c.809+84delT	intron	ENST00000262294.7	NA	c.809+84delT	NOVEL	0.0556	72	NA	NA	NA	NA	NA	NA
A204-D1_L_157489-CEPH1408-H1_L_157493	A204	PARENTAL	GATK	CRTC1	19	18843897	TA	T	NA	intergenic_variant	NA	NA	NA	intron	ENST00000338797.6	NA	c.127-9822delA	NOVEL	0.1379	29	NA	NA	NA	NA	NA	NA
A204-D1_L_157489-CEPH1408-H1_L_157493	A204	PARENTAL	GATK	MSH6	2	48018293	TTG	T	NA	intron	ENST00000234420.5	NA	c.457+32_457+33delTG	intron	ENST00000234420.5	NA	c.457+32_457+33delTG	NOVEL	0.3509	114	NA	NA	NA	NA	NA	NA
A204-D1_L_157489-CEPH1408-H1_L_157493	A204	PARENTAL	GATK	GLI2	2	121712728	CCTTT	C	NA	intergenic_variant	NA	NA	NA	intron	ENST00000452319.1	NA	c.458-92_458-89delCTTT	NOVEL	0.2632	19	NA	NA	NA	NA	NA	NA
A204-D1_L_157489-CEPH1408-H1_L_157493	A204	PARENTAL	GATK	RIF1	2	152267897	G	GT	rs147405197	intergenic_variant	NA	NA	NA	intron	ENST00000243326.5	NA	c.183+45_183+46insT	DBSNP	0.254	63	0.340214	0.127059	NA	NA	NA	NA
A204-D1_L_157489-CEPH1408-H1_L_157493	A204	PARENTAL	GATK	RUNX1	21	36218493	T	TC	rs78315784	intron	ENST00000344691.4	NA	c.533-11596_533-11595insG	intron	ENST00000300305.3	NA	c.614-11596_614-11595insG	DBSNP	0.1651	109	NA	NA	NA	NA	NA	NA
A204-D1_L_157489-CEPH1408-H1_L_157493	A204	PARENTAL	GATK	RUNX1	21	36224466	A	AAAAAC	NA	intron	ENST00000344691.4	NA	c.532+7300_532+7304dupGTTTT	intron	ENST00000300305.3	NA	c.613+7300_613+7304dupGTTTT	NOVEL	0.4118	102	NA	NA	NA	NA	NA	NA
A204-D1_L_157489-CEPH1408-H1_L_157493	A204	PARENTAL	GATK	RUNX1	21	36250641	TA	T	NA	intron	ENST00000344691.4	NA	c.427+2212delT	intron	ENST00000300305.3	NA	c.508+2212delT	NOVEL	0.18	50	NA	NA	NA	NA	NA	NA
A204-D1_L_157489-CEPH1408-H1_L_157493	A204	PARENTAL	GATK	RAF1	3	12646749	A	ATATG	NA	intron	ENST00000251849.4	NA	c.680+950_680+951insCATA	intron	ENST00000251849.4	NA	c.680+950_680+951insCATA	NOVEL	0.4167	12	NA	NA	NA	NA	NA	NA
A204-D1_L_157489-CEPH1408-H1_L_157493	A204	PARENTAL	GATK	WWTR1	3	149265613	C	CT	NA	intron	ENST00000465804.1	NA	c.569-5290dupA	intron	ENST00000465804.1	NA	c.569-5290dupA	NOVEL	0.0952	63	NA	NA	NA	NA	NA	NA
A204-D1_L_157489-CEPH1408-H1_L_157493	A204	PARENTAL	GATK	WWTR1	3	149280081	CA	C	rs201715405	intron	ENST00000360632.3	NA	c.568+10569delT	intron	ENST00000465804.1	NA	c.568+10569delT	DBSNP	0.2	30	NA	NA	NA	NA	NA	NA
A204-D1_L_157489-CEPH1408-H1_L_157493	A204	PARENTAL	GATK	WWTR1	3	149288356	AAAT	A	rs202046727	intron	ENST00000467467.1	NA	c.568+2292_568+2294delATT	intron	ENST00000465804.1	NA	c.568+2292_568+2294delATT	DBSNP	0.8	10	NA	NA	NA	NA	NA	NA
A204-D1_L_157489-CEPH1408-H1_L_157493	A204	PARENTAL	GATK	PIK3CA	3	178917762	C	CT	NA	intron	ENST00000263967.3	NA	c.562+75_562+76insT	intron	ENST00000263967.3	NA	c.562+75_562+76insT	NOVEL	0.1714	35	NA	NA	NA	NA	NA	NA
A204-D1_L_157489-CEPH1408-H1_L_157493	A204	PARENTAL	GATK	ETV5	3	185790160	C	CA	rs531761453	intron	ENST00000306376.5	NA	c.651-6300dupT	intron	ENST00000306376.5	NA	c.651-6300dupT	DBSNP	0.0645	62	NA	NA	NA	NA	NA	NA
A204-D1_L_157489-CEPH1408-H1_L_157493	A204	PARENTAL	GATK	FIP1L1	4	54279327	GT	G	NA	intron	ENST00000337488.6	NA	c.816-1454delT	intron	ENST00000337488.6	NA	c.816-1454delT	NOVEL	0.0656	61	NA	NA	NA	NA	NA	NA
A204-D1_L_157489-CEPH1408-H1_L_157493	A204	PARENTAL	GATK	FIP1L1	4	54284448	C	CTAAA	rs34196016	intron	ENST00000337488.6	NA	c.923+3559_923+3560insTAAA	intron	ENST00000337488.6	NA	c.923+3559_923+3560insTAAA	DBSNP	0.6	15	NA	NA	NA	NA	NA	NA
A204-D1_L_157489-CEPH1408-H1_L_157493	A204	PARENTAL	GATK	PDGFRA	4	55152486	T	TTTTA	NA	intron	ENST00000257290.5	NA	c.2562+356_2562+357insTTTA	intron	ENST00000257290.5	NA	c.2562+356_2562+357insTTTA	NOVEL	0.0909	44	NA	NA	NA	NA	NA	NA
A204-D1_L_157489-CEPH1408-H1_L_157493	A204	PARENTAL	GATK	RASA1	5	86670276	ATT	A	NA	intron	ENST00000274376.6	NA	c.1934+140_1934+141delTT	intron	ENST00000274376.6	NA	c.1934+140_1934+141delTT	NOVEL	0.1064	47	NA	NA	NA	NA	NA	NA
A204-D1_L_157489-CEPH1408-H1_L_157493	A204	PARENTAL	GATK	NPM1	5	170836815	G	GT	rs75967754	intron	ENST00000296930.5	NA	c.847-716_847-715insT	intron	ENST00000296930.5	NA	c.847-716_847-715insT	DBSNP	0.7143	35	NA	NA	NA	NA	NA	NA
A204-D1_L_157489-CEPH1408-H1_L_157493	A204	PARENTAL	GATK	PHF1	6	33379941	GA	G	rs576149310	intron	ENST00000374516.3	NA	c.-16-83delA	intron	ENST00000374516.3	NA	c.-16-83delA	DBSNP	0.1613	31	NA	NA	NA	NA	NA	NA
A204-D1_L_157489-CEPH1408-H1_L_157493	A204	PARENTAL	GATK	ROS1	6	117647252	GATTATAT	G	NA	intron	ENST00000368508.3	NA	c.5557+128_5557+134delATATAAT	intron	ENST00000368508.3	NA	c.5557+128_5557+134delATATAAT	NOVEL	0.1429	91	NA	NA	NA	NA	NA	NA
A204-D1_L_157489-CEPH1408-H1_L_157493	A204	PARENTAL	GATK	QKI	6	163974078	C	CT	NA	intron	ENST00000361752.3	NA	c.547-8936_547-8935insT	intron	ENST00000361752.3	NA	c.547-8936_547-8935insT	NOVEL	0.2787	122	NA	NA	NA	NA	NA	NA
A204-D1_L_157489-CEPH1408-H1_L_157493	A204	PARENTAL	GATK	CUX1	7	101843536	A	AT	rs11413053	intron	ENST00000292535.7	NA	c.2062+84_2062+85insT	intron	ENST00000360264.3	NA	c.2095+84_2095+85insT	DBSNP	0.4545	154	NA	NA	NA	NA	NA	NA
A204-D1_L_157489-CEPH1408-H1_L_157493	A204	PARENTAL	GATK	MET	7	116406365	AG	A	NA	intergenic_variant	NA	NA	NA	intron	ENST00000318493.6	NA	c.2637+3044delG	NOVEL	0.4096	249	NA	NA	NA	NA	NA	NA
A204-D1_L_157489-CEPH1408-H1_L_157493	A204	PARENTAL	GATK	NRG1	8	32486251	CT	C	rs66843732	intron	ENST00000405005.3	NA	c.502+11849delT	intron	ENST00000356819.4	NA	c.502+11849delT	DBSNP	0.1951	41	NA	NA	NA	NA	NA	NA
A204-D1_L_157489-CEPH1408-H1_L_157493	A204	PARENTAL	GATK	FGFR1	8	38317884	AAC	A	NA	intergenic_variant	NA	NA	NA	intron	ENST00000425967.3	NA	c.11+728_11+729delGT	NOVEL	0.5017	295	NA	NA	NA	NA	NA	NA
A204-D1_L_157489-CEPH1408-H1_L_157493	A204	PARENTAL	GATK	MYBL1	8	67480281	CA	C	rs561036519	intron	ENST00000522677.3	NA	c.1729-1055delT	intron	ENST00000522677.3	NA	c.1729-1055delT	DBSNP	0.1667	24	NA	NA	NA	NA	NA	NA
A204-D1_L_157489-CEPH1408-H1_L_157493	A204	PARENTAL	GATK	NCOA2	8	71061474	G	GT	NA	intron	ENST00000452400.2	NA	c.2395-757dupA	intron	ENST00000452400.2	NA	c.2395-757dupA	NOVEL	0.0597	67	NA	NA	NA	NA	NA	NA
A204-D1_L_157489-CEPH1408-H1_L_157493	A204	PARENTAL	GATK	DOCK8	9	451977	ATTTTTTTTT	A	rs371100381	intron	ENST00000453981.1	NA	c.5962-33_5962-25delTTTTTTTTT	intron	ENST00000453981.1	NA	c.5962-33_5962-25delTTTTTTTTT	DBSNP	0.1	50	NA	NA	NA	NA	NA	NA
A204-D1_L_157489-CEPH1408-H1_L_157493	A204	PARENTAL	GATK	JAK2	9	5062500	TAAAAAAAAAAAAAAAAA	T	rs200232617	intron	ENST00000381652.3	NA	c.1057-2382_1057-2366delAAAAAAAAAAAAAAAAA	intron	ENST00000381652.3	NA	c.1057-2382_1057-2366delAAAAAAAAAAAAAAAAA	DBSNP	0.1111	36	NA	NA	NA	NA	NA	NA
A204-D1_L_157489-CEPH1408-H1_L_157493	A204	PARENTAL	GATK	JAK2	9	5081259	A	AT	rs142819326	intron	ENST00000381652.3	NA	c.2435-466_2435-465insT	intron	ENST00000381652.3	NA	c.2435-466_2435-465insT	DBSNP	0.3333	18	NA	NA	NA	NA	NA	NA
A204-D1_L_157489-CEPH1408-H1_L_157493	A204	PARENTAL	GATK	FANCB	X	14868798	TA	T	rs202067682	Splice_Region	ENST00000324138.3	NA	c.1327-3delT	Splice_Region	ENST00000398334.1	NA	c.1327-3delT	COSMIC	0.4309	123	0.04197	0.128073	5	NA	NA	NA
A204-D1_L_157489-CEPH1408-H1_L_157493	A204	PARENTAL	GATK	MED12	X	70361151	A	ACAGCAACACCAG	NA	Inframe_Ins	ENST00000374080.3	p.Q2113_Q2114insQQHQ	c.6339_6340insCAGCAACACCAG	Inframe_Ins	ENST00000374080.3	p.Q2113_Q2114insQQHQ	c.6339_6340insCAGCAACACCAG	COSMIC	0.3937	127	NA	NA	4	NA	NA	NA
A204-D1_L_157489-CEPH1408-H1_L_157493	A204	PARENTAL	GATK	PHF6	X	133511862	TA	T	rs367819775	intron	ENST00000332070.3	NA	c.138+78delA	intron	ENST00000332070.3	NA	c.138+78delA	DBSNP	0.0656	122	NA	NA	NA	NA	NA	NA
A2780-311Cas9-G1_L_157492-CEPH1408-H1_L_157493	A2780	CAS9	GATK	CDC73	1	193202032	CA	C	rs532477841	intron	ENST00000367435.3	NA	c.1155-90delA	intron	ENST00000367435.3	NA	c.1155-90delA	DBSNP	0.14	50	NA	NA	NA	NA	NA	NA
A2780-311Cas9-G1_L_157492-CEPH1408-H1_L_157493	A2780	CAS9	MuTect	NOTCH2	1	120462863	A	G	NA	Missense	ENST00000256646.2	p.V1823A	c.5468T>C	Missense	ENST00000256646.2	p.V1823A	c.5468T--C	NOVEL	0.083969	131	NA	NA	NA	NA	NA	NA
A2780-311Cas9-G1_L_157492-CEPH1408-H1_L_157493	A2780	CAS9	GATK	BRCA2	13	32905219	AT	A	NA	intergenic_variant	NA	NA	NA	intron	ENST00000544455.1	NA	c.793+53delT	NOVEL	0.093	43	0.0896686	0.0917647	NA	0.137386	0.18011	South Asian
A2780-311Cas9-G1_L_157492-CEPH1408-H1_L_157493	A2780	CAS9	GATK	ERCC4	16	14016109	CT	C	rs113434368	intron	ENST00000311895.7	NA	c.388+42delT	intron	ENST00000311895.7	NA	c.388+42delT	DBSNP	0.0988	81	0.0747874	0.0706997	NA	0.179039	0.241026	Ashkenazi Jewish
A2780-311Cas9-G1_L_157492-CEPH1408-H1_L_157493	A2780	CAS9	GATK	SPOP	17	47696481	GA	G	NA	intron	ENST00000503676.1	NA	c.353-12delT	intron	ENST00000393331.3	NA	c.353-12delT	NOVEL	0.0512	215	NA	NA	NA	8.76e-05	0.000306519	Latino
A2780-311Cas9-G1_L_157492-CEPH1408-H1_L_157493	A2780	CAS9	GATK	SETBP1	18	42456670	C	CTCTT	rs3085861	intron	ENST00000282030.5	NA	c.540+7422_540+7423insTCTT	Frameshift	ENST00000426838.4	p.T228Sfs	c.681_682insTCTT	DBSNP	0.8646	229	0.539679	0.52425	NA	0.520879	0.593913	European (Finnish)
A2780-311Cas9-G1_L_157492-CEPH1408-H1_L_157493	A2780	CAS9	GATK	CRTC1	19	18843897	TA	T	NA	intergenic_variant	NA	NA	NA	intron	ENST00000338797.6	NA	c.127-9822delA	NOVEL	0.4375	32	NA	NA	NA	NA	NA	NA
A2780-311Cas9-G1_L_157492-CEPH1408-H1_L_157493	A2780	CAS9	GATK	RUNX1	21	36232827	C	CGT	rs34768937	intron	ENST00000344691.4	NA	c.428-954_428-953dupAC	intron	ENST00000300305.3	NA	c.509-954_509-953dupAC	DBSNP	0.3548	93	NA	NA	NA	NA	NA	NA
A2780-311Cas9-G1_L_157492-CEPH1408-H1_L_157493	A2780	CAS9	MuTect	WHSC1L1	8	38184248	C	A	NA	Missense	ENST00000317025.8	p.G570C	c.1708G>T	Missense	ENST00000317025.8	p.G570C	c.1708G--T	NOVEL	0.053763	186	NA	NA	NA	NA	NA	NA
A2780-311Cas9-G1_L_157492-CEPH1408-H1_L_157493	A2780	CAS9	MuTect	BCORL1	X	129147079	T	C	rs4830173	Missense	ENST00000540052.1	p.F111L	c.331T>C	Missense	ENST00000540052.1	p.F111L	c.331T--C	COSMIC	1	211	NA	NA	23	0.999983	1	African
A2780-311Cas9-G1_L_157492-CEPH1408-H1_L_157493	A2780	CAS9	MuTect	DOCK8	9	286593	C	A	rs529208	Missense	ENST00000453981.1	p.P97T	c.289C>A	Missense	ENST00000453981.1	p.P97T	c.289C--A	COSMIC	0.994444	180	0.489884	0.414208	3	0.525054	0.74707	East Asian
A2780-311Cas9-G1_L_157492-CEPH1408-H1_L_157493	A2780	CAS9	GATK	WWTR1	3	149272437	GA	G	rs142486325	intron	ENST00000467467.1	NA	c.569-12114delT	intron	ENST00000465804.1	NA	c.569-12114delT	DBSNP	0.0866	127	NA	NA	NA	NA	NA	NA
A2780-311Cas9-G1_L_157492-CEPH1408-H1_L_157493	A2780	CAS9	GATK	PIK3CA	3	178927848	AT	A	rs67871207	intron	ENST00000263967.3	NA	c.1252-125delT	intron	ENST00000263967.3	NA	c.1252-125delT	DBSNP	0.5	24	NA	NA	NA	NA	NA	NA
A2780-311Cas9-G1_L_157492-CEPH1408-H1_L_157493	A2780	CAS9	GATK	ETV5	3	185787309	TA	T	NA	intron	ENST00000434744.1	NA	c.651-3449delT	intron	ENST00000306376.5	NA	c.651-3449delT	NOVEL	0.12	50	NA	NA	NA	NA	NA	NA
A2780-311Cas9-G1_L_157492-CEPH1408-H1_L_157493	A2780	CAS9	MuTect	PDCD1LG2	9	5557708	T	C	rs7854413	Missense	ENST00000397747.3	p.I241T	c.722T>C	Missense	ENST00000397747.3	p.I241T	c.722T--C	COSMIC	0.993548	155	0.0959302	0.550386	4	0.14319	0.576481	African
A2780-311Cas9-G1_L_157492-CEPH1408-H1_L_157493	A2780	CAS9	GATK	SMC3	10	112341673	C	CTT	rs199906378	Splice_Region	ENST00000361804.4	NA	c.548-8_548-7insTT	Splice_Region	ENST00000361804.4	NA	c.548-8_548-7insTT	COSMIC	0.9435	124	0.0448485	0.107277	3	0.042444	0.106206	African
A2780-311Cas9-G1_L_157492-CEPH1408-H1_L_157493	A2780	CAS9	GATK	FIP1L1	4	54279327	GT	G	NA	intron	ENST00000337488.6	NA	c.816-1454delT	intron	ENST00000337488.6	NA	c.816-1454delT	NOVEL	0.1228	57	NA	NA	NA	NA	NA	NA
A2780-311Cas9-G1_L_157492-CEPH1408-H1_L_157493	A2780	CAS9	GATK	ROS1	6	117735716	GA	G	rs3836983	intron	ENST00000368508.3	NA	c.228+1704delT	intron	ENST00000368508.3	NA	c.228+1704delT	DBSNP	0.9091	11	NA	NA	NA	0.358449	0.382454	South Asian
A2780-311Cas9-G1_L_157492-CEPH1408-H1_L_157493	A2780	CAS9	GATK	EXT1	8	118811806	CT	C	rs71739430	3_prime_UTR	ENST00000378204.2	NA	c.*144delA	3_prime_UTR	ENST00000378204.2	NA	c.	DBSNP	0.2917	24	NA	NA	NA	NA	NA	NA
A2780-311Cas9-G1_L_157492-CEPH1408-H1_L_157493	A2780	CAS9	GATK	WRN	8	30933672	AT	A	rs543830844	intron	ENST00000298139.5	NA	c.725-16delT	intron	ENST00000298139.5	NA	c.725-16delT	DBSNP	0.5203	123	0.000727096	0.0110225	NA	0.000923598	0.010861	African
A2780-311Cas9-G1_L_157492-CEPH1408-H1_L_157493	A2780	CAS9	GATK	WRN	8	30981972	TA	T	rs3087416	intron	ENST00000298139.5	NA	c.2631-65delA	intron	ENST00000298139.5	NA	c.2631-65delA	DBSNP	0.5345	58	NA	NA	NA	NA	NA	NA
A2780-311Cas9-G1_L_157492-CEPH1408-H1_L_157493	A2780	CAS9	GATK	NRG1	8	32483292	CT	C	rs67043970	intron	ENST00000405005.3	NA	c.502+8890delT	intron	ENST00000356819.4	NA	c.502+8890delT	DBSNP	0.2444	90	NA	NA	NA	NA	NA	NA
A2780-311Cas9-G1_L_157492-CEPH1408-H1_L_157493	A2780	CAS9	GATK	MYBL1	8	67480281	CA	C	rs561036519	intron	ENST00000522677.3	NA	c.1729-1055delT	intron	ENST00000522677.3	NA	c.1729-1055delT	DBSNP	0.2353	17	NA	NA	NA	NA	NA	NA
A2780-311Cas9-G1_L_157492-CEPH1408-H1_L_157493	A2780	CAS9	GATK	NBN	8	90982477	CA	C	NA	intron	ENST00000265433.3	NA	c.896+114delT	intron	ENST00000265433.3	NA	c.896+114delT	NOVEL	0.6	20	NA	NA	NA	NA	NA	NA
A2780-311Cas9-G1_L_157492-CEPH1408-H1_L_157493	A2780	CAS9	GATK	RAD54B	8	95423551	TA	T	rs374242057	intron	ENST00000336148.5	NA	c.305-9delT	intron	ENST00000336148.5	NA	c.305-9delT	COSMIC	0.416	125	0.0324927	0.070992	1	0.0175702	0.0583979	African
A2780-311Cas9-G1_L_157492-CEPH1408-H1_L_157493	A2780	CAS9	GATK	JAK2	9	5079498	GT	G	rs113012776	intron	ENST00000381652.3	NA	c.2132-730delT	intron	ENST00000381652.3	NA	c.2132-730delT	DBSNP	0.3793	116	NA	NA	NA	NA	NA	NA
A2780-311Cas9-G1_L_157492-CEPH1408-H1_L_157493	A2780	CAS9	GATK	PHF6	X	133511862	TA	T	rs367819775	intron	ENST00000332070.3	NA	c.138+78delA	intron	ENST00000332070.3	NA	c.138+78delA	DBSNP	0.209	67	NA	NA	NA	NA	NA	NA
A2780-311Cas9-G1_L_157492-CEPH1408-H1_L_157493	A2780	CAS9	GATK	ZRSR2	X	15822072	GA	G	NA	intron	ENST00000307771.7	NA	c.312+154delA	intron	ENST00000307771.7	NA	c.312+154delA	NOVEL	0.2759	29	NA	NA	NA	NA	NA	NA
A2780-311Cas9-G1_L_157492-CEPH1408-H1_L_157493	A2780	CAS9	MuTect	RET	10	43613843	G	T	rs1800861	synonymous	ENST00000355710.3	p.L769L	c.2307G>T	synonymous	ENST00000355710.3	p.L769L	c.2307G--T	DBSNP	1	212	0.765349	0.875397	NA	0.739176	0.88601	African
A2780-311Cas9-G1_L_157492-CEPH1408-H1_L_157493	A2780	CAS9	GATK	ERBB4	2	212285339	AAAAG	A	rs138150601	Splice_Region	ENST00000342788.4	NA	c.2965-7_2965-4delCTTT	Splice_Region	ENST00000342788.4	NA	c.2965-7_2965-4delCTTT	COSMIC	0.9297	128	0.019874	0.342093	1	0.0523709	0.364138	African
A2780-311Cas9-G1_L_157492-CEPH1408-H1_L_157493	A2780	CAS9	MuTect	TP53BP1	15	43748304	A	G	rs690367	synonymous	ENST00000263801.3	p.D829D	c.2487T>C	synonymous	ENST00000382044.4	p.D834D	c.2502T--C	DBSNP	1	230	0.303164	0.849614	NA	0.360226	0.875621	African
A2780-311Cas9-G1_L_157492-CEPH1408-H1_L_157493	A2780	CAS9	MuTect	NTRK3	15	88576185	G	C	NA	synonymous	ENST00000360948.2	p.A496A	c.1488C>G	synonymous	ENST00000360948.2	p.A496A	c.1488C--G	NOVEL	0.481928	166	0.355083	0.404816	NA	0.347793	0.415696	African
A2780-311Cas9-G1_L_157492-CEPH1408-H1_L_157493	A2780	CAS9	MuTect	SLX4	16	3656482	C	T	rs8061528	synonymous	ENST00000294008.3	p.A251A	c.753G>A	synonymous	ENST00000294008.3	p.A251A	c.753G--A	DBSNP	0.524272	103	0.203023	0.250114	NA	0.212329	0.301832	East Asian
A2780-311Cas9-G1_L_157492-CEPH1408-H1_L_157493	A2780	CAS9	MuTect	KEAP1	19	10600442	G	C	rs1048290	synonymous	ENST00000393623.2	p.L471L	c.1413C>G	synonymous	ENST00000171111.5	p.L471L	c.1413C--G	DBSNP	0.469565	230	0.372093	0.684748	NA	0.411788	0.70216	African
A2780-311Cas9-G1_L_157492-CEPH1408-H1_L_157493	A2780	CAS9	MuTect	CDH4	20	60485627	C	T	rs2427240	synonymous	ENST00000360469.5	p.D446D	c.1338C>T	synonymous	ENST00000360469.5	p.D446D	c.1338C--T	DBSNP	1	191	0.942209	0.610985	NA	0.853186	0.944797	Europoean (Non-Finnish)
A2780-311Cas9-G1_L_157492-CEPH1408-H1_L_157493	A2780	CAS9	MuTect	PBRM1	3	52643685	T	C	rs3755806	synonymous	ENST00000296302.7	p.T737T	c.2211A>G	synonymous	ENST00000394830.3	p.T737T	c.2211A--G	DBSNP	0.425743	202	0.408837	0.174989	NA	0.391299	0.534743	Latino
A2780-311Cas9-G1_L_157492-CEPH1408-H1_L_157493	A2780	CAS9	MuTect	APC	5	112175770	G	A	rs41115	synonymous	ENST00000257430.4	p.T1493T	c.4479G>A	synonymous	ENST00000457016.1	p.T1493T	c.4479G--A	DBSNP	0.471616	229	0.616744	0.526579	NA	0.649581	0.821735	East Asian
A2780-311Cas9-G1_L_157492-CEPH1408-H1_L_157493	A2780	CAS9	MuTect	APC	5	112176559	T	G	rs866006	synonymous	ENST00000457016.1	p.S1756S	c.5268T>G	synonymous	ENST00000457016.1	p.S1756S	c.5268T--G	DBSNP	0.558559	222	0.618632	0.528156	NA	0.651318	0.821342	East Asian
A2780-311Cas9-G1_L_157492-CEPH1408-H1_L_157493	A2780	CAS9	GATK	ROS1	6	117647581	C	CA	rs201712270	Splice_Region	ENST00000368508.3	NA	c.5367-5dupT	Splice_Region	ENST00000368508.3	NA	c.5367-5dupT	COSMIC	0.8824	85	0.0223409	0.0345557	2	0.0216308	0.0464798	South Asian
A2780-311Cas9-G1_L_157492-CEPH1408-H1_L_157493	A2780	CAS9	MuTect	NOTCH1	9	139408964	G	A	rs2229970	Splice_Region	ENST00000277541.6	p.N735N	c.2205C>T	Splice_Region	ENST00000277541.6	p.N735N	c.2205C--T	COSMIC	0.552083	192	0.000962464	0.0500751	1	0.00416764	0.061482	African
A2780-311Cas9-G1_L_157492-CEPH1408-H1_L_157493	A2780	CAS9	MuTect	TSC1	9	135782221	T	C	rs7862221	Splice_Region	ENST00000298552.3	p.E445E	c.1335A>G	Splice_Region	ENST00000298552.3	p.E445E	c.1335A--G	COSMIC	0.541401	157	0.146279	0.21902	9	0.131589	0.21796	African
A2780-311Cas9-G1_L_157492-CEPH1408-H1_L_157493	A2780	CAS9	MuTect	BCOR	X	39933640	G	A	NA	Missense	ENST00000378444.4	p.A320V	c.959C>T	Missense	ENST00000378444.4	p.A320V	c.959C--T	COSMIC	0.537313	201	NA	NA	1	0	0	African
A2780-311Cas9-G1_L_157492-CEPH1408-H1_L_157493	A2780	CAS9	MuTect	BRD3	9	136913355	T	C	rs464826	synonymous	ENST00000303407.7	p.L312L	c.936A>G	synonymous	ENST00000303407.7	p.L312L	c.936A--G	COSMIC	0.433333	90	0.651395	0.817666	1	0.673396	0.827852	African
A2780-311Cas9-G1_L_157492-CEPH1408-H1_L_157493	A2780	CAS9	MuTect	NOTCH1	9	139391636	G	A	rs2229974	synonymous	ENST00000277541.6	p.D2185D	c.6555C>T	synonymous	ENST00000277541.6	p.D2185D	c.6555C--T	COSMIC	0.506667	225	0.553266	0.636051	3	0.621211	0.95043	East Asian
A2780-311Cas9-G1_L_157492-CEPH1408-H1_L_157493	A2780	CAS9	MuTect	NOTCH1	9	139407932	A	G	rs2229971	synonymous	ENST00000277541.6	p.N755N	c.2265T>C	synonymous	ENST00000277541.6	p.N755N	c.2265T--C	COSMIC	0.531818	220	0.285831	0.615578	1	0.400074	0.794429	East Asian
A2780-311Cas9-G1_L_157492-CEPH1408-H1_L_157493	A2780	CAS9	GATK	STAT3	17	40475650	G	GA	rs3830585	Splice_Region	ENST00000264657.5	NA	c.1601-8dupT	Splice_Region	ENST00000264657.5	NA	c.1601-8dupT	COSMIC	0.5211	190	0.192997	0.667214	9	0.244593	0.690336	African
A2780-311Cas9-G1_L_157492-CEPH1408-H1_L_157493	A2780	CAS9	MuTect	MTAP	9	21816758	G	A	rs7023954	intergenic_variant	NA	NA	NA	Missense	ENST00000380172.4	p.V56I	c.166G--A	COSMIC	0.405172	116	0.415	0.434862	3	0.396167	0.462368	East Asian
A2780-311Cas9-G1_L_157492-CEPH1408-H1_L_157493	A2780	CAS9	MuTect	CDKN2A	9	21968199	C	G	rs11515	3_prime_UTR	ENST00000304494.5	NA	c.*29G>C	3_prime_UTR	ENST00000498124.1	NA	c.	COSMIC	1	116	0.854767	0.838175	1	0.881416	0.977966	East Asian
A2780-311Cas9-G1_L_157492-CEPH1408-H1_L_157493	A2780	CAS9	MuTect	PIK3CA	3	178927410	A	G	rs2230461	Missense	ENST00000263967.3	p.I391M	c.1173A>G	Missense	ENST00000263967.3	p.I391M	c.1173A--G	COSMIC	0.517241	145	0.067999	0.20091	6	0.0618006	0.20958	African
A2780-311Cas9-G1_L_157492-CEPH1408-H1_L_157493	A2780	CAS9	MuTect	PAX5	9	36840623	G	A	rs3780135	synonymous	ENST00000358127.4	p.Y370Y	c.1110C>T	Missense	ENST00000523241.1	p.T293I	c.878C--T	COSMIC	0.495726	117	0.938114	0.420824	2	0.879853	0.956488	European (Finnish)
A2780-311Cas9-G1_L_157492-CEPH1408-H1_L_157493	A2780	CAS9	MuTect	MAX	14	65560514	T	C	NA	Missense	ENST00000358664.4	p.H28R	c.83A>G	Missense	ENST00000358664.4	p.H28R	c.83A--G	COSMIC	0.5125	160	NA	NA	5	NA	NA	NA
A2780-311Cas9-G1_L_157492-CEPH1408-H1_L_157493	A2780	CAS9	MuTect	AR	X	66765627	G	A	rs6152	intergenic_variant	NA	NA	NA	synonymous	ENST00000374690.3	p.E213E	c.639G--A	COSMIC	0.987395	238	0.157105	0.602868	9	0.150948	0.624812	African
A2780-311Cas9-G1_L_157492-CEPH1408-H1_L_157493	A2780	CAS9	GATK	DICER1	14	95566107	AC	A	rs368080354	intron	ENST00000393063.1	NA	c.4206+9delG	intron	ENST00000526495.1	NA	c.4206+9delG	COSMIC	0.1798	89	NA	NA	7	0.010903	0.0384082	African
A2780-311Cas9-G1_L_157492-CEPH1408-H1_L_157493	A2780	CAS9	GATK	CBFB	16	67101115	TA	T	NA	intron	ENST00000290858.6	NA	c.399+415delA	intron	ENST00000412916.2	NA	c.399+415delA	NOVEL	0.25	20	NA	NA	NA	NA	NA	NA
A2780-311Cas9-G1_L_157492-CEPH1408-H1_L_157493	A2780	CAS9	GATK	RIF1	2	152267897	G	GT	rs147405197	intergenic_variant	NA	NA	NA	intron	ENST00000243326.5	NA	c.183+45_183+46insT	DBSNP	0.4531	64	0.340214	0.127059	NA	0.416699	0.446026	Latino
A2780-311Cas9-G1_L_157492-CEPH1408-H1_L_157493	A2780	CAS9	GATK	WWTR1	3	149265613	CT	C	NA	intron	ENST00000360632.3	NA	c.569-5290delA	intron	ENST00000465804.1	NA	c.569-5290delA	NOVEL	0.1087	46	NA	NA	NA	NA	NA	NA
A2780-311Cas9-G1_L_157492-CEPH1408-H1_L_157493	A2780	CAS9	MuTect	PIK3CA	3	178922324	G	A	NA	Missense	ENST00000263967.3	p.E365K	c.1093G>A	Missense	ENST00000263967.3	p.E365K	c.1093G--A	COSMIC	0.511628	129	NA	NA	12	NA	NA	NA
A2780-311Cas9-G1_L_157492-CEPH1408-H1_L_157493	A2780	CAS9	MuTect	BCL6	3	187443314	G	A	rs61732778	synonymous	ENST00000232014.4	p.C604C	c.1812C>T	synonymous	ENST00000406870.2	p.C604C	c.1812C--T	DBSNP	0.464567	127	0.072907	0.0612801	NA	0.0679021	0.104476	East Asian
A2780-311Cas9-G1_L_157492-CEPH1408-H1_L_157493	A2780	CAS9	MuTect	TSC1	9	135786904	A	G	rs1073123	Missense	ENST00000440111.2	p.M322T	c.965T>C	Missense	ENST00000298552.3	p.M322T	c.965T--C	COSMIC	0.511494	174	0.137791	0.219473	12	0.124571	0.216834	African
A2780-311Cas9-G1_L_157492-CEPH1408-H1_L_157493	A2780	CAS9	MuTect	SMARCA4	19	11132513	C	T	NA	Missense	ENST00000344626.4	p.T910M	c.2729C>T	Missense	ENST00000429416.3	p.T910M	c.2729C--T	COSMIC	0.510417	192	NA	NA	17	0	0	African
A2780-311Cas9-G1_L_157492-CEPH1408-H1_L_157493	A2780	CAS9	MuTect	DOCK8	9	370244	A	G	rs913703	synonymous	ENST00000453981.1	p.K604K	c.1812A>G	synonymous	ENST00000453981.1	p.K604K	c.1812A--G	COSMIC	0.384615	143	0.24314	0.268724	1	0.216925	0.270397	African
A2780-311Cas9-G1_L_157492-CEPH1408-H1_L_157493	A2780	CAS9	MuTect	DOCK8	9	377111	G	C	rs10814431	synonymous	ENST00000453981.1	p.L780L	c.2340G>C	synonymous	ENST00000453981.1	p.L780L	c.2340G--C	COSMIC	0.484615	130	0.255349	0.28847	2	0.22566	0.289179	African
A2780-311Cas9-G1_L_157492-CEPH1408-H1_L_157493	A2780	CAS9	MuTect	JAK2	9	5081780	G	A	rs2230724	synonymous	ENST00000539801.1	p.L830L	c.2490G>A	synonymous	ENST00000381652.3	p.L830L	c.2490G--A	COSMIC	0.995305	213	0.499302	0.868134	2	0.526508	0.881815	African
A2780-311Cas9-G1_L_157492-CEPH1408-H1_L_157493	A2780	CAS9	GATK	CTCF	16	67670472	G	GTA	rs565563665	intron	ENST00000264010.4	NA	c.1838-121_1838-120insTA	intron	ENST00000264010.4	NA	c.1838-121_1838-120insTA	DBSNP	0.3448	29	NA	NA	NA	NA	NA	NA
A2780-311Cas9-G1_L_157492-CEPH1408-H1_L_157493	A2780	CAS9	GATK	NPM1	5	170836815	G	GT	rs75967754	intron	ENST00000296930.5	NA	c.847-716_847-715insT	intron	ENST00000296930.5	NA	c.847-716_847-715insT	DBSNP	0.6154	13	NA	NA	NA	NA	NA	NA
A2780-311Cas9-G1_L_157492-CEPH1408-H1_L_157493	A2780	CAS9	MuTect	MEN1	11	64572018	T	C	rs2959656	Missense	ENST00000377313.1	p.T546A	c.1636A>G	Missense	ENST00000337652.1	p.T546A	c.1636A--G	COSMIC	0.504673	214	0.995927	0.737619	23	0.939046	0.995888	Europoean (Non-Finnish)
A2780-311Cas9-G1_L_157492-CEPH1408-H1_L_157493	A2780	CAS9	MuTect	NEIL3	4	178272700	A	G	rs17064676	Missense	ENST00000264596.3	p.I346V	c.1036A>G	Missense	ENST00000264596.3	p.I346V	c.1036A--G	COSMIC	0.503067	163	0.000697674	0.0771675	1	0.0133677	0.0772858	African
A2780-311Cas9-G1_L_157492-CEPH1408-H1_L_157493	A2780	CAS9	GATK	RUNX1	21	36234412	TGA	T	rs137981085	intron	ENST00000344691.4	NA	c.428-2539_428-2538delTC	intron	ENST00000300305.3	NA	c.509-2539_509-2538delTC	DBSNP	0.0615	65	NA	NA	NA	NA	NA	NA
A2780-311Cas9-G1_L_157492-CEPH1408-H1_L_157493	A2780	CAS9	GATK	NRG1	8	32486251	CT	C	rs66843732	intron	ENST00000405005.3	NA	c.502+11849delT	intron	ENST00000356819.4	NA	c.502+11849delT	DBSNP	0.1081	37	NA	NA	NA	NA	NA	NA
A2780-311Cas9-G1_L_157492-CEPH1408-H1_L_157493	A2780	CAS9	MuTect	MED12	X	70338671	G	T	NA	Missense	ENST00000374080.3	p.D23Y	c.67G>T	Missense	ENST00000374080.3	p.D23Y	c.67G--T	COSMIC	0.476744	86	NA	NA	2	NA	NA	NA
A2780-311Cas9-G1_L_157492-CEPH1408-H1_L_157493	A2780	CAS9	GATK	NT5C2	10	104854004	T	TA	rs144721775	intron	ENST00000343289.5	NA	c.921+100dupT	intron	ENST00000343289.5	NA	c.921+100dupT	DBSNP	0.8923	65	NA	NA	NA	NA	NA	NA
A2780-311Cas9-G1_L_157492-CEPH1408-H1_L_157493	A2780	CAS9	GATK	PTEN	10	89692895	GGAAAGGGAC	G	NA	Inframe_Del	ENST00000371953.3	p.K128_R130del	c.380_388delGAAAGGGAC	Inframe_Del	ENST00000371953.3	p.K128_R130del	c.380_388delGAAAGGGAC	NOVEL	0.8978	137	NA	NA	NA	NA	NA	NA
A2780-311Cas9-G1_L_157492-CEPH1408-H1_L_157493	A2780	CAS9	GATK	KMT2A	11	118357425	TA	T	NA	intron	ENST00000389506.5	NA	c.4332+1736delA	intron	ENST00000534358.1	NA	c.4332+1736delA	NOVEL	0.4167	12	NA	NA	NA	NA	NA	NA
A2780-311Cas9-G1_L_157492-CEPH1408-H1_L_157493	A2780	CAS9	GATK	MTOR	1	11319228	C	CA	rs529301227	intron	ENST00000361445.4	NA	c.162+76dupT	intron	ENST00000361445.4	NA	c.162+76dupT	DBSNP	0.4667	120	NA	NA	NA	NA	NA	NA
A2780-311Cas9-G1_L_157492-CEPH1408-H1_L_157493	A2780	CAS9	GATK	WT1	11	32452001	GGAGAGAGA	G	NA	intergenic_variant	NA	NA	NA	intron	ENST00000332351.3	NA	c.647-1844_647-1837delTCTCTCTC	NOVEL	0.1333	30	NA	NA	NA	NA	NA	NA
A2780-311Cas9-G1_L_157492-CEPH1408-H1_L_157493	A2780	CAS9	GATK	DDB2	11	47238143	CTG	C	rs144744092	intron	ENST00000256996.4	NA	c.264+121_264+122delTG	intron	ENST00000256996.4	NA	c.264+121_264+122delTG	DBSNP	0.5	22	NA	NA	NA	NA	NA	NA
A2780-311Cas9-G1_L_157492-CEPH1408-H1_L_157493	A2780	CAS9	GATK	DDB2	11	47260277	G	GT	NA	intron	ENST00000256996.4	NA	c.1235-74_1235-73insT	intron	ENST00000256996.4	NA	c.1235-74_1235-73insT	NOVEL	0.403	67	NA	NA	NA	NA	NA	NA
A2780-311Cas9-G1_L_157492-CEPH1408-H1_L_157493	A2780	CAS9	GATK	SDHAF2	11	61204362	ACTTCTCTGGATTGGGAGC	A	NA	intergenic_variant	NA	NA	NA	intron	ENST00000301761.2	NA	c.37-734_37-717delCTTCTCTGGATTGGGAGC	NOVEL	0.1702	188	NA	NA	NA	3.26e-05	0.000686342	African
A2780-311Cas9-G1_L_157492-CEPH1408-H1_L_157493	A2780	CAS9	GATK	RELA	11	65427506	CTG	C	rs553594905	intron	ENST00000406246.3	NA	c.427+87_427+88delCA	intron	ENST00000406246.3	NA	c.427+87_427+88delCA	DBSNP	0.4167	48	NA	NA	NA	NA	NA	NA
A2780-311Cas9-G1_L_157492-CEPH1408-H1_L_157493	A2780	CAS9	GATK	C1orf86	1	2118742	C	CT	NA	intergenic_variant	NA	NA	NA	intron	ENST00000400919.3	NA	c.-407-98dupA	NOVEL	0.3333	18	NA	NA	NA	NA	NA	NA
A2780-311Cas9-G1_L_157492-CEPH1408-H1_L_157493	A2780	CAS9	GATK	POLE	12	133242141	G	GA	rs5744821	intron	ENST00000320574.5	NA	c.2320-106dupT	intron	ENST00000320574.5	NA	c.2320-106dupT	DBSNP	0.322	59	NA	NA	NA	NA	NA	NA
A2780-311Cas9-G1_L_157492-CEPH1408-H1_L_157493	A2780	CAS9	GATK	H3F3A	1	226252283	C	CT	rs142727136	intron	ENST00000366816.1	NA	c.128+103_128+104insT	intron	ENST00000366813.1	NA	c.128+103_128+104insT	DBSNP	0.2973	74	NA	NA	NA	NA	NA	NA
A2780-311Cas9-G1_L_157492-CEPH1408-H1_L_157493	A2780	CAS9	GATK	EGLN1	1	231502230	T	TA	NA	intergenic_variant	NA	NA	NA	intron	ENST00000366641.3	NA	c.1217-10dupT	NOVEL	0.0533	169	NA	NA	NA	0.0350017	0.0821168	East Asian
A2780-311Cas9-G1_L_157492-CEPH1408-H1_L_157493	A2780	CAS9	MuTect	KDR	4	55976709	C	G	rs113121239	Missense	ENST00000263923.4	p.E372D	c.1116G>C	Missense	ENST00000263923.4	p.E372D	c.1116G--C	COSMIC	0.441176	170	0.000116279	0.0190649	1	0.00180033	0.0248366	African
A2780-311Cas9-G1_L_157492-CEPH1408-H1_L_157493	A2780	CAS9	GATK	KDM5A	12	496392	CAA	C	NA	intron	ENST00000399788.2	NA	c.166-1254_166-1253delTT	intron	ENST00000399788.2	NA	c.166-1254_166-1253delTT	NOVEL	0.4545	11	NA	NA	NA	0.423305	0.463796	East Asian
A2780-311Cas9-G1_L_157492-CEPH1408-H1_L_157493	A2780	CAS9	GATK	TSPAN31	12	58142488	T	TTTC	rs145025938	intron	ENST00000257904.6	NA	c.820-91_820-89dupGAA	3_prime_UTR	ENST00000547992.1	NA	c.	DBSNP	0.4366	71	NA	NA	NA	0.00797708	0.104051	African
A2780-311Cas9-G1_L_157492-CEPH1408-H1_L_157493	A2780	CAS9	GATK	ARID1A	1	27102507	G	GT	NA	intron	ENST00000324856.7	NA	c.5124+309_5124+310insT	intron	ENST00000324856.7	NA	c.5124+309_5124+310insT	NOVEL	0.5	38	NA	NA	NA	NA	NA	NA
A2780-311Cas9-G1_L_157492-CEPH1408-H1_L_157493	A2780	CAS9	MuTect	FLT3	13	28608473	C	T	rs35958982	Missense	ENST00000241453.7	p.V557I	c.1669G>A	Missense	ENST00000241453.7	p.V557I	c.1669G--A	COSMIC	0.426036	169	0.00104651	0.154789	2	0.0122742	0.16512	African
A2780-311Cas9-G1_L_157492-CEPH1408-H1_L_157493	A2780	CAS9	GATK	BRCA2	13	32907535	C	CT	NA	intergenic_variant	NA	NA	NA	intron	ENST00000544455.1	NA	c.1909+11_1909+12insT	NOVEL	0.0561	107	0.0519258	0.0545062	NA	0.0432715	0.0681342	Ashkenazi Jewish
A2780-311Cas9-G1_L_157492-CEPH1408-H1_L_157493	A2780	CAS9	GATK	BRCA2	13	32907615	ATATCT	A	rs144549870	intergenic_variant	NA	NA	NA	intron	ENST00000544455.1	NA	c.1909+92_1909+96delTATCT	DBSNP	0.45	20	NA	NA	NA	NA	NA	NA
A2780-311Cas9-G1_L_157492-CEPH1408-H1_L_157493	A2780	CAS9	GATK	FOXO1	13	41146371	AAT	A	rs541630502	intron	ENST00000379561.5	NA	c.631-11376_631-11375delAT	intron	ENST00000379561.5	NA	c.631-11376_631-11375delAT	DBSNP	0.5	116	NA	NA	NA	NA	NA	NA
A2780-311Cas9-G1_L_157492-CEPH1408-H1_L_157493	A2780	CAS9	GATK	FOXO1	13	41151573	ACT	A	rs143025844	intron	ENST00000379561.5	NA	c.631-16578_631-16577delAG	intron	ENST00000379561.5	NA	c.631-16578_631-16577delAG	DBSNP	0.503	165	NA	NA	NA	NA	NA	NA
A2780-311Cas9-G1_L_157492-CEPH1408-H1_L_157493	A2780	CAS9	GATK	FOXO1	13	41214895	TTTG	T	rs142761112	intron	ENST00000379561.5	NA	c.630+24822_630+24824delCAA	intron	ENST00000379561.5	NA	c.630+24822_630+24824delCAA	DBSNP	0.1875	96	NA	NA	NA	NA	NA	NA
A2780-311Cas9-G1_L_157492-CEPH1408-H1_L_157493	A2780	CAS9	GATK	NTRK3	15	88670278	C	CT	NA	intron	ENST00000360948.2	NA	c.1293+114dupA	intron	ENST00000360948.2	NA	c.1293+114dupA	NOVEL	0.2963	27	NA	NA	NA	NA	NA	NA
A2780-311Cas9-G1_L_157492-CEPH1408-H1_L_157493	A2780	CAS9	GATK	TSC2	16	2138662	GAAAT	G	rs200884930	3_prime_UTR	ENST00000219476.3	NA	c.*52_*55delAAAT	3_prime_UTR	ENST00000219476.3	NA	c.	DBSNP	0.3841	151	0.000863771	0.0263284	NA	0.00372255	0.0313861	African
A2780-311Cas9-G1_L_157492-CEPH1408-H1_L_157493	A2780	CAS9	GATK	CBFB	16	67109455	A	ATG	rs141501702	intron	ENST00000290858.6	NA	c.400-6661_400-6660insTG	intron	ENST00000412916.2	NA	c.400-6661_400-6660insTG	DBSNP	0.425	40	NA	NA	NA	NA	NA	NA
A2780-311Cas9-G1_L_157492-CEPH1408-H1_L_157493	A2780	CAS9	GATK	CBFB	16	67111800	ACACC	A	rs546219414	intron	ENST00000290858.6	NA	c.400-4315_400-4312delCACC	intron	ENST00000412916.2	NA	c.400-4315_400-4312delCACC	DBSNP	0.4293	184	NA	NA	NA	NA	NA	NA
A2780-311Cas9-G1_L_157492-CEPH1408-H1_L_157493	A2780	CAS9	GATK	RPA1	17	1746258	CA	C	NA	intron	ENST00000254719.5	NA	c.84+112delA	intron	ENST00000254719.5	NA	c.84+112delA	NOVEL	0.4615	39	NA	NA	NA	NA	NA	NA
A2780-311Cas9-G1_L_157492-CEPH1408-H1_L_157493	A2780	CAS9	GATK	RHOT1	17	30547958	ATAAAG	A	rs141644540	intron	ENST00000333942.6	NA	c.1740-3676_1740-3672delTAAAG	intron	ENST00000358365.3	NA	c.1959-3676_1959-3672delTAAAG	DBSNP	0.3077	13	NA	NA	NA	NA	NA	NA
A2780-311Cas9-G1_L_157492-CEPH1408-H1_L_157493	A2780	CAS9	GATK	TRIM37	17	57165878	ATT	A	NA	intron	ENST00000393066.3	NA	c.165-112_165-111delAA	intron	ENST00000262294.7	NA	c.165-112_165-111delAA	NOVEL	0.3667	30	NA	NA	NA	NA	NA	NA
A2780-311Cas9-G1_L_157492-CEPH1408-H1_L_157493	A2780	CAS9	GATK	AXIN2	17	63553843	ACACCCATC	A	rs574040746	intergenic_variant	NA	NA	NA	intron	ENST00000307078.5	NA	c.815+73_815+80delGATGGGTG	DBSNP	0.35	20	NA	NA	NA	NA	NA	NA
A2780-311Cas9-G1_L_157492-CEPH1408-H1_L_157493	A2780	CAS9	GATK	SS18	18	23601620	G	GA	rs141652544	intron	ENST00000415083.2	NA	c.1231-3277dupT	intron	ENST00000415083.2	NA	c.1231-3277dupT	DBSNP	0.9	100	NA	NA	NA	NA	NA	NA
A2780-311Cas9-G1_L_157492-CEPH1408-H1_L_157493	A2780	CAS9	GATK	SS18	18	23667437	TA	T	rs535750135	intron	ENST00000415083.2	NA	c.146+27delT	intron	ENST00000415083.2	NA	c.146+27delT	DBSNP	0.0909	66	0.0035297	0.00188235	NA	0.000163274	0.000440012	East Asian
A2780-311Cas9-G1_L_157492-CEPH1408-H1_L_157493	A2780	CAS9	GATK	CALR	19	13054649	TGAGGATGAG	T	rs550353351	Inframe_Del	ENST00000316448.5	p.E393_E395del	c.1177_1185delGAGGATGAG	Inframe_Del	ENST00000316448.5	p.E393_E395del	c.1177_1185delGAGGATGAG	DBSNP	0.3866	119	0.0322737	0.0462659	NA	0.000917421	0.0128205	African
A2780-311Cas9-G1_L_157492-CEPH1408-H1_L_157493	A2780	CAS9	GATK	BRD4	19	15365156	T	TG	NA	intron	ENST00000263377.2	NA	c.2048-84dupC	intron	ENST00000263377.2	NA	c.2048-84dupC	NOVEL	0.4571	70	NA	NA	NA	NA	NA	NA
A2780-311Cas9-G1_L_157492-CEPH1408-H1_L_157493	A2780	CAS9	GATK	BRD4	19	15379888	A	AG	NA	intron	ENST00000263377.2	NA	c.286-36dupC	intron	ENST00000263377.2	NA	c.286-36dupC	NOVEL	0.3907	151	NA	NA	NA	NA	NA	NA
A2780-311Cas9-G1_L_157492-CEPH1408-H1_L_157493	A2780	CAS9	GATK	TCF3	19	1619010	G	GACC	rs137931266	intergenic_variant	NA	NA	NA	intron	ENST00000262965.5	NA	c.1450+99_1450+100insGGT	DBSNP	0.371	62	NA	NA	NA	NA	NA	NA
A2780-311Cas9-G1_L_157492-CEPH1408-H1_L_157493	A2780	CAS9	GATK	TCF3	19	1621720	TC	T	rs146371080	intergenic_variant	NA	NA	NA	intron	ENST00000262965.5	NA	c.955+116delG	DBSNP	0.4545	22	NA	NA	NA	NA	NA	NA
A2780-311Cas9-G1_L_157492-CEPH1408-H1_L_157493	A2780	CAS9	GATK	TCF3	19	1631877	TC	T	rs537187288	intergenic_variant	NA	NA	NA	intron	ENST00000262965.5	NA	c.298+159delG	DBSNP	0.5692	65	NA	NA	NA	NA	NA	NA
A2780-311Cas9-G1_L_157492-CEPH1408-H1_L_157493	A2780	CAS9	GATK	CRTC1	19	18845336	GAA	G	NA	intergenic_variant	NA	NA	NA	intron	ENST00000338797.6	NA	c.127-8383_127-8382delAA	NOVEL	0.4167	12	NA	NA	NA	NA	NA	NA
A2780-311Cas9-G1_L_157492-CEPH1408-H1_L_157493	A2780	CAS9	GATK	CRTC1	19	18851661	CA	C	NA	intergenic_variant	NA	NA	NA	intron	ENST00000338797.6	NA	c.127-2058delA	NOVEL	0.1481	27	NA	NA	NA	NA	NA	NA
A2780-311Cas9-G1_L_157492-CEPH1408-H1_L_157493	A2780	CAS9	GATK	GNA11	19	3121450	TC	T	NA	3_prime_UTR	ENST00000078429.4	NA	c.*274delC	3_prime_UTR	ENST00000078429.4	NA	c.	NOVEL	0.0538	130	NA	NA	NA	NA	NA	NA
A2780-311Cas9-G1_L_157492-CEPH1408-H1_L_157493	A2780	CAS9	GATK	CDH4	20	60074565	TA	T	rs138123923	intron	ENST00000360469.5	NA	c.170-244053delA	intron	ENST00000360469.5	NA	c.170-244053delA	DBSNP	0.4772	197	NA	NA	NA	0.000634652	0.00806728	African
A2780-311Cas9-G1_L_157492-CEPH1408-H1_L_157493	A2780	CAS9	GATK	RUNX1	21	36248408	T	TG	NA	intron	ENST00000344691.4	NA	c.427+4445dupC	intron	ENST00000300305.3	NA	c.508+4445dupC	NOVEL	0.524	208	NA	NA	NA	NA	NA	NA
A2780-311Cas9-G1_L_157492-CEPH1408-H1_L_157493	A2780	CAS9	GATK	RUNX1	21	36265323	C	CT	rs575175678	intergenic_variant	NA	NA	NA	intron	ENST00000300305.3	NA	c.59-64dupA	DBSNP	0.3333	45	0.0786559	0.0674242	NA	NA	NA	NA
A2780-311Cas9-G1_L_157492-CEPH1408-H1_L_157493	A2780	CAS9	GATK	CASP8	2	202137781	CT	C	NA	intron	ENST00000432109.2	NA	c.595+117delT	intron	ENST00000358485.4	NA	c.772+117delT	NOVEL	0.1429	28	NA	NA	NA	NA	NA	NA
A2780-311Cas9-G1_L_157492-CEPH1408-H1_L_157493	A2780	CAS9	GATK	ERBB4	2	212495336	G	GA	rs112581570	intron	ENST00000342788.4	NA	c.1947-18dupT	intron	ENST00000342788.4	NA	c.1947-18dupT	DBSNP	0.383	141	0.109792	0.178571	NA	0.0296673	0.193778	African
A2780-311Cas9-G1_L_157492-CEPH1408-H1_L_157493	A2780	CAS9	GATK	EWSR1	22	29682675	CAAAAAAAAAA	C	NA	intron	ENST00000397938.2	NA	c.582-236_582-227delAAAAAAAAAA	intron	ENST00000414183.2	NA	c.600-236_600-227delAAAAAAAAAA	NOVEL	0.3636	11	NA	NA	NA	NA	NA	NA
A2780-311Cas9-G1_L_157492-CEPH1408-H1_L_157493	A2780	CAS9	GATK	NF2	22	30032629	TG	T	rs58520137	intron	ENST00000338641.4	NA	c.115-110delG	intron	ENST00000338641.4	NA	c.115-110delG	DBSNP	0.5686	51	NA	NA	NA	NA	NA	NA
A2780-311Cas9-G1_L_157492-CEPH1408-H1_L_157493	A2780	CAS9	GATK	DMC1	22	38917598	TA	T	NA	intron	ENST00000216024.2	NA	c.953+14delT	intron	ENST00000216024.2	NA	c.953+14delT	NOVEL	0.0513	78	NA	NA	NA	6.39e-06	1.42e-05	Europoean (Non-Finnish)
A2780-311Cas9-G1_L_157492-CEPH1408-H1_L_157493	A2780	CAS9	GATK	PDGFB	22	39636926	G	GCA	NA	intron	ENST00000331163.6	NA	c.63+2978_63+2979dupTG	intron	ENST00000331163.6	NA	c.63+2978_63+2979dupTG	NOVEL	0.2683	41	NA	NA	NA	0.00206454	0.0163694	African
A2780-311Cas9-G1_L_157492-CEPH1408-H1_L_157493	A2780	CAS9	GATK	EP300	22	41551231	A	AT	NA	intron	ENST00000263253.7	NA	c.3261+114_3261+115insT	intron	ENST00000263253.7	NA	c.3261+114_3261+115insT	NOVEL	0.3	40	NA	NA	NA	NA	NA	NA
A2780-311Cas9-G1_L_157492-CEPH1408-H1_L_157493	A2780	CAS9	GATK	MSH2	2	47709796	T	TA	rs201792963	intron	ENST00000233146.2	NA	c.2635-122_2635-121insA	intron	ENST00000233146.2	NA	c.2635-122_2635-121insA	DBSNP	0.5128	39	NA	NA	NA	NA	NA	NA
A2780-311Cas9-G1_L_157492-CEPH1408-H1_L_157493	A2780	CAS9	GATK	FANCL	2	58390467	T	TA	rs201405464	intron	ENST00000233741.4	NA	c.775+101dupT	3_prime_UTR	ENST00000540646.1	NA	c.	DBSNP	0.449	49	NA	NA	NA	NA	NA	NA
A2780-311Cas9-G1_L_157492-CEPH1408-H1_L_157493	A2780	CAS9	GATK	PPARG	3	12417447	CTT	C	NA	intron	ENST00000287820.6	NA	c.83-3755_83-3754delTT	intron	ENST00000287820.6	NA	c.83-3755_83-3754delTT	NOVEL	0.2	40	NA	NA	NA	NA	NA	NA
A2780-311Cas9-G1_L_157492-CEPH1408-H1_L_157493	A2780	CAS9	GATK	PPARG	3	12447319	CAGTGTGTGTTCAGAGCAGT	C	rs574833058	intron	ENST00000287820.6	NA	c.620-61_620-43delAGTGTGTGTTCAGAGCAGT	intron	ENST00000287820.6	NA	c.620-61_620-43delAGTGTGTGTTCAGAGCAGT	DBSNP	0.5588	68	NA	NA	NA	NA	NA	NA
A2780-311Cas9-G1_L_157492-CEPH1408-H1_L_157493	A2780	CAS9	GATK	RAF1	3	12626523	C	CAACAGAT	rs374832790	intron	ENST00000251849.4	NA	c.1669-50_1669-44dupATCTGTT	intron	ENST00000251849.4	NA	c.1669-50_1669-44dupATCTGTT	DBSNP	0.2868	265	0	0.00679794	NA	0.00044738	0.00614299	African
A2780-311Cas9-G1_L_157492-CEPH1408-H1_L_157493	A2780	CAS9	GATK	RAF1	3	12650498	C	CA	NA	intron	ENST00000251849.4	NA	c.424-77dupT	intron	ENST00000251849.4	NA	c.424-77dupT	NOVEL	0.4545	88	NA	NA	NA	NA	NA	NA
A2780-311Cas9-G1_L_157492-CEPH1408-H1_L_157493	A2780	CAS9	GATK	WWTR1	3	149269086	C	CA	rs575903265	intron	ENST00000467467.1	NA	c.569-8763dupT	intron	ENST00000465804.1	NA	c.569-8763dupT	DBSNP	0.4348	46	NA	NA	NA	NA	NA	NA
A2780-311Cas9-G1_L_157492-CEPH1408-H1_L_157493	A2780	CAS9	GATK	WWTR1	3	149279113	T	TA	rs145568418	intron	ENST00000465804.1	NA	c.568+11537dupT	intron	ENST00000465804.1	NA	c.568+11537dupT	DBSNP	0.4545	44	NA	NA	NA	NA	NA	NA
A2780-311Cas9-G1_L_157492-CEPH1408-H1_L_157493	A2780	CAS9	GATK	BCL6	3	187454828	CAA	C	rs541545841	intron	ENST00000406870.2	NA	c.-49-2135_-49-2134delTT	intron	ENST00000406870.2	NA	c.-49-2135_-49-2134delTT	DBSNP	0.3975	161	NA	NA	NA	NA	NA	NA
A2780-311Cas9-G1_L_157492-CEPH1408-H1_L_157493	A2780	CAS9	GATK	FIP1L1	4	54245029	T	TA	rs58132961	intron	ENST00000337488.6	NA	c.86-211_86-210insA	intron	ENST00000337488.6	NA	c.86-211_86-210insA	DBSNP	0.8433	134	NA	NA	NA	NA	NA	NA
A2780-311Cas9-G1_L_157492-CEPH1408-H1_L_157493	A2780	CAS9	GATK	PDGFRA	4	55152486	TTTTATTTA	T	rs199696731	intron	ENST00000257290.5	NA	c.2562+357_2562+364delTTTATTTA	intron	ENST00000257290.5	NA	c.2562+357_2562+364delTTTATTTA	DBSNP	0.1538	39	NA	NA	NA	NA	NA	NA
A2780-311Cas9-G1_L_157492-CEPH1408-H1_L_157493	A2780	CAS9	GATK	NPM1	5	170818961	C	CG	NA	intron	ENST00000296930.5	NA	c.352+158_352+159insG	intron	ENST00000296930.5	NA	c.352+158_352+159insG	NOVEL	0.0732	82	NA	NA	NA	NA	NA	NA
A2780-311Cas9-G1_L_157492-CEPH1408-H1_L_157493	A2780	CAS9	GATK	NSD1	5	176636550	TA	T	NA	intron	ENST00000439151.2	NA	c.1237-86delA	intron	ENST00000439151.2	NA	c.1237-86delA	NOVEL	0.3095	42	NA	NA	NA	NA	NA	NA
A2780-311Cas9-G1_L_157492-CEPH1408-H1_L_157493	A2780	CAS9	GATK	RASA1	5	86669964	AT	A	rs377722838	intron	ENST00000274376.6	NA	c.1777-15delT	intron	ENST00000274376.6	NA	c.1777-15delT	DBSNP	0.4576	59	0.0623626	0.0436047	NA	0.21089	0.315357	East Asian
A2780-311Cas9-G1_L_157492-CEPH1408-H1_L_157493	A2780	CAS9	GATK	RASA1	5	86670276	ATT	A	NA	intron	ENST00000274376.6	NA	c.1934+140_1934+141delTT	intron	ENST00000274376.6	NA	c.1934+140_1934+141delTT	NOVEL	0.125	32	NA	NA	NA	NA	NA	NA
A2780-311Cas9-G1_L_157492-CEPH1408-H1_L_157493	A2780	CAS9	MuTect	FANCG	9	35076755	G	A	rs2237857	Missense	ENST00000378643.3	p.T297I	c.890C>T	Missense	ENST00000378643.3	p.T297I	c.890C--T	COSMIC	0.404545	220	0.00186046	0.0814798	1	0.0151257	0.0909566	African
A2780-311Cas9-G1_L_157492-CEPH1408-H1_L_157493	A2780	CAS9	GATK	ESR1	6	152076376	C	CA	rs567126492	intron	ENST00000440973.1	NA	c.-70-52602_-70-52601insA	intron	ENST00000440973.1	NA	c.-70-52602_-70-52601insA	DBSNP	0.6842	19	NA	NA	NA	NA	NA	NA
A2780-311Cas9-G1_L_157492-CEPH1408-H1_L_157493	A2780	CAS9	MuTect	PRSS1	7	142460335	A	G	rs201550522	Missense	ENST00000311737.7	p.K170E	c.508A>G	Missense	ENST00000311737.7	p.K170E	c.508A--G	COSMIC	0.388199	322	NA	NA	35	0.423866	0.488983	European (Finnish)
A2780-311Cas9-G1_L_157492-CEPH1408-H1_L_157493	A2780	CAS9	GATK	QKI	6	163836175	C	CCGG	NA	5_prime_UTR	ENST00000361752.3	NA	c.-51_-50insCGG	5_prime_UTR	ENST00000361752.3	NA	c.-51_-50insCGG	NOVEL	0.7143	14	NA	NA	NA	0.00672226	0.0234335	African
A2780-311Cas9-G1_L_157492-CEPH1408-H1_L_157493	A2780	CAS9	GATK	DAXX	6	33286681	AG	A	rs570591011	intron	ENST00000266000.6	NA	c.2163+92delC	intron	ENST00000374542.5	NA	c.2163+92delC	DBSNP	0.4308	130	NA	NA	NA	NA	NA	NA
A2780-311Cas9-G1_L_157492-CEPH1408-H1_L_157493	A2780	CAS9	GATK	MET	7	116405108	CTTTG	C	rs148755484	intergenic_variant	NA	NA	NA	intron	ENST00000318493.6	NA	c.2637+1787_2637+1790delTTTG	DBSNP	0.25	24	NA	NA	NA	NA	NA	NA
A2780-311Cas9-G1_L_157492-CEPH1408-H1_L_157493	A2780	CAS9	GATK	RSPO2	8	108913620	C	CTGAT	rs540956177	intron	ENST00000276659.5	NA	c.617-206_617-203dupATCA	intron	ENST00000276659.5	NA	c.617-206_617-203dupATCA	DBSNP	0.4103	39	NA	NA	NA	NA	NA	NA
A2780-311Cas9-G1_L_157492-CEPH1408-H1_L_157493	A2780	CAS9	GATK	WRN	8	30941409	T	TA	rs11574230	intron	ENST00000298139.5	NA	c.1350+114_1350+115insA	intron	ENST00000298139.5	NA	c.1350+114_1350+115insA	DBSNP	0.2222	18	NA	NA	NA	NA	NA	NA
A2780-311Cas9-G1_L_157492-CEPH1408-H1_L_157493	A2780	CAS9	GATK	NRG1	8	32513840	GA	G	rs572667655	intron	ENST00000405005.3	NA	c.502+39438delA	intron	ENST00000356819.4	NA	c.502+39438delA	DBSNP	0.4028	72	NA	NA	NA	NA	NA	NA
A2780-311Cas9-G1_L_157492-CEPH1408-H1_L_157493	A2780	CAS9	GATK	NRG1	8	32561051	C	CA	NA	intron	ENST00000405005.3	NA	c.503-24416_503-24415insA	intron	ENST00000356819.4	NA	c.503-24416_503-24415insA	NOVEL	0.1176	34	NA	NA	NA	NA	NA	NA
A2780-311Cas9-G1_L_157492-CEPH1408-H1_L_157493	A2780	CAS9	GATK	FGFR1	8	38301014	CA	C	rs57381266	intron	ENST00000397103.1	NA	c.91+13859delT	intron	ENST00000425967.3	NA	c.191-13549delT	DBSNP	0.5	14	NA	NA	NA	NA	NA	NA
A2780-311Cas9-G1_L_157492-CEPH1408-H1_L_157493	A2780	CAS9	GATK	PRKDC	8	48774593	GT	G	NA	intergenic_variant	NA	NA	NA	intron	ENST00000314191.2	NA	c.5982+29delA	NOVEL	0.1075	93	0.00371451	0.00592417	NA	6.92e-06	1.76e-05	Europoean (Non-Finnish)
A2780-311Cas9-G1_L_157492-CEPH1408-H1_L_157493	A2780	CAS9	GATK	NCOA2	8	71052829	T	TG	rs368091361	intron	ENST00000452400.2	NA	c.3028+589_3028+590insC	intron	ENST00000452400.2	NA	c.3028+589_3028+590insC	DBSNP	0.197	66	NA	NA	NA	NA	NA	NA
A2780-311Cas9-G1_L_157492-CEPH1408-H1_L_157493	A2780	CAS9	GATK	TSC1	9	135776360	T	TC	rs201114032	intron	ENST00000298552.3	NA	c.2503-137dupG	intron	ENST00000298552.3	NA	c.2503-137dupG	DBSNP	0.6316	19	NA	NA	NA	NA	NA	NA
A2780-311Cas9-G1_L_157492-CEPH1408-H1_L_157493	A2780	CAS9	GATK	JAK2	9	5072954	G	GA	rs534345617	intron	ENST00000539801.1	NA	c.1776+328_1776+329insA	intron	ENST00000381652.3	NA	c.1776+328_1776+329insA	DBSNP	0.313	131	NA	NA	NA	NA	NA	NA
A2780-311Cas9-G1_L_157492-CEPH1408-H1_L_157493	A2780	CAS9	GATK	AL161450.1	9	5077174	G	GT	rs201287779	intron	ENST00000381652.3	NA	c.1865-279_1865-278insT	Frameshift	ENST00000601793.1	p.L19Tfs	c.54dupA	DBSNP	0.35	20	NA	NA	NA	0.000848896	0.0294118	African
A2780-311Cas9-G1_L_157492-CEPH1408-H1_L_157493	A2780	CAS9	GATK	JAK2	9	5081259	AT	A	NA	intron	ENST00000381652.3	NA	c.2435-465delT	intron	ENST00000381652.3	NA	c.2435-465delT	NOVEL	0.4286	14	NA	NA	NA	NA	NA	NA
A2780-311Cas9-G1_L_157492-CEPH1408-H1_L_157493	A2780	CAS9	GATK	JAK2	9	5088849	C	CTAAT	rs201405836	intron	ENST00000381652.3	NA	c.2572-825_2572-824insTAAT	intron	ENST00000381652.3	NA	c.2572-825_2572-824insTAAT	DBSNP	0.3333	18	NA	NA	NA	NA	NA	NA
A2780-311Cas9-G1_L_157492-CEPH1408-H1_L_157493	A2780	CAS9	GATK	PDCD1LG2	9	5522741	C	CA	rs372870447	intron	ENST00000397747.3	NA	c.55+140_55+141insA	intron	ENST00000397747.3	NA	c.55+140_55+141insA	DBSNP	0.2273	22	NA	NA	NA	NA	NA	NA
A2780-311Cas9-G1_L_157492-CEPH1408-H1_L_157493	A2780	CAS9	GATK	STAG2	X	123234467	CTG	C	NA	3_prime_UTR	ENST00000371157.3	NA	c.*21_*22delTG	3_prime_UTR	ENST00000218089.9	NA	c.	NOVEL	0.284	81	0	0.00241871	NA	0.000205875	0.00281924	African
A2780-311Cas9-G1_L_157492-CEPH1408-H1_L_157493	A2780	CAS9	MuTect	SMC3	10	112362693	G	T	NA	synonymous	ENST00000361804.4	p.P1136P	c.3408G>T	synonymous	ENST00000361804.4	p.P1136P	c.3408G--T	NOVEL	0.059361	219	NA	NA	NA	NA	NA	NA
A2780-311Cas9-G1_L_157492-CEPH1408-H1_L_157493	A2780	CAS9	MuTect	RET	10	43601806	G	A	rs57098408	intron	ENST00000355710.3	NA	c.868-18G>A	intron	ENST00000355710.3	NA	c.868-18G--A	DBSNP	0.409524	105	0.000348918	0.0270086	NA	0.00226727	0.0329151	African
A2780-311Cas9-G1_L_157492-CEPH1408-H1_L_157493	A2780	CAS9	MuTect	RET	10	43605115	C	T	rs111465994	intron	ENST00000355710.3	NA	c.1263+437C>T	intron	ENST00000355710.3	NA	c.1263+437C--T	DBSNP	0.510204	196	NA	NA	NA	NA	NA	NA
A2780-311Cas9-G1_L_157492-CEPH1408-H1_L_157493	A2780	CAS9	MuTect	RET	10	43605762	G	T	NA	intron	ENST00000355710.3	NA	c.1264-893G>T	intron	ENST00000355710.3	NA	c.1264-893G--T	NOVEL	0.0625	176	NA	NA	NA	NA	NA	NA
A2780-311Cas9-G1_L_157492-CEPH1408-H1_L_157493	A2780	CAS9	MuTect	RET	10	43606102	G	A	rs73254023	intron	ENST00000355710.3	NA	c.1264-553G>A	intron	ENST00000355710.3	NA	c.1264-553G--A	DBSNP	0.543103	116	NA	NA	NA	NA	NA	NA
A2780-311Cas9-G1_L_157492-CEPH1408-H1_L_157493	A2780	CAS9	MuTect	RET	10	43611779	C	T	rs74135468	intron	ENST00000355710.3	NA	c.2137-253C>T	intron	ENST00000355710.3	NA	c.2137-253C--T	DBSNP	0.451977	177	NA	NA	NA	NA	NA	NA
A2780-311Cas9-G1_L_157492-CEPH1408-H1_L_157493	A2780	CAS9	MuTect	C9orf66	9	215057	T	C	rs481905	Missense	ENST00000382387.2	p.N114D	c.340A>G	Missense	ENST00000382387.2	p.N114D	c.340A--G	COSMIC	0.36	50	0.391391	0.514962	4	0.548887	0.714914	East Asian
A2780-311Cas9-G1_L_157492-CEPH1408-H1_L_157493	A2780	CAS9	GATK	ATR	3	142274739	AT	A	NA	Frameshift	ENST00000350721.4	p.I774Yfs*5	c.2320delA	Frameshift	ENST00000350721.4	p.I774Yfs	c.2320delA	COSMIC	0.3107	103	NA	NA	23	0.000885232	0.00174895	South Asian
A2780-311Cas9-G1_L_157492-CEPH1408-H1_L_157493	A2780	CAS9	MuTect	KAT6B	10	76781560	C	T	NA	intron	ENST00000287239.4	NA	c.3022-79C>T	intron	ENST00000287239.4	NA	c.3022-79C--T	NOVEL	0.473373	169	NA	NA	NA	NA	NA	NA
A2780-311Cas9-G1_L_157492-CEPH1408-H1_L_157493	A2780	CAS9	GATK	POLQ	3	121151270	GA	G	NA	Splice_Region	ENST00000264233.5	NA	c.7660-7delT	Splice_Region	ENST00000264233.5	NA	c.7660-7delT	COSMIC	0.2794	136	0.00775758	0.00820825	2	0.00180711	0.00392853	Latino
A2780-311Cas9-G1_L_157492-CEPH1408-H1_L_157493	A2780	CAS9	MuTect	KIF1B	1	10321900	C	T	rs74051817	intron	ENST00000377086.1	NA	c.364-63C>T	intron	ENST00000263934.6	NA	c.364-63C--T	DBSNP	0.480769	52	0	0.0729769	NA	NA	NA	NA
A2780-311Cas9-G1_L_157492-CEPH1408-H1_L_157493	A2780	CAS9	MuTect	BIRC3	11	102205412	A	C	NA	intron	ENST00000263464.3	NA	c.1325-1285A>C	intron	ENST00000263464.3	NA	c.1325-1285A--C	NOVEL	0.528571	70	NA	NA	NA	NA	NA	NA
A2780-311Cas9-G1_L_157492-CEPH1408-H1_L_157493	A2780	CAS9	MuTect	ATM	11	108123551	C	T	rs2227922	intergenic_variant	NA	NA	NA	Missense	ENST00000278616.4	p.P604S	c.1810C--T	COSMIC	0.597561	82	0.00291036	0.00613636	8	0.00322757	0.0324913	Ashkenazi Jewish
A2780-311Cas9-G1_L_157492-CEPH1408-H1_L_157493	A2780	CAS9	MuTect	USP28	11	113679735	T	A	rs113374291	intron	ENST00000003302.4	NA	c.2164+50A>T	intron	ENST00000003302.4	NA	c.2164+50A--T	DBSNP	0.514286	105	0.000116387	0.050886	NA	0.0035703	0.0486854	African
A2780-311Cas9-G1_L_157492-CEPH1408-H1_L_157493	A2780	CAS9	MuTect	KMT2A	11	118375568	T	A	NA	synonymous	ENST00000389506.5	p.T2984T	c.8952T>A	synonymous	ENST00000534358.1	p.T2987T	c.8961T--A	NOVEL	0.553265	291	0.000465658	0.0590909	NA	0.00432489	0.0581851	African
A2780-311Cas9-G1_L_157492-CEPH1408-H1_L_157493	A2780	CAS9	MuTect	MTOR	1	11189911	C	T	rs112041289	intron	ENST00000361445.4	NA	c.5614-16G>A	intron	ENST00000361445.4	NA	c.5614-16G--A	DBSNP	0.468571	175	0.000232558	0.0118021	NA	0.00168652	0.0145307	African
A2780-311Cas9-G1_L_157492-CEPH1408-H1_L_157493	A2780	CAS9	GATK	NTRK1	1	156848909	CA	C	rs1799770	Splice_Region	ENST00000524377.1	NA	c.1806-4delA	Splice_Region	ENST00000524377.1	NA	c.1806-4delA	COSMIC	0.2683	82	0.0472613	0.104313	1	0.0590205	0.134109	South Asian
A2780-311Cas9-G1_L_157492-CEPH1408-H1_L_157493	A2780	CAS9	MuTect	ARHGEF12	11	120330062	A	G	rs41508654	intron	ENST00000397843.2	NA	c.2527+33A>G	intron	ENST00000397843.2	NA	c.2527+33A--G	DBSNP	0.442105	95	0.000246124	0.0460089	NA	0.00321023	0.0457258	African
A2780-311Cas9-G1_L_157492-CEPH1408-H1_L_157493	A2780	CAS9	MuTect	ARHGEF12	11	120348099	T	C	rs148444196	intron	ENST00000397843.2	NA	c.3453-57T>C	intron	ENST00000397843.2	NA	c.3453-57T--C	DBSNP	0.467742	124	0.000314268	0.0325145	NA	NA	NA	NA
A2780-311Cas9-G1_L_157492-CEPH1408-H1_L_157493	A2780	CAS9	MuTect	MTOR	1	11272809	C	T	rs561694001	intron	ENST00000361445.4	NA	c.3398+44G>A	intron	ENST00000361445.4	NA	c.3398+44G--A	DBSNP	0.553957	139	NA	NA	NA	4.15e-05	0.000394166	African
A2780-311Cas9-G1_L_157492-CEPH1408-H1_L_157493	A2780	CAS9	MuTect	H19	11	2018941	A	G	NA	intergenic_variant	NA	NA	NA	non_coding_transcript_exon	ENST00000414790.1	NA	n.165T--C	NOVEL	0.4	215	NA	NA	NA	NA	NA	NA
A2780-311Cas9-G1_L_157492-CEPH1408-H1_L_157493	A2780	CAS9	GATK	MRE11A	11	94212930	TA	T	NA	Splice_Region	ENST00000323929.3	NA	c.315-4delT	Splice_Region	ENST00000323929.3	NA	c.315-4delT	COSMIC	0.1328	128	0.0306592	0.0279081	2	0.00871747	0.0139398	European (Finnish)
A2780-311Cas9-G1_L_157492-CEPH1408-H1_L_157493	A2780	CAS9	MuTect	KCNQ1	11	2683252	C	T	rs17215465	synonymous	ENST00000155840.5	p.F485F	c.1455C>T	synonymous	ENST00000155840.5	p.F485F	c.1455C--T	DBSNP	0.995851	241	0.000814143	0.047911	NA	0.00515045	0.0503136	African
A2780-311Cas9-G1_L_157492-CEPH1408-H1_L_157493	A2780	CAS9	MuTect	EXT2	11	44129526	C	T	rs35455466	synonymous	ENST00000533608.1	p.H88H	c.264C>T	synonymous	ENST00000395673.3	p.H121H	c.363C--T	DBSNP	0.502392	209	0	0.0422152	NA	0.00315491	0.0442715	African
A2780-311Cas9-G1_L_157492-CEPH1408-H1_L_157493	A2780	CAS9	MuTect	EXT2	11	44146570	G	T	rs112002470	intron	ENST00000533608.1	NA	c.939+36G>T	intron	ENST00000395673.3	NA	c.1038+36G--T	DBSNP	0.508065	124	0.000116306	0.0540172	NA	0.00404446	0.0559569	African
A2780-311Cas9-G1_L_157492-CEPH1408-H1_L_157493	A2780	CAS9	MuTect	EXT2	11	44265685	T	C	rs141747687	intron	ENST00000533608.1	NA	c.2019-14T>C	intron	ENST00000395673.3	NA	c.2118-14T--C	DBSNP	0.455782	147	0	0.00522015	NA	0.00039817	0.00542413	African
A2780-311Cas9-G1_L_157492-CEPH1408-H1_L_157493	A2780	CAS9	MuTect	NTRK1	1	156843820	A	G	rs112966253	intron	ENST00000524377.1	NA	c.1177+69A>G	intron	ENST00000524377.1	NA	c.1177+69A--G	DBSNP	0.669528	233	NA	NA	NA	NA	NA	NA
A2780-311Cas9-G1_L_157492-CEPH1408-H1_L_157493	A2780	CAS9	MuTect	NTRK1	1	156851441	G	T	rs145060242	intergenic_variant	NA	NA	NA	3_prime_UTR	ENST00000368196.3	NA	c.	DBSNP	0.630682	176	0	0.00638686	NA	0.000408637	0.0062336	African
A2780-311Cas9-G1_L_157492-CEPH1408-H1_L_157493	A2780	CAS9	MuTect	DDB1	11	61077474	T	C	rs28720330	intron	ENST00000301764.7	NA	c.2402-42A>G	intron	ENST00000301764.7	NA	c.2402-42A--G	DBSNP	0.504	125	0	0.0463005	NA	0.00383079	0.0535224	African
[truncated: 14,440 more rows]
