# Supplementary material for: A systematic genome-wide mapping of oncogenic mutation selection during CRISPR-Cas9 genome editing
Source: Nat Commun. 2021 Nov 11;12:6512. doi: 10.1038/s41467-021-26788-6 (PMC8586238; doi:10.1038/s41467-021-26788-6)
Supplement: Supplementary file 14 — Source Data [file 41467_2021_26788_MOESM14_ESM.zip › Source Data/comp_natGen_Enache.xlsx]

## Sheet: Sheet1
Cell_Line_ID	Cell_Line_Origin	Parental/Cas9	Analysis_Tool_Name	Hugo_Symbol	Chromosome	Position	Reference_Allele	Alternate_Allele	dbSNP_RS	Canonical_Variant_Classification	Canonical_Annotation_Transcript	Canonical_Protein_Change	Canonical_cDNA_Change	BestEffect_Variant_Classification	BestEffect_Annotation_Transcript	BestEffect_Protein_Change	BestEffect_cDNA_Change	Category	Allele_Fraction	Coverage	Euro_Am_Pop_Freq_Pct	Afro_Am_Pop_Freq_Pct	Cosmic_Count	gnomad_AF	gnomad_top_pop_AF	gnomad_top_pop
293T-311Cas9-H9_L_157557-CEPH1408-H1_L_157493	293T	CAS9	MuTect	ARID2	12	46231282	C	T	NA	Splice_Region	ENST00000334344.6	p.G374G	c.1122C>T	Splice_Region	ENST00000334344.6	p.G374G	c.1122C--T	NOVEL	0.039568	278	NA	NA	NA	3.67e-05	0.000227716	South Asian
293T-311Cas9-H9_L_157557-CEPH1408-H1_L_157493	293T	CAS9	MuTect	TP53	17	7577098	T	A	NA	Missense	ENST00000445888.2	p.R280S	c.840A>T	Missense	ENST00000269305.4	p.R280S	c.840A--T	COSMIC	0.384196	367	NA	NA	16	NA	NA	NA
293T-311Cas9-H9_L_157557-CEPH1408-H1_L_157493	293T	CAS9	GATK	PBRM1	3	52584431	T	TCTC	rs34372721	Splice_Region	ENST00000296302.7	NA	c.4897+5_4897+6insGAG	Splice_Region	ENST00000394830.3	NA	c.4576+5_4576+6insGAG	COSMIC	0.8148	270	0.512236	0.53985	21	0.491829	0.607446	Latino
293T-311Cas9-H9_L_157557-CEPH1408-H1_L_157493	293T	CAS9	GATK	PBRM1	3	52676064	AC	A	rs371540287	Splice_Region	ENST00000296302.7	NA	c.996-4delG	Splice_Region	ENST00000394830.3	NA	c.996-4delG	COSMIC	0.4337	249	NA	NA	5	0.0707254	0.149657	Latino
293T-311Cas9-H9_L_157557-CEPH1408-H1_L_157493	293T	CAS9	GATK	FGFR2	10	123310733	CA	C	NA	intron	ENST00000358487.5	NA	c.624+70delT	intron	ENST00000457416.2	NA	c.624+70delT	NOVEL	0.175	120	NA	NA	NA	NA	NA	NA
293T-311Cas9-H9_L_157557-CEPH1408-H1_L_157493	293T	CAS9	GATK	ERCC6	10	50680933	T	TA	NA	intron	ENST00000355832.5	NA	c.2829+21dupT	intron	ENST00000355832.5	NA	c.2829+21dupT	NOVEL	0.1507	292	0.00254422	0.00281426	NA	0.00079868	0.00252001	East Asian
293T-311Cas9-H9_L_157557-CEPH1408-H1_L_157493	293T	CAS9	GATK	KIF1B	1	10408016	AT	A	NA	intron	ENST00000377086.1	NA	c.3864+132delT	intron	ENST00000263934.6	NA	c.3726+132delT	NOVEL	0.2667	45	NA	NA	NA	NA	NA	NA
293T-311Cas9-H9_L_157557-CEPH1408-H1_L_157493	293T	CAS9	GATK	YAP1	11	102056737	TC	T	NA	intron	ENST00000282441.5	NA	c.689-11delC	intron	ENST00000282441.5	NA	c.689-11delC	NOVEL	0.0714	210	NA	NA	NA	0.000220269	0.000720684	European (Finnish)
293T-311Cas9-H9_L_157557-CEPH1408-H1_L_157493	293T	CAS9	GATK	ATM	11	108195995	TCA	T	NA	intergenic_variant	NA	NA	NA	intron	ENST00000278616.4	NA	c.6573-41_6573-40delCA	NOVEL	0.0609	115	NA	NA	NA	0.0101307	0.0260274	East Asian
293T-311Cas9-H9_L_157557-CEPH1408-H1_L_157493	293T	CAS9	GATK	MTOR	1	11182261	G	GT	rs377227945	intron	ENST00000361445.4	NA	c.6663-79dupA	intron	ENST00000361445.4	NA	c.6663-79dupA	DBSNP	0.0828	169	NA	NA	NA	NA	NA	NA
293T-311Cas9-H9_L_157557-CEPH1408-H1_L_157493	293T	CAS9	GATK	KMT2A	11	118353467	CA	C	NA	intron	ENST00000389506.5	NA	c.4086+258delA	intron	ENST00000534358.1	NA	c.4086+258delA	NOVEL	0.4231	26	NA	NA	NA	NA	NA	NA
293T-311Cas9-H9_L_157557-CEPH1408-H1_L_157493	293T	CAS9	GATK	KMT2A	11	118380007	T	TA	rs201876561	intron	ENST00000389506.5	NA	c.10891+92_10891+93insA	intron	ENST00000534358.1	NA	c.10900+92_10900+93insA	DBSNP	0.2921	89	NA	NA	NA	NA	NA	NA
293T-311Cas9-H9_L_157557-CEPH1408-H1_L_157493	293T	CAS9	GATK	ARHGEF12	11	120347790	TTTGTTG	T	NA	intron	ENST00000397843.2	NA	c.3366-137_3366-132delTTGTTG	intron	ENST00000397843.2	NA	c.3366-137_3366-132delTTGTTG	NOVEL	0.4	20	NA	NA	NA	NA	NA	NA
293T-311Cas9-H9_L_157557-CEPH1408-H1_L_157493	293T	CAS9	GATK	ARHGEF12	11	120348771	GT	G	NA	intron	ENST00000397843.2	NA	c.3533-93delT	intron	ENST00000397843.2	NA	c.3533-93delT	NOVEL	0.2222	18	NA	NA	NA	NA	NA	NA
293T-311Cas9-H9_L_157557-CEPH1408-H1_L_157493	293T	CAS9	GATK	WT1	11	32452001	GGAGA	G	NA	intergenic_variant	NA	NA	NA	intron	ENST00000332351.3	NA	c.647-1840_647-1837delTCTC	NOVEL	0.2414	29	NA	NA	NA	NA	NA	NA
293T-311Cas9-H9_L_157557-CEPH1408-H1_L_157493	293T	CAS9	GATK	DDB2	11	47259853	A	AGAT	NA	intron	ENST00000256996.4	NA	c.1234+119_1234+120insGAT	intron	ENST00000256996.4	NA	c.1234+119_1234+120insGAT	NOVEL	0.3158	57	NA	NA	NA	NA	NA	NA
293T-311Cas9-H9_L_157557-CEPH1408-H1_L_157493	293T	CAS9	GATK	LMO1	11	8246319	A	AG	rs142817725	intron	ENST00000335790.3	NA	c.366-52dupC	intron	ENST00000335790.3	NA	c.366-52dupC	DBSNP	0.0743	350	NA	NA	NA	NA	NA	NA
293T-311Cas9-H9_L_157557-CEPH1408-H1_L_157493	293T	CAS9	GATK	CDC73	1	193099429	CT	C	NA	intron	ENST00000367435.3	NA	c.307+57delT	intron	ENST00000367435.3	NA	c.307+57delT	NOVEL	0.2516	159	NA	NA	NA	NA	NA	NA
293T-311Cas9-H9_L_157557-CEPH1408-H1_L_157493	293T	CAS9	GATK	CDC73	1	193202032	CA	C	rs532477841	intron	ENST00000367435.3	NA	c.1155-90delA	intron	ENST00000367435.3	NA	c.1155-90delA	DBSNP	0.4	55	NA	NA	NA	NA	NA	NA
293T-311Cas9-H9_L_157557-CEPH1408-H1_L_157493	293T	CAS9	GATK	MSH6	2	48030639	A	AC	NA	Frameshift	ENST00000234420.5	p.F1088Lfs*5	c.3253_3254insC	Frameshift	ENST00000234420.5	p.F1088Lfs	c.3253_3254insC	COSMIC	0.0642	561	0.00157499	0.00515706	5	5.71e-05	0.000183217	Other
293T-311Cas9-H9_L_157557-CEPH1408-H1_L_157493	293T	CAS9	GATK	PIK3C2B	1	204429592	AC	A	NA	intron	ENST00000367187.3	NA	c.1423-62delG	intron	ENST00000367187.3	NA	c.1423-62delG	NOVEL	0.083	518	NA	NA	NA	NA	NA	NA
293T-311Cas9-H9_L_157557-CEPH1408-H1_L_157493	293T	CAS9	GATK	MDM4	1	204507120	GT	G	NA	intron	ENST00000367182.3	NA	c.412-216delT	Splice_Donor	ENST00000367179.3	NA	c.78+2delT	NOVEL	0.4208	644	0.0155478	0.00576107	NA	0.000100592	0.000291613	East Asian
293T-311Cas9-H9_L_157557-CEPH1408-H1_L_157493	293T	CAS9	GATK	RNF43	17	56435160	AC	A	NA	Frameshift	ENST00000584437.1	p.G659Vfs*41	c.1976delG	Frameshift	ENST00000584437.1	p.G659Vfs	c.1976delG	COSMIC	0.0628	669	NA	NA	122	0	0	African
293T-311Cas9-H9_L_157557-CEPH1408-H1_L_157493	293T	CAS9	GATK	ETV6	12	12007720	G	GA	NA	intron	ENST00000396373.4	NA	c.463+1225_463+1226insA	intron	ENST00000396373.4	NA	c.463+1225_463+1226insA	NOVEL	0.1224	294	NA	NA	NA	NA	NA	NA
293T-311Cas9-H9_L_157557-CEPH1408-H1_L_157493	293T	CAS9	GATK	ETV6	12	12011338	AT	A	NA	intron	ENST00000396373.4	NA	c.463+4844delT	intron	ENST00000396373.4	NA	c.463+4844delT	NOVEL	0.319	116	NA	NA	NA	NA	NA	NA
293T-311Cas9-H9_L_157557-CEPH1408-H1_L_157493	293T	CAS9	GATK	ETV6	12	12013498	C	CA	rs11413276	intron	ENST00000396373.4	NA	c.463+7003_463+7004insA	intron	ENST00000396373.4	NA	c.463+7003_463+7004insA	DBSNP	0.4571	70	NA	NA	NA	NA	NA	NA
293T-311Cas9-H9_L_157557-CEPH1408-H1_L_157493	293T	CAS9	GATK	HNF1A	12	121432114	CG	C	NA	intergenic_variant	NA	NA	NA	Frameshift	ENST00000257555.6	p.P291Qfs	c.862delG	COSMIC	0.0788	457	0.274976	0.191459	10	9.42e-05	0.000161196	Europoean (Non-Finnish)
293T-311Cas9-H9_L_157557-CEPH1408-H1_L_157493	293T	CAS9	GATK	HNF1A	12	121432116	G	GC	NA	intergenic_variant	NA	NA	NA	Frameshift	ENST00000257555.6	p.P289Afs	c.863_864insC	COSMIC	0.0769	455	NA	NA	4	0.00027478	0.000466645	Europoean (Non-Finnish)
293T-311Cas9-H9_L_157557-CEPH1408-H1_L_157493	293T	CAS9	GATK	POLE	12	133257929	C	CT	rs369475479	intron	ENST00000320574.5	NA	c.63-65dupA	intron	ENST00000320574.5	NA	c.63-65dupA	DBSNP	0.8156	282	NA	NA	NA	NA	NA	NA
293T-311Cas9-H9_L_157557-CEPH1408-H1_L_157493	293T	CAS9	GATK	PTPN14	1	214575183	AT	A	rs528065866	intron	ENST00000366956.5	NA	c.582-69delA	intron	ENST00000366956.5	NA	c.582-69delA	DBSNP	0.5062	243	NA	NA	NA	NA	NA	NA
293T-311Cas9-H9_L_157557-CEPH1408-H1_L_157493	293T	CAS9	GATK	KRAS	12	25368593	AT	A	NA	intron	ENST00000256078.4	NA	c.451-100delA	intron	ENST00000256078.4	NA	c.451-100delA	NOVEL	0.1277	47	NA	NA	NA	NA	NA	NA
293T-311Cas9-H9_L_157557-CEPH1408-H1_L_157493	293T	CAS9	GATK	ARID2	12	46211714	GT	G	NA	intron	ENST00000334344.6	NA	c.637+44delT	intron	ENST00000334344.6	NA	c.637+44delT	NOVEL	0.3605	86	0.0622391	0.0529497	NA	0.0039538	0.00639098	Ashkenazi Jewish
293T-311Cas9-H9_L_157557-CEPH1408-H1_L_157493	293T	CAS9	GATK	KDM5A	12	496392	CA	C	rs201508413	intron	ENST00000399788.2	NA	c.166-1253delT	intron	ENST00000399788.2	NA	c.166-1253delT	DBSNP	0.3333	12	NA	NA	NA	0.423305	0.463796	East Asian
293T-311Cas9-H9_L_157557-CEPH1408-H1_L_157493	293T	CAS9	GATK	GREM1	15	33022989	TC	T	NA	Frameshift	ENST00000300177.4	p.P35Rfs*49	c.99delC	Frameshift	ENST00000300177.4	p.P35Rfs	c.99delC	COSMIC	0.0508	256	NA	NA	1	NA	NA	NA
293T-311Cas9-H9_L_157557-CEPH1408-H1_L_157493	293T	CAS9	GATK	FLT3	13	28635909	CA	C	NA	intron	ENST00000241453.7	NA	c.368+94delT	intron	ENST00000241453.7	NA	c.368+94delT	NOVEL	0.275	40	NA	NA	NA	NA	NA	NA
293T-311Cas9-H9_L_157557-CEPH1408-H1_L_157493	293T	CAS9	GATK	BRCA2	13	32905219	AT	A	NA	intergenic_variant	NA	NA	NA	intron	ENST00000544455.1	NA	c.793+53delT	NOVEL	0.1169	77	0.0896686	0.0917647	NA	0.137386	0.18011	South Asian
293T-311Cas9-H9_L_157557-CEPH1408-H1_L_157493	293T	CAS9	GATK	FOXO1	13	41136080	CAA	C	NA	intron	ENST00000379561.5	NA	c.631-1085_631-1084delTT	intron	ENST00000379561.5	NA	c.631-1085_631-1084delTT	NOVEL	0.2	25	NA	NA	NA	NA	NA	NA
293T-311Cas9-H9_L_157557-CEPH1408-H1_L_157493	293T	CAS9	GATK	FOXO1	13	41149311	TA	T	rs375380082	intron	ENST00000379561.5	NA	c.631-14315delT	intron	ENST00000379561.5	NA	c.631-14315delT	DBSNP	0.2973	37	NA	NA	NA	NA	NA	NA
293T-311Cas9-H9_L_157557-CEPH1408-H1_L_157493	293T	CAS9	GATK	FOXO1	13	41198058	TAAA	T	NA	intron	ENST00000379561.5	NA	c.630+41659_630+41661delTTT	intron	ENST00000379561.5	NA	c.630+41659_630+41661delTTT	NOVEL	0.1064	47	NA	NA	NA	NA	NA	NA
293T-311Cas9-H9_L_157557-CEPH1408-H1_L_157493	293T	CAS9	GATK	FOXO1	13	41198072	AAAAT	A	NA	intron	ENST00000379561.5	NA	c.630+41644_630+41647delATTT	intron	ENST00000379561.5	NA	c.630+41644_630+41647delATTT	NOVEL	0.1081	37	NA	NA	NA	NA	NA	NA
293T-311Cas9-H9_L_157557-CEPH1408-H1_L_157493	293T	CAS9	GATK	FOXO1	13	41199678	GT	G	NA	intron	ENST00000379561.5	NA	c.630+40041delA	intron	ENST00000379561.5	NA	c.630+40041delA	NOVEL	0.0735	136	NA	NA	NA	NA	NA	NA
293T-311Cas9-H9_L_157557-CEPH1408-H1_L_157493	293T	CAS9	GATK	FOXO1	13	41227108	CT	C	NA	intron	ENST00000379561.5	NA	c.630+12611delA	intron	ENST00000379561.5	NA	c.630+12611delA	NOVEL	0.2273	44	NA	NA	NA	NA	NA	NA
293T-311Cas9-H9_L_157557-CEPH1408-H1_L_157493	293T	CAS9	GATK	FOXO1	13	41231456	CT	C	NA	intron	ENST00000379561.5	NA	c.630+8263delA	intron	ENST00000379561.5	NA	c.630+8263delA	NOVEL	0.3333	15	NA	NA	NA	NA	NA	NA
293T-311Cas9-H9_L_157557-CEPH1408-H1_L_157493	293T	CAS9	GATK	AKT1	14	105243140	TC	T	NA	intron	ENST00000349310.3	NA	c.176-34delG	intron	ENST00000554581.1	NA	c.176-34delG	NOVEL	0.0853	211	NA	NA	NA	NA	NA	NA
293T-311Cas9-H9_L_157557-CEPH1408-H1_L_157493	293T	CAS9	GATK	MAX	14	65551114	CA	C	NA	intron	ENST00000358664.4	NA	c.172-6361delT	intron	ENST00000358664.4	NA	c.172-6361delT	NOVEL	0.1333	45	NA	NA	NA	NA	NA	NA
293T-311Cas9-H9_L_157557-CEPH1408-H1_L_157493	293T	CAS9	GATK	TAL1	1	47689859	GC	G	NA	intron	ENST00000371884.2	NA	c.447-90delG	intron	ENST00000294339.3	NA	c.447-90delG	NOVEL	0.2945	163	NA	NA	NA	NA	NA	NA
293T-311Cas9-H9_L_157557-CEPH1408-H1_L_157493	293T	CAS9	GATK	TSHR	14	81574828	CT	C	NA	intergenic_variant	NA	NA	NA	3_prime_UTR	ENST00000554263.1	NA	c.	NOVEL	0.0789	152	NA	NA	NA	NA	NA	NA
293T-311Cas9-H9_L_157557-CEPH1408-H1_L_157493	293T	CAS9	MuTect	SLC25A13	7	95822455	C	T	rs373362761	Missense	ENST00000265631.5	p.R170Q	c.509G>A	Missense	ENST00000416240.2	p.R170Q	c.509G--A	DBSNP	0.053648	466	0.000116279	0	NA	8.13e-06	2.98e-05	Latino
293T-311Cas9-H9_L_157557-CEPH1408-H1_L_157493	293T	CAS9	GATK	FAN1	15	31217289	GT	G	NA	intron	ENST00000362065.4	NA	c.2173-40delT	intron	ENST00000362065.4	NA	c.2173-40delT	NOVEL	0.1034	261	NA	NA	NA	0	0	African
293T-311Cas9-H9_L_157557-CEPH1408-H1_L_157493	293T	CAS9	GATK	GLI1	12	57865777	TG	T	NA	Frameshift	ENST00000228682.2	p.G1086Afs*3	c.3255delG	Frameshift	ENST00000228682.2	p.G1086Afs	c.3255delG	NOVEL	0.0649	570	NA	NA	NA	NA	NA	NA
293T-311Cas9-H9_L_157557-CEPH1408-H1_L_157493	293T	CAS9	GATK	MGA	15	41991051	TG	T	NA	intergenic_variant	NA	NA	NA	intron	ENST00000219905.7	NA	c.2014-9delG	NOVEL	0.0654	153	NA	NA	NA	5.9e-05	0.00014997	African
293T-311Cas9-H9_L_157557-CEPH1408-H1_L_157493	293T	CAS9	GATK	MGA	15	42021275	CA	C	NA	intergenic_variant	NA	NA	NA	intron	ENST00000219905.7	NA	c.3658-86delA	NOVEL	0.1356	59	NA	NA	NA	NA	NA	NA
293T-311Cas9-H9_L_157557-CEPH1408-H1_L_157493	293T	CAS9	GATK	USP8	15	50776587	GA	G	NA	intron	ENST00000396444.3	NA	c.1890+30delA	intron	ENST00000433963.1	NA	c.1890+30delA	NOVEL	0.3188	69	NA	NA	NA	8.78e-05	0.000199521	Other
293T-311Cas9-H9_L_157557-CEPH1408-H1_L_157493	293T	CAS9	GATK	NTRK3	15	88468672	GCA	G	NA	intron	ENST00000360948.2	NA	c.2133+3748_2133+3749delTG	intron	ENST00000360948.2	NA	c.2133+3748_2133+3749delTG	NOVEL	0.2727	22	NA	NA	NA	NA	NA	NA
293T-311Cas9-H9_L_157557-CEPH1408-H1_L_157493	293T	CAS9	GATK	CRTC3	15	91079601	TA	T	NA	intron	ENST00000268184.6	NA	c.133-3669delA	intron	ENST00000268184.6	NA	c.133-3669delA	NOVEL	0.3077	13	NA	NA	NA	NA	NA	NA
293T-311Cas9-H9_L_157557-CEPH1408-H1_L_157493	293T	CAS9	GATK	CIITA	16	10976754	C	CA	NA	intron	ENST00000324288.8	NA	c.52+5515_52+5516insA	intron	ENST00000324288.8	NA	c.52+5515_52+5516insA	NOVEL	0.1786	56	NA	NA	NA	NA	NA	NA
293T-311Cas9-H9_L_157557-CEPH1408-H1_L_157493	293T	CAS9	GATK	CIITA	16	10983384	G	GT	NA	intron	ENST00000324288.8	NA	c.53-5755_53-5754insT	intron	ENST00000324288.8	NA	c.53-5755_53-5754insT	NOVEL	0.0514	175	NA	NA	NA	NA	NA	NA
293T-311Cas9-H9_L_157557-CEPH1408-H1_L_157493	293T	CAS9	GATK	ERCC4	16	14016109	CT	C	rs113434368	intron	ENST00000311895.7	NA	c.388+42delT	intron	ENST00000311895.7	NA	c.388+42delT	DBSNP	0.2857	119	0.0747874	0.0706997	NA	0.179039	0.241026	Ashkenazi Jewish
293T-311Cas9-H9_L_157557-CEPH1408-H1_L_157493	293T	CAS9	GATK	TSC2	16	2115413	CAAA	C	NA	intron	ENST00000219476.3	NA	c.1600-106_1600-104delAAA	intron	ENST00000219476.3	NA	c.1600-106_1600-104delAAA	NOVEL	0.2727	33	NA	NA	NA	NA	NA	NA
293T-311Cas9-H9_L_157557-CEPH1408-H1_L_157493	293T	CAS9	GATK	CYLD	16	50820672	CA	C	NA	intron	ENST00000311559.9	NA	c.1950-93delA	intron	ENST00000427738.3	NA	c.1950-93delA	NOVEL	0.2727	44	NA	NA	NA	NA	NA	NA
293T-311Cas9-H9_L_157557-CEPH1408-H1_L_157493	293T	CAS9	GATK	CYLD	16	50827409	AT	A	NA	intron	ENST00000311559.9	NA	c.2351-47delT	intron	ENST00000427738.3	NA	c.2351-47delT	NOVEL	0.1572	229	NA	NA	NA	8.14e-06	6.51e-05	South Asian
293T-311Cas9-H9_L_157557-CEPH1408-H1_L_157493	293T	CAS9	GATK	CBFB	16	67101115	TAA	T	NA	intron	ENST00000290858.6	NA	c.399+415_399+416delAA	intron	ENST00000412916.2	NA	c.399+415_399+416delAA	NOVEL	0.1481	27	NA	NA	NA	NA	NA	NA
293T-311Cas9-H9_L_157557-CEPH1408-H1_L_157493	293T	CAS9	GATK	CTCF	16	67670472	GTA	G	NA	intron	ENST00000264010.4	NA	c.1838-120_1838-119delTA	intron	ENST00000264010.4	NA	c.1838-120_1838-119delTA	NOVEL	0.16	25	NA	NA	NA	NA	NA	NA
293T-311Cas9-H9_L_157557-CEPH1408-H1_L_157493	293T	CAS9	GATK	CDH1	16	68857565	TA	T	NA	intron	ENST00000261769.5	NA	c.2164+37delA	intron	ENST00000261769.5	NA	c.2164+37delA	NOVEL	0.4313	211	NA	NA	NA	NA	NA	NA
293T-311Cas9-H9_L_157557-CEPH1408-H1_L_157493	293T	CAS9	GATK	YWHAE	17	1250858	C	CA	rs201081992	intron	ENST00000264335.8	NA	c.716-2066dupT	intron	ENST00000264335.8	NA	c.716-2066dupT	DBSNP	0.129	124	NA	NA	NA	NA	NA	NA
293T-311Cas9-H9_L_157557-CEPH1408-H1_L_157493	293T	CAS9	GATK	RPA1	17	1747992	GT	G	NA	intron	ENST00000254719.5	NA	c.272+13delT	intron	ENST00000254719.5	NA	c.272+13delT	NOVEL	0.3684	247	NA	NA	NA	NA	NA	NA
293T-311Cas9-H9_L_157557-CEPH1408-H1_L_157493	293T	CAS9	GATK	NF1	17	29528532	TA	T	NA	intron	ENST00000358273.4	NA	c.1260+30delA	intron	ENST00000358273.4	NA	c.1260+30delA	NOVEL	0.078	141	NA	NA	NA	8.52e-06	0.000190042	Other
293T-311Cas9-H9_L_157557-CEPH1408-H1_L_157493	293T	CAS9	MuTect	ETV1	7	13950888	G	C	NA	Missense	ENST00000405218.2	p.L283V	c.847C>G	Missense	ENST00000430479.1	p.L283V	c.847C--G	NOVEL	0.064433	388	NA	NA	NA	NA	NA	NA
293T-311Cas9-H9_L_157557-CEPH1408-H1_L_157493	293T	CAS9	GATK	SUZ12	17	30315616	CT	C	NA	intron	ENST00000322652.5	NA	c.1201+101delT	intron	ENST00000322652.5	NA	c.1201+101delT	NOVEL	0.2794	68	NA	NA	NA	NA	NA	NA
293T-311Cas9-H9_L_157557-CEPH1408-H1_L_157493	293T	CAS9	GATK	RHOT1	17	30500729	TA	T	NA	intron	ENST00000333942.6	NA	c.97-120delA	intron	ENST00000358365.3	NA	c.97-120delA	NOVEL	0.1458	48	NA	NA	NA	NA	NA	NA
293T-311Cas9-H9_L_157557-CEPH1408-H1_L_157493	293T	CAS9	GATK	RHOT1	17	30500827	TC	T	NA	intron	ENST00000333942.6	NA	c.97-22delC	intron	ENST00000358365.3	NA	c.97-22delC	NOVEL	0.0542	295	NA	NA	NA	NA	NA	NA
293T-311Cas9-H9_L_157557-CEPH1408-H1_L_157493	293T	CAS9	GATK	SMARCE1	17	38801695	CT	C	rs376363717	intron	ENST00000348513.6	NA	c.51+132delA	intron	ENST00000348513.6	NA	c.51+132delA	DBSNP	0.28	25	NA	NA	NA	NA	NA	NA
293T-311Cas9-H9_L_157557-CEPH1408-H1_L_157493	293T	CAS9	GATK	SMARCE1	17	38802118	GA	G	NA	intron	ENST00000348513.6	NA	c.-45-20delT	intron	ENST00000348513.6	NA	c.-45-20delT	NOVEL	0.2143	28	NA	NA	NA	NA	NA	NA
293T-311Cas9-H9_L_157557-CEPH1408-H1_L_157493	293T	CAS9	GATK	BRCA1	17	41201989	TA	T	NA	intron	ENST00000357654.3	NA	c.5333-779delT	intron	ENST00000471181.2	NA	c.5396-779delT	NOVEL	0.0903	144	NA	NA	NA	NA	NA	NA
293T-311Cas9-H9_L_157557-CEPH1408-H1_L_157493	293T	CAS9	GATK	SPOP	17	47696481	GA	G	NA	intron	ENST00000503676.1	NA	c.353-12delT	intron	ENST00000393331.3	NA	c.353-12delT	NOVEL	0.0767	574	NA	NA	NA	8.76e-05	0.000306519	Latino
293T-311Cas9-H9_L_157557-CEPH1408-H1_L_157493	293T	CAS9	GATK	BCL11B	14	99723871	CG	C	NA	Frameshift	ENST00000357195.3	p.D122Tfs*35	c.363delC	Frameshift	ENST00000357195.3	p.D122Tfs	c.363delC	NOVEL	0.0638	470	NA	NA	NA	NA	NA	NA
293T-311Cas9-H9_L_157557-CEPH1408-H1_L_157493	293T	CAS9	GATK	TRIM37	17	57148099	TA	T	NA	intron	ENST00000393066.3	NA	c.809+84delT	intron	ENST00000262294.7	NA	c.809+84delT	NOVEL	0.4622	119	NA	NA	NA	NA	NA	NA
293T-311Cas9-H9_L_157557-CEPH1408-H1_L_157493	293T	CAS9	GATK	SOX9	17	70120622	G	GT	NA	3_prime_UTR	ENST00000245479.2	NA	c.*94_*95insT	3_prime_UTR	ENST00000245479.2	NA	c.	NOVEL	0.2368	38	NA	NA	NA	NA	NA	NA
293T-311Cas9-H9_L_157557-CEPH1408-H1_L_157493	293T	CAS9	MuTect	RHOT1	17	30503006	C	G	NA	Missense	ENST00000333942.6	p.A83G	c.248C>G	Missense	ENST00000358365.3	p.A83G	c.248C--G	NOVEL	0.054726	201	NA	NA	NA	NA	NA	NA
293T-311Cas9-H9_L_157557-CEPH1408-H1_L_157493	293T	CAS9	GATK	RBBP8	18	20596910	AT	A	rs570308340	intron	ENST00000399722.2	NA	c.2454+24delT	intron	ENST00000399722.2	NA	c.2454+24delT	DBSNP	0.1385	195	NA	NA	NA	0.000106581	0.000393159	European (Finnish)
293T-311Cas9-H9_L_157557-CEPH1408-H1_L_157493	293T	CAS9	GATK	SS18	18	23613475	CAA	C	NA	intron	ENST00000415083.2	NA	c.1097-981_1097-980delTT	intron	ENST00000415083.2	NA	c.1097-981_1097-980delTT	NOVEL	0.5556	9	NA	NA	NA	NA	NA	NA
293T-311Cas9-H9_L_157557-CEPH1408-H1_L_157493	293T	CAS9	GATK	SETBP1	18	42456670	C	CTCTT	rs3085861	intron	ENST00000282030.5	NA	c.540+7422_540+7423insTCTT	Frameshift	ENST00000426838.4	p.T228Sfs	c.681_682insTCTT	DBSNP	0.4804	358	0.539679	0.52425	NA	0.520879	0.593913	European (Finnish)
293T-311Cas9-H9_L_157557-CEPH1408-H1_L_157493	293T	CAS9	GATK	NOTCH3	19	15280883	A	AG	NA	intron	ENST00000263388.2	NA	c.5199+13dupC	intron	ENST00000263388.2	NA	c.5199+13dupC	NOVEL	0.0932	161	0.00169656	0.00258095	NA	0.000152617	0.000677813	Other
293T-311Cas9-H9_L_157557-CEPH1408-H1_L_157493	293T	CAS9	GATK	CRTC1	19	18796167	G	GA	rs200761111	intergenic_variant	NA	NA	NA	intron	ENST00000338797.6	NA	c.126+1529_126+1530insA	DBSNP	0.0629	175	NA	NA	NA	NA	NA	NA
293T-311Cas9-H9_L_157557-CEPH1408-H1_L_157493	293T	CAS9	GATK	CRTC1	19	18843897	TA	T	NA	intergenic_variant	NA	NA	NA	intron	ENST00000338797.6	NA	c.127-9822delA	NOVEL	0.625	32	NA	NA	NA	NA	NA	NA
293T-311Cas9-H9_L_157557-CEPH1408-H1_L_157493	293T	CAS9	GATK	CRTC1	19	18887992	TC	T	NA	intergenic_variant	NA	NA	NA	Frameshift	ENST00000338797.6	p.S588Afs	c.1754delC	COSMIC	0.1246	289	0.00473071	0.00846262	24	0.000132583	0.000669703	European (Finnish)
293T-311Cas9-H9_L_157557-CEPH1408-H1_L_157493	293T	CAS9	GATK	CIC	19	42777364	GC	G	NA	intergenic_variant	NA	NA	NA	Frameshift	ENST00000572681.2	p.Q478Sfs	c.1430delC	NOVEL	0.0546	678	NA	NA	NA	NA	NA	NA
293T-311Cas9-H9_L_157557-CEPH1408-H1_L_157493	293T	CAS9	GATK	AURKA	20	54959505	GT	G	rs149034337	intergenic_variant	NA	NA	NA	intron	ENST00000395909.4	NA	c.320-126delA	DBSNP	0.2857	14	NA	NA	NA	NA	NA	NA
293T-311Cas9-H9_L_157557-CEPH1408-H1_L_157493	293T	CAS9	GATK	GNAS	20	57430462	T	TG	rs201506831	intergenic_variant	NA	NA	NA	intron	ENST00000371100.4	NA	c.2068+74_2068+75insG	DBSNP	0.283	53	NA	NA	NA	NA	NA	NA
293T-311Cas9-H9_L_157557-CEPH1408-H1_L_157493	293T	CAS9	GATK	ERCC3	2	128016761	CA	C	NA	intron	ENST00000285398.2	NA	c.2217+110delT	intron	ENST00000285398.2	NA	c.2217+110delT	NOVEL	0.084	131	NA	NA	NA	NA	NA	NA
293T-311Cas9-H9_L_157557-CEPH1408-H1_L_157493	293T	CAS9	GATK	RUNX1	21	36232827	C	CGT	rs34768937	intron	ENST00000344691.4	NA	c.428-954_428-953dupAC	intron	ENST00000300305.3	NA	c.509-954_509-953dupAC	DBSNP	0.2105	190	NA	NA	NA	NA	NA	NA
293T-311Cas9-H9_L_157557-CEPH1408-H1_L_157493	293T	CAS9	GATK	RUNX1	21	36250641	TA	T	NA	intron	ENST00000344691.4	NA	c.427+2212delT	intron	ENST00000300305.3	NA	c.508+2212delT	NOVEL	0.1194	67	NA	NA	NA	NA	NA	NA
293T-311Cas9-H9_L_157557-CEPH1408-H1_L_157493	293T	CAS9	GATK	ERG	21	39808787	GA	G	NA	intergenic_variant	NA	NA	NA	intron	ENST00000417133.2	NA	c.257+8539delT	NOVEL	0.0513	156	NA	NA	NA	NA	NA	NA
293T-311Cas9-H9_L_157557-CEPH1408-H1_L_157493	293T	CAS9	GATK	TMPRSS2	21	42857037	G	GTT	NA	intron	ENST00000332149.5	NA	c.445+3283_445+3284insAA	intron	ENST00000398585.3	NA	c.556+3283_556+3284insAA	NOVEL	0.0903	155	NA	NA	NA	NA	NA	NA
293T-311Cas9-H9_L_157557-CEPH1408-H1_L_157493	293T	CAS9	GATK	U2AF1	21	44513121	TG	T	NA	3_prime_UTR	ENST00000291552.4	NA	c.*90delC	3_prime_UTR	ENST00000291552.4	NA	c.	NOVEL	0.0559	161	NA	NA	NA	NA	NA	NA
293T-311Cas9-H9_L_157557-CEPH1408-H1_L_157493	293T	CAS9	GATK	GEN1	2	17959441	GTA	G	rs10535306	intron	ENST00000402989.1	NA	c.-6+9639_-6+9640delTA	intron	ENST00000381254.2	NA	c.1264+112_1264+113delTA	DBSNP	0.7	10	NA	NA	NA	NA	NA	NA
293T-311Cas9-H9_L_157557-CEPH1408-H1_L_157493	293T	CAS9	GATK	QKI	6	163899806	TC	T	NA	Splice_Region	ENST00000361752.3	NA	c.286-5delC	Splice_Region	ENST00000361752.3	NA	c.286-5delC	NOVEL	0.0504	357	NA	NA	NA	0.000352285	0.00085647	Latino
293T-311Cas9-H9_L_157557-CEPH1408-H1_L_157493	293T	CAS9	GATK	BARD1	2	215656874	TA	T	NA	intron	ENST00000260947.4	NA	c.364+146delT	intron	ENST00000260947.4	NA	c.364+146delT	NOVEL	0.3077	13	NA	NA	NA	NA	NA	NA
293T-311Cas9-H9_L_157557-CEPH1408-H1_L_157493	293T	CAS9	GATK	ZNRF3	22	29449550	TTC	T	NA	intron	ENST00000544604.2	NA	c.2768-16_2768-15delTC	intron	ENST00000544604.2	NA	c.2768-16_2768-15delTC	NOVEL	0.0844	533	NA	NA	NA	0.000630543	0.00257161	South Asian
293T-311Cas9-H9_L_157557-CEPH1408-H1_L_157493	293T	CAS9	GATK	EWSR1	22	29672620	CT	C	NA	intron	ENST00000397938.2	NA	c.227-1398delT	intron	ENST00000414183.2	NA	c.245-1398delT	NOVEL	0.3	180	NA	NA	NA	NA	NA	NA
293T-311Cas9-H9_L_157557-CEPH1408-H1_L_157493	293T	CAS9	GATK	EWSR1	22	29682893	TC	T	NA	intron	ENST00000397938.2	NA	c.582-18delC	intron	ENST00000414183.2	NA	c.600-18delC	NOVEL	0.0508	394	NA	NA	NA	4.42e-05	0.000205592	Other
293T-311Cas9-H9_L_157557-CEPH1408-H1_L_157493	293T	CAS9	GATK	EP300	22	41551231	AT	A	NA	intron	ENST00000263253.7	NA	c.3261+115delT	intron	ENST00000263253.7	NA	c.3261+115delT	NOVEL	0.2373	59	NA	NA	NA	NA	NA	NA
293T-311Cas9-H9_L_157557-CEPH1408-H1_L_157493	293T	CAS9	GATK	SOS1	2	39233678	GA	G	NA	intron	ENST00000426016.1	NA	c.2674-9delT	intron	ENST00000426016.1	NA	c.2674-9delT	COSMIC	0.0736	163	NA	NA	2	6.26e-05	0.000416023	East Asian
293T-311Cas9-H9_L_157557-CEPH1408-H1_L_157493	293T	CAS9	GATK	REL	2	61119083	CT	C	NA	intron	ENST00000295025.8	NA	c.153+124delT	intron	ENST00000295025.8	NA	c.153+124delT	NOVEL	0.2222	45	NA	NA	NA	NA	NA	NA
293T-311Cas9-H9_L_157557-CEPH1408-H1_L_157493	293T	CAS9	GATK	REL	2	61145511	TG	T	NA	intron	ENST00000295025.8	NA	c.641-17delG	intron	ENST00000295025.8	NA	c.641-17delG	NOVEL	0.0644	264	NA	NA	NA	5.28e-05	0.000202265	Other
293T-311Cas9-H9_L_157557-CEPH1408-H1_L_157493	293T	CAS9	MuTect	RBM10	X	47044890	A	G	NA	Missense	ENST00000377604.3	p.E739G	c.2216A>G	Missense	ENST00000377604.3	p.E739G	c.2216A--G	NOVEL	0.038095	420	NA	NA	NA	NA	NA	NA
293T-311Cas9-H9_L_157557-CEPH1408-H1_L_157493	293T	CAS9	GATK	PPARG	3	12417447	CT	C	rs113325527	intron	ENST00000287820.6	NA	c.83-3755delT	intron	ENST00000287820.6	NA	c.83-3755delT	DBSNP	0.197	66	NA	NA	NA	NA	NA	NA
293T-311Cas9-H9_L_157557-CEPH1408-H1_L_157493	293T	CAS9	MuTect	ERCC6-PGBD3	10	50724987	C	A	NA	Missense	ENST00000508005.2	p.L58F	c.174G>T	Missense	ENST00000515869.1	p.L526F	c.1578G--T	NOVEL	0.033989	559	NA	NA	NA	NA	NA	NA
293T-311Cas9-H9_L_157557-CEPH1408-H1_L_157493	293T	CAS9	MuTect	MEN1	11	64572018	T	C	rs2959656	Missense	ENST00000377313.1	p.T546A	c.1636A>G	Missense	ENST00000337652.1	p.T546A	c.1636A--G	COSMIC	1	440	0.995927	0.737619	23	0.939046	0.995888	Europoean (Non-Finnish)
293T-311Cas9-H9_L_157557-CEPH1408-H1_L_157493	293T	CAS9	MuTect	C9orf66	9	215057	T	C	rs481905	Missense	ENST00000382387.2	p.N114D	c.340A>G	Missense	ENST00000382387.2	p.N114D	c.340A--G	COSMIC	1	58	0.391391	0.514962	4	0.548887	0.714914	East Asian
293T-311Cas9-H9_L_157557-CEPH1408-H1_L_157493	293T	CAS9	GATK	WWTR1	3	149265313	TA	T	NA	intron	ENST00000465804.1	NA	c.569-4990delT	intron	ENST00000465804.1	NA	c.569-4990delT	NOVEL	0.3652	115	NA	NA	NA	NA	NA	NA
293T-311Cas9-H9_L_157557-CEPH1408-H1_L_157493	293T	CAS9	GATK	WWTR1	3	149272437	GA	G	rs142486325	intron	ENST00000467467.1	NA	c.569-12114delT	intron	ENST00000465804.1	NA	c.569-12114delT	DBSNP	0.2476	210	NA	NA	NA	NA	NA	NA
293T-311Cas9-H9_L_157557-CEPH1408-H1_L_157493	293T	CAS9	GATK	WWTR1	3	149279773	CA	C	NA	intron	ENST00000467467.1	NA	c.568+10877delT	intron	ENST00000465804.1	NA	c.568+10877delT	NOVEL	0.0561	107	NA	NA	NA	NA	NA	NA
293T-311Cas9-H9_L_157557-CEPH1408-H1_L_157493	293T	CAS9	GATK	WWTR1	3	149280081	CA	C	rs201715405	intron	ENST00000360632.3	NA	c.568+10569delT	intron	ENST00000465804.1	NA	c.568+10569delT	DBSNP	0.5769	26	NA	NA	NA	NA	NA	NA
293T-311Cas9-H9_L_157557-CEPH1408-H1_L_157493	293T	CAS9	GATK	WWTR1	3	149290079	GA	G	NA	intron	ENST00000465804.1	NA	c.568+571delT	intron	ENST00000465804.1	NA	c.568+571delT	NOVEL	0.0952	294	NA	NA	NA	NA	NA	NA
293T-311Cas9-H9_L_157557-CEPH1408-H1_L_157493	293T	CAS9	GATK	PIK3CA	3	178927848	AT	A	rs67871207	intron	ENST00000263967.3	NA	c.1252-125delT	intron	ENST00000263967.3	NA	c.1252-125delT	DBSNP	0.2195	41	NA	NA	NA	NA	NA	NA
293T-311Cas9-H9_L_157557-CEPH1408-H1_L_157493	293T	CAS9	GATK	ETV5	3	185787308	TTA	T	NA	intron	ENST00000434744.1	NA	c.651-3449_651-3448delTA	intron	ENST00000306376.5	NA	c.651-3449_651-3448delTA	NOVEL	0.1364	66	NA	NA	NA	NA	NA	NA
293T-311Cas9-H9_L_157557-CEPH1408-H1_L_157493	293T	CAS9	GATK	ETV5	3	185787309	TA	T	NA	intron	ENST00000434744.1	NA	c.651-3449delT	intron	ENST00000306376.5	NA	c.651-3449delT	NOVEL	0.1429	63	NA	NA	NA	NA	NA	NA
293T-311Cas9-H9_L_157557-CEPH1408-H1_L_157493	293T	CAS9	GATK	ETV5	3	185790160	CA	C	NA	intron	ENST00000434744.1	NA	c.651-6300delT	intron	ENST00000306376.5	NA	c.651-6300delT	NOVEL	0.2778	36	NA	NA	NA	NA	NA	NA
293T-311Cas9-H9_L_157557-CEPH1408-H1_L_157493	293T	CAS9	GATK	BCL6	3	187455088	AC	A	NA	intron	ENST00000406870.2	NA	c.-49-2394delG	intron	ENST00000406870.2	NA	c.-49-2394delG	NOVEL	0.0533	75	NA	NA	NA	NA	NA	NA
293T-311Cas9-H9_L_157557-CEPH1408-H1_L_157493	293T	CAS9	GATK	BCL6	3	187459910	GA	G	NA	intron	ENST00000406870.2	NA	c.-50+3287delT	intron	ENST00000406870.2	NA	c.-50+3287delT	NOVEL	0.4892	139	NA	NA	NA	NA	NA	NA
293T-311Cas9-H9_L_157557-CEPH1408-H1_L_157493	293T	CAS9	GATK	SETD2	3	47087869	GA	G	NA	intron	ENST00000409792.3	NA	c.7098+107delT	intron	ENST00000409792.3	NA	c.7098+107delT	NOVEL	0.0569	123	NA	NA	NA	NA	NA	NA
293T-311Cas9-H9_L_157557-CEPH1408-H1_L_157493	293T	CAS9	MuTect	BCORL1	X	129147079	T	C	rs4830173	Missense	ENST00000540052.1	p.F111L	c.331T>C	Missense	ENST00000540052.1	p.F111L	c.331T--C	COSMIC	0.998865	881	NA	NA	23	0.999983	1	African
293T-311Cas9-H9_L_157557-CEPH1408-H1_L_157493	293T	CAS9	MuTect	CHEK2	22	29085195	G	T	NA	Missense	ENST00000405598.1	p.D490E	c.1470C>A	Missense	ENST00000382580.2	p.D533E	c.1599C--A	COSMIC	0.978125	320	NA	NA	1	2.62e-05	5.61e-05	Europoean (Non-Finnish)
293T-311Cas9-H9_L_157557-CEPH1408-H1_L_157493	293T	CAS9	GATK	FBXW7	4	153271150	TA	T	NA	intron	ENST00000603841.1	NA	c.584+43delT	intron	ENST00000281708.4	NA	c.584+43delT	NOVEL	0.0789	76	NA	NA	NA	0	0	African
293T-311Cas9-H9_L_157557-CEPH1408-H1_L_157493	293T	CAS9	GATK	WHSC1	4	1952979	GC	G	NA	intron	ENST00000508803.1	NA	c.2013+50delC	intron	ENST00000382895.3	NA	c.2013+50delC	NOVEL	0.9418	275	0.00036346	0.000234412	NA	0.000458007	0.000804047	Europoean (Non-Finnish)
293T-311Cas9-H9_L_157557-CEPH1408-H1_L_157493	293T	CAS9	GATK	FIP1L1	4	54279327	GT	G	NA	intron	ENST00000337488.6	NA	c.816-1454delT	intron	ENST00000337488.6	NA	c.816-1454delT	NOVEL	0.4756	82	NA	NA	NA	NA	NA	NA
293T-311Cas9-H9_L_157557-CEPH1408-H1_L_157493	293T	CAS9	GATK	FIP1L1	4	54284448	C	CTAAA	rs34196016	intron	ENST00000337488.6	NA	c.923+3559_923+3560insTAAA	intron	ENST00000337488.6	NA	c.923+3559_923+3560insTAAA	DBSNP	0.4286	14	NA	NA	NA	NA	NA	NA
293T-311Cas9-H9_L_157557-CEPH1408-H1_L_157493	293T	CAS9	GATK	KIT	4	55569859	AT	A	NA	intron	ENST00000288135.5	NA	c.757-30delT	intron	ENST00000288135.5	NA	c.757-30delT	NOVEL	0.0695	187	NA	NA	NA	8.57e-05	0.000217045	African
293T-311Cas9-H9_L_157557-CEPH1408-H1_L_157493	293T	CAS9	MuTect	TSC1	9	135782221	T	C	rs7862221	Splice_Region	ENST00000298552.3	p.E445E	c.1335A>G	Splice_Region	ENST00000298552.3	p.E445E	c.1335A--G	COSMIC	0.721264	348	0.146279	0.21902	9	0.131589	0.21796	African
293T-311Cas9-H9_L_157557-CEPH1408-H1_L_157493	293T	CAS9	GATK	CTNNA1	5	138119125	AT	A	NA	intron	ENST00000302763.7	NA	c.301+65delT	intron	ENST00000302763.7	NA	c.301+65delT	NOVEL	0.066	106	NA	NA	NA	NA	NA	NA
293T-311Cas9-H9_L_157557-CEPH1408-H1_L_157493	293T	CAS9	GATK	ITK	5	156635847	CA	C	NA	intron	ENST00000422843.3	NA	c.139-52delA	intron	ENST00000422843.3	NA	c.139-52delA	NOVEL	0.1472	265	NA	NA	NA	NA	NA	NA
293T-311Cas9-H9_L_157557-CEPH1408-H1_L_157493	293T	CAS9	GATK	NPM1	5	170817182	CT	C	NA	intron	ENST00000296930.5	NA	c.138+49delT	intron	ENST00000296930.5	NA	c.138+49delT	NOVEL	0.1257	167	NA	NA	NA	NA	NA	NA
293T-311Cas9-H9_L_157557-CEPH1408-H1_L_157493	293T	CAS9	GATK	NPM1	5	170818248	TG	T	NA	intron	ENST00000517671.1	NA	c.139-60delG	intron	ENST00000296930.5	NA	c.139-60delG	NOVEL	0.0773	233	NA	NA	NA	NA	NA	NA
293T-311Cas9-H9_L_157557-CEPH1408-H1_L_157493	293T	CAS9	GATK	RASA1	5	86670546	GT	G	NA	intron	ENST00000274376.6	NA	c.1935-110delT	intron	ENST00000274376.6	NA	c.1935-110delT	NOVEL	0.3462	26	NA	NA	NA	NA	NA	NA
293T-311Cas9-H9_L_157557-CEPH1408-H1_L_157493	293T	CAS9	GATK	ROS1	6	117718347	GA	G	NA	intron	ENST00000368508.3	NA	c.578-69delT	intron	ENST00000368508.3	NA	c.578-69delT	NOVEL	0.2162	111	NA	NA	NA	NA	NA	NA
293T-311Cas9-H9_L_157557-CEPH1408-H1_L_157493	293T	CAS9	GATK	ROS1	6	117735716	GA	G	rs3836983	intron	ENST00000368508.3	NA	c.228+1704delT	intron	ENST00000368508.3	NA	c.228+1704delT	DBSNP	0.125	56	NA	NA	NA	0.358449	0.382454	South Asian
293T-311Cas9-H9_L_157557-CEPH1408-H1_L_157493	293T	CAS9	GATK	RSPO3	6	127463939	TTTTG	T	rs534279203	intron	ENST00000356698.4	NA	c.98-5853_98-5850delTTTG	intron	ENST00000356698.4	NA	c.98-5853_98-5850delTTTG	DBSNP	0.6667	42	NA	NA	NA	NA	NA	NA
293T-311Cas9-H9_L_157557-CEPH1408-H1_L_157493	293T	CAS9	GATK	ESR1	6	152024783	GA	G	rs377302051	intron	ENST00000440973.1	NA	c.-71+1644delA	intron	ENST00000440973.1	NA	c.-71+1644delA	DBSNP	0.0962	530	NA	NA	NA	NA	NA	NA
293T-311Cas9-H9_L_157557-CEPH1408-H1_L_157493	293T	CAS9	GATK	ESR1	6	152031708	AT	A	NA	intron	ENST00000440973.1	NA	c.-71+8569delT	intron	ENST00000440973.1	NA	c.-71+8569delT	NOVEL	0.087	69	NA	NA	NA	NA	NA	NA
293T-311Cas9-H9_L_157557-CEPH1408-H1_L_157493	293T	CAS9	GATK	ESR1	6	152061767	AT	A	rs529223828	intron	ENST00000440973.1	NA	c.-71+38628delT	intron	ENST00000440973.1	NA	c.-71+38628delT	DBSNP	0.1469	211	NA	NA	NA	NA	NA	NA
293T-311Cas9-H9_L_157557-CEPH1408-H1_L_157493	293T	CAS9	GATK	ESR1	6	152070324	AG	A	NA	intron	ENST00000440973.1	NA	c.-71+47185delG	intron	ENST00000440973.1	NA	c.-71+47185delG	NOVEL	0.0638	94	NA	NA	NA	NA	NA	NA
293T-311Cas9-H9_L_157557-CEPH1408-H1_L_157493	293T	CAS9	GATK	ESR1	6	152076376	CA	C	NA	intron	ENST00000440973.1	NA	c.-70-52601delA	intron	ENST00000440973.1	NA	c.-70-52601delA	NOVEL	0.2388	67	NA	NA	NA	NA	NA	NA
293T-311Cas9-H9_L_157557-CEPH1408-H1_L_157493	293T	CAS9	GATK	ESR1	6	152090935	AT	A	NA	intron	ENST00000440973.1	NA	c.-70-38042delT	intron	ENST00000440973.1	NA	c.-70-38042delT	NOVEL	0.0518	309	NA	NA	NA	NA	NA	NA
293T-311Cas9-H9_L_157557-CEPH1408-H1_L_157493	293T	CAS9	GATK	ESR1	6	152163716	GT	G	rs559946633	intron	ENST00000440973.1	NA	c.453-15delT	intron	ENST00000440973.1	NA	c.453-15delT	DBSNP	0.0821	402	NA	NA	NA	0.00105666	0.0096224	European (Finnish)
293T-311Cas9-H9_L_157557-CEPH1408-H1_L_157493	293T	CAS9	GATK	ARID1B	6	157495852	TTA	T	NA	intron	ENST00000350026.5	NA	c.3096+602_3096+603delTA	intron	ENST00000346085.5	NA	c.3135+602_3135+603delTA	NOVEL	0.119	42	NA	NA	NA	NA	NA	NA
293T-311Cas9-H9_L_157557-CEPH1408-H1_L_157493	293T	CAS9	MuTect	TSC1	9	135786904	A	G	rs1073123	Missense	ENST00000440111.2	p.M322T	c.965T>C	Missense	ENST00000298552.3	p.M322T	c.965T--C	COSMIC	0.689266	531	0.137791	0.219473	12	0.124571	0.216834	African
293T-311Cas9-H9_L_157557-CEPH1408-H1_L_157493	293T	CAS9	GATK	QKI	6	163976863	G	GT	NA	intron	ENST00000361752.3	NA	c.547-6151_547-6150insT	intron	ENST00000361752.3	NA	c.547-6151_547-6150insT	NOVEL	0.206	233	NA	NA	NA	NA	NA	NA
293T-311Cas9-H9_L_157557-CEPH1408-H1_L_157493	293T	CAS9	GATK	QKI	6	163987694	GT	G	rs372217972	intron	ENST00000361752.3	NA	c.935-58delT	3_prime_UTR	ENST00000392127.2	NA	c.	DBSNP	0.3472	265	0.00278788	0.00257974	NA	NA	NA	NA
293T-311Cas9-H9_L_157557-CEPH1408-H1_L_157493	293T	CAS9	GATK	CUX1	7	101843536	A	AT	rs11413053	intron	ENST00000292535.7	NA	c.2062+84_2062+85insT	intron	ENST00000360264.3	NA	c.2095+84_2095+85insT	DBSNP	0.3864	176	NA	NA	NA	NA	NA	NA
293T-311Cas9-H9_L_157557-CEPH1408-H1_L_157493	293T	CAS9	GATK	MET	7	116397682	TC	T	NA	intergenic_variant	NA	NA	NA	intron	ENST00000318493.6	NA	c.1966-9delC	NOVEL	0.0713	435	NA	NA	NA	NA	NA	NA
293T-311Cas9-H9_L_157557-CEPH1408-H1_L_157493	293T	CAS9	GATK	RAD52	12	1038978	C	CT	rs35278212	Splice_Region	ENST00000430095.2	NA	c.348+6_348+7insA	Frameshift	ENST00000397230.2	p.G119Rfs	c.354_355insA	COSMIC	0.6383	506	0.124425	0.0947467	1	0.107403	0.157948	South Asian
293T-311Cas9-H9_L_157557-CEPH1408-H1_L_157493	293T	CAS9	GATK	BRAF	7	140476993	CT	C	NA	intron	ENST00000288602.6	NA	c.1518-106delA	intron	ENST00000288602.6	NA	c.1518-106delA	NOVEL	0.2471	85	NA	NA	NA	NA	NA	NA
293T-311Cas9-H9_L_157557-CEPH1408-H1_L_157493	293T	CAS9	GATK	BRAF	7	140483386	TA	T	NA	intron	ENST00000288602.6	NA	c.1178-430delT	intron	ENST00000288602.6	NA	c.1178-430delT	NOVEL	0.0941	85	NA	NA	NA	NA	NA	NA
293T-311Cas9-H9_L_157557-CEPH1408-H1_L_157493	293T	CAS9	GATK	BRAF	7	140487100	CAAAA	C	NA	intron	ENST00000288602.6	NA	c.1177+244_1177+247delTTTT	intron	ENST00000288602.6	NA	c.1177+244_1177+247delTTTT	NOVEL	0.2632	19	NA	NA	NA	NA	NA	NA
293T-311Cas9-H9_L_157557-CEPH1408-H1_L_157493	293T	CAS9	GATK	EZH2	7	148516251	TA	T	NA	intron	ENST00000460911.1	NA	c.984+436delT	intron	ENST00000320356.2	NA	c.999+436delT	NOVEL	0.3265	49	NA	NA	NA	NA	NA	NA
293T-311Cas9-H9_L_157557-CEPH1408-H1_L_157493	293T	CAS9	GATK	SBDS	7	66456003	C	CA	rs369766006	intron	ENST00000246868.2	NA	c.624+120dupT	intron	ENST00000246868.2	NA	c.624+120dupT	DBSNP	0.2258	31	NA	NA	NA	NA	NA	NA
293T-311Cas9-H9_L_157557-CEPH1408-H1_L_157493	293T	CAS9	GATK	EXT1	8	118811806	CT	C	rs71739430	3_prime_UTR	ENST00000378204.2	NA	c.*144delA	3_prime_UTR	ENST00000378204.2	NA	c.	DBSNP	0.3333	36	NA	NA	NA	NA	NA	NA
293T-311Cas9-H9_L_157557-CEPH1408-H1_L_157493	293T	CAS9	GATK	WRN	8	30933672	AT	A	rs543830844	intron	ENST00000298139.5	NA	c.725-16delT	intron	ENST00000298139.5	NA	c.725-16delT	DBSNP	0.1481	135	0.000727096	0.0110225	NA	0.000923598	0.010861	African
293T-311Cas9-H9_L_157557-CEPH1408-H1_L_157493	293T	CAS9	GATK	WRN	8	30981972	TA	T	rs3087416	intron	ENST00000298139.5	NA	c.2631-65delA	intron	ENST00000298139.5	NA	c.2631-65delA	DBSNP	0.3898	59	NA	NA	NA	NA	NA	NA
293T-311Cas9-H9_L_157557-CEPH1408-H1_L_157493	293T	CAS9	GATK	NRG1	8	32483292	CT	C	rs67043970	intron	ENST00000405005.3	NA	c.502+8890delT	intron	ENST00000356819.4	NA	c.502+8890delT	DBSNP	0.217	106	NA	NA	NA	NA	NA	NA
293T-311Cas9-H9_L_157557-CEPH1408-H1_L_157493	293T	CAS9	GATK	NRG1	8	32486251	CTT	C	NA	intron	ENST00000405005.3	NA	c.502+11849_502+11850delTT	intron	ENST00000356819.4	NA	c.502+11849_502+11850delTT	NOVEL	0.1481	27	NA	NA	NA	NA	NA	NA
293T-311Cas9-H9_L_157557-CEPH1408-H1_L_157493	293T	CAS9	GATK	NRG1	8	32498671	C	CAT	rs35696837	intron	ENST00000405005.3	NA	c.502+24268_502+24269insAT	intron	ENST00000356819.4	NA	c.502+24268_502+24269insAT	DBSNP	0.8333	6	NA	NA	NA	NA	NA	NA
293T-311Cas9-H9_L_157557-CEPH1408-H1_L_157493	293T	CAS9	GATK	NRG1	8	32519143	CT	C	rs35618717	intron	ENST00000405005.3	NA	c.502+44741delT	intron	ENST00000356819.4	NA	c.502+44741delT	DBSNP	0.3793	29	NA	NA	NA	NA	NA	NA
293T-311Cas9-H9_L_157557-CEPH1408-H1_L_157493	293T	CAS9	GATK	NRG1	8	32525007	CT	C	NA	intron	ENST00000405005.3	NA	c.502+50605delT	intron	ENST00000356819.4	NA	c.502+50605delT	NOVEL	0.0847	59	NA	NA	NA	NA	NA	NA
293T-311Cas9-H9_L_157557-CEPH1408-H1_L_157493	293T	CAS9	GATK	NRG1	8	32536403	CA	C	NA	intron	ENST00000405005.3	NA	c.503-49063delA	intron	ENST00000356819.4	NA	c.503-49063delA	NOVEL	0.1286	70	NA	NA	NA	NA	NA	NA
293T-311Cas9-H9_L_157557-CEPH1408-H1_L_157493	293T	CAS9	GATK	NRG1	8	32582982	ATTTT	A	NA	intron	ENST00000405005.3	NA	c.503-2484_503-2481delTTTT	intron	ENST00000356819.4	NA	c.503-2484_503-2481delTTTT	NOVEL	0.0588	85	NA	NA	NA	NA	NA	NA
293T-311Cas9-H9_L_157557-CEPH1408-H1_L_157493	293T	CAS9	GATK	WHSC1L1	8	38153186	CT	C	NA	intron	ENST00000317025.8	NA	c.2915+127delA	intron	ENST00000317025.8	NA	c.2915+127delA	NOVEL	0.2414	29	NA	NA	NA	NA	NA	NA
293T-311Cas9-H9_L_157557-CEPH1408-H1_L_157493	293T	CAS9	MuTect	FANCB	X	14877404	C	T	rs41309679	Missense	ENST00000398334.1	p.G335E	c.1004G>A	Missense	ENST00000398334.1	p.G335E	c.1004G--A	COSMIC	0.636735	245	0.0841636	0.0148631	6	0.0624539	0.0910847	Ashkenazi Jewish
293T-311Cas9-H9_L_157557-CEPH1408-H1_L_157493	293T	CAS9	GATK	FGFR1	8	38293914	GA	G	NA	intron	ENST00000397103.1	NA	c.92-7962delT	intron	ENST00000425967.3	NA	c.191-6449delT	NOVEL	0.2067	150	NA	NA	NA	NA	NA	NA
293T-311Cas9-H9_L_157557-CEPH1408-H1_L_157493	293T	CAS9	GATK	FGFR1	8	38303222	AT	A	rs538025771	intron	ENST00000397103.1	NA	c.91+11651delA	intron	ENST00000425967.3	NA	c.190+11651delA	DBSNP	0.2667	15	NA	NA	NA	NA	NA	NA
293T-311Cas9-H9_L_157557-CEPH1408-H1_L_157493	293T	CAS9	GATK	FGFR1	8	38306624	GA	G	NA	intron	ENST00000397103.1	NA	c.91+8249delT	intron	ENST00000425967.3	NA	c.190+8249delT	NOVEL	0.2308	26	NA	NA	NA	NA	NA	NA
293T-311Cas9-H9_L_157557-CEPH1408-H1_L_157493	293T	CAS9	GATK	KAT6A	8	41804007	TATATACACACACACAC	T	NA	intron	ENST00000396930.3	NA	c.1996+86_1996+101delGTGTGTGTGTGTATAT	intron	ENST00000396930.3	NA	c.1996+86_1996+101delGTGTGTGTGTGTATAT	NOVEL	0.0952	42	NA	NA	NA	NA	NA	NA
293T-311Cas9-H9_L_157557-CEPH1408-H1_L_157493	293T	CAS9	GATK	POLB	8	42227356	AT	A	NA	intron	ENST00000265421.4	NA	c.774-10delT	intron	ENST00000265421.4	NA	c.774-10delT	NOVEL	0.1292	325	NA	NA	NA	0.00011932	0.000316256	Ashkenazi Jewish
293T-311Cas9-H9_L_157557-CEPH1408-H1_L_157493	293T	CAS9	GATK	PRKDC	8	48719987	CT	C	NA	intergenic_variant	NA	NA	NA	intron	ENST00000314191.2	NA	c.9555-101delA	NOVEL	0.0563	71	NA	NA	NA	NA	NA	NA
293T-311Cas9-H9_L_157557-CEPH1408-H1_L_157493	293T	CAS9	GATK	PRKDC	8	48771291	CA	C	NA	intergenic_variant	NA	NA	NA	intron	ENST00000314191.2	NA	c.6343-96delT	NOVEL	0.0653	245	NA	NA	NA	NA	NA	NA
293T-311Cas9-H9_L_157557-CEPH1408-H1_L_157493	293T	CAS9	GATK	PRKDC	8	48841642	TA	T	NA	intergenic_variant	NA	NA	NA	intron	ENST00000314191.2	NA	c.2139+9delT	NOVEL	0.0671	149	NA	NA	NA	NA	NA	NA
293T-311Cas9-H9_L_157557-CEPH1408-H1_L_157493	293T	CAS9	GATK	PRKDC	8	48842372	TA	T	NA	intergenic_variant	NA	NA	NA	intron	ENST00000314191.2	NA	c.2052+40delT	NOVEL	0.1307	153	NA	NA	NA	NA	NA	NA
293T-311Cas9-H9_L_157557-CEPH1408-H1_L_157493	293T	CAS9	GATK	PRKDC	8	48849186	CT	C	NA	intergenic_variant	NA	NA	NA	intron	ENST00000314191.2	NA	c.1114-110delA	NOVEL	0.2065	92	NA	NA	NA	NA	NA	NA
293T-311Cas9-H9_L_157557-CEPH1408-H1_L_157493	293T	CAS9	GATK	PRKDC	8	48866909	AT	A	rs537061158	intergenic_variant	NA	NA	NA	Frameshift	ENST00000314191.2	p.I166Yfs	c.496delA	COSMIC	0.0735	68	0.0828744	0.102695	2	0.0130365	0.0254146	Latino
293T-311Cas9-H9_L_157557-CEPH1408-H1_L_157493	293T	CAS9	GATK	MYBL1	8	67480281	CA	C	rs561036519	intron	ENST00000522677.3	NA	c.1729-1055delT	intron	ENST00000522677.3	NA	c.1729-1055delT	DBSNP	0.1818	33	NA	NA	NA	NA	NA	NA
293T-311Cas9-H9_L_157557-CEPH1408-H1_L_157493	293T	CAS9	GATK	NCOA2	8	71058936	G	GT	NA	intron	ENST00000452400.2	NA	c.2605+1571dupA	intron	ENST00000452400.2	NA	c.2605+1571dupA	NOVEL	0.1918	73	NA	NA	NA	NA	NA	NA
293T-311Cas9-H9_L_157557-CEPH1408-H1_L_157493	293T	CAS9	GATK	NCOA2	8	71061650	AT	A	NA	intron	ENST00000452400.2	NA	c.2395-933delA	intron	ENST00000452400.2	NA	c.2395-933delA	NOVEL	0.4	10	NA	NA	NA	NA	NA	NA
293T-311Cas9-H9_L_157557-CEPH1408-H1_L_157493	293T	CAS9	GATK	NBN	8	90982477	CA	C	NA	intron	ENST00000265433.3	NA	c.896+114delT	intron	ENST00000265433.3	NA	c.896+114delT	NOVEL	0.4375	32	NA	NA	NA	NA	NA	NA
293T-311Cas9-H9_L_157557-CEPH1408-H1_L_157493	293T	CAS9	GATK	RAD54B	8	95423551	TA	T	rs374242057	intron	ENST00000336148.5	NA	c.305-9delT	intron	ENST00000336148.5	NA	c.305-9delT	COSMIC	0.2719	217	0.0324927	0.070992	1	0.0175702	0.0583979	African
293T-311Cas9-H9_L_157557-CEPH1408-H1_L_157493	293T	CAS9	MuTect	ATRX	X	76856021	T	C	NA	Missense	ENST00000373344.5	p.N1860S	c.5579A>G	Missense	ENST00000373344.5	p.N1860S	c.5579A--G	COSMIC	0.480813	443	0.0096683	0.000521512	3	0.00662448	0.0105276	European (Finnish)
293T-311Cas9-H9_L_157557-CEPH1408-H1_L_157493	293T	CAS9	GATK	GALNT12	9	101606534	T	TA	NA	intron	ENST00000375011.3	NA	c.1458+43_1458+44insA	intron	ENST00000375011.3	NA	c.1458+43_1458+44insA	NOVEL	0.0695	302	NA	NA	NA	NA	NA	NA
293T-311Cas9-H9_L_157557-CEPH1408-H1_L_157493	293T	CAS9	GATK	NR4A3	9	102589531	G	GAT	NA	intron	ENST00000395097.2	NA	c.-2-792_-2-791insAT	intron	ENST00000330847.1	NA	c.31+448_31+449insAT	NOVEL	0.0828	145	NA	NA	NA	NA	NA	NA
293T-311Cas9-H9_L_157557-CEPH1408-H1_L_157493	293T	CAS9	GATK	ABL1	9	133731946	TA	T	NA	intron	ENST00000318560.5	NA	c.549+1464delA	intron	ENST00000372348.2	NA	c.606+1464delA	NOVEL	0.0769	117	NA	NA	NA	NA	NA	NA
293T-311Cas9-H9_L_157557-CEPH1408-H1_L_157493	293T	CAS9	GATK	ABL1	9	133741731	TA	T	NA	intron	ENST00000318560.5	NA	c.822+3310delA	intron	ENST00000372348.2	NA	c.879+3310delA	NOVEL	0.058	362	NA	NA	NA	NA	NA	NA
293T-311Cas9-H9_L_157557-CEPH1408-H1_L_157493	293T	CAS9	GATK	ABL1	9	133751549	GT	G	NA	intron	ENST00000318560.5	NA	c.1270+1111delT	intron	ENST00000372348.2	NA	c.1327+1111delT	NOVEL	0.1395	86	NA	NA	NA	NA	NA	NA
293T-311Cas9-H9_L_157557-CEPH1408-H1_L_157493	293T	CAS9	GATK	TSC1	9	135786139	A	AT	NA	intron	ENST00000298552.3	NA	c.1142-61dupA	intron	ENST00000298552.3	NA	c.1142-61dupA	NOVEL	0.162	216	NA	NA	NA	NA	NA	NA
293T-311Cas9-H9_L_157557-CEPH1408-H1_L_157493	293T	CAS9	MuTect	DOCK8	9	286593	C	A	rs529208	Missense	ENST00000453981.1	p.P97T	c.289C>A	Missense	ENST00000453981.1	p.P97T	c.289C--A	COSMIC	0.468657	335	0.489884	0.414208	3	0.525054	0.74707	East Asian
293T-311Cas9-H9_L_157557-CEPH1408-H1_L_157493	293T	CAS9	GATK	JAK2	9	5079498	GT	G	rs113012776	intron	ENST00000381652.3	NA	c.2132-730delT	intron	ENST00000381652.3	NA	c.2132-730delT	DBSNP	0.1656	151	NA	NA	NA	NA	NA	NA
293T-311Cas9-H9_L_157557-CEPH1408-H1_L_157493	293T	CAS9	GATK	GNAQ	9	80537015	GT	G	NA	intron	ENST00000286548.4	NA	c.321+61delA	intron	ENST00000286548.4	NA	c.321+61delA	NOVEL	0.3209	215	NA	NA	NA	NA	NA	NA
293T-311Cas9-H9_L_157557-CEPH1408-H1_L_157493	293T	CAS9	GATK	NTRK2	9	87475806	GTTTATTTA	G	rs143811359	intron	ENST00000376213.1	NA	c.1397-6351_1397-6344delTTTATTTA	intron	ENST00000376214.1	NA	c.1397-148_1397-141delTTTATTTA	DBSNP	0.7778	9	NA	NA	NA	NA	NA	NA
293T-311Cas9-H9_L_157557-CEPH1408-H1_L_157493	293T	CAS9	GATK	NTRK2	9	87636092	GT	G	NA	intron	ENST00000323115.4	NA	c.2284-74delT	intron	ENST00000376214.1	NA	c.2332-74delT	NOVEL	0.3202	178	NA	NA	NA	NA	NA	NA
293T-311Cas9-H9_L_157557-CEPH1408-H1_L_157493	293T	CAS9	GATK	PHF6	X	133511862	TA	T	rs367819775	intron	ENST00000332070.3	NA	c.138+78delA	intron	ENST00000332070.3	NA	c.138+78delA	DBSNP	0.1484	155	NA	NA	NA	NA	NA	NA
293T-311Cas9-H9_L_157557-CEPH1408-H1_L_157493	293T	CAS9	GATK	ZRSR2	X	15822072	GA	G	NA	intron	ENST00000307771.7	NA	c.312+154delA	intron	ENST00000307771.7	NA	c.312+154delA	NOVEL	0.1892	37	NA	NA	NA	NA	NA	NA
293T-311Cas9-H9_L_157557-CEPH1408-H1_L_157493	293T	CAS9	MuTect	PRSS1	7	142460335	A	G	rs201550522	Missense	ENST00000311737.7	p.K170E	c.508A>G	Missense	ENST00000311737.7	p.K170E	c.508A--G	COSMIC	0.360241	830	NA	NA	35	0.423866	0.488983	European (Finnish)
293T-311Cas9-H9_L_157557-CEPH1408-H1_L_157493	293T	CAS9	GATK	KDM6A	X	44834045	C	CT	rs200529431	intron	ENST00000377967.4	NA	c.384+85_384+86insT	intron	ENST00000377967.4	NA	c.384+85_384+86insT	DBSNP	0.1053	76	NA	NA	NA	NA	NA	NA
293T-311Cas9-H9_L_157557-CEPH1408-H1_L_157493	293T	CAS9	GATK	ATRX	X	76907987	TA	T	NA	intron	ENST00000373344.5	NA	c.4318-145delT	intron	ENST00000373344.5	NA	c.4318-145delT	NOVEL	0.4103	39	NA	NA	NA	NA	NA	NA
293T-311Cas9-H9_L_157557-CEPH1408-H1_L_157493	293T	CAS9	MuTect	SUFU	10	104357022	C	T	NA	synonymous	ENST00000369902.3	p.G294G	c.882C>T	synonymous	ENST00000369902.3	p.G294G	c.882C--T	NOVEL	0.073394	436	NA	NA	NA	NA	NA	NA
293T-311Cas9-H9_L_157557-CEPH1408-H1_L_157493	293T	CAS9	MuTect	DCLRE1C	10	14970201	C	A	NA	intron	ENST00000378278.2	NA	c.781-50G>T	intron	ENST00000378278.2	NA	c.781-50G--T	NOVEL	0.235772	123	NA	NA	NA	NA	NA	NA
293T-311Cas9-H9_L_157557-CEPH1408-H1_L_157493	293T	CAS9	MuTect	RET	10	43610163	C	T	NA	synonymous	ENST00000355710.3	p.S705S	c.2115C>T	synonymous	ENST00000355710.3	p.S705S	c.2115C--T	COSMIC	0.184959	492	NA	NA	1	1.23e-05	6.51e-05	South Asian
293T-311Cas9-H9_L_157557-CEPH1408-H1_L_157493	293T	CAS9	MuTect	RET	10	43613843	G	T	rs1800861	synonymous	ENST00000355710.3	p.L769L	c.2307G>T	synonymous	ENST00000355710.3	p.L769L	c.2307G--T	DBSNP	0.997696	434	0.765349	0.875397	NA	0.739176	0.88601	African
293T-311Cas9-H9_L_157557-CEPH1408-H1_L_157493	293T	CAS9	GATK	MRE11A	11	94212930	TA	T	NA	Splice_Region	ENST00000323929.3	NA	c.315-4delT	Splice_Region	ENST00000323929.3	NA	c.315-4delT	COSMIC	0.3054	203	0.0306592	0.0279081	2	0.00871747	0.0139398	European (Finnish)
293T-311Cas9-H9_L_157557-CEPH1408-H1_L_157493	293T	CAS9	GATK	ERBB4	2	212285339	AAAAG	A	rs138150601	Splice_Region	ENST00000342788.4	NA	c.2965-7_2965-4delCTTT	Splice_Region	ENST00000342788.4	NA	c.2965-7_2965-4delCTTT	COSMIC	0.2943	265	0.019874	0.342093	1	0.0523709	0.364138	African
293T-311Cas9-H9_L_157557-CEPH1408-H1_L_157493	293T	CAS9	GATK	WHSC1L1	8	38205091	CT	C	NA	Frameshift	ENST00000317025.8	p.S200Afs*20	c.598delA	Frameshift	ENST00000317025.8	p.S200Afs	c.598delA	COSMIC	0.2935	368	NA	NA	1	NA	NA	NA
293T-311Cas9-H9_L_157557-CEPH1408-H1_L_157493	293T	CAS9	MuTect	PRF1	10	72360236	G	A	NA	synonymous	ENST00000373209.2	p.S141S	c.423C>T	synonymous	ENST00000441259.1	p.S141S	c.423C--T	NOVEL	0.304462	381	NA	NA	NA	NA	NA	NA
293T-311Cas9-H9_L_157557-CEPH1408-H1_L_157493	293T	CAS9	MuTect	FAS	10	90767506	C	T	NA	intergenic_variant	NA	NA	NA	synonymous	ENST00000355740.2	p.C82C	c.246C--T	NOVEL	0.041176	510	NA	NA	NA	8.13e-06	0.000101543	Ashkenazi Jewish
293T-311Cas9-H9_L_157557-CEPH1408-H1_L_157493	293T	CAS9	MuTect	USP28	11	113698008	C	T	NA	synonymous	ENST00000003302.4	p.Q378Q	c.1134G>A	synonymous	ENST00000003302.4	p.Q378Q	c.1134G--A	NOVEL	0.076628	261	NA	NA	NA	4.08e-06	3.2699e-05	South Asian
293T-311Cas9-H9_L_157557-CEPH1408-H1_L_157493	293T	CAS9	MuTect	CBL	11	119168130	G	C	rs143840974	synonymous	ENST00000264033.4	p.T730T	c.2190G>C	synonymous	ENST00000264033.4	p.T730T	c.2190G--C	DBSNP	0.301587	378	0.0032596	0.000454752	NA	0.00216579	0.0146193	Ashkenazi Jewish
293T-311Cas9-H9_L_157557-CEPH1408-H1_L_157493	293T	CAS9	MuTect	FANCF	11	22646928	C	T	NA	synonymous	ENST00000327470.3	p.V143V	c.429G>A	synonymous	ENST00000327470.3	p.V143V	c.429G--A	NOVEL	0.061311	473	NA	NA	NA	4.07e-06	2.98e-05	Latino
293T-311Cas9-H9_L_157557-CEPH1408-H1_L_157493	293T	CAS9	MuTect	RIT1	1	155874079	A	G	NA	intron	ENST00000368323.3	NA	c.429+23T>C	intron	ENST00000368322.3	NA	c.480+23T--C	NOVEL	0.04712	382	NA	NA	NA	NA	NA	NA
293T-311Cas9-H9_L_157557-CEPH1408-H1_L_157493	293T	CAS9	GATK	ATR	3	142274739	AT	A	NA	Frameshift	ENST00000350721.4	p.I774Yfs*5	c.2320delA	Frameshift	ENST00000350721.4	p.I774Yfs	c.2320delA	COSMIC	0.241	195	NA	NA	23	0.000885232	0.00174895	South Asian
293T-311Cas9-H9_L_157557-CEPH1408-H1_L_157493	293T	CAS9	MuTect	RAD52	12	1036099	C	A	NA	intron	ENST00000358495.3	NA	c.467+212G>T	Nonsense	ENST00000545564.1	p.G161	c.481G--T	NOVEL	0.030928	291	NA	NA	NA	NA	NA	NA
293T-311Cas9-H9_L_157557-CEPH1408-H1_L_157493	293T	CAS9	GATK	RBBP8	18	20572852	GA	G	NA	Frameshift	ENST00000399722.2	p.K357Nfs*3	c.1063delA	Frameshift	ENST00000399722.2	p.K357Nfs	c.1063delA	COSMIC	0.2032	374	NA	NA	6	8.43e-06	1.84e-05	Europoean (Non-Finnish)
293T-311Cas9-H9_L_157557-CEPH1408-H1_L_157493	293T	CAS9	MuTect	ETV6	12	12025050	C	T	NA	intron	ENST00000396373.4	NA	c.1009+2147C>T	intron	ENST00000396373.4	NA	c.1009+2147C--T	NOVEL	0.034364	291	NA	NA	NA	NA	NA	NA
293T-311Cas9-H9_L_157557-CEPH1408-H1_L_157493	293T	CAS9	GATK	POLQ	3	121151270	GA	G	NA	Splice_Region	ENST00000264233.5	NA	c.7660-7delT	Splice_Region	ENST00000264233.5	NA	c.7660-7delT	COSMIC	0.1639	238	0.00775758	0.00820825	2	0.00180711	0.00392853	Latino
293T-311Cas9-H9_L_157557-CEPH1408-H1_L_157493	293T	CAS9	MuTect	PTPN14	1	214542891	G	A	rs61749332	synonymous	ENST00000366956.5	p.H1060H	c.3180C>T	synonymous	ENST00000366956.5	p.H1060H	c.3180C--T	DBSNP	0.491172	623	0.0102326	0.0158874	NA	0.00948231	0.0158782	African
293T-311Cas9-H9_L_157557-CEPH1408-H1_L_157493	293T	CAS9	GATK	ZRSR2	X	15841230	C	CAGCCGG	NA	Inframe_Ins	ENST00000307771.7	p.G438_S439insSR	c.1314_1315insAGCCGG	Inframe_Ins	ENST00000307771.7	p.G438_S439insSR	c.1314_1315insAGCCGG	COSMIC	0.1614	285	0.0142396	0.048	2	0.0144907	0.0514928	African
293T-311Cas9-H9_L_157557-CEPH1408-H1_L_157493	293T	CAS9	GATK	RAD50	5	131931451	TA	T	NA	Frameshift	ENST00000265335.6	p.K722Rfs*14	c.2157delA	Frameshift	ENST00000265335.6	p.K722Rfs	c.2157delA	COSMIC	0.1148	305	NA	NA	19	0.000136161	0.000587142	European (Finnish)
293T-311Cas9-H9_L_157557-CEPH1408-H1_L_157493	293T	CAS9	GATK	PPARG	3	12422996	TA	T	NA	Splice_Region	ENST00000287820.6	NA	c.480+7delA	Splice_Region	ENST00000287820.6	NA	c.480+7delA	COSMIC	0.1027	292	NA	NA	1	0.000249194	0.000370553	East Asian
293T-311Cas9-H9_L_157557-CEPH1408-H1_L_157493	293T	CAS9	MuTect	KMT2D	12	49418566	C	G	NA	intron	ENST00000301067.7	NA	c.15921+27G>C	intron	ENST00000301067.7	NA	c.15921+27G--C	NOVEL	0.32963	540	NA	NA	NA	NA	NA	NA
293T-311Cas9-H9_L_157557-CEPH1408-H1_L_157493	293T	CAS9	GATK	FANCB	X	14868798	TA	T	rs202067682	Splice_Region	ENST00000324138.3	NA	c.1327-3delT	Splice_Region	ENST00000398334.1	NA	c.1327-3delT	COSMIC	0.0979	143	0.04197	0.128073	5	0.0184122	0.12174	African
293T-311Cas9-H9_L_157557-CEPH1408-H1_L_157493	293T	CAS9	MuTect	ERBB3	12	56490516	G	A	NA	intron	ENST00000267101.3	NA	c.2176-16G>A	intron	ENST00000267101.3	NA	c.2176-16G--A	NOVEL	0.05	500	NA	NA	NA	NA	NA	NA
293T-311Cas9-H9_L_157557-CEPH1408-H1_L_157493	293T	CAS9	MuTect	BRCA2	13	32914592	C	T	rs1799954	intergenic_variant	NA	NA	NA	Missense	ENST00000544455.1	p.R2034C	c.6100C--T	DBSNP	0.65528	322	0.00511747	0.00181571	NA	0.00308823	0.00495334	Europoean (Non-Finnish)
293T-311Cas9-H9_L_157557-CEPH1408-H1_L_157493	293T	CAS9	MuTect	FOXO1	13	41139038	T	C	NA	intron	ENST00000379561.5	NA	c.631-4041A>G	intron	ENST00000379561.5	NA	c.631-4041A--G	NOVEL	0.309677	465	NA	NA	NA	NA	NA	NA
293T-311Cas9-H9_L_157557-CEPH1408-H1_L_157493	293T	CAS9	MuTect	DIS3	13	73355812	C	T	NA	synonymous	ENST00000377767.4	p.Q53Q	c.159G>A	synonymous	ENST00000377767.4	p.Q53Q	c.159G--A	NOVEL	0.265734	143	NA	NA	NA	NA	NA	NA
293T-311Cas9-H9_L_157557-CEPH1408-H1_L_157493	293T	CAS9	MuTect	NFKBIA	14	35872426	G	A	rs199877737	synonymous	ENST00000216797.5	p.S159S	c.477C>T	synonymous	ENST00000216797.5	p.S159S	c.477C--T	DBSNP	0.130682	176	NA	NA	NA	8.12e-06	0.000182282	Other
293T-311Cas9-H9_L_157557-CEPH1408-H1_L_157493	293T	CAS9	MuTect	UROD	1	45477980	T	C	NA	intron	ENST00000246337.4	NA	c.20+23T>C	intron	ENST00000246337.4	NA	c.20+23T--C	NOVEL	0.305732	157	NA	NA	NA	NA	NA	NA
293T-311Cas9-H9_L_157557-CEPH1408-H1_L_157493	293T	CAS9	GATK	JAK2	9	5126453	AT	A	NA	Splice_Region	ENST00000539801.1	NA	c.3291+8delT	Splice_Region	ENST00000381652.3	NA	c.3291+8delT	COSMIC	0.09	211	NA	NA	1	0.000882007	0.00205795	Latino
293T-311Cas9-H9_L_157557-CEPH1408-H1_L_157493	293T	CAS9	GATK	MBD4	3	129155547	CT	C	NA	Frameshift	ENST00000249910.1	p.E314Kfs*4	c.939delA	Frameshift	ENST00000249910.1	p.E314Kfs	c.939delA	COSMIC	0.0844	486	0.00836364	0.013374	10	0.00286671	0.0108939	South Asian
293T-311Cas9-H9_L_157557-CEPH1408-H1_L_157493	293T	CAS9	MuTect	TP53BP1	15	43748304	A	G	rs690367	synonymous	ENST00000263801.3	p.D829D	c.2487T>C	synonymous	ENST00000382044.4	p.D834D	c.2502T--C	DBSNP	1	363	0.303164	0.849614	NA	0.360226	0.875621	African
293T-311Cas9-H9_L_157557-CEPH1408-H1_L_157493	293T	CAS9	MuTect	PML	15	74327551	G	T	NA	intron	ENST00000268058.3	NA	c.1710+680G>T	Missense	ENST00000569477.1	p.A597S	c.1789G--T	NOVEL	0.057317	820	NA	NA	NA	NA	NA	NA
293T-311Cas9-H9_L_157557-CEPH1408-H1_L_157493	293T	CAS9	MuTect	NTRK3	15	88576185	G	C	NA	synonymous	ENST00000360948.2	p.A496A	c.1488C>G	synonymous	ENST00000360948.2	p.A496A	c.1488C--G	NOVEL	0.501182	423	0.355083	0.404816	NA	0.347793	0.415696	African
293T-311Cas9-H9_L_157557-CEPH1408-H1_L_157493	293T	CAS9	MuTect	NTRK3	15	88681811	C	T	rs541718777	intron	ENST00000360948.2	NA	c.465-1019G>A	intron	ENST00000360948.2	NA	c.465-1019G--A	DBSNP	0.51087	92	NA	NA	NA	NA	NA	NA
293T-311Cas9-H9_L_157557-CEPH1408-H1_L_157493	293T	CAS9	MuTect	CRTC3	15	91080107	C	T	NA	intron	ENST00000268184.6	NA	c.133-3164C>T	intron	ENST00000268184.6	NA	c.133-3164C--T	NOVEL	0.047203	572	NA	NA	NA	NA	NA	NA
293T-311Cas9-H9_L_157557-CEPH1408-H1_L_157493	293T	CAS9	GATK	SUZ12	17	30302736	AT	A	NA	Splice_Region	ENST00000322652.5	NA	c.823+5delT	Splice_Region	ENST00000322652.5	NA	c.823+5delT	COSMIC	0.0759	145	0.0297258	0.0359168	1	0.026815	0.046823	Latino
293T-311Cas9-H9_L_157557-CEPH1408-H1_L_157493	293T	CAS9	MuTect	IGF1R	15	99500641	C	T	NA	synonymous	ENST00000268035.6	p.A1358A	c.4074C>T	synonymous	ENST00000268035.6	p.A1358A	c.4074C--T	NOVEL	0.051282	624	NA	NA	NA	NA	NA	NA
293T-311Cas9-H9_L_157557-CEPH1408-H1_L_157493	293T	CAS9	MuTect	CIITA	16	10971168	C	A	NA	5_prime_UTR	ENST00000324288.8	NA	c.-20C>A	5_prime_UTR	ENST00000324288.8	NA	c.-20C--A	NOVEL	0.035573	253	NA	NA	NA	NA	NA	NA
293T-311Cas9-H9_L_157557-CEPH1408-H1_L_157493	293T	CAS9	MuTect	CIITA	16	10988761	A	G	NA	intron	ENST00000324288.8	NA	c.53-378A>G	intron	ENST00000324288.8	NA	c.53-378A--G	NOVEL	0.116788	137	NA	NA	NA	NA	NA	NA
293T-311Cas9-H9_L_157557-CEPH1408-H1_L_157493	293T	CAS9	MuTect	CIITA	16	11003985	A	G	NA	intron	ENST00000324288.8	NA	c.2817-60A>G	intron	ENST00000324288.8	NA	c.2817-60A--G	NOVEL	0.053571	224	NA	NA	NA	NA	NA	NA
293T-311Cas9-H9_L_157557-CEPH1408-H1_L_157493	293T	CAS9	MuTect	SOCS1	16	11348919	G	T	NA	synonymous	ENST00000332029.2	p.G139G	c.417C>A	synonymous	ENST00000332029.2	p.G139G	c.417C--A	NOVEL	0.047619	210	NA	NA	NA	NA	NA	NA
293T-311Cas9-H9_L_157557-CEPH1408-H1_L_157493	293T	CAS9	MuTect	TRAF7	16	2225777	G	A	NA	intron	ENST00000326181.6	NA	c.1627-58G>A	intron	ENST00000326181.6	NA	c.1627-58G--A	NOVEL	0.34026	385	NA	NA	NA	NA	NA	NA
293T-311Cas9-H9_L_157557-CEPH1408-H1_L_157493	293T	CAS9	MuTect	FUS	16	31200581	G	C	NA	intron	ENST00000254108.7	NA	c.936+34G>C	intron	ENST00000254108.7	NA	c.936+34G--C	NOVEL	0.35446	426	NA	NA	NA	NA	NA	NA
293T-311Cas9-H9_L_157557-CEPH1408-H1_L_157493	293T	CAS9	MuTect	FUS	16	31202688	T	C	NA	intron	ENST00000254108.7	NA	c.1542-32T>C	intron	ENST00000254108.7	NA	c.1542-32T--C	NOVEL	0.06383	329	NA	NA	NA	NA	NA	NA
293T-311Cas9-H9_L_157557-CEPH1408-H1_L_157493	293T	CAS9	MuTect	SLX4	16	3656482	C	T	rs8061528	synonymous	ENST00000294008.3	p.A251A	c.753G>A	synonymous	ENST00000294008.3	p.A251A	c.753G--A	DBSNP	0.33871	186	0.203023	0.250114	NA	0.212329	0.301832	East Asian
293T-311Cas9-H9_L_157557-CEPH1408-H1_L_157493	293T	CAS9	MuTect	POLE	12	133254220	G	A	NA	Missense	ENST00000320574.5	p.R222C	c.664C>T	Missense	ENST00000320574.5	p.R222C	c.664C--T	COSMIC	0.075731	581	NA	NA	1	8.12e-06	1.79e-05	Europoean (Non-Finnish)
293T-311Cas9-H9_L_157557-CEPH1408-H1_L_157493	293T	CAS9	MuTect	KDM5C	X	53226043	G	A	NA	Missense	ENST00000375401.3	p.R936C	c.2806C>T	Missense	ENST00000375401.3	p.R936C	c.2806C--T	COSMIC	0.063776	392	NA	NA	2	1.87e-05	7.93e-05	Latino
293T-311Cas9-H9_L_157557-CEPH1408-H1_L_157493	293T	CAS9	MuTect	FANCA	16	89805472	A	C	rs553145380	intron	ENST00000389301.3	NA	c.4167+69T>G	Missense	ENST00000561722.1	p.N129K	c.387T--G	DBSNP	0.651007	447	NA	NA	NA	0.00112942	0.0022921	Europoean (Non-Finnish)
293T-311Cas9-H9_L_157557-CEPH1408-H1_L_157493	293T	CAS9	MuTect	YWHAE	17	1256335	T	C	NA	intron	ENST00000264335.8	NA	c.715+1170A>G	intron	ENST00000264335.8	NA	c.715+1170A--G	NOVEL	0.035211	142	NA	NA	NA	NA	NA	NA
293T-311Cas9-H9_L_157557-CEPH1408-H1_L_157493	293T	CAS9	GATK	DOCK8	9	405014	CT	C	NA	Frameshift	ENST00000453981.1	p.F1113Lfs*2	c.3332delT	Frameshift	ENST00000453981.1	p.F1113Lfs	c.3332delT	COSMIC	0.0584	308	NA	NA	7	0	0	African
293T-311Cas9-H9_L_157557-CEPH1408-H1_L_157493	293T	CAS9	MuTect	RARA	17	38504763	G	T	NA	intron	ENST00000254066.5	NA	c.327+47G>T	intron	ENST00000254066.5	NA	c.327+47G--T	NOVEL	0.064748	417	NA	NA	NA	NA	NA	NA
293T-311Cas9-H9_L_157557-CEPH1408-H1_L_157493	293T	CAS9	MuTect	BRCA1	17	41244413	A	G	NA	synonymous	ENST00000357654.3	p.N1045N	c.3135T>C	synonymous	ENST00000471181.2	p.N1045N	c.3135T--C	NOVEL	0.154839	620	NA	NA	NA	NA	NA	NA
293T-311Cas9-H9_L_157557-CEPH1408-H1_L_157493	293T	CAS9	MuTect	RNF43	17	56440047	G	A	NA	intron	ENST00000577716.1	NA	c.583-38C>T	intron	ENST00000584437.1	NA	c.583-38C--T	NOVEL	0.489437	568	NA	NA	NA	4.24e-05	0.000249501	Latino
293T-311Cas9-H9_L_157557-CEPH1408-H1_L_157493	293T	CAS9	GATK	SMO	7	128852003	AC	A	NA	Frameshift	ENST00000249373.3	p.P694Lfs*82	c.2076delC	Frameshift	ENST00000249373.3	p.P694Lfs	c.2076delC	COSMIC	0.0547	201	NA	NA	6	NA	NA	NA
293T-311Cas9-H9_L_157557-CEPH1408-H1_L_157493	293T	CAS9	MuTect	JAK1	1	65339088	G	A	NA	Missense	ENST00000342505.4	p.L150F	c.448C>T	Missense	ENST00000342505.4	p.L150F	c.448C--T	COSMIC	0.044632	829	NA	NA	1	4.06e-06	8.96e-06	Europoean (Non-Finnish)
293T-311Cas9-H9_L_157557-CEPH1408-H1_L_157493	293T	CAS9	MuTect	TP53	17	7578146	T	C	rs34949160	intron	ENST00000269305.4	NA	c.672+31A>G	intron	ENST00000269305.4	NA	c.672+31A--G	COSMIC	0.572917	288	0.00511628	0.000907853	1	0.0072708	0.0232296	Ashkenazi Jewish
293T-311Cas9-H9_L_157557-CEPH1408-H1_L_157493	293T	CAS9	MuTect	ERCC6	10	50678369	T	C	rs2228527	Missense	ENST00000355832.5	p.R1213G	c.3637A>G	Missense	ENST00000355832.5	p.R1213G	c.3637A--G	DBSNP	1	506	0.217442	0.156151	NA	0.219963	0.348476	South Asian
293T-311Cas9-H9_L_157557-CEPH1408-H1_L_157493	293T	CAS9	MuTect	RPTOR	17	78899318	C	T	rs139775860	intron	ENST00000306801.3	NA	c.2919+38C>T	intron	ENST00000306801.3	NA	c.2919+38C--T	DBSNP	0.241441	555	0.00930233	0.00181736	NA	0.00797482	0.016485	South Asian
293T-311Cas9-H9_L_157557-CEPH1408-H1_L_157493	293T	CAS9	MuTect	SS18	18	23600187	T	C	NA	intron	ENST00000415083.2	NA	c.1231-1843A>G	intron	ENST00000415083.2	NA	c.1231-1843A--G	NOVEL	0.101266	158	NA	NA	NA	NA	NA	NA
293T-311Cas9-H9_L_157557-CEPH1408-H1_L_157493	293T	CAS9	MuTect	SMAD4	18	48584816	C	T	NA	synonymous	ENST00000398417.2	p.P298P	c.894C>T	synonymous	ENST00000342988.3	p.P298P	c.894C--T	NOVEL	0.496667	300	NA	NA	NA	1.22e-05	6.53e-05	African
293T-311Cas9-H9_L_157557-CEPH1408-H1_L_157493	293T	CAS9	MuTect	KEAP1	19	10600442	G	C	rs1048290	synonymous	ENST00000393623.2	p.L471L	c.1413C>G	synonymous	ENST00000171111.5	p.L471L	c.1413C--G	DBSNP	1	412	0.372093	0.684748	NA	0.411788	0.70216	African
293T-311Cas9-H9_L_157557-CEPH1408-H1_L_157493	293T	CAS9	MuTect	TCF3	19	1646417	G	A	NA	intergenic_variant	NA	NA	NA	synonymous	ENST00000262965.5	p.L28L	c.82C--T	NOVEL	0.083333	204	NA	NA	NA	6.89e-06	4.39e-05	South Asian
293T-311Cas9-H9_L_157557-CEPH1408-H1_L_157493	293T	CAS9	MuTect	TET1	10	70332862	C	T	rs12221107	Missense	ENST00000373644.4	p.A256V	c.767C>T	Missense	ENST00000373644.4	p.A256V	c.767C--T	DBSNP	1	545	0.0767442	0.0174762	NA	0.115874	0.191975	South Asian
293T-311Cas9-H9_L_157557-CEPH1408-H1_L_157493	293T	CAS9	MuTect	CRTC1	19	18809648	G	T	NA	intergenic_variant	NA	NA	NA	intron	ENST00000338797.6	NA	c.126+15010G--T	NOVEL	0.047348	528	NA	NA	NA	NA	NA	NA
293T-311Cas9-H9_L_157557-CEPH1408-H1_L_157493	293T	CAS9	MuTect	CRTC1	19	18832617	A	G	NA	intergenic_variant	NA	NA	NA	intron	ENST00000338797.6	NA	c.127-21103A--G	NOVEL	0.157407	108	NA	NA	NA	NA	NA	NA
293T-311Cas9-H9_L_157557-CEPH1408-H1_L_157493	293T	CAS9	MuTect	CRTC1	19	18840889	C	G	NA	intergenic_variant	NA	NA	NA	intron	ENST00000338797.6	NA	c.127-12831C--G	NOVEL	0.332016	253	NA	NA	NA	NA	NA	NA
293T-311Cas9-H9_L_157557-CEPH1408-H1_L_157493	293T	CAS9	MuTect	SLX4	16	3656525	C	T	rs138615800	Missense	ENST00000294008.3	p.R237Q	c.710G>A	Missense	ENST00000294008.3	p.R237Q	c.710G--A	DBSNP	0.67037	270	0.00476744	0.0179791	NA	0.0047399	0.0175118	African
293T-311Cas9-H9_L_157557-CEPH1408-H1_L_157493	293T	CAS9	MuTect	GNAS	20	57484989	G	A	NA	intron	ENST00000371085.3	NA	c.840-17G>A	intron	ENST00000371100.4	NA	c.2769-17G--A	NOVEL	0.306358	519	NA	NA	NA	3.66e-05	6.27e-05	Europoean (Non-Finnish)
293T-311Cas9-H9_L_157557-CEPH1408-H1_L_157493	293T	CAS9	MuTect	CDH4	20	60485627	C	T	rs2427240	synonymous	ENST00000360469.5	p.D446D	c.1338C>T	synonymous	ENST00000360469.5	p.D446D	c.1338C--T	DBSNP	1	503	0.942209	0.610985	NA	0.853186	0.944797	Europoean (Non-Finnish)
293T-311Cas9-H9_L_157557-CEPH1408-H1_L_157493	293T	CAS9	MuTect	RUNX1	21	36209353	C	T	NA	intron	ENST00000344691.4	NA	c.533-2455G>A	intron	ENST00000300305.3	NA	c.614-2455G--A	NOVEL	0.037037	297	NA	NA	NA	NA	NA	NA
293T-311Cas9-H9_L_157557-CEPH1408-H1_L_157493	293T	CAS9	MuTect	RUNX1	21	36218322	G	A	rs192263858	intron	ENST00000344691.4	NA	c.533-11424C>T	intron	ENST00000300305.3	NA	c.614-11424C--T	DBSNP	0.710714	280	NA	NA	NA	NA	NA	NA
293T-311Cas9-H9_L_157557-CEPH1408-H1_L_157493	293T	CAS9	MuTect	RUNX1	21	36221631	A	T	NA	intron	ENST00000344691.4	NA	c.532+10140T>A	intron	ENST00000300305.3	NA	c.613+10140T--A	NOVEL	1	2	NA	NA	NA	NA	NA	NA
293T-311Cas9-H9_L_157557-CEPH1408-H1_L_157493	293T	CAS9	MuTect	RUNX1	21	36223208	G	C	NA	intron	ENST00000344691.4	NA	c.532+8563C>G	intron	ENST00000300305.3	NA	c.613+8563C--G	NOVEL	0.239852	271	NA	NA	NA	NA	NA	NA
293T-311Cas9-H9_L_157557-CEPH1408-H1_L_157493	293T	CAS9	MuTect	RUNX1	21	36225138	A	G	NA	intron	ENST00000344691.4	NA	c.532+6633T>C	intron	ENST00000300305.3	NA	c.613+6633T--C	NOVEL	0.102426	371	NA	NA	NA	NA	NA	NA
293T-311Cas9-H9_L_157557-CEPH1408-H1_L_157493	293T	CAS9	MuTect	RUNX1	21	36227036	G	A	NA	intron	ENST00000344691.4	NA	c.532+4735C>T	intron	ENST00000300305.3	NA	c.613+4735C--T	NOVEL	0.087912	455	NA	NA	NA	NA	NA	NA
293T-311Cas9-H9_L_157557-CEPH1408-H1_L_157493	293T	CAS9	MuTect	ERG	21	39807383	C	T	rs185689633	intergenic_variant	NA	NA	NA	intron	ENST00000417133.2	NA	c.257+9944G--A	DBSNP	0.273936	376	NA	NA	NA	NA	NA	NA
293T-311Cas9-H9_L_157557-CEPH1408-H1_L_157493	293T	CAS9	MuTect	ERG	21	39812469	C	T	NA	intergenic_variant	NA	NA	NA	intron	ENST00000417133.2	NA	c.257+4858G--A	NOVEL	0.107438	121	NA	NA	NA	NA	NA	NA
293T-311Cas9-H9_L_157557-CEPH1408-H1_L_157493	293T	CAS9	MuTect	TMPRSS2	21	42860976	A	G	NA	intron	ENST00000458356.1	NA	c.325+458T>C	intron	ENST00000398585.3	NA	c.436+458T--C	NOVEL	0.089862	434	NA	NA	NA	NA	NA	NA
293T-311Cas9-H9_L_157557-CEPH1408-H1_L_157493	293T	CAS9	MuTect	TMPRSS2	21	42863754	G	A	NA	intron	ENST00000332149.5	NA	c.239-2234C>T	intron	ENST00000398585.3	NA	c.350-2234C--T	NOVEL	0.042553	376	NA	NA	NA	NA	NA	NA
293T-311Cas9-H9_L_157557-CEPH1408-H1_L_157493	293T	CAS9	MuTect	BRD3	9	136915695	G	A	rs34609592	Missense	ENST00000303407.7	p.A172V	c.515C>T	Missense	ENST00000303407.7	p.A172V	c.515C--T	DBSNP	0.586466	133	0.0112817	0.00113482	NA	0.011061	0.0387464	European (Finnish)
293T-311Cas9-H9_L_157557-CEPH1408-H1_L_157493	293T	CAS9	MuTect	NFE2L2	2	178097330	T	C	NA	intron	ENST00000397062.3	NA	c.403-19A>G	3_prime_UTR	ENST00000423513.1	NA	c.	NOVEL	0.055944	286	NA	NA	NA	NA	NA	NA
293T-311Cas9-H9_L_157557-CEPH1408-H1_L_157493	293T	CAS9	MuTect	SF3B1	2	198283364	C	G	rs138330846	intron	ENST00000335508.6	NA	c.416-52G>C	intron	ENST00000335508.6	NA	c.416-52G--C	DBSNP	0.321101	109	0.0073625	0.00113037	NA	0.00438368	0.00750612	Europoean (Non-Finnish)
293T-311Cas9-H9_L_157557-CEPH1408-H1_L_157493	293T	CAS9	MuTect	CASP8	2	202123106	G	A	NA	intron	ENST00000432109.2	NA	c.1-8104G>A	Splice_Donor	ENST00000358485.4	NA	c.151+1G--A	NOVEL	0.336232	345	NA	NA	NA	NA	NA	NA
293T-311Cas9-H9_L_157557-CEPH1408-H1_L_157493	293T	CAS9	MuTect	CASP8	2	202149585	C	A	NA	synonymous	ENST00000432109.2	p.P283P	c.849C>A	synonymous	ENST00000358485.4	p.P342P	c.1026C--A	NOVEL	0.105413	351	NA	NA	NA	NA	NA	NA
293T-311Cas9-H9_L_157557-CEPH1408-H1_L_157493	293T	CAS9	MuTect	ERBB4	2	212570071	G	A	rs55923663	synonymous	ENST00000342788.4	p.N390N	c.1170C>T	synonymous	ENST00000342788.4	p.N390N	c.1170C--T	COSMIC	0.620482	166	0.00139535	0.000226963	1	0.00076745	0.00127644	Other
293T-311Cas9-H9_L_157557-CEPH1408-H1_L_157493	293T	CAS9	MuTect	PTK2B	8	27293865	C	T	rs7005936	Splice_Region	ENST00000397501.1	p.H447H	c.1341C>T	Splice_Region	ENST00000397501.1	p.H447H	c.1341C--T	DBSNP	0.504762	315	0.394884	0.444621	NA	0.376086	0.450791	African
293T-311Cas9-H9_L_157557-CEPH1408-H1_L_157493	293T	CAS9	MuTect	DOCK8	9	271638	C	T	rs506121	Missense	ENST00000453981.1	p.A22V	c.65C>T	Missense	ENST00000453981.1	p.A22V	c.65C--T	DBSNP	0.456731	208	0.330295	0.29263	NA	0.328049	0.402645	European (Finnish)
293T-311Cas9-H9_L_157557-CEPH1408-H1_L_157493	293T	CAS9	MuTect	BLM	15	91354521	G	A	rs7167216	Missense	ENST00000355112.3	p.V1321I	c.3961G>A	Missense	ENST00000355112.3	p.V1321I	c.3961G--A	DBSNP	0.450704	497	0.0664262	0.0928116	NA	0.0663972	0.132209	European (Finnish)
293T-311Cas9-H9_L_157557-CEPH1408-H1_L_157493	293T	CAS9	MuTect	BRE	2	28352082	C	T	NA	intergenic_variant	NA	NA	NA	intron	ENST00000344773.2	NA	c.571-56C--T	NOVEL	0.300395	253	NA	NA	NA	NA	NA	NA
293T-311Cas9-H9_L_157557-CEPH1408-H1_L_157493	293T	CAS9	MuTect	ALK	2	29420563	A	G	NA	intron	ENST00000389048.3	NA	c.3939-21T>C	intron	ENST00000389048.3	NA	c.3939-21T--C	NOVEL	0.057057	333	NA	NA	NA	NA	NA	NA
293T-311Cas9-H9_L_157557-CEPH1408-H1_L_157493	293T	CAS9	MuTect	XPO1	2	61725962	C	T	rs201853401	intron	ENST00000401558.2	NA	c.640-35G>A	intron	ENST00000401558.2	NA	c.640-35G--A	DBSNP	0.66443	149	NA	NA	NA	5.43e-05	0.000110648	Europoean (Non-Finnish)
293T-311Cas9-H9_L_157557-CEPH1408-H1_L_157493	293T	CAS9	MuTect	PPARG	3	12410948	G	A	rs12630210	intron	ENST00000287820.6	NA	c.83-10255G>A	intron	ENST00000287820.6	NA	c.83-10255G--A	DBSNP	1	2	NA	NA	NA	NA	NA	NA
293T-311Cas9-H9_L_157557-CEPH1408-H1_L_157493	293T	CAS9	MuTect	PPARG	3	12420878	A	G	NA	intron	ENST00000287820.6	NA	c.83-325A>G	intron	ENST00000287820.6	NA	c.83-325A--G	NOVEL	0.05298	151	NA	NA	NA	NA	NA	NA
293T-311Cas9-H9_L_157557-CEPH1408-H1_L_157493	293T	CAS9	MuTect	RAF1	3	12640013	C	T	NA	intron	ENST00000251849.4	NA	c.1108+1177G>A	intron	ENST00000251849.4	NA	c.1108+1177G--A	NOVEL	0.102041	49	NA	NA	NA	NA	NA	NA
293T-311Cas9-H9_L_157557-CEPH1408-H1_L_157493	293T	CAS9	MuTect	RAF1	3	12648919	G	A	NA	intron	ENST00000251849.4	NA	c.582-1121C>T	intron	ENST00000251849.4	NA	c.582-1121C--T	NOVEL	0.454545	22	NA	NA	NA	NA	NA	NA
293T-311Cas9-H9_L_157557-CEPH1408-H1_L_157493	293T	CAS9	MuTect	TOPBP1	3	133320288	T	C	NA	intron	ENST00000260810.5	NA	c.4426-51A>G	intron	ENST00000260810.5	NA	c.4426-51A--G	NOVEL	0.103448	58	NA	NA	NA	NA	NA	NA
293T-311Cas9-H9_L_157557-CEPH1408-H1_L_157493	293T	CAS9	MuTect	ATR	3	142203938	A	G	NA	intron	ENST00000350721.4	NA	c.6221+44T>C	intron	ENST00000350721.4	NA	c.6221+44T--C	NOVEL	0.058036	224	NA	NA	NA	4.07e-06	9.01e-06	Europoean (Non-Finnish)
293T-311Cas9-H9_L_157557-CEPH1408-H1_L_157493	293T	CAS9	MuTect	WWTR1	3	149286864	T	C	NA	intron	ENST00000360632.3	NA	c.568+3787A>G	intron	ENST00000465804.1	NA	c.568+3787A--G	NOVEL	0.044944	89	NA	NA	NA	NA	NA	NA
293T-311Cas9-H9_L_157557-CEPH1408-H1_L_157493	293T	CAS9	MuTect	COL7A1	3	48608315	C	T	NA	synonymous	ENST00000328333.8	p.Q2417Q	c.7251G>A	synonymous	ENST00000328333.8	p.Q2417Q	c.7251G--A	NOVEL	0.491561	474	NA	NA	NA	0	0	African
293T-311Cas9-H9_L_157557-CEPH1408-H1_L_157493	293T	CAS9	MuTect	COL7A1	3	48623879	A	G	NA	synonymous	ENST00000328333.8	p.L1146L	c.3436T>C	synonymous	ENST00000328333.8	p.L1146L	c.3436T--C	NOVEL	0.061898	727	NA	NA	NA	NA	NA	NA
293T-311Cas9-H9_L_157557-CEPH1408-H1_L_157493	293T	CAS9	MuTect	COL7A1	3	48627704	A	T	NA	synonymous	ENST00000328333.8	p.A664A	c.1992T>A	synonymous	ENST00000328333.8	p.A664A	c.1992T--A	NOVEL	0.306878	378	NA	NA	NA	NA	NA	NA
293T-311Cas9-H9_L_157557-CEPH1408-H1_L_157493	293T	CAS9	MuTect	PBRM1	3	52643685	T	C	rs3755806	synonymous	ENST00000296302.7	p.T737T	c.2211A>G	synonymous	ENST00000394830.3	p.T737T	c.2211A--G	DBSNP	0.996183	524	0.408837	0.174989	NA	0.391299	0.534743	Latino
293T-311Cas9-H9_L_157557-CEPH1408-H1_L_157493	293T	CAS9	MuTect	FLT1	13	28885760	G	A	rs140861115	Missense	ENST00000282397.4	p.P1201L	c.3602C>T	Missense	ENST00000282397.4	p.P1201L	c.3602C--T	DBSNP	0.368421	247	0.00406977	0.000453926	NA	0.00260421	0.00913891	Ashkenazi Jewish
293T-311Cas9-H9_L_157557-CEPH1408-H1_L_157493	293T	CAS9	MuTect	NEIL3	4	178274694	T	G	rs10007075	synonymous	ENST00000264596.3	p.V424V	c.1272T>G	synonymous	ENST00000264596.3	p.V424V	c.1272T--G	DBSNP	1	387	0.754186	0.501362	NA	0.6715	0.750264	Europoean (Non-Finnish)
293T-311Cas9-H9_L_157557-CEPH1408-H1_L_157493	293T	CAS9	MuTect	FAT1	4	187540582	A	G	NA	synonymous	ENST00000441802.2	p.N2386N	c.7158T>C	synonymous	ENST00000441802.2	p.N2386N	c.7158T--C	NOVEL	0.096866	351	NA	NA	NA	NA	NA	NA
293T-311Cas9-H9_L_157557-CEPH1408-H1_L_157493	293T	CAS9	MuTect	FAT1	4	187557901	C	T	NA	synonymous	ENST00000441802.2	p.P1270P	c.3810G>A	synonymous	ENST00000441802.2	p.P1270P	c.3810G--A	COSMIC	0.070028	357	NA	NA	1	3.25e-05	6.4973e-05	South Asian
293T-311Cas9-H9_L_157557-CEPH1408-H1_L_157493	293T	CAS9	MuTect	NBN	8	90990479	C	G	rs1805794	Missense	ENST00000265433.3	p.E185Q	c.553G>C	Missense	ENST00000265433.3	p.E185Q	c.553G--C	DBSNP	0.262009	229	0.313605	0.233772	NA	0.347234	0.454756	East Asian
293T-311Cas9-H9_L_157557-CEPH1408-H1_L_157493	293T	CAS9	MuTect	APC	5	112175770	G	A	rs41115	synonymous	ENST00000257430.4	p.T1493T	c.4479G>A	synonymous	ENST00000457016.1	p.T1493T	c.4479G--A	DBSNP	0.996139	518	0.616744	0.526579	NA	0.649581	0.821735	East Asian
293T-311Cas9-H9_L_157557-CEPH1408-H1_L_157493	293T	CAS9	MuTect	APC	5	112176559	T	G	rs866006	synonymous	ENST00000457016.1	p.S1756S	c.5268T>G	synonymous	ENST00000457016.1	p.S1756S	c.5268T--G	DBSNP	1	417	0.618632	0.528156	NA	0.651318	0.821342	East Asian
293T-311Cas9-H9_L_157557-CEPH1408-H1_L_157493	293T	CAS9	MuTect	FANCE	6	35434099	G	A	rs377415237	Missense	ENST00000229769.2	p.A530T	c.1588G>A	Missense	ENST00000229769.2	p.A530T	c.1588G--A	DBSNP	0.067511	474	0.000116279	0.000226963	NA	3.65e-05	6.53e-05	African
293T-311Cas9-H9_L_157557-CEPH1408-H1_L_157493	293T	CAS9	MuTect	NSD1	5	176636655	A	C	NA	Missense	ENST00000439151.2	p.S419R	c.1255A>C	Missense	ENST00000439151.2	p.S419R	c.1255A--C	NOVEL	0.478689	305	NA	NA	NA	NA	NA	NA
293T-311Cas9-H9_L_157557-CEPH1408-H1_L_157493	293T	CAS9	MuTect	GNA11	19	3110198	A	G	NA	Missense	ENST00000078429.4	p.H63R	c.188A>G	Missense	ENST00000078429.4	p.H63R	c.188A--G	NOVEL	0.364888	581	NA	NA	NA	NA	NA	NA
293T-311Cas9-H9_L_157557-CEPH1408-H1_L_157493	293T	CAS9	MuTect	RICTOR	5	38945104	G	T	NA	intergenic_variant	NA	NA	NA	Missense	ENST00000357387.3	p.P1567H	c.4700C--A	NOVEL	0.068306	366	NA	NA	NA	NA	NA	NA
293T-311Cas9-H9_L_157557-CEPH1408-H1_L_157493	293T	CAS9	MuTect	ROS1	6	117646089	T	C	NA	intron	ENST00000368508.3	NA	c.5558-511A>G	intron	ENST00000368508.3	NA	c.5558-511A--G	NOVEL	0.088235	238	NA	NA	NA	NA	NA	NA
293T-311Cas9-H9_L_157557-CEPH1408-H1_L_157493	293T	CAS9	MuTect	ROS1	6	117650163	A	G	NA	intron	ENST00000368508.3	NA	c.5366+329T>C	intron	ENST00000368508.3	NA	c.5366+329T--C	NOVEL	0.107843	306	NA	NA	NA	NA	NA	NA
293T-311Cas9-H9_L_157557-CEPH1408-H1_L_157493	293T	CAS9	MuTect	ROS1	6	117657490	C	T	rs72963570	intron	ENST00000368508.3	NA	c.5248+845G>A	intron	ENST00000368508.3	NA	c.5248+845G--A	DBSNP	1	2	NA	NA	NA	NA	NA	NA
293T-311Cas9-H9_L_157557-CEPH1408-H1_L_157493	293T	CAS9	MuTect	RSPO3	6	127470035	C	A	NA	intron	ENST00000356698.4	NA	c.289+51C>A	intron	ENST00000356698.4	NA	c.289+51C--A	NOVEL	0.042553	235	NA	NA	NA	NA	NA	NA
293T-311Cas9-H9_L_157557-CEPH1408-H1_L_157493	293T	CAS9	MuTect	ESR1	6	152047506	G	T	NA	intron	ENST00000440973.1	NA	c.-71+24366G>T	intron	ENST00000440973.1	NA	c.-71+24366G--T	NOVEL	0.272727	11	NA	NA	NA	NA	NA	NA
293T-311Cas9-H9_L_157557-CEPH1408-H1_L_157493	293T	CAS9	MuTect	ESR1	6	152060657	T	G	NA	intron	ENST00000440973.1	NA	c.-71+37517T>G	intron	ENST00000440973.1	NA	c.-71+37517T--G	NOVEL	0.082136	487	NA	NA	NA	NA	NA	NA
293T-311Cas9-H9_L_157557-CEPH1408-H1_L_157493	293T	CAS9	MuTect	ESR1	6	152062833	T	C	NA	intron	ENST00000440973.1	NA	c.-71+39693T>C	intron	ENST00000440973.1	NA	c.-71+39693T--C	NOVEL	0.13253	83	NA	NA	NA	NA	NA	NA
293T-311Cas9-H9_L_157557-CEPH1408-H1_L_157493	293T	CAS9	MuTect	ESR1	6	152116131	G	T	NA	intron	ENST00000440973.1	NA	c.-70-12847G>T	intron	ENST00000440973.1	NA	c.-70-12847G--T	NOVEL	0.068783	378	NA	NA	NA	NA	NA	NA
293T-311Cas9-H9_L_157557-CEPH1408-H1_L_157493	293T	CAS9	MuTect	ARID1B	6	157525100	C	T	NA	synonymous	ENST00000350026.5	p.D1652D	c.4956C>T	synonymous	ENST00000346085.5	p.D1665D	c.4995C--T	NOVEL	0.197419	775	NA	NA	NA	NA	NA	NA
293T-311Cas9-H9_L_157557-CEPH1408-H1_L_157493	293T	CAS9	MuTect	QKI	6	163970578	A	G	NA	intron	ENST00000361752.3	NA	c.547-12436A>G	intron	ENST00000361752.3	NA	c.547-12436A--G	NOVEL	0.1	30	NA	NA	NA	NA	NA	NA
293T-311Cas9-H9_L_157557-CEPH1408-H1_L_157493	293T	CAS9	MuTect	QKI	6	163973532	G	A	rs542706886	intron	ENST00000361752.3	NA	c.547-9482G>A	intron	ENST00000361752.3	NA	c.547-9482G--A	DBSNP	0.090909	55	NA	NA	NA	NA	NA	NA
293T-311Cas9-H9_L_157557-CEPH1408-H1_L_157493	293T	CAS9	MuTect	QKI	6	163981890	G	T	NA	intron	ENST00000361752.3	NA	c.547-1124G>T	intron	ENST00000361752.3	NA	c.547-1124G--T	NOVEL	0.029703	303	NA	NA	NA	NA	NA	NA
293T-311Cas9-H9_L_157557-CEPH1408-H1_L_157493	293T	CAS9	MuTect	HIST1H3C	6	26045884	C	T	NA	synonymous	ENST00000540144.1	p.D82D	c.246C>T	synonymous	ENST00000540144.1	p.D82D	c.246C--T	NOVEL	0.03423	409	NA	NA	NA	2.84e-05	0.000182282	Other
293T-311Cas9-H9_L_157557-CEPH1408-H1_L_157493	293T	CAS9	MuTect	KMT2D	12	49433117	G	A	NA	Missense	ENST00000301067.7	p.P2752S	c.8254C>T	Missense	ENST00000301067.7	p.P2752S	c.8254C--T	NOVEL	0.351916	287	NA	NA	NA	0	0	African
293T-311Cas9-H9_L_157557-CEPH1408-H1_L_157493	293T	CAS9	MuTect	TDG	12	104370820	G	T	NA	Missense	ENST00000392872.3	p.A50S	c.148G>T	Missense	ENST00000392872.3	p.A50S	c.148G--T	NOVEL	0.322667	375	NA	NA	NA	NA	NA	NA
293T-311Cas9-H9_L_157557-CEPH1408-H1_L_157493	293T	CAS9	MuTect	MLH3	14	75513863	G	C	NA	Missense	ENST00000556740.1	p.F832L	c.2496C>G	Missense	ENST00000355774.2	p.F832L	c.2496C--G	NOVEL	0.322449	490	NA	NA	NA	NA	NA	NA
293T-311Cas9-H9_L_157557-CEPH1408-H1_L_157493	293T	CAS9	MuTect	MET	7	116409336	A	G	NA	intergenic_variant	NA	NA	NA	intron	ENST00000318493.6	NA	c.2638-363A--G	NOVEL	0.063636	220	NA	NA	NA	NA	NA	NA
293T-311Cas9-H9_L_157557-CEPH1408-H1_L_157493	293T	CAS9	MuTect	U2AF1	21	44514829	T	G	NA	Missense	ENST00000291552.4	p.I140L	c.418A>C	Missense	ENST00000291552.4	p.I140L	c.418A--C	NOVEL	0.272152	632	NA	NA	NA	NA	NA	NA
293T-311Cas9-H9_L_157557-CEPH1408-H1_L_157493	293T	CAS9	MuTect	KDM5A	12	406296	T	C	NA	Missense	ENST00000399788.2	p.K1382R	c.4145A>G	Missense	ENST00000399788.2	p.K1382R	c.4145A--G	NOVEL	0.269841	441	NA	NA	NA	NA	NA	NA
293T-311Cas9-H9_L_157557-CEPH1408-H1_L_157493	293T	CAS9	MuTect	EWSR1	22	29669851	C	T	NA	Missense	ENST00000397938.2	p.T75I	c.224C>T	Missense	ENST00000414183.2	p.T75I	c.224C--T	NOVEL	0.234681	767	NA	NA	NA	NA	NA	NA
293T-311Cas9-H9_L_157557-CEPH1408-H1_L_157493	293T	CAS9	MuTect	TAX1BP1	7	27880522	C	T	NA	intron	ENST00000283928.5	NA	c.386-36G>A	Missense	ENST00000488564.2	p.A120V	c.359C--T	NOVEL	0.116531	369	NA	NA	NA	8.33e-06	4.662e-05	European (Finnish)
293T-311Cas9-H9_L_157557-CEPH1408-H1_L_157493	293T	CAS9	MuTect	CARD11	7	2951824	A	G	rs2301921	synonymous	ENST00000396946.4	p.I1042I	c.3126T>C	synonymous	ENST00000396946.4	p.I1042I	c.3126T--C	COSMIC	0.994413	358	0.0162791	0.128461	4	0.0652211	0.182378	East Asian
293T-311Cas9-H9_L_157557-CEPH1408-H1_L_157493	293T	CAS9	MuTect	CARD11	7	2977646	G	A	NA	synonymous	ENST00000396946.4	p.D346D	c.1038C>T	synonymous	ENST00000396946.4	p.D346D	c.1038C--T	NOVEL	0.065789	456	NA	NA	NA	2.03e-05	4.48e-05	Europoean (Non-Finnish)
293T-311Cas9-H9_L_157557-CEPH1408-H1_L_157493	293T	CAS9	MuTect	EGFR	7	55240996	A	G	NA	intron	ENST00000275493.2	NA	c.2061+179A>G	intron	ENST00000275493.2	NA	c.2061+179A--G	NOVEL	0.043478	391	NA	NA	NA	NA	NA	NA
293T-311Cas9-H9_L_157557-CEPH1408-H1_L_157493	293T	CAS9	MuTect	PMS2	7	6043535	G	T	NA	intron	ENST00000265849.7	NA	c.250+68C>A	intron	ENST00000265849.7	NA	c.250+68C--A	NOVEL	0.209677	248	NA	NA	NA	NA	NA	NA
293T-311Cas9-H9_L_157557-CEPH1408-H1_L_157493	293T	CAS9	MuTect	PPM1D	17	58700939	T	C	NA	Missense	ENST00000305921.3	p.V177A	c.530T>C	Missense	ENST00000305921.3	p.V177A	c.530T--C	NOVEL	0.227348	607	NA	NA	NA	NA	NA	NA
293T-311Cas9-H9_L_157557-CEPH1408-H1_L_157493	293T	CAS9	MuTect	RECQL4	8	145739408	C	A	NA	intergenic_variant	NA	NA	NA	Missense	ENST00000428558.2	p.Q654H	c.1962G--T	NOVEL	0.056522	230	NA	NA	NA	NA	NA	NA
293T-311Cas9-H9_L_157557-CEPH1408-H1_L_157493	293T	CAS9	MuTect	RAD50	5	131931288	G	A	NA	Missense	ENST00000265335.6	p.V665I	c.1993G>A	Missense	ENST00000265335.6	p.V665I	c.1993G--A	NOVEL	0.149091	275	NA	NA	NA	4.06e-06	2.98e-05	Latino
293T-311Cas9-H9_L_157557-CEPH1408-H1_L_157493	293T	CAS9	MuTect	WRN	8	31024549	A	C	NA	Missense	ENST00000298139.5	p.I1332L	c.3994A>C	Missense	ENST00000298139.5	p.I1332L	c.3994A--C	NOVEL	0.142857	154	NA	NA	NA	NA	NA	NA
293T-311Cas9-H9_L_157557-CEPH1408-H1_L_157493	293T	CAS9	MuTect	WRN	8	31030472	T	C	rs143460277	intron	ENST00000298139.5	NA	c.4192-39T>C	intron	ENST00000298139.5	NA	c.4192-39T--C	DBSNP	0.440678	118	0.00220982	0.000907853	NA	0.00208573	0.00276652	Europoean (Non-Finnish)
293T-311Cas9-H9_L_157557-CEPH1408-H1_L_157493	293T	CAS9	MuTect	NRG1	8	32487444	A	G	rs562790190	intron	ENST00000405005.3	NA	c.502+13041A>G	intron	ENST00000356819.4	NA	c.502+13041A--G	DBSNP	0.478261	46	NA	NA	NA	NA	NA	NA
293T-311Cas9-H9_L_157557-CEPH1408-H1_L_157493	293T	CAS9	MuTect	NRG1	8	32501971	C	T	NA	intron	ENST00000405005.3	NA	c.502+27568C>T	intron	ENST00000356819.4	NA	c.502+27568C--T	NOVEL	0.085366	164	NA	NA	NA	NA	NA	NA
293T-311Cas9-H9_L_157557-CEPH1408-H1_L_157493	293T	CAS9	MuTect	NRG1	8	32512982	C	T	NA	intron	ENST00000405005.3	NA	c.502+38579C>T	intron	ENST00000356819.4	NA	c.502+38579C--T	NOVEL	0.47541	61	NA	NA	NA	NA	NA	NA
293T-311Cas9-H9_L_157557-CEPH1408-H1_L_157493	293T	CAS9	MuTect	NRG1	8	32526468	A	G	NA	intron	ENST00000405005.3	NA	c.502+52065A>G	intron	ENST00000356819.4	NA	c.502+52065A--G	NOVEL	0.066667	90	NA	NA	NA	NA	NA	NA
293T-311Cas9-H9_L_157557-CEPH1408-H1_L_157493	293T	CAS9	MuTect	NRG1	8	32538639	G	T	NA	intron	ENST00000405005.3	NA	c.503-46828G>T	intron	ENST00000356819.4	NA	c.503-46828G--T	NOVEL	0.069565	115	NA	NA	NA	NA	NA	NA
293T-311Cas9-H9_L_157557-CEPH1408-H1_L_157493	293T	CAS9	MuTect	NRG1	8	32543606	C	A	rs557933497	intron	ENST00000405005.3	NA	c.503-41861C>A	intron	ENST00000356819.4	NA	c.503-41861C--A	DBSNP	0.534483	58	NA	NA	NA	NA	NA	NA
293T-311Cas9-H9_L_157557-CEPH1408-H1_L_157493	293T	CAS9	MuTect	NRG1	8	32543852	G	T	NA	intron	ENST00000405005.3	NA	c.503-41615G>T	intron	ENST00000356819.4	NA	c.503-41615G--T	NOVEL	0.460526	76	NA	NA	NA	NA	NA	NA
293T-311Cas9-H9_L_157557-CEPH1408-H1_L_157493	293T	CAS9	MuTect	NRG1	8	32551793	A	G	rs539895014	intron	ENST00000405005.3	NA	c.503-33674A>G	intron	ENST00000356819.4	NA	c.503-33674A--G	DBSNP	0.594203	69	NA	NA	NA	NA	NA	NA
293T-311Cas9-H9_L_157557-CEPH1408-H1_L_157493	293T	CAS9	MuTect	KAT6A	8	41790067	G	A	NA	synonymous	ENST00000406337.1	p.L1891L	c.5671C>T	synonymous	ENST00000396930.3	p.L1891L	c.5671C--T	NOVEL	0.295455	660	NA	NA	NA	NA	NA	NA
293T-311Cas9-H9_L_157557-CEPH1408-H1_L_157493	293T	CAS9	MuTect	PRKDC	8	48691140	T	C	NA	intergenic_variant	NA	NA	NA	Missense	ENST00000314191.2	p.I3910M	c.11730A--G	NOVEL	0.030043	466	NA	NA	NA	NA	NA	NA
293T-311Cas9-H9_L_157557-CEPH1408-H1_L_157493	293T	CAS9	MuTect	PRKDC	8	48752718	A	G	NA	intergenic_variant	NA	NA	NA	Missense	ENST00000314191.2	p.I2437T	c.7310T--C	NOVEL	0.316794	262	NA	NA	NA	NA	NA	NA
293T-311Cas9-H9_L_157557-CEPH1408-H1_L_157493	293T	CAS9	MuTect	CHEK2	22	29115424	C	A	NA	Missense	ENST00000404276.1	p.K214N	c.642G>T	Missense	ENST00000382580.2	p.K257N	c.771G--T	NOVEL	0.137931	87	NA	NA	NA	NA	NA	NA
293T-311Cas9-H9_L_157557-CEPH1408-H1_L_157493	293T	CAS9	MuTect	HIST1H3C	6	26046026	C	T	NA	Missense	ENST00000540144.1	p.R130C	c.388C>T	Missense	ENST00000540144.1	p.R130C	c.388C--T	NOVEL	0.127517	298	NA	NA	NA	NA	NA	NA
293T-311Cas9-H9_L_157557-CEPH1408-H1_L_157493	293T	CAS9	MuTect	RAD54B	8	95419698	A	G	rs2291439	synonymous	ENST00000336148.5	p.N250N	c.750T>C	synonymous	ENST00000336148.5	p.N250N	c.750T--C	DBSNP	0.333333	279	0.365116	0.353382	NA	0.419616	0.596792	Latino
293T-311Cas9-H9_L_157557-CEPH1408-H1_L_157493	293T	CAS9	MuTect	RAD50	5	131939697	T	G	NA	Missense	ENST00000265335.6	p.V828G	c.2483T>G	Missense	ENST00000265335.6	p.V828G	c.2483T--G	NOVEL	0.125	216	NA	NA	NA	NA	NA	NA
293T-311Cas9-H9_L_157557-CEPH1408-H1_L_157493	293T	CAS9	MuTect	SLC34A2	4	25677874	C	T	NA	Missense	ENST00000382051.3	p.R526C	c.1576C>T	Missense	ENST00000382051.3	p.R526C	c.1576C--T	NOVEL	0.105505	218	NA	NA	NA	NA	NA	NA
293T-311Cas9-H9_L_157557-CEPH1408-H1_L_157493	293T	CAS9	MuTect	BRD3	9	136913355	T	C	rs464826	synonymous	ENST00000303407.7	p.L312L	c.936A>G	synonymous	ENST00000303407.7	p.L312L	c.936A--G	COSMIC	0.630872	149	0.651395	0.817666	1	0.673396	0.827852	African
293T-311Cas9-H9_L_157557-CEPH1408-H1_L_157493	293T	CAS9	MuTect	BRD3	9	136915508	C	T	rs2301576	synonymous	ENST00000303407.7	p.P234P	c.702G>A	synonymous	ENST00000303407.7	p.P234P	c.702G--A	COSMIC	0.392308	130	0.100256	0.0276895	2	0.100216	0.154399	Latino
293T-311Cas9-H9_L_157557-CEPH1408-H1_L_157493	293T	CAS9	MuTect	POLQ	3	121240894	A	G	NA	Missense	ENST00000264233.5	p.V404A	c.1211T>C	Missense	ENST00000264233.5	p.V404A	c.1211T--C	NOVEL	0.076923	312	NA	NA	NA	NA	NA	NA
293T-311Cas9-H9_L_157557-CEPH1408-H1_L_157493	293T	CAS9	MuTect	NOTCH1	9	139391636	G	A	rs2229974	synonymous	ENST00000277541.6	p.D2185D	c.6555C>T	synonymous	ENST00000277541.6	p.D2185D	c.6555C--T	COSMIC	0.998188	552	0.553266	0.636051	3	0.621211	0.95043	East Asian
293T-311Cas9-H9_L_157557-CEPH1408-H1_L_157493	293T	CAS9	MuTect	NOTCH1	9	139407932	A	G	rs2229971	synonymous	ENST00000277541.6	p.N755N	c.2265T>C	synonymous	ENST00000277541.6	p.N755N	c.2265T--C	COSMIC	0.297787	497	0.285831	0.615578	1	0.400074	0.794429	East Asian
293T-311Cas9-H9_L_157557-CEPH1408-H1_L_157493	293T	CAS9	MuTect	C9orf66	9	214908	T	C	rs62533313	5_prime_UTR	ENST00000453981.1	p.R163R	c.-69T>C	synonymous	ENST00000382387.2	p.R163R	c.489A--G	COSMIC	0.5	64	0.0884409	0.10314	1	0.0902777	0.119493	South Asian
293T-311Cas9-H9_L_157557-CEPH1408-H1_L_157493	293T	CAS9	MuTect	BABAM1	19	17379778	G	A	NA	Missense	ENST00000598188.1	p.A55T	c.163G>A	Missense	ENST00000359435.4	p.A55T	c.163G--A	NOVEL	0.068966	290	NA	NA	NA	NA	NA	NA
293T-311Cas9-H9_L_157557-CEPH1408-H1_L_157493	293T	CAS9	MuTect	MTAP	9	21816758	G	A	rs7023954	intergenic_variant	NA	NA	NA	Missense	ENST00000380172.4	p.V56I	c.166G--A	COSMIC	0.72327	318	0.415	0.434862	3	0.396167	0.462368	East Asian
293T-311Cas9-H9_L_157557-CEPH1408-H1_L_157493	293T	CAS9	MuTect	CDKN2A	9	21968199	C	G	rs11515	3_prime_UTR	ENST00000304494.5	NA	c.*29G>C	3_prime_UTR	ENST00000498124.1	NA	c.	COSMIC	1	262	0.854767	0.838175	1	0.881416	0.977966	East Asian
293T-311Cas9-H9_L_157557-CEPH1408-H1_L_157493	293T	CAS9	MuTect	CDKN2A	9	21969760	C	G	NA	intron	ENST00000304494.5	NA	c.457+1141G>C	Missense	ENST00000479692.2	p.E113Q	c.337G--C	NOVEL	0.031008	258	NA	NA	NA	NA	NA	NA
293T-311Cas9-H9_L_157557-CEPH1408-H1_L_157493	293T	CAS9	MuTect	HFE	6	26091545	C	T	NA	Missense	ENST00000357618.5	p.S115F	c.344C>T	Missense	ENST00000357618.5	p.S115F	c.344C--T	NOVEL	0.065617	381	NA	NA	NA	NA	NA	NA
293T-311Cas9-H9_L_157557-CEPH1408-H1_L_157493	293T	CAS9	MuTect	BCL11B	14	99737492	A	G	NA	Splice_Region	ENST00000357195.3	NA	c.58+6T>C	Splice_Region	ENST00000357195.3	NA	c.58+6T--C	NOVEL	0.062176	193	NA	NA	NA	NA	NA	NA
293T-311Cas9-H9_L_157557-CEPH1408-H1_L_157493	293T	CAS9	MuTect	CCDC107	9	35657962	G	A	rs193117694	intergenic_variant	NA	NA	NA	upstream_gene	ENST00000426546	NA	NA	DBSNP	0.669975	403	NA	NA	NA	0.00286597	0.00542419	Europoean (Non-Finnish)
293T-311Cas9-H9_L_157557-CEPH1408-H1_L_157493	293T	CAS9	MuTect	CCDC107	9	35657981	T	C	rs572081363	intergenic_variant	NA	NA	NA	upstream_gene	ENST00000426546	NA	NA	DBSNP	0.326923	364	NA	NA	NA	4.78e-05	0.000133678	South Asian
293T-311Cas9-H9_L_157557-CEPH1408-H1_L_157493	293T	CAS9	MuTect	PAX5	9	36840623	G	A	rs3780135	synonymous	ENST00000358127.4	p.Y370Y	c.1110C>T	Missense	ENST00000523241.1	p.T293I	c.878C--T	COSMIC	1	229	0.938114	0.420824	2	0.879853	0.956488	European (Finnish)
293T-311Cas9-H9_L_157557-CEPH1408-H1_L_157493	293T	CAS9	MuTect	PAX5	9	36840654	C	T	NA	intron	ENST00000358127.4	NA	c.1100-21G>A	intron	ENST00000358127.4	NA	c.1100-21G--A	NOVEL	0.37037	189	NA	NA	NA	NA	NA	NA
293T-311Cas9-H9_L_157557-CEPH1408-H1_L_157493	293T	CAS9	MuTect	DOCK8	9	421032	C	G	rs2297079	synonymous	ENST00000453981.1	p.L1369L	c.4107C>G	synonymous	ENST00000453981.1	p.L1369L	c.4107C--G	COSMIC	0.526316	247	0.613372	0.168407	3	0.508603	0.621724	Europoean (Non-Finnish)
293T-311Cas9-H9_L_157557-CEPH1408-H1_L_157493	293T	CAS9	MuTect	DOCK8	9	441952	G	A	rs1887957	synonymous	ENST00000453981.1	p.E1811E	c.5433G>A	synonymous	ENST00000453981.1	p.E1811E	c.5433G--A	COSMIC	0.50211	237	0.815349	0.601453	1	0.825245	0.996521	East Asian
293T-311Cas9-H9_L_157557-CEPH1408-H1_L_157493	293T	CAS9	MuTect	JAK2	9	5079812	C	A	NA	intron	ENST00000381652.3	NA	c.2132-417C>A	intron	ENST00000381652.3	NA	c.2132-417C--A	NOVEL	0.103448	29	NA	NA	NA	NA	NA	NA
293T-311Cas9-H9_L_157557-CEPH1408-H1_L_157493	293T	CAS9	MuTect	FANCC	9	97873677	C	T	NA	intron	ENST00000375305.1	NA	c.1329+68G>A	intron	ENST00000289081.3	NA	c.1329+68G--A	NOVEL	0.073913	460	NA	NA	NA	NA	NA	NA
293T-311Cas9-H9_L_157557-CEPH1408-H1_L_157493	293T	CAS9	MuTect	PTCH1	9	98212206	G	A	NA	synonymous	ENST00000331920.6	p.L1156L	c.3466C>T	synonymous	ENST00000331920.6	p.L1156L	c.3466C--T	NOVEL	0.094595	370	NA	NA	NA	NA	NA	NA
293T-311Cas9-H9_L_157557-CEPH1408-H1_L_157493	293T	CAS9	MuTect	KDM5A	12	475254	C	T	NA	Missense	ENST00000399788.2	p.G128E	c.383G>A	Missense	ENST00000399788.2	p.G128E	c.383G--A	NOVEL	0.057214	402	NA	NA	NA	NA	NA	NA
293T-311Cas9-H9_L_157557-CEPH1408-H1_L_157493	293T	CAS9	GATK	XPA	9	100437872	G	GA	NA	Splice_Region	ENST00000375128.4	NA	c.674-4dupT	Splice_Region	ENST00000375128.4	NA	c.674-4dupT	NOVEL	0.0556	198	NA	NA	NA	0.000245387	0.00140038	South Asian
293T-311Cas9-H9_L_157557-CEPH1408-H1_L_157493	293T	CAS9	MuTect	MITF	3	69928372	G	C	NA	Missense	ENST00000448226.2	p.M64I	c.192G>C	Missense	ENST00000352241.4	p.M64I	c.192G--C	NOVEL	0.053743	521	NA	NA	NA	NA	NA	NA
293T-311Cas9-H9_L_157557-CEPH1408-H1_L_157493	293T	CAS9	MuTect	TAZ	X	153642455	G	A	NA	intergenic_variant	NA	NA	NA	Missense	ENST00000299328.5	p.A130T	c.388G--A	NOVEL	0.1	490	NA	NA	NA	NA	NA	NA
293T-311Cas9-H9_L_157557-CEPH1408-H1_L_157493	293T	CAS9	MuTect	ZRSR2	X	15808669	G	A	NA	intron	ENST00000307771.7	NA	c.41+10G>A	intron	ENST00000307771.7	NA	c.41+10G--A	NOVEL	0.066372	226	NA	NA	NA	2.07e-05	8.04e-05	South Asian
293T-311Cas9-H9_L_157557-CEPH1408-H1_L_157493	293T	CAS9	MuTect	ZRSR2	X	15821746	G	A	NA	intron	ENST00000307771.7	NA	c.204-65G>A	intron	ENST00000307771.7	NA	c.204-65G--A	NOVEL	0.096154	104	NA	NA	NA	NA	NA	NA
293T-311Cas9-H9_L_157557-CEPH1408-H1_L_157493	293T	CAS9	MuTect	RBM10	X	47004820	G	A	NA	5_prime_UTR	ENST00000377604.3	NA	c.-190G>A	5_prime_UTR	ENST00000377604.3	NA	c.-190G--A	NOVEL	0.454545	33	NA	NA	NA	NA	NA	NA
293T-311Cas9-H9_L_157557-CEPH1408-H1_L_157493	293T	CAS9	MuTect	RAD54B	8	95411765	G	A	NA	Nonsense	ENST00000336148.5	p.Q419*	c.1255C>T	Nonsense	ENST00000336148.5	p.Q419	c.1255C--T	NOVEL	0.052083	192	NA	NA	NA	NA	NA	NA
293T-311Cas9-H9_L_157557-CEPH1408-H1_L_157493	293T	CAS9	MuTect	RBM10	X	47045138	A	C	NA	synonymous	ENST00000377604.3	p.R793R	c.2379A>C	synonymous	ENST00000377604.3	p.R793R	c.2379A--C	NOVEL	0.690244	410	0.000148633	0	NA	0.000101611	0.000825537	Ashkenazi Jewish
293T-311Cas9-H9_L_157557-CEPH1408-H1_L_157493	293T	CAS9	MuTect	TFE3	X	48888074	T	C	NA	synonymous	ENST00000315869.7	p.V441V	c.1323A>G	synonymous	ENST00000315869.7	p.V441V	c.1323A--G	COSMIC	1	276	0.527497	0.0798122	1	0.390179	0.581623	Ashkenazi Jewish
293T-311Cas9-H9_L_157557-CEPH1408-H1_L_157493	293T	CAS9	MuTect	KDM5C	X	53222224	G	T	NA	synonymous	ENST00000375401.3	p.P1536P	c.4608C>A	synonymous	ENST00000375401.3	p.P1536P	c.4608C--A	NOVEL	0.092593	108	NA	NA	NA	NA	NA	NA
293T-311Cas9-H9_L_157557-CEPH1408-H1_L_157493	293T	CAS9	MuTect	EZH2	7	148525824	A	G	NA	Splice_Region	ENST00000460911.1	NA	c.625+8T>C	Splice_Region	ENST00000320356.2	NA	c.625+8T--C	NOVEL	0.041769	407	NA	NA	NA	NA	NA	NA
293T-311Cas9-H9_L_157557-CEPH1408-H1_L_157493	293T	CAS9	MuTect	AR	X	66765627	G	A	rs6152	intergenic_variant	NA	NA	NA	synonymous	ENST00000374690.3	p.E213E	c.639G--A	COSMIC	0.370258	659	0.157105	0.602868	9	0.150948	0.624812	African
293T-311Cas9-H9_L_157557-CEPH1408-H1_L_157493	293T	CAS9	MuTect	MED12	X	70349947	A	C	rs5030619	synonymous	ENST00000374080.3	p.P1310P	c.3930A>C	synonymous	ENST00000374080.3	p.P1310P	c.3930A--C	DBSNP	0.473901	728	0.317622	0.0570949	NA	0.219964	0.406394	Ashkenazi Jewish
293T-311Cas9-H9_L_157557-CEPH1408-H1_L_157493	293T	CAS9	MuTect	MED12	X	70356238	C	T	NA	synonymous	ENST00000374080.3	p.D1711D	c.5133C>T	synonymous	ENST00000374080.3	p.D1711D	c.5133C--T	NOVEL	0.029412	374	NA	NA	NA	NA	NA	NA
293T-311Cas9-H9_L_157557-CEPH1408-H1_L_157493	293T	CAS9	MuTect	BCORL1	X	129189821	C	A	NA	Splice_Region	ENST00000540052.1	NA	c.4854-8C>A	Splice_Region	ENST00000540052.1	NA	c.4854-8C--A	NOVEL	0.033592	387	NA	NA	NA	NA	NA	NA
293T-311Cas9-H9_L_157557-CEPH1408-H1_L_157493	293T	CAS9	GATK	PBRM1	3	52676063	TAC	T	NA	Splice_Region	ENST00000296302.7	NA	c.996-4_996-3delGT	Splice_Region	ENST00000394830.3	NA	c.996-4_996-3delGT	COSMIC	0.0964	249	NA	NA	1	0.000873333	0.00199385	Latino
293T-311Cas9-H9_L_157557-CEPH1408-H1_L_157493	293T	CAS9	MuTect	TP53	17	7579472	G	C	rs1042522	Missense	ENST00000445888.2	p.P72R	c.215C>G	Missense	ENST00000269305.4	p.P72R	c.215C--G	DBSNP	0.390582	361	0.745233	0.405086	NA	0.668584	0.737813	Europoean (Non-Finnish)
293T-G9_L_157556-CEPH1408-H1_L_157493	293T	PARENTAL	MuTect	UROD	1	45477980	T	C	NA	intron	ENST00000246337.4	NA	c.20+23T>C	intron	ENST00000246337.4	NA	c.20+23T--C	NOVEL	0.336207	116	NA	NA	NA	NA	NA	NA
293T-G9_L_157556-CEPH1408-H1_L_157493	293T	PARENTAL	MuTect	MEN1	11	64572018	T	C	rs2959656	Missense	ENST00000377313.1	p.T546A	c.1636A>G	Missense	ENST00000337652.1	p.T546A	c.1636A--G	COSMIC	1	408	0.995927	0.737619	23	NA	NA	NA
293T-G9_L_157556-CEPH1408-H1_L_157493	293T	PARENTAL	MuTect	RIT1	1	155874079	A	G	NA	intron	ENST00000368323.3	NA	c.429+23T>C	intron	ENST00000368322.3	NA	c.480+23T--C	NOVEL	0.07	300	NA	NA	NA	NA	NA	NA
293T-G9_L_157556-CEPH1408-H1_L_157493	293T	PARENTAL	MuTect	CDC73	1	193099419	C	T	NA	intron	ENST00000367435.3	NA	c.307+46C>T	intron	ENST00000367435.3	NA	c.307+46C--T	NOVEL	0.182482	137	NA	NA	NA	NA	NA	NA
293T-G9_L_157556-CEPH1408-H1_L_157493	293T	PARENTAL	MuTect	PTPN14	1	214542891	G	A	rs61749332	synonymous	ENST00000366956.5	p.H1060H	c.3180C>T	synonymous	ENST00000366956.5	p.H1060H	c.3180C--T	DBSNP	0.472946	499	0.0102326	0.0158874	NA	NA	NA	NA
293T-G9_L_157556-CEPH1408-H1_L_157493	293T	PARENTAL	MuTect	DCLRE1C	10	14970201	C	A	NA	intron	ENST00000378278.2	NA	c.781-50G>T	intron	ENST00000378278.2	NA	c.781-50G--T	NOVEL	0.317757	107	NA	NA	NA	NA	NA	NA
293T-G9_L_157556-CEPH1408-H1_L_157493	293T	PARENTAL	MuTect	RET	10	43610163	C	T	NA	synonymous	ENST00000355710.3	p.S705S	c.2115C>T	synonymous	ENST00000355710.3	p.S705S	c.2115C--T	COSMIC	0.211679	411	NA	NA	1	NA	NA	NA
293T-G9_L_157556-CEPH1408-H1_L_157493	293T	PARENTAL	MuTect	RET	10	43613843	G	T	rs1800861	synonymous	ENST00000355710.3	p.L769L	c.2307G>T	synonymous	ENST00000355710.3	p.L769L	c.2307G--T	DBSNP	1	384	0.765349	0.875397	NA	NA	NA	NA
293T-G9_L_157556-CEPH1408-H1_L_157493	293T	PARENTAL	MuTect	C9orf66	9	215057	T	C	rs481905	Missense	ENST00000382387.2	p.N114D	c.340A>G	Missense	ENST00000382387.2	p.N114D	c.340A--G	COSMIC	1	63	0.391391	0.514962	4	NA	NA	NA
293T-G9_L_157556-CEPH1408-H1_L_157493	293T	PARENTAL	MuTect	PAX5	9	36840623	G	A	rs3780135	synonymous	ENST00000358127.4	p.Y370Y	c.1110C>T	Missense	ENST00000523241.1	p.T293I	c.878C--T	COSMIC	1	183	0.938114	0.420824	2	NA	NA	NA
293T-G9_L_157556-CEPH1408-H1_L_157493	293T	PARENTAL	MuTect	PRF1	10	72360236	G	A	NA	synonymous	ENST00000373209.2	p.S141S	c.423C>T	synonymous	ENST00000441259.1	p.S141S	c.423C--T	NOVEL	0.384365	307	NA	NA	NA	NA	NA	NA
293T-G9_L_157556-CEPH1408-H1_L_157493	293T	PARENTAL	MuTect	BCORL1	X	129147079	T	C	rs4830173	Missense	ENST00000540052.1	p.F111L	c.331T>C	Missense	ENST00000540052.1	p.F111L	c.331T--C	COSMIC	0.99867	752	NA	NA	23	NA	NA	NA
293T-G9_L_157556-CEPH1408-H1_L_157493	293T	PARENTAL	MuTect	SUFU	10	104357022	C	T	NA	synonymous	ENST00000369902.3	p.G294G	c.882C>T	synonymous	ENST00000369902.3	p.G294G	c.882C--T	NOVEL	0.047264	402	NA	NA	NA	NA	NA	NA
293T-G9_L_157556-CEPH1408-H1_L_157493	293T	PARENTAL	MuTect	FANCF	11	22646928	C	T	NA	synonymous	ENST00000327470.3	p.V143V	c.429G>A	synonymous	ENST00000327470.3	p.V143V	c.429G--A	NOVEL	0.057279	419	NA	NA	NA	NA	NA	NA
293T-G9_L_157556-CEPH1408-H1_L_157493	293T	PARENTAL	MuTect	CHEK2	22	29085195	G	T	NA	Missense	ENST00000405598.1	p.D490E	c.1470C>A	Missense	ENST00000382580.2	p.D533E	c.1599C--A	COSMIC	0.975862	290	NA	NA	1	NA	NA	NA
293T-G9_L_157556-CEPH1408-H1_L_157493	293T	PARENTAL	MuTect	USP28	11	113698008	C	T	NA	synonymous	ENST00000003302.4	p.Q378Q	c.1134G>A	synonymous	ENST00000003302.4	p.Q378Q	c.1134G--A	NOVEL	0.067416	267	NA	NA	NA	NA	NA	NA
293T-G9_L_157556-CEPH1408-H1_L_157493	293T	PARENTAL	MuTect	CBL	11	119168130	G	C	rs143840974	synonymous	ENST00000264033.4	p.T730T	c.2190G>C	synonymous	ENST00000264033.4	p.T730T	c.2190G--C	DBSNP	0.308642	324	0.0032596	0.000454752	NA	NA	NA	NA
293T-G9_L_157556-CEPH1408-H1_L_157493	293T	PARENTAL	GATK	PBRM1	3	52584431	T	TCTC	rs34372721	Splice_Region	ENST00000296302.7	NA	c.4897+5_4897+6insGAG	Splice_Region	ENST00000394830.3	NA	c.4576+5_4576+6insGAG	COSMIC	0.8688	221	0.512236	0.53985	21	NA	NA	NA
293T-G9_L_157556-CEPH1408-H1_L_157493	293T	PARENTAL	MuTect	MTAP	9	21816758	G	A	rs7023954	intergenic_variant	NA	NA	NA	Missense	ENST00000380172.4	p.V56I	c.166G--A	COSMIC	0.706714	283	0.415	0.434862	3	NA	NA	NA
293T-G9_L_157556-CEPH1408-H1_L_157493	293T	PARENTAL	MuTect	KMT2D	12	49418566	C	G	NA	intron	ENST00000301067.7	NA	c.15921+27G>C	intron	ENST00000301067.7	NA	c.15921+27G--C	NOVEL	0.357438	484	NA	NA	NA	NA	NA	NA
293T-G9_L_157556-CEPH1408-H1_L_157493	293T	PARENTAL	MuTect	TSC1	9	135786904	A	G	rs1073123	Missense	ENST00000440111.2	p.M322T	c.965T>C	Missense	ENST00000298552.3	p.M322T	c.965T--C	COSMIC	0.673347	499	0.137791	0.219473	12	NA	NA	NA
293T-G9_L_157556-CEPH1408-H1_L_157493	293T	PARENTAL	MuTect	ERBB3	12	56490516	G	A	NA	intron	ENST00000267101.3	NA	c.2176-16G>A	intron	ENST00000267101.3	NA	c.2176-16G--A	NOVEL	0.063981	422	NA	NA	NA	NA	NA	NA
293T-G9_L_157556-CEPH1408-H1_L_157493	293T	PARENTAL	GATK	RAD52	12	1038978	C	CT	rs35278212	Splice_Region	ENST00000430095.2	NA	c.348+6_348+7insA	Frameshift	ENST00000397230.2	p.G119Rfs	c.354_355insA	COSMIC	0.6481	466	0.124425	0.0947467	1	NA	NA	NA
293T-G9_L_157556-CEPH1408-H1_L_157493	293T	PARENTAL	MuTect	TSC1	9	135782221	T	C	rs7862221	Splice_Region	ENST00000298552.3	p.E445E	c.1335A>G	Splice_Region	ENST00000298552.3	p.E445E	c.1335A--G	COSMIC	0.635739	291	0.146279	0.21902	9	NA	NA	NA
293T-G9_L_157556-CEPH1408-H1_L_157493	293T	PARENTAL	MuTect	FANCB	X	14877404	C	T	rs41309679	Missense	ENST00000398334.1	p.G335E	c.1004G>A	Missense	ENST00000398334.1	p.G335E	c.1004G--A	COSMIC	0.608163	245	0.0841636	0.0148631	6	NA	NA	NA
293T-G9_L_157556-CEPH1408-H1_L_157493	293T	PARENTAL	MuTect	ATRX	X	76856021	T	C	NA	Missense	ENST00000373344.5	p.N1860S	c.5579A>G	Missense	ENST00000373344.5	p.N1860S	c.5579A--G	COSMIC	0.438776	392	0.0096683	0.000521512	3	NA	NA	NA
293T-G9_L_157556-CEPH1408-H1_L_157493	293T	PARENTAL	MuTect	FOXO1	13	41139038	T	C	NA	intron	ENST00000379561.5	NA	c.631-4041A>G	intron	ENST00000379561.5	NA	c.631-4041A--G	NOVEL	0.333333	408	NA	NA	NA	NA	NA	NA
293T-G9_L_157556-CEPH1408-H1_L_157493	293T	PARENTAL	MuTect	FOXO1	13	41237722	A	G	NA	intron	ENST00000379561.5	NA	c.630+1998T>C	intron	ENST00000379561.5	NA	c.630+1998T--C	NOVEL	0.08871	124	NA	NA	NA	NA	NA	NA
293T-G9_L_157556-CEPH1408-H1_L_157493	293T	PARENTAL	MuTect	DIS3	13	73355812	C	T	NA	synonymous	ENST00000377767.4	p.Q53Q	c.159G>A	synonymous	ENST00000377767.4	p.Q53Q	c.159G--A	NOVEL	0.267241	116	NA	NA	NA	NA	NA	NA
293T-G9_L_157556-CEPH1408-H1_L_157493	293T	PARENTAL	MuTect	NFKBIA	14	35872426	G	A	rs199877737	synonymous	ENST00000216797.5	p.S159S	c.477C>T	synonymous	ENST00000216797.5	p.S159S	c.477C--T	DBSNP	0.034014	147	NA	NA	NA	NA	NA	NA
293T-G9_L_157556-CEPH1408-H1_L_157493	293T	PARENTAL	MuTect	DOCK8	9	286593	C	A	rs529208	Missense	ENST00000453981.1	p.P97T	c.289C>A	Missense	ENST00000453981.1	p.P97T	c.289C--A	COSMIC	0.42963	270	0.489884	0.414208	3	NA	NA	NA
293T-G9_L_157556-CEPH1408-H1_L_157493	293T	PARENTAL	MuTect	PRSS1	7	142460335	A	G	rs201550522	Missense	ENST00000311737.7	p.K170E	c.508A>G	Missense	ENST00000311737.7	p.K170E	c.508A--G	COSMIC	0.386963	721	NA	NA	35	NA	NA	NA
293T-G9_L_157556-CEPH1408-H1_L_157493	293T	PARENTAL	MuTect	TP53BP1	15	43748304	A	G	rs690367	synonymous	ENST00000263801.3	p.D829D	c.2487T>C	synonymous	ENST00000382044.4	p.D834D	c.2502T--C	DBSNP	0.99697	330	0.303164	0.849614	NA	NA	NA	NA
293T-G9_L_157556-CEPH1408-H1_L_157493	293T	PARENTAL	MuTect	AR	X	66765627	G	A	rs6152	intergenic_variant	NA	NA	NA	synonymous	ENST00000374690.3	p.E213E	c.639G--A	COSMIC	0.366541	532	0.157105	0.602868	9	NA	NA	NA
293T-G9_L_157556-CEPH1408-H1_L_157493	293T	PARENTAL	MuTect	NTRK3	15	88576185	G	C	NA	synonymous	ENST00000360948.2	p.A496A	c.1488C>G	synonymous	ENST00000360948.2	p.A496A	c.1488C--G	NOVEL	0.458861	316	0.355083	0.404816	NA	NA	NA	NA
293T-G9_L_157556-CEPH1408-H1_L_157493	293T	PARENTAL	MuTect	NTRK3	15	88681811	C	T	rs541718777	intron	ENST00000360948.2	NA	c.465-1019G>A	intron	ENST00000360948.2	NA	c.465-1019G--A	DBSNP	0.596154	52	NA	NA	NA	NA	NA	NA
293T-G9_L_157556-CEPH1408-H1_L_157493	293T	PARENTAL	MuTect	NTRK3	15	88684024	G	C	rs554768560	intron	ENST00000360948.2	NA	c.465-3232C>G	intron	ENST00000360948.2	NA	c.465-3232C--G	DBSNP	0.0625	160	NA	NA	NA	NA	NA	NA
293T-G9_L_157556-CEPH1408-H1_L_157493	293T	PARENTAL	MuTect	CRTC3	15	91080107	C	T	NA	intron	ENST00000268184.6	NA	c.133-3164C>T	intron	ENST00000268184.6	NA	c.133-3164C--T	NOVEL	0.053691	447	NA	NA	NA	NA	NA	NA
293T-G9_L_157556-CEPH1408-H1_L_157493	293T	PARENTAL	GATK	PBRM1	3	52676064	AC	A	rs371540287	Splice_Region	ENST00000296302.7	NA	c.996-4delG	Splice_Region	ENST00000394830.3	NA	c.996-4delG	COSMIC	0.3444	241	NA	NA	5	NA	NA	NA
293T-G9_L_157556-CEPH1408-H1_L_157493	293T	PARENTAL	MuTect	TRAF7	16	2225777	G	A	NA	intron	ENST00000326181.6	NA	c.1627-58G>A	intron	ENST00000326181.6	NA	c.1627-58G--A	NOVEL	0.325	320	NA	NA	NA	NA	NA	NA
293T-G9_L_157556-CEPH1408-H1_L_157493	293T	PARENTAL	MuTect	SLX4	16	3656482	C	T	rs8061528	synonymous	ENST00000294008.3	p.A251A	c.753G>A	synonymous	ENST00000294008.3	p.A251A	c.753G--A	DBSNP	0.366013	153	0.203023	0.250114	NA	NA	NA	NA
293T-G9_L_157556-CEPH1408-H1_L_157493	293T	PARENTAL	GATK	ERBB4	2	212285339	AAAAG	A	rs138150601	Splice_Region	ENST00000342788.4	NA	c.2965-7_2965-4delCTTT	Splice_Region	ENST00000342788.4	NA	c.2965-7_2965-4delCTTT	COSMIC	0.3396	212	0.019874	0.342093	1	NA	NA	NA
293T-G9_L_157556-CEPH1408-H1_L_157493	293T	PARENTAL	MuTect	CIITA	16	10971168	C	A	NA	5_prime_UTR	ENST00000324288.8	NA	c.-20C>A	5_prime_UTR	ENST00000324288.8	NA	c.-20C--A	NOVEL	0.058252	206	NA	NA	NA	NA	NA	NA
293T-G9_L_157556-CEPH1408-H1_L_157493	293T	PARENTAL	MuTect	CIITA	16	10988761	A	G	NA	intron	ENST00000324288.8	NA	c.53-378A>G	intron	ENST00000324288.8	NA	c.53-378A--G	NOVEL	0.059322	118	NA	NA	NA	NA	NA	NA
293T-G9_L_157556-CEPH1408-H1_L_157493	293T	PARENTAL	MuTect	CIITA	16	11003985	A	G	NA	intron	ENST00000324288.8	NA	c.2817-60A>G	intron	ENST00000324288.8	NA	c.2817-60A--G	NOVEL	0.074286	175	NA	NA	NA	NA	NA	NA
293T-G9_L_157556-CEPH1408-H1_L_157493	293T	PARENTAL	MuTect	FUS	16	31200581	G	C	NA	intron	ENST00000254108.7	NA	c.936+34G>C	intron	ENST00000254108.7	NA	c.936+34G--C	NOVEL	0.335958	381	NA	NA	NA	NA	NA	NA
293T-G9_L_157556-CEPH1408-H1_L_157493	293T	PARENTAL	MuTect	FUS	16	31202688	T	C	NA	intron	ENST00000254108.7	NA	c.1542-32T>C	intron	ENST00000254108.7	NA	c.1542-32T--C	NOVEL	0.057229	332	NA	NA	NA	NA	NA	NA
293T-G9_L_157556-CEPH1408-H1_L_157493	293T	PARENTAL	MuTect	TP53	17	7577098	T	A	NA	Missense	ENST00000445888.2	p.R280S	c.840A>T	Missense	ENST00000269305.4	p.R280S	c.840A--T	COSMIC	0.302521	357	NA	NA	16	NA	NA	NA
293T-G9_L_157556-CEPH1408-H1_L_157493	293T	PARENTAL	GATK	WHSC1L1	8	38205091	CT	C	NA	Frameshift	ENST00000317025.8	p.S200Afs*20	c.598delA	Frameshift	ENST00000317025.8	p.S200Afs	c.598delA	COSMIC	0.2909	330	NA	NA	1	NA	NA	NA
293T-G9_L_157556-CEPH1408-H1_L_157493	293T	PARENTAL	MuTect	TP53	17	7578146	T	C	rs34949160	intron	ENST00000269305.4	NA	c.672+31A>G	intron	ENST00000269305.4	NA	c.672+31A--G	COSMIC	0.6	250	0.00511628	0.000907853	1	NA	NA	NA
293T-G9_L_157556-CEPH1408-H1_L_157493	293T	PARENTAL	GATK	POLQ	3	121151270	GA	G	NA	Splice_Region	ENST00000264233.5	NA	c.7660-7delT	Splice_Region	ENST00000264233.5	NA	c.7660-7delT	COSMIC	0.2613	222	0.00775758	0.00820825	2	NA	NA	NA
293T-G9_L_157556-CEPH1408-H1_L_157493	293T	PARENTAL	MuTect	RARA	17	38504763	G	T	NA	intron	ENST00000254066.5	NA	c.327+47G>T	intron	ENST00000254066.5	NA	c.327+47G--T	NOVEL	0.076487	353	NA	NA	NA	NA	NA	NA
293T-G9_L_157556-CEPH1408-H1_L_157493	293T	PARENTAL	MuTect	BRCA1	17	41244413	A	G	NA	synonymous	ENST00000357654.3	p.N1045N	c.3135T>C	synonymous	ENST00000471181.2	p.N1045N	c.3135T--C	NOVEL	0.175503	547	NA	NA	NA	NA	NA	NA
293T-G9_L_157556-CEPH1408-H1_L_157493	293T	PARENTAL	MuTect	RNF43	17	56440047	G	A	NA	intron	ENST00000577716.1	NA	c.583-38C>T	intron	ENST00000584437.1	NA	c.583-38C--T	NOVEL	0.498866	441	NA	NA	NA	NA	NA	NA
293T-G9_L_157556-CEPH1408-H1_L_157493	293T	PARENTAL	GATK	ATR	3	142274739	AT	A	NA	Frameshift	ENST00000350721.4	p.I774Yfs*5	c.2320delA	Frameshift	ENST00000350721.4	p.I774Yfs	c.2320delA	COSMIC	0.2422	161	NA	NA	23	NA	NA	NA
293T-G9_L_157556-CEPH1408-H1_L_157493	293T	PARENTAL	MuTect	RPTOR	17	78899318	C	T	rs139775860	intron	ENST00000306801.3	NA	c.2919+38C>T	intron	ENST00000306801.3	NA	c.2919+38C--T	DBSNP	0.244489	499	0.00930233	0.00181736	NA	NA	NA	NA
293T-G9_L_157556-CEPH1408-H1_L_157493	293T	PARENTAL	MuTect	SS18	18	23600187	T	C	NA	intron	ENST00000415083.2	NA	c.1231-1843A>G	intron	ENST00000415083.2	NA	c.1231-1843A--G	NOVEL	0.05	120	NA	NA	NA	NA	NA	NA
293T-G9_L_157556-CEPH1408-H1_L_157493	293T	PARENTAL	MuTect	SMAD4	18	48584816	C	T	NA	synonymous	ENST00000398417.2	p.P298P	c.894C>T	synonymous	ENST00000342988.3	p.P298P	c.894C--T	NOVEL	0.515982	219	NA	NA	NA	NA	NA	NA
293T-G9_L_157556-CEPH1408-H1_L_157493	293T	PARENTAL	GATK	MRE11A	11	94212930	TA	T	NA	Splice_Region	ENST00000323929.3	NA	c.315-4delT	Splice_Region	ENST00000323929.3	NA	c.315-4delT	COSMIC	0.2359	195	0.0306592	0.0279081	2	NA	NA	NA
293T-G9_L_157556-CEPH1408-H1_L_157493	293T	PARENTAL	GATK	ZRSR2	X	15841230	C	CAGCCGG	NA	Inframe_Ins	ENST00000307771.7	p.G438_S439insSR	c.1314_1315insAGCCGG	Inframe_Ins	ENST00000307771.7	p.G438_S439insSR	c.1314_1315insAGCCGG	COSMIC	0.2211	294	0.0142396	0.048	2	NA	NA	NA
293T-G9_L_157556-CEPH1408-H1_L_157493	293T	PARENTAL	MuTect	KEAP1	19	10600442	G	C	rs1048290	synonymous	ENST00000393623.2	p.L471L	c.1413C>G	synonymous	ENST00000171111.5	p.L471L	c.1413C--G	DBSNP	0.997436	390	0.372093	0.684748	NA	NA	NA	NA
293T-G9_L_157556-CEPH1408-H1_L_157493	293T	PARENTAL	GATK	CRTC1	19	18887992	TC	T	NA	intergenic_variant	NA	NA	NA	Frameshift	ENST00000338797.6	p.S588Afs	c.1754delC	COSMIC	0.1304	253	0.00473071	0.00846262	24	NA	NA	NA
293T-G9_L_157556-CEPH1408-H1_L_157493	293T	PARENTAL	GATK	MBD4	3	129155547	CT	C	NA	Frameshift	ENST00000249910.1	p.E314Kfs*4	c.939delA	Frameshift	ENST00000249910.1	p.E314Kfs	c.939delA	COSMIC	0.1098	419	0.00836364	0.013374	10	NA	NA	NA
293T-G9_L_157556-CEPH1408-H1_L_157493	293T	PARENTAL	GATK	HNF1A	12	121432114	CG	C	NA	intergenic_variant	NA	NA	NA	Frameshift	ENST00000257555.6	p.P291Qfs	c.862delG	COSMIC	0.1089	349	0.274976	0.191459	10	NA	NA	NA
293T-G9_L_157556-CEPH1408-H1_L_157493	293T	PARENTAL	GATK	JAK2	9	5126453	AT	A	NA	Splice_Region	ENST00000539801.1	NA	c.3291+8delT	Splice_Region	ENST00000381652.3	NA	c.3291+8delT	COSMIC	0.1019	206	NA	NA	1	NA	NA	NA
293T-G9_L_157556-CEPH1408-H1_L_157493	293T	PARENTAL	MuTect	ALK	2	29420563	A	G	NA	intron	ENST00000389048.3	NA	c.3939-21T>C	intron	ENST00000389048.3	NA	c.3939-21T--C	NOVEL	0.034351	262	NA	NA	NA	NA	NA	NA
293T-G9_L_157556-CEPH1408-H1_L_157493	293T	PARENTAL	MuTect	XPO1	2	61725962	C	T	rs201853401	intron	ENST00000401558.2	NA	c.640-35G>A	intron	ENST00000401558.2	NA	c.640-35G--A	DBSNP	0.714286	140	NA	NA	NA	NA	NA	NA
293T-G9_L_157556-CEPH1408-H1_L_157493	293T	PARENTAL	GATK	RAD50	5	131931451	TA	T	NA	Frameshift	ENST00000265335.6	p.K722Rfs*14	c.2157delA	Frameshift	ENST00000265335.6	p.K722Rfs	c.2157delA	COSMIC	0.098	255	NA	NA	19	NA	NA	NA
293T-G9_L_157556-CEPH1408-H1_L_157493	293T	PARENTAL	MuTect	NFE2L2	2	178097330	T	C	NA	intron	ENST00000397062.3	NA	c.403-19A>G	3_prime_UTR	ENST00000423513.1	NA	c.	NOVEL	0.069106	246	NA	NA	NA	NA	NA	NA
293T-G9_L_157556-CEPH1408-H1_L_157493	293T	PARENTAL	MuTect	SF3B1	2	198283364	C	G	rs138330846	intron	ENST00000335508.6	NA	c.416-52G>C	intron	ENST00000335508.6	NA	c.416-52G--C	DBSNP	0.293478	92	0.0073625	0.00113037	NA	NA	NA	NA
293T-G9_L_157556-CEPH1408-H1_L_157493	293T	PARENTAL	MuTect	KDM5C	X	53226043	G	A	NA	Missense	ENST00000375401.3	p.R936C	c.2806C>T	Missense	ENST00000375401.3	p.R936C	c.2806C--T	COSMIC	0.087671	365	NA	NA	2	NA	NA	NA
293T-G9_L_157556-CEPH1408-H1_L_157493	293T	PARENTAL	MuTect	CASP8	2	202149585	C	A	NA	synonymous	ENST00000432109.2	p.P283P	c.849C>A	synonymous	ENST00000358485.4	p.P342P	c.1026C--A	NOVEL	0.066007	303	NA	NA	NA	NA	NA	NA
293T-G9_L_157556-CEPH1408-H1_L_157493	293T	PARENTAL	MuTect	ERBB4	2	212570071	G	A	rs55923663	synonymous	ENST00000342788.4	p.N390N	c.1170C>T	synonymous	ENST00000342788.4	p.N390N	c.1170C--T	COSMIC	0.613139	137	0.00139535	0.000226963	1	NA	NA	NA
293T-G9_L_157556-CEPH1408-H1_L_157493	293T	PARENTAL	MuTect	GNAS	20	57484989	G	A	NA	intron	ENST00000371085.3	NA	c.840-17G>A	intron	ENST00000371100.4	NA	c.2769-17G--A	NOVEL	0.299505	404	NA	NA	NA	NA	NA	NA
293T-G9_L_157556-CEPH1408-H1_L_157493	293T	PARENTAL	MuTect	CDH4	20	60485627	C	T	rs2427240	synonymous	ENST00000360469.5	p.D446D	c.1338C>T	synonymous	ENST00000360469.5	p.D446D	c.1338C--T	DBSNP	1	443	0.942209	0.610985	NA	NA	NA	NA
293T-G9_L_157556-CEPH1408-H1_L_157493	293T	PARENTAL	MuTect	RUNX1	21	36209353	C	T	NA	intron	ENST00000344691.4	NA	c.533-2455G>A	intron	ENST00000300305.3	NA	c.614-2455G--A	NOVEL	0.042705	281	NA	NA	NA	NA	NA	NA
293T-G9_L_157556-CEPH1408-H1_L_157493	293T	PARENTAL	MuTect	RUNX1	21	36218322	G	A	rs192263858	intron	ENST00000344691.4	NA	c.533-11424C>T	intron	ENST00000300305.3	NA	c.614-11424C--T	DBSNP	0.779412	204	NA	NA	NA	NA	NA	NA
293T-G9_L_157556-CEPH1408-H1_L_157493	293T	PARENTAL	MuTect	RUNX1	21	36221631	A	T	NA	intron	ENST00000344691.4	NA	c.532+10140T>A	intron	ENST00000300305.3	NA	c.613+10140T--A	NOVEL	0.8	5	NA	NA	NA	NA	NA	NA
293T-G9_L_157556-CEPH1408-H1_L_157493	293T	PARENTAL	MuTect	RUNX1	21	36221632	T	A	NA	intron	ENST00000344691.4	NA	c.532+10139A>T	intron	ENST00000300305.3	NA	c.613+10139A--T	NOVEL	0.8	5	NA	NA	NA	NA	NA	NA
293T-G9_L_157556-CEPH1408-H1_L_157493	293T	PARENTAL	MuTect	RUNX1	21	36223208	G	C	NA	intron	ENST00000344691.4	NA	c.532+8563C>G	intron	ENST00000300305.3	NA	c.613+8563C--G	NOVEL	0.271889	217	NA	NA	NA	NA	NA	NA
293T-G9_L_157556-CEPH1408-H1_L_157493	293T	PARENTAL	MuTect	RUNX1	21	36225138	A	G	NA	intron	ENST00000344691.4	NA	c.532+6633T>C	intron	ENST00000300305.3	NA	c.613+6633T--C	NOVEL	0.036145	332	NA	NA	NA	NA	NA	NA
293T-G9_L_157556-CEPH1408-H1_L_157493	293T	PARENTAL	MuTect	RUNX1	21	36227036	G	A	NA	intron	ENST00000344691.4	NA	c.532+4735C>T	intron	ENST00000300305.3	NA	c.613+4735C--T	NOVEL	0.064516	310	NA	NA	NA	NA	NA	NA
293T-G9_L_157556-CEPH1408-H1_L_157493	293T	PARENTAL	MuTect	POLE	12	133254220	G	A	NA	Missense	ENST00000320574.5	p.R222C	c.664C>T	Missense	ENST00000320574.5	p.R222C	c.664C--T	COSMIC	0.084314	510	NA	NA	1	NA	NA	NA
293T-G9_L_157556-CEPH1408-H1_L_157493	293T	PARENTAL	MuTect	TMPRSS2	21	42860976	A	G	NA	intron	ENST00000458356.1	NA	c.325+458T>C	intron	ENST00000398585.3	NA	c.436+458T--C	NOVEL	0.044077	363	NA	NA	NA	NA	NA	NA
293T-G9_L_157556-CEPH1408-H1_L_157493	293T	PARENTAL	MuTect	TMPRSS2	21	42863754	G	A	NA	intron	ENST00000332149.5	NA	c.239-2234C>T	intron	ENST00000398585.3	NA	c.350-2234C--T	NOVEL	0.073427	286	NA	NA	NA	NA	NA	NA
293T-G9_L_157556-CEPH1408-H1_L_157493	293T	PARENTAL	GATK	RBBP8	18	20572852	GA	G	NA	Frameshift	ENST00000399722.2	p.K357Nfs*3	c.1063delA	Frameshift	ENST00000399722.2	p.K357Nfs	c.1063delA	COSMIC	0.0828	314	NA	NA	6	NA	NA	NA
293T-G9_L_157556-CEPH1408-H1_L_157493	293T	PARENTAL	GATK	PBRM1	3	52676063	TAC	T	NA	Splice_Region	ENST00000296302.7	NA	c.996-4_996-3delGT	Splice_Region	ENST00000394830.3	NA	c.996-4_996-3delGT	COSMIC	0.0823	243	NA	NA	1	NA	NA	NA
293T-G9_L_157556-CEPH1408-H1_L_157493	293T	PARENTAL	GATK	SMO	7	128852003	AC	A	NA	Frameshift	ENST00000249373.3	p.P694Lfs*82	c.2076delC	Frameshift	ENST00000249373.3	p.P694Lfs	c.2076delC	COSMIC	0.0755	159	NA	NA	6	NA	NA	NA
293T-G9_L_157556-CEPH1408-H1_L_157493	293T	PARENTAL	GATK	PRKDC	8	48868517	TA	T	rs567466258	intergenic_variant	NA	NA	NA	intron	ENST00000314191.2	NA	c.325-10delT	COSMIC	0.0727	55	0.0122202	0.0118088	1	NA	NA	NA
293T-G9_L_157556-CEPH1408-H1_L_157493	293T	PARENTAL	MuTect	PPARG	3	12420878	A	G	NA	intron	ENST00000287820.6	NA	c.83-325A>G	intron	ENST00000287820.6	NA	c.83-325A--G	NOVEL	0.1	170	NA	NA	NA	NA	NA	NA
293T-G9_L_157556-CEPH1408-H1_L_157493	293T	PARENTAL	MuTect	RAF1	3	12648919	G	A	NA	intron	ENST00000251849.4	NA	c.582-1121C>T	intron	ENST00000251849.4	NA	c.582-1121C--T	NOVEL	0.37931	29	NA	NA	NA	NA	NA	NA
293T-G9_L_157556-CEPH1408-H1_L_157493	293T	PARENTAL	MuTect	COL7A1	3	48608315	C	T	NA	synonymous	ENST00000328333.8	p.Q2417Q	c.7251G>A	synonymous	ENST00000328333.8	p.Q2417Q	c.7251G--A	NOVEL	0.5	422	NA	NA	NA	NA	NA	NA
293T-G9_L_157556-CEPH1408-H1_L_157493	293T	PARENTAL	MuTect	COL7A1	3	48623879	A	G	NA	synonymous	ENST00000328333.8	p.L1146L	c.3436T>C	synonymous	ENST00000328333.8	p.L1146L	c.3436T--C	NOVEL	0.05314	621	NA	NA	NA	NA	NA	NA
293T-G9_L_157556-CEPH1408-H1_L_157493	293T	PARENTAL	MuTect	COL7A1	3	48627704	A	T	NA	synonymous	ENST00000328333.8	p.A664A	c.1992T>A	synonymous	ENST00000328333.8	p.A664A	c.1992T--A	NOVEL	0.275591	381	NA	NA	NA	NA	NA	NA
293T-G9_L_157556-CEPH1408-H1_L_157493	293T	PARENTAL	MuTect	PBRM1	3	52643685	T	C	rs3755806	synonymous	ENST00000296302.7	p.T737T	c.2211A>G	synonymous	ENST00000394830.3	p.T737T	c.2211A--G	DBSNP	1	500	0.408837	0.174989	NA	NA	NA	NA
293T-G9_L_157556-CEPH1408-H1_L_157493	293T	PARENTAL	GATK	FANCB	X	14868798	TA	T	rs202067682	Splice_Region	ENST00000324138.3	NA	c.1327-3delT	Splice_Region	ENST00000398334.1	NA	c.1327-3delT	COSMIC	0.0682	132	0.04197	0.128073	5	NA	NA	NA
293T-G9_L_157556-CEPH1408-H1_L_157493	293T	PARENTAL	GATK	FBXW7	4	153268226	AC	A	rs370159630	Splice_Region	ENST00000603548.1	NA	c.585-4delG	Splice_Region	ENST00000281708.4	NA	c.585-4delG	COSMIC	0.0616	276	NA	NA	1	NA	NA	NA
293T-G9_L_157556-CEPH1408-H1_L_157493	293T	PARENTAL	MuTect	ATR	3	142203938	A	G	NA	intron	ENST00000350721.4	NA	c.6221+44T>C	intron	ENST00000350721.4	NA	c.6221+44T--C	NOVEL	0.03653	219	NA	NA	NA	NA	NA	NA
293T-G9_L_157556-CEPH1408-H1_L_157493	293T	PARENTAL	GATK	HNF1A	12	121432116	G	GC	NA	intergenic_variant	NA	NA	NA	Frameshift	ENST00000257555.6	p.P289Afs	c.863_864insC	COSMIC	0.0576	347	NA	NA	4	NA	NA	NA
293T-G9_L_157556-CEPH1408-H1_L_157493	293T	PARENTAL	MuTect	NEIL3	4	178274694	T	G	rs10007075	synonymous	ENST00000264596.3	p.V424V	c.1272T>G	synonymous	ENST00000264596.3	p.V424V	c.1272T--G	DBSNP	0.996732	306	0.754186	0.501362	NA	NA	NA	NA
293T-G9_L_157556-CEPH1408-H1_L_157493	293T	PARENTAL	MuTect	FAT1	4	187540582	A	G	NA	synonymous	ENST00000441802.2	p.N2386N	c.7158T>C	synonymous	ENST00000441802.2	p.N2386N	c.7158T--C	NOVEL	0.096875	320	NA	NA	NA	NA	NA	NA
293T-G9_L_157556-CEPH1408-H1_L_157493	293T	PARENTAL	MuTect	FAT1	4	187557901	C	T	NA	synonymous	ENST00000441802.2	p.P1270P	c.3810G>A	synonymous	ENST00000441802.2	p.P1270P	c.3810G--A	COSMIC	0.031056	322	NA	NA	1	NA	NA	NA
293T-G9_L_157556-CEPH1408-H1_L_157493	293T	PARENTAL	GATK	SUZ12	17	30302736	AT	A	NA	Splice_Region	ENST00000322652.5	NA	c.823+5delT	Splice_Region	ENST00000322652.5	NA	c.823+5delT	COSMIC	0.0567	141	0.0297258	0.0359168	1	NA	NA	NA
293T-G9_L_157556-CEPH1408-H1_L_157493	293T	PARENTAL	MuTect	APC	5	112175770	G	A	rs41115	synonymous	ENST00000257430.4	p.T1493T	c.4479G>A	synonymous	ENST00000457016.1	p.T1493T	c.4479G--A	DBSNP	0.995506	445	0.616744	0.526579	NA	NA	NA	NA
293T-G9_L_157556-CEPH1408-H1_L_157493	293T	PARENTAL	MuTect	APC	5	112176559	T	G	rs866006	synonymous	ENST00000457016.1	p.S1756S	c.5268T>G	synonymous	ENST00000457016.1	p.S1756S	c.5268T--G	DBSNP	1	388	0.618632	0.528156	NA	NA	NA	NA
293T-G9_L_157556-CEPH1408-H1_L_157493	293T	PARENTAL	GATK	DOCK8	9	405014	CT	C	NA	Frameshift	ENST00000453981.1	p.F1113Lfs*2	c.3332delT	Frameshift	ENST00000453981.1	p.F1113Lfs	c.3332delT	COSMIC	0.0554	289	NA	NA	7	NA	NA	NA
293T-G9_L_157556-CEPH1408-H1_L_157493	293T	PARENTAL	GATK	PPARG	3	12422996	TA	T	NA	Splice_Region	ENST00000287820.6	NA	c.480+7delA	Splice_Region	ENST00000287820.6	NA	c.480+7delA	COSMIC	0.0508	256	NA	NA	1	NA	NA	NA
293T-G9_L_157556-CEPH1408-H1_L_157493	293T	PARENTAL	MuTect	JAK1	1	65339088	G	A	NA	Missense	ENST00000342505.4	p.L150F	c.448C>T	Missense	ENST00000342505.4	p.L150F	c.448C--T	COSMIC	0.030418	789	NA	NA	1	NA	NA	NA
293T-G9_L_157556-CEPH1408-H1_L_157493	293T	PARENTAL	MuTect	TET1	10	70332862	C	T	rs12221107	Missense	ENST00000373644.4	p.A256V	c.767C>T	Missense	ENST00000373644.4	p.A256V	c.767C--T	DBSNP	0.997996	499	0.0767442	0.0174762	NA	NA	NA	NA
293T-G9_L_157556-CEPH1408-H1_L_157493	293T	PARENTAL	MuTect	ERCC6	10	50678369	T	C	rs2228527	Missense	ENST00000355832.5	p.R1213G	c.3637A>G	Missense	ENST00000355832.5	p.R1213G	c.3637A--G	DBSNP	0.995381	433	0.217442	0.156151	NA	NA	NA	NA
293T-G9_L_157556-CEPH1408-H1_L_157493	293T	PARENTAL	MuTect	BRD3	9	136915695	G	A	rs34609592	Missense	ENST00000303407.7	p.A172V	c.515C>T	Missense	ENST00000303407.7	p.A172V	c.515C--T	DBSNP	0.754717	106	0.0112817	0.00113482	NA	NA	NA	NA
293T-G9_L_157556-CEPH1408-H1_L_157493	293T	PARENTAL	MuTect	ROS1	6	117646089	T	C	NA	intron	ENST00000368508.3	NA	c.5558-511A>G	intron	ENST00000368508.3	NA	c.5558-511A--G	NOVEL	0.058824	187	NA	NA	NA	NA	NA	NA
293T-G9_L_157556-CEPH1408-H1_L_157493	293T	PARENTAL	MuTect	ROS1	6	117650163	A	G	NA	intron	ENST00000368508.3	NA	c.5366+329T>C	intron	ENST00000368508.3	NA	c.5366+329T--C	NOVEL	0.064	250	NA	NA	NA	NA	NA	NA
293T-G9_L_157556-CEPH1408-H1_L_157493	293T	PARENTAL	MuTect	ESR1	6	152047506	G	T	NA	intron	ENST00000440973.1	NA	c.-71+24366G>T	intron	ENST00000440973.1	NA	c.-71+24366G--T	NOVEL	0.416667	12	NA	NA	NA	NA	NA	NA
293T-G9_L_157556-CEPH1408-H1_L_157493	293T	PARENTAL	MuTect	ESR1	6	152060657	T	G	NA	intron	ENST00000440973.1	NA	c.-71+37517T>G	intron	ENST00000440973.1	NA	c.-71+37517T--G	NOVEL	0.030769	390	NA	NA	NA	NA	NA	NA
293T-G9_L_157556-CEPH1408-H1_L_157493	293T	PARENTAL	MuTect	ESR1	6	152062833	T	C	NA	intron	ENST00000440973.1	NA	c.-71+39693T>C	intron	ENST00000440973.1	NA	c.-71+39693T--C	NOVEL	0.052632	95	NA	NA	NA	NA	NA	NA
293T-G9_L_157556-CEPH1408-H1_L_157493	293T	PARENTAL	MuTect	ESR1	6	152107264	G	A	NA	intron	ENST00000440973.1	NA	c.-70-21714G>A	intron	ENST00000440973.1	NA	c.-70-21714G--A	NOVEL	0.042929	396	NA	NA	NA	NA	NA	NA
293T-G9_L_157556-CEPH1408-H1_L_157493	293T	PARENTAL	MuTect	ESR1	6	152116131	G	T	NA	intron	ENST00000440973.1	NA	c.-70-12847G>T	intron	ENST00000440973.1	NA	c.-70-12847G--T	NOVEL	0.035191	341	NA	NA	NA	NA	NA	NA
293T-G9_L_157556-CEPH1408-H1_L_157493	293T	PARENTAL	MuTect	ESR1	6	152122125	T	A	rs143670564	intron	ENST00000440973.1	NA	c.-70-6853T>A	intron	ENST00000440973.1	NA	c.-70-6853T--A	DBSNP	0.037736	371	NA	NA	NA	NA	NA	NA
293T-G9_L_157556-CEPH1408-H1_L_157493	293T	PARENTAL	MuTect	ARID1B	6	157525100	C	T	NA	synonymous	ENST00000350026.5	p.D1652D	c.4956C>T	synonymous	ENST00000346085.5	p.D1665D	c.4995C--T	NOVEL	0.217456	676	NA	NA	NA	NA	NA	NA
293T-G9_L_157556-CEPH1408-H1_L_157493	293T	PARENTAL	MuTect	CARD11	7	2951824	A	G	rs2301921	synonymous	ENST00000396946.4	p.I1042I	c.3126T>C	synonymous	ENST00000396946.4	p.I1042I	c.3126T--C	COSMIC	0.989691	291	0.0162791	0.128461	4	NA	NA	NA
293T-G9_L_157556-CEPH1408-H1_L_157493	293T	PARENTAL	MuTect	CARD11	7	2977646	G	A	NA	synonymous	ENST00000396946.4	p.D346D	c.1038C>T	synonymous	ENST00000396946.4	p.D346D	c.1038C--T	NOVEL	0.048571	350	NA	NA	NA	NA	NA	NA
293T-G9_L_157556-CEPH1408-H1_L_157493	293T	PARENTAL	MuTect	PMS2	7	6043535	G	T	NA	intron	ENST00000265849.7	NA	c.250+68C>A	intron	ENST00000265849.7	NA	c.250+68C--A	NOVEL	0.239024	205	NA	NA	NA	NA	NA	NA
293T-G9_L_157556-CEPH1408-H1_L_157493	293T	PARENTAL	MuTect	BRCA2	13	32914592	C	T	rs1799954	intergenic_variant	NA	NA	NA	Missense	ENST00000544455.1	p.R2034C	c.6100C--T	DBSNP	0.619195	323	0.00511747	0.00181571	NA	NA	NA	NA
293T-G9_L_157556-CEPH1408-H1_L_157493	293T	PARENTAL	MuTect	CCDC107	9	35657962	G	A	rs193117694	intergenic_variant	NA	NA	NA	upstream_gene	ENST00000426546	NA	NA	DBSNP	0.610738	298	NA	NA	NA	NA	NA	NA
293T-G9_L_157556-CEPH1408-H1_L_157493	293T	PARENTAL	MuTect	SLX4	16	3656525	C	T	rs138615800	Missense	ENST00000294008.3	p.R237Q	c.710G>A	Missense	ENST00000294008.3	p.R237Q	c.710G--A	DBSNP	0.607287	247	0.00476744	0.0179791	NA	NA	NA	NA
293T-G9_L_157556-CEPH1408-H1_L_157493	293T	PARENTAL	MuTect	BLM	15	91354521	G	A	rs7167216	Missense	ENST00000355112.3	p.V1321I	c.3961G>A	Missense	ENST00000355112.3	p.V1321I	c.3961G--A	DBSNP	0.480769	416	0.0664262	0.0928116	NA	NA	NA	NA
293T-G9_L_157556-CEPH1408-H1_L_157493	293T	PARENTAL	MuTect	PTK2B	8	27293865	C	T	rs7005936	Splice_Region	ENST00000397501.1	p.H447H	c.1341C>T	Splice_Region	ENST00000397501.1	p.H447H	c.1341C--T	DBSNP	0.45583	283	0.394884	0.444621	NA	NA	NA	NA
293T-G9_L_157556-CEPH1408-H1_L_157493	293T	PARENTAL	MuTect	FANCA	16	89805472	A	C	rs553145380	intron	ENST00000389301.3	NA	c.4167+69T>G	Missense	ENST00000561722.1	p.N129K	c.387T--G	DBSNP	0.684492	374	NA	NA	NA	NA	NA	NA
293T-G9_L_157556-CEPH1408-H1_L_157493	293T	PARENTAL	MuTect	WRN	8	31030472	T	C	rs143460277	intron	ENST00000298139.5	NA	c.4192-39T>C	intron	ENST00000298139.5	NA	c.4192-39T--C	DBSNP	0.474359	78	0.00220982	0.000907853	NA	NA	NA	NA
293T-G9_L_157556-CEPH1408-H1_L_157493	293T	PARENTAL	MuTect	NRG1	8	32487444	A	G	rs562790190	intron	ENST00000405005.3	NA	c.502+13041A>G	intron	ENST00000356819.4	NA	c.502+13041A--G	DBSNP	0.5	32	NA	NA	NA	NA	NA	NA
293T-G9_L_157556-CEPH1408-H1_L_157493	293T	PARENTAL	MuTect	NRG1	8	32501971	C	T	NA	intron	ENST00000405005.3	NA	c.502+27568C>T	intron	ENST00000356819.4	NA	c.502+27568C--T	NOVEL	0.07377	122	NA	NA	NA	NA	NA	NA
293T-G9_L_157556-CEPH1408-H1_L_157493	293T	PARENTAL	MuTect	NRG1	8	32512982	C	T	NA	intron	ENST00000405005.3	NA	c.502+38579C>T	intron	ENST00000356819.4	NA	c.502+38579C--T	NOVEL	0.518519	54	NA	NA	NA	NA	NA	NA
293T-G9_L_157556-CEPH1408-H1_L_157493	293T	PARENTAL	MuTect	NRG1	8	32526468	A	G	NA	intron	ENST00000405005.3	NA	c.502+52065A>G	intron	ENST00000356819.4	NA	c.502+52065A--G	NOVEL	0.145455	55	NA	NA	NA	NA	NA	NA
293T-G9_L_157556-CEPH1408-H1_L_157493	293T	PARENTAL	MuTect	NRG1	8	32543606	C	A	rs557933497	intron	ENST00000405005.3	NA	c.503-41861C>A	intron	ENST00000356819.4	NA	c.503-41861C--A	DBSNP	0.404255	47	NA	NA	NA	NA	NA	NA
293T-G9_L_157556-CEPH1408-H1_L_157493	293T	PARENTAL	MuTect	NRG1	8	32543852	G	T	NA	intron	ENST00000405005.3	NA	c.503-41615G>T	intron	ENST00000356819.4	NA	c.503-41615G--T	NOVEL	0.539474	76	NA	NA	NA	NA	NA	NA
293T-G9_L_157556-CEPH1408-H1_L_157493	293T	PARENTAL	MuTect	NRG1	8	32551793	A	G	rs539895014	intron	ENST00000405005.3	NA	c.503-33674A>G	intron	ENST00000356819.4	NA	c.503-33674A--G	DBSNP	0.458333	48	NA	NA	NA	NA	NA	NA
293T-G9_L_157556-CEPH1408-H1_L_157493	293T	PARENTAL	MuTect	KAT6A	8	41790067	G	A	NA	synonymous	ENST00000406337.1	p.L1891L	c.5671C>T	synonymous	ENST00000396930.3	p.L1891L	c.5671C--T	NOVEL	0.308411	642	NA	NA	NA	NA	NA	NA
293T-G9_L_157556-CEPH1408-H1_L_157493	293T	PARENTAL	MuTect	DOCK8	9	271638	C	T	rs506121	Missense	ENST00000453981.1	p.A22V	c.65C>T	Missense	ENST00000453981.1	p.A22V	c.65C--T	DBSNP	0.424837	153	0.330295	0.29263	NA	NA	NA	NA
293T-G9_L_157556-CEPH1408-H1_L_157493	293T	PARENTAL	MuTect	CCDC107	9	35657981	T	C	rs572081363	intergenic_variant	NA	NA	NA	upstream_gene	ENST00000426546	NA	NA	DBSNP	0.377289	273	NA	NA	NA	NA	NA	NA
293T-G9_L_157556-CEPH1408-H1_L_157493	293T	PARENTAL	GATK	SETBP1	18	42456670	C	CTCTT	rs3085861	intron	ENST00000282030.5	NA	c.540+7422_540+7423insTCTT	Frameshift	ENST00000426838.4	p.T228Sfs	c.681_682insTCTT	DBSNP	0.4899	247	0.539679	0.52425	NA	NA	NA	NA
293T-G9_L_157556-CEPH1408-H1_L_157493	293T	PARENTAL	MuTect	RAD54B	8	95419698	A	G	rs2291439	synonymous	ENST00000336148.5	p.N250N	c.750T>C	synonymous	ENST00000336148.5	p.N250N	c.750T--C	DBSNP	0.307393	257	0.365116	0.353382	NA	NA	NA	NA
293T-G9_L_157556-CEPH1408-H1_L_157493	293T	PARENTAL	MuTect	C9orf66	9	214908	T	C	rs62533313	5_prime_UTR	ENST00000453981.1	p.R163R	c.-69T>C	synonymous	ENST00000382387.2	p.R163R	c.489A--G	COSMIC	0.476923	65	0.0884409	0.10314	1	NA	NA	NA
293T-G9_L_157556-CEPH1408-H1_L_157493	293T	PARENTAL	MuTect	TP53	17	7579472	G	C	rs1042522	Missense	ENST00000445888.2	p.P72R	c.215C>G	Missense	ENST00000269305.4	p.P72R	c.215C--G	DBSNP	0.33829	269	0.745233	0.405086	NA	NA	NA	NA
293T-G9_L_157556-CEPH1408-H1_L_157493	293T	PARENTAL	GATK	GNAS	20	57430462	T	TG	rs201506831	intergenic_variant	NA	NA	NA	intron	ENST00000371100.4	NA	c.2068+74_2068+75insG	DBSNP	0.3276	58	NA	NA	NA	NA	NA	NA
293T-G9_L_157556-CEPH1408-H1_L_157493	293T	PARENTAL	MuTect	NBN	8	90990479	C	G	rs1805794	Missense	ENST00000265433.3	p.E185Q	c.553G>C	Missense	ENST00000265433.3	p.E185Q	c.553G--C	DBSNP	0.300546	183	0.313605	0.233772	NA	NA	NA	NA
293T-G9_L_157556-CEPH1408-H1_L_157493	293T	PARENTAL	MuTect	DOCK8	9	421032	C	G	rs2297079	synonymous	ENST00000453981.1	p.L1369L	c.4107C>G	synonymous	ENST00000453981.1	p.L1369L	c.4107C--G	COSMIC	0.537037	162	0.613372	0.168407	3	NA	NA	NA
293T-G9_L_157556-CEPH1408-H1_L_157493	293T	PARENTAL	MuTect	DOCK8	9	441952	G	A	rs1887957	synonymous	ENST00000453981.1	p.E1811E	c.5433G>A	synonymous	ENST00000453981.1	p.E1811E	c.5433G--A	COSMIC	0.465	200	0.815349	0.601453	1	NA	NA	NA
293T-G9_L_157556-CEPH1408-H1_L_157493	293T	PARENTAL	MuTect	FLT1	13	28885760	G	A	rs140861115	Missense	ENST00000282397.4	p.P1201L	c.3602C>T	Missense	ENST00000282397.4	p.P1201L	c.3602C--T	DBSNP	0.27027	185	0.00406977	0.000453926	NA	NA	NA	NA
293T-G9_L_157556-CEPH1408-H1_L_157493	293T	PARENTAL	MuTect	CDKN2A	9	21968199	C	G	rs11515	3_prime_UTR	ENST00000304494.5	NA	c.*29G>C	3_prime_UTR	ENST00000498124.1	NA	c.	COSMIC	0.996109	257	0.854767	0.838175	1	NA	NA	NA
293T-G9_L_157556-CEPH1408-H1_L_157493	293T	PARENTAL	MuTect	ERG	21	39807383	C	T	rs185689633	intergenic_variant	NA	NA	NA	intron	ENST00000417133.2	NA	c.257+9944G--A	DBSNP	0.268608	309	NA	NA	NA	NA	NA	NA
293T-G9_L_157556-CEPH1408-H1_L_157493	293T	PARENTAL	GATK	PRKDC	8	48701620	GA	G	rs34211555	intergenic_variant	NA	NA	NA	intron	ENST00000314191.2	NA	c.10756-11delT	DBSNP	0.0535	243	NA	NA	NA	NA	NA	NA
293T-G9_L_157556-CEPH1408-H1_L_157493	293T	PARENTAL	MuTect	FANCE	6	35434099	G	A	rs377415237	Missense	ENST00000229769.2	p.A530T	c.1588G>A	Missense	ENST00000229769.2	p.A530T	c.1588G--A	DBSNP	0.038462	338	0.000116279	0.000226963	NA	NA	NA	NA
293T-G9_L_157556-CEPH1408-H1_L_157493	293T	PARENTAL	MuTect	PAX5	9	36840654	C	T	NA	intron	ENST00000358127.4	NA	c.1100-21G>A	intron	ENST00000358127.4	NA	c.1100-21G--A	NOVEL	0.303226	155	NA	NA	NA	NA	NA	NA
293T-G9_L_157556-CEPH1408-H1_L_157493	293T	PARENTAL	MuTect	FANCC	9	97873677	C	T	NA	intron	ENST00000375305.1	NA	c.1329+68G>A	intron	ENST00000289081.3	NA	c.1329+68G--A	NOVEL	0.053476	374	NA	NA	NA	NA	NA	NA
293T-G9_L_157556-CEPH1408-H1_L_157493	293T	PARENTAL	MuTect	NSD1	5	176636655	A	C	NA	Missense	ENST00000439151.2	p.S419R	c.1255A>C	Missense	ENST00000439151.2	p.S419R	c.1255A--C	NOVEL	0.485612	278	NA	NA	NA	NA	NA	NA
293T-G9_L_157556-CEPH1408-H1_L_157493	293T	PARENTAL	MuTect	GNA11	19	3110198	A	G	NA	Missense	ENST00000078429.4	p.H63R	c.188A>G	Missense	ENST00000078429.4	p.H63R	c.188A--G	NOVEL	0.364326	527	NA	NA	NA	NA	NA	NA
293T-G9_L_157556-CEPH1408-H1_L_157493	293T	PARENTAL	MuTect	BRD3	9	136913355	T	C	rs464826	synonymous	ENST00000303407.7	p.L312L	c.936A>G	synonymous	ENST00000303407.7	p.L312L	c.936A--G	COSMIC	0.674074	135	0.651395	0.817666	1	NA	NA	NA
293T-G9_L_157556-CEPH1408-H1_L_157493	293T	PARENTAL	MuTect	BRD3	9	136915508	C	T	rs2301576	synonymous	ENST00000303407.7	p.P234P	c.702G>A	synonymous	ENST00000303407.7	p.P234P	c.702G--A	COSMIC	0.316239	117	0.100256	0.0276895	2	NA	NA	NA
293T-G9_L_157556-CEPH1408-H1_L_157493	293T	PARENTAL	MuTect	CRTC1	19	18840889	C	G	NA	intergenic_variant	NA	NA	NA	intron	ENST00000338797.6	NA	c.127-12831C--G	NOVEL	0.352174	230	NA	NA	NA	NA	NA	NA
293T-G9_L_157556-CEPH1408-H1_L_157493	293T	PARENTAL	MuTect	NOTCH1	9	139391636	G	A	rs2229974	synonymous	ENST00000277541.6	p.D2185D	c.6555C>T	synonymous	ENST00000277541.6	p.D2185D	c.6555C--T	COSMIC	0.997831	461	0.553266	0.636051	3	NA	NA	NA
293T-G9_L_157556-CEPH1408-H1_L_157493	293T	PARENTAL	MuTect	NOTCH1	9	139407932	A	G	rs2229971	synonymous	ENST00000277541.6	p.N755N	c.2265T>C	synonymous	ENST00000277541.6	p.N755N	c.2265T--C	COSMIC	0.331731	416	0.285831	0.615578	1	NA	NA	NA
293T-G9_L_157556-CEPH1408-H1_L_157493	293T	PARENTAL	GATK	MDM4	1	204507120	GT	G	NA	intron	ENST00000367182.3	NA	c.412-216delT	Splice_Donor	ENST00000367179.3	NA	c.78+2delT	NOVEL	0.371	496	0.0155478	0.00576107	NA	NA	NA	NA
293T-G9_L_157556-CEPH1408-H1_L_157493	293T	PARENTAL	MuTect	ZRSR2	X	15821746	G	A	NA	intron	ENST00000307771.7	NA	c.204-65G>A	intron	ENST00000307771.7	NA	c.204-65G--A	NOVEL	0.150685	73	NA	NA	NA	NA	NA	NA
293T-G9_L_157556-CEPH1408-H1_L_157493	293T	PARENTAL	MuTect	RBM10	X	47004820	G	A	NA	5_prime_UTR	ENST00000377604.3	NA	c.-190G>A	5_prime_UTR	ENST00000377604.3	NA	c.-190G--A	NOVEL	0.285714	14	NA	NA	NA	NA	NA	NA
293T-G9_L_157556-CEPH1408-H1_L_157493	293T	PARENTAL	MuTect	RBM10	X	47045138	A	C	NA	synonymous	ENST00000377604.3	p.R793R	c.2379A>C	synonymous	ENST00000377604.3	p.R793R	c.2379A--C	NOVEL	0.586705	346	0.000148633	0	NA	NA	NA	NA
293T-G9_L_157556-CEPH1408-H1_L_157493	293T	PARENTAL	MuTect	TFE3	X	48888074	T	C	NA	synonymous	ENST00000315869.7	p.V441V	c.1323A>G	synonymous	ENST00000315869.7	p.V441V	c.1323A--G	COSMIC	1	225	0.527497	0.0798122	1	NA	NA	NA
293T-G9_L_157556-CEPH1408-H1_L_157493	293T	PARENTAL	MuTect	KDM5C	X	53222224	G	T	NA	synonymous	ENST00000375401.3	p.P1536P	c.4608C>A	synonymous	ENST00000375401.3	p.P1536P	c.4608C--A	NOVEL	0.091667	120	NA	NA	NA	NA	NA	NA
293T-G9_L_157556-CEPH1408-H1_L_157493	293T	PARENTAL	MuTect	PRKDC	8	48752718	A	G	NA	intergenic_variant	NA	NA	NA	Missense	ENST00000314191.2	p.I2437T	c.7310T--C	NOVEL	0.346154	208	NA	NA	NA	NA	NA	NA
293T-G9_L_157556-CEPH1408-H1_L_157493	293T	PARENTAL	MuTect	MLH3	14	75513863	G	C	NA	Missense	ENST00000556740.1	p.F832L	c.2496C>G	Missense	ENST00000355774.2	p.F832L	c.2496C--G	NOVEL	0.334831	445	NA	NA	NA	NA	NA	NA
293T-G9_L_157556-CEPH1408-H1_L_157493	293T	PARENTAL	MuTect	MED12	X	70349947	A	C	rs5030619	synonymous	ENST00000374080.3	p.P1310P	c.3930A>C	synonymous	ENST00000374080.3	p.P1310P	c.3930A--C	DBSNP	0.558974	585	0.317622	0.0570949	NA	NA	NA	NA
293T-G9_L_157556-CEPH1408-H1_L_157493	293T	PARENTAL	GATK	CRTC1	19	18845336	GA	G	NA	intergenic_variant	NA	NA	NA	intron	ENST00000338797.6	NA	c.127-8383delA	NOVEL	0.3333	12	NA	NA	NA	NA	NA	NA
293T-G9_L_157556-CEPH1408-H1_L_157493	293T	PARENTAL	MuTect	KMT2D	12	49433117	G	A	NA	Missense	ENST00000301067.7	p.P2752S	c.8254C>T	Missense	ENST00000301067.7	p.P2752S	c.8254C--T	NOVEL	0.330709	254	NA	NA	NA	NA	NA	NA
293T-G9_L_157556-CEPH1408-H1_L_157493	293T	PARENTAL	MuTect	TDG	12	104370820	G	T	NA	Missense	ENST00000392872.3	p.A50S	c.148G>T	Missense	ENST00000392872.3	p.A50S	c.148G--T	NOVEL	0.32526	289	NA	NA	NA	NA	NA	NA
293T-G9_L_157556-CEPH1408-H1_L_157493	293T	PARENTAL	MuTect	BRE	2	28352082	C	T	NA	intergenic_variant	NA	NA	NA	intron	ENST00000344773.2	NA	c.571-56C--T	NOVEL	0.299465	187	NA	NA	NA	NA	NA	NA
293T-G9_L_157556-CEPH1408-H1_L_157493	293T	PARENTAL	MuTect	CASP8	2	202123106	G	A	NA	intron	ENST00000432109.2	NA	c.1-8104G>A	Splice_Donor	ENST00000358485.4	NA	c.151+1G--A	NOVEL	0.294521	292	NA	NA	NA	NA	NA	NA
293T-G9_L_157556-CEPH1408-H1_L_157493	293T	PARENTAL	GATK	TAL1	1	47689859	GC	G	NA	intron	ENST00000371884.2	NA	c.447-90delG	intron	ENST00000294339.3	NA	c.447-90delG	NOVEL	0.2979	141	NA	NA	NA	NA	NA	NA
293T-G9_L_157556-CEPH1408-H1_L_157493	293T	PARENTAL	GATK	CDC73	1	193099429	CT	C	NA	intron	ENST00000367435.3	NA	c.307+57delT	intron	ENST00000367435.3	NA	c.307+57delT	NOVEL	0.2302	139	NA	NA	NA	NA	NA	NA
293T-G9_L_157556-CEPH1408-H1_L_157493	293T	PARENTAL	GATK	CDC73	1	193202032	CA	C	rs532477841	intron	ENST00000367435.3	NA	c.1155-90delA	intron	ENST00000367435.3	NA	c.1155-90delA	DBSNP	0.3393	56	NA	NA	NA	NA	NA	NA
293T-G9_L_157556-CEPH1408-H1_L_157493	293T	PARENTAL	GATK	PIK3C2B	1	204429592	AC	A	NA	intron	ENST00000367187.3	NA	c.1423-62delG	intron	ENST00000367187.3	NA	c.1423-62delG	NOVEL	0.0782	422	NA	NA	NA	NA	NA	NA
293T-G9_L_157556-CEPH1408-H1_L_157493	293T	PARENTAL	GATK	CRTC1	19	18843897	TA	T	NA	intergenic_variant	NA	NA	NA	intron	ENST00000338797.6	NA	c.127-9822delA	NOVEL	0.2941	34	NA	NA	NA	NA	NA	NA
293T-G9_L_157556-CEPH1408-H1_L_157493	293T	PARENTAL	GATK	PTPN14	1	214575183	AT	A	rs528065866	intron	ENST00000366956.5	NA	c.582-69delA	intron	ENST00000366956.5	NA	c.582-69delA	DBSNP	0.5205	171	NA	NA	NA	NA	NA	NA
293T-G9_L_157556-CEPH1408-H1_L_157493	293T	PARENTAL	GATK	PTEN	10	89623713	CG	C	NA	5_prime_UTR	ENST00000371953.3	NA	c.-513delG	5_prime_UTR	ENST00000371953.3	NA	c.-513delG	NOVEL	0.1395	43	NA	NA	NA	NA	NA	NA
293T-G9_L_157556-CEPH1408-H1_L_157493	293T	PARENTAL	GATK	FGFR2	10	123310733	CA	C	NA	intron	ENST00000358487.5	NA	c.624+70delT	intron	ENST00000457416.2	NA	c.624+70delT	NOVEL	0.1143	140	NA	NA	NA	NA	NA	NA
293T-G9_L_157556-CEPH1408-H1_L_157493	293T	PARENTAL	GATK	KCNQ1	11	2609932	GT	G	NA	intron	ENST00000155840.5	NA	c.1252-10delT	intron	ENST00000155840.5	NA	c.1252-10delT	NOVEL	0.0603	232	NA	NA	NA	NA	NA	NA
293T-G9_L_157556-CEPH1408-H1_L_157493	293T	PARENTAL	GATK	LMO1	11	8246319	A	AG	rs142817725	intron	ENST00000335790.3	NA	c.366-52dupC	intron	ENST00000335790.3	NA	c.366-52dupC	DBSNP	0.066	318	NA	NA	NA	NA	NA	NA
293T-G9_L_157556-CEPH1408-H1_L_157493	293T	PARENTAL	MuTect	RAD50	5	131931288	G	A	NA	Missense	ENST00000265335.6	p.V665I	c.1993G>A	Missense	ENST00000265335.6	p.V665I	c.1993G--A	NOVEL	0.293878	245	NA	NA	NA	NA	NA	NA
293T-G9_L_157556-CEPH1408-H1_L_157493	293T	PARENTAL	GATK	DDB2	11	47259853	A	AGAT	NA	intron	ENST00000256996.4	NA	c.1234+119_1234+120insGAT	intron	ENST00000256996.4	NA	c.1234+119_1234+120insGAT	NOVEL	0.2432	37	NA	NA	NA	NA	NA	NA
293T-G9_L_157556-CEPH1408-H1_L_157493	293T	PARENTAL	GATK	PRKDC	8	48849186	CT	C	NA	intergenic_variant	NA	NA	NA	intron	ENST00000314191.2	NA	c.1114-110delA	NOVEL	0.2763	76	NA	NA	NA	NA	NA	NA
293T-G9_L_157556-CEPH1408-H1_L_157493	293T	PARENTAL	GATK	MRE11A	11	94219325	TA	T	NA	intron	ENST00000323929.3	NA	c.154-76delT	intron	ENST00000323929.3	NA	c.154-76delT	NOVEL	0.068	103	NA	NA	NA	NA	NA	NA
293T-G9_L_157556-CEPH1408-H1_L_157493	293T	PARENTAL	GATK	YAP1	11	102056737	TC	T	NA	intron	ENST00000282441.5	NA	c.689-11delC	intron	ENST00000282441.5	NA	c.689-11delC	NOVEL	0.0909	209	NA	NA	NA	NA	NA	NA
293T-G9_L_157556-CEPH1408-H1_L_157493	293T	PARENTAL	GATK	KMT2A	11	118353467	CA	C	NA	intron	ENST00000389506.5	NA	c.4086+258delA	intron	ENST00000534358.1	NA	c.4086+258delA	NOVEL	0.2973	37	NA	NA	NA	NA	NA	NA
293T-G9_L_157556-CEPH1408-H1_L_157493	293T	PARENTAL	GATK	KMT2A	11	118354746	CT	C	NA	intron	ENST00000389506.5	NA	c.4087-151delT	intron	ENST00000534358.1	NA	c.4087-151delT	NOVEL	0.0533	75	NA	NA	NA	NA	NA	NA
293T-G9_L_157556-CEPH1408-H1_L_157493	293T	PARENTAL	GATK	KMT2A	11	118380007	T	TA	rs201876561	intron	ENST00000389506.5	NA	c.10891+92_10891+93insA	intron	ENST00000534358.1	NA	c.10900+92_10900+93insA	DBSNP	0.3478	69	NA	NA	NA	NA	NA	NA
293T-G9_L_157556-CEPH1408-H1_L_157493	293T	PARENTAL	GATK	CBL	11	119145475	TC	T	NA	intron	ENST00000264033.4	NA	c.748-66delC	intron	ENST00000264033.4	NA	c.748-66delC	NOVEL	0.0537	149	NA	NA	NA	NA	NA	NA
293T-G9_L_157556-CEPH1408-H1_L_157493	293T	PARENTAL	GATK	ARHGEF12	11	120348771	GT	G	NA	intron	ENST00000397843.2	NA	c.3533-93delT	intron	ENST00000397843.2	NA	c.3533-93delT	NOVEL	0.3636	22	NA	NA	NA	NA	NA	NA
293T-G9_L_157556-CEPH1408-H1_L_157493	293T	PARENTAL	MuTect	EWSR1	22	29669851	C	T	NA	Missense	ENST00000397938.2	p.T75I	c.224C>T	Missense	ENST00000414183.2	p.T75I	c.224C--T	NOVEL	0.273392	684	NA	NA	NA	NA	NA	NA
293T-G9_L_157556-CEPH1408-H1_L_157493	293T	PARENTAL	GATK	ETV6	12	12011338	AT	A	NA	intron	ENST00000396373.4	NA	c.463+4844delT	intron	ENST00000396373.4	NA	c.463+4844delT	NOVEL	0.256	125	NA	NA	NA	NA	NA	NA
293T-G9_L_157556-CEPH1408-H1_L_157493	293T	PARENTAL	GATK	ETV6	12	12013498	C	CA	rs11413276	intron	ENST00000396373.4	NA	c.463+7003_463+7004insA	intron	ENST00000396373.4	NA	c.463+7003_463+7004insA	DBSNP	0.4342	76	NA	NA	NA	NA	NA	NA
293T-G9_L_157556-CEPH1408-H1_L_157493	293T	PARENTAL	GATK	ETV6	12	12036210	CTTTTTTTTTTT	C	NA	intron	ENST00000396373.4	NA	c.1010-1168_1010-1158delTTTTTTTTTTT	intron	ENST00000396373.4	NA	c.1010-1168_1010-1158delTTTTTTTTTTT	NOVEL	0.0508	118	NA	NA	NA	NA	NA	NA
293T-G9_L_157556-CEPH1408-H1_L_157493	293T	PARENTAL	GATK	KRAS	12	25368593	AT	A	NA	intron	ENST00000256078.4	NA	c.451-100delA	intron	ENST00000256078.4	NA	c.451-100delA	NOVEL	0.1176	51	NA	NA	NA	NA	NA	NA
293T-G9_L_157556-CEPH1408-H1_L_157493	293T	PARENTAL	GATK	ARID2	12	46211714	GT	G	NA	intron	ENST00000334344.6	NA	c.637+44delT	intron	ENST00000334344.6	NA	c.637+44delT	NOVEL	0.5	84	0.0622391	0.0529497	NA	NA	NA	NA
293T-G9_L_157556-CEPH1408-H1_L_157493	293T	PARENTAL	MuTect	KDM5A	12	406296	T	C	NA	Missense	ENST00000399788.2	p.K1382R	c.4145A>G	Missense	ENST00000399788.2	p.K1382R	c.4145A--G	NOVEL	0.26776	366	NA	NA	NA	NA	NA	NA
293T-G9_L_157556-CEPH1408-H1_L_157493	293T	PARENTAL	GATK	WT1	11	32452001	GGAGA	G	NA	intergenic_variant	NA	NA	NA	intron	ENST00000332351.3	NA	c.647-1840_647-1837delTCTC	NOVEL	0.2432	37	NA	NA	NA	NA	NA	NA
293T-G9_L_157556-CEPH1408-H1_L_157493	293T	PARENTAL	GATK	POLE	12	133257929	C	CT	rs369475479	intron	ENST00000320574.5	NA	c.63-65dupA	intron	ENST00000320574.5	NA	c.63-65dupA	DBSNP	0.8456	285	NA	NA	NA	NA	NA	NA
293T-G9_L_157556-CEPH1408-H1_L_157493	293T	PARENTAL	GATK	FLT1	13	28963913	CT	C	NA	intron	ENST00000282397.4	NA	c.1969+19delA	intron	ENST00000282397.4	NA	c.1969+19delA	NOVEL	0.0936	374	NA	NA	NA	NA	NA	NA
293T-G9_L_157556-CEPH1408-H1_L_157493	293T	PARENTAL	MuTect	U2AF1	21	44514829	T	G	NA	Missense	ENST00000291552.4	p.I140L	c.418A>C	Missense	ENST00000291552.4	p.I140L	c.418A--C	NOVEL	0.227513	567	NA	NA	NA	NA	NA	NA
293T-G9_L_157556-CEPH1408-H1_L_157493	293T	PARENTAL	GATK	FOXO1	13	41149311	TA	T	rs375380082	intron	ENST00000379561.5	NA	c.631-14315delT	intron	ENST00000379561.5	NA	c.631-14315delT	DBSNP	0.3023	43	NA	NA	NA	NA	NA	NA
293T-G9_L_157556-CEPH1408-H1_L_157493	293T	PARENTAL	GATK	FOXO1	13	41199678	GT	G	NA	intron	ENST00000379561.5	NA	c.630+40041delA	intron	ENST00000379561.5	NA	c.630+40041delA	NOVEL	0.0985	132	NA	NA	NA	NA	NA	NA
293T-G9_L_157556-CEPH1408-H1_L_157493	293T	PARENTAL	GATK	FOXO1	13	41214928	GTTGTTGTT	G	rs560227975	intron	ENST00000379561.5	NA	c.630+24784_630+24791delAACAACAA	intron	ENST00000379561.5	NA	c.630+24784_630+24791delAACAACAA	DBSNP	0.0519	77	NA	NA	NA	NA	NA	NA
293T-G9_L_157556-CEPH1408-H1_L_157493	293T	PARENTAL	GATK	FOXO1	13	41227108	CT	C	NA	intron	ENST00000379561.5	NA	c.630+12611delA	intron	ENST00000379561.5	NA	c.630+12611delA	NOVEL	0.25	44	NA	NA	NA	NA	NA	NA
293T-G9_L_157556-CEPH1408-H1_L_157493	293T	PARENTAL	GATK	RB1	13	48954159	CT	C	NA	intron	ENST00000267163.4	NA	c.1390-29delT	intron	ENST00000267163.4	NA	c.1390-29delT	NOVEL	0.2667	15	0.0642402	0.054941	NA	NA	NA	NA
293T-G9_L_157556-CEPH1408-H1_L_157493	293T	PARENTAL	GATK	MAX	14	65551114	CA	C	NA	intron	ENST00000358664.4	NA	c.172-6361delT	intron	ENST00000358664.4	NA	c.172-6361delT	NOVEL	0.0909	44	NA	NA	NA	NA	NA	NA
293T-G9_L_157556-CEPH1408-H1_L_157493	293T	PARENTAL	MuTect	PPM1D	17	58700939	T	C	NA	Missense	ENST00000305921.3	p.V177A	c.530T>C	Missense	ENST00000305921.3	p.V177A	c.530T--C	NOVEL	0.219331	538	NA	NA	NA	NA	NA	NA
293T-G9_L_157556-CEPH1408-H1_L_157493	293T	PARENTAL	GATK	DICER1	14	95566099	AC	A	NA	intron	ENST00000526495.1	NA	c.4206+17delG	intron	ENST00000526495.1	NA	c.4206+17delG	NOVEL	0.0671	164	NA	NA	NA	NA	NA	NA
293T-G9_L_157556-CEPH1408-H1_L_157493	293T	PARENTAL	GATK	DICER1	14	95566107	AC	A	rs368080354	intron	ENST00000393063.1	NA	c.4206+9delG	intron	ENST00000526495.1	NA	c.4206+9delG	COSMIC	0.0778	180	NA	NA	7	NA	NA	NA
293T-G9_L_157556-CEPH1408-H1_L_157493	293T	PARENTAL	GATK	DICER1	14	95593158	GC	G	NA	intron	ENST00000393063.1	NA	c.735-74delG	intron	ENST00000526495.1	NA	c.735-74delG	NOVEL	0.0612	98	NA	NA	NA	NA	NA	NA
293T-G9_L_157556-CEPH1408-H1_L_157493	293T	PARENTAL	GATK	AKT1	14	105243140	TC	T	NA	intron	ENST00000349310.3	NA	c.176-34delG	intron	ENST00000554581.1	NA	c.176-34delG	NOVEL	0.0694	216	NA	NA	NA	NA	NA	NA
293T-G9_L_157556-CEPH1408-H1_L_157493	293T	PARENTAL	GATK	FAN1	15	31217289	GT	G	NA	intron	ENST00000362065.4	NA	c.2173-40delT	intron	ENST00000362065.4	NA	c.2173-40delT	NOVEL	0.1134	247	NA	NA	NA	NA	NA	NA
293T-G9_L_157556-CEPH1408-H1_L_157493	293T	PARENTAL	MuTect	CHEK2	22	29115424	C	A	NA	Missense	ENST00000404276.1	p.K214N	c.642G>T	Missense	ENST00000382580.2	p.K257N	c.771G--T	NOVEL	0.180328	61	NA	NA	NA	NA	NA	NA
293T-G9_L_157556-CEPH1408-H1_L_157493	293T	PARENTAL	GATK	USP8	15	50776587	GA	G	NA	intron	ENST00000396444.3	NA	c.1890+30delA	intron	ENST00000433963.1	NA	c.1890+30delA	NOVEL	0.4314	51	NA	NA	NA	NA	NA	NA
293T-G9_L_157556-CEPH1408-H1_L_157493	293T	PARENTAL	GATK	CIITA	16	10976754	C	CA	NA	intron	ENST00000324288.8	NA	c.52+5515_52+5516insA	intron	ENST00000324288.8	NA	c.52+5515_52+5516insA	NOVEL	0.1463	41	NA	NA	NA	NA	NA	NA
293T-G9_L_157556-CEPH1408-H1_L_157493	293T	PARENTAL	GATK	ERCC4	16	14016109	CT	C	rs113434368	intron	ENST00000311895.7	NA	c.388+42delT	intron	ENST00000311895.7	NA	c.388+42delT	DBSNP	0.2411	112	0.0747874	0.0706997	NA	NA	NA	NA
293T-G9_L_157556-CEPH1408-H1_L_157493	293T	PARENTAL	GATK	CYLD	16	50820672	CA	C	NA	intron	ENST00000311559.9	NA	c.1950-93delA	intron	ENST00000427738.3	NA	c.1950-93delA	NOVEL	0.3077	26	NA	NA	NA	NA	NA	NA
293T-G9_L_157556-CEPH1408-H1_L_157493	293T	PARENTAL	GATK	CYLD	16	50827409	AT	A	NA	intron	ENST00000311559.9	NA	c.2351-47delT	intron	ENST00000427738.3	NA	c.2351-47delT	NOVEL	0.0804	224	NA	NA	NA	NA	NA	NA
293T-G9_L_157556-CEPH1408-H1_L_157493	293T	PARENTAL	GATK	CBFB	16	67101115	TAA	T	NA	intron	ENST00000290858.6	NA	c.399+415_399+416delAA	intron	ENST00000412916.2	NA	c.399+415_399+416delAA	NOVEL	0.1875	32	NA	NA	NA	NA	NA	NA
293T-G9_L_157556-CEPH1408-H1_L_157493	293T	PARENTAL	GATK	CTCF	16	67670472	G	GTA	rs565563665	intron	ENST00000264010.4	NA	c.1838-121_1838-120insTA	intron	ENST00000264010.4	NA	c.1838-121_1838-120insTA	DBSNP	0.2727	22	NA	NA	NA	NA	NA	NA
293T-G9_L_157556-CEPH1408-H1_L_157493	293T	PARENTAL	GATK	CDH1	16	68857565	TA	T	NA	intron	ENST00000261769.5	NA	c.2164+37delA	intron	ENST00000261769.5	NA	c.2164+37delA	NOVEL	0.3814	194	NA	NA	NA	NA	NA	NA
293T-G9_L_157556-CEPH1408-H1_L_157493	293T	PARENTAL	GATK	YWHAE	17	1250858	C	CA	rs201081992	intron	ENST00000264335.8	NA	c.716-2066dupT	intron	ENST00000264335.8	NA	c.716-2066dupT	DBSNP	0.1892	111	NA	NA	NA	NA	NA	NA
293T-G9_L_157556-CEPH1408-H1_L_157493	293T	PARENTAL	GATK	RPA1	17	1747992	GT	G	NA	intron	ENST00000254719.5	NA	c.272+13delT	intron	ENST00000254719.5	NA	c.272+13delT	NOVEL	0.3208	212	NA	NA	NA	NA	NA	NA
293T-G9_L_157556-CEPH1408-H1_L_157493	293T	PARENTAL	GATK	NF1	17	29528532	TA	T	NA	intron	ENST00000358273.4	NA	c.1260+30delA	intron	ENST00000358273.4	NA	c.1260+30delA	NOVEL	0.0588	119	NA	NA	NA	NA	NA	NA
293T-G9_L_157556-CEPH1408-H1_L_157493	293T	PARENTAL	GATK	BRCA2	13	32905219	AT	A	NA	intergenic_variant	NA	NA	NA	intron	ENST00000544455.1	NA	c.793+53delT	NOVEL	0.1549	71	0.0896686	0.0917647	NA	NA	NA	NA
293T-G9_L_157556-CEPH1408-H1_L_157493	293T	PARENTAL	GATK	SUZ12	17	30315616	CT	C	NA	intron	ENST00000322652.5	NA	c.1201+101delT	intron	ENST00000322652.5	NA	c.1201+101delT	NOVEL	0.25	60	NA	NA	NA	NA	NA	NA
293T-G9_L_157556-CEPH1408-H1_L_157493	293T	PARENTAL	GATK	RHOT1	17	30500729	TA	T	NA	intron	ENST00000333942.6	NA	c.97-120delA	intron	ENST00000358365.3	NA	c.97-120delA	NOVEL	0.1087	46	NA	NA	NA	NA	NA	NA
293T-G9_L_157556-CEPH1408-H1_L_157493	293T	PARENTAL	GATK	RHOT1	17	30500827	TC	T	NA	intron	ENST00000333942.6	NA	c.97-22delC	intron	ENST00000358365.3	NA	c.97-22delC	NOVEL	0.0543	276	NA	NA	NA	NA	NA	NA
293T-G9_L_157556-CEPH1408-H1_L_157493	293T	PARENTAL	GATK	CDK12	17	37657481	AT	A	NA	intron	ENST00000447079.4	NA	c.2420-21delT	intron	ENST00000447079.4	NA	c.2420-21delT	NOVEL	0.1046	239	NA	NA	NA	NA	NA	NA
293T-G9_L_157556-CEPH1408-H1_L_157493	293T	PARENTAL	GATK	SPOP	17	47696481	GA	G	NA	intron	ENST00000503676.1	NA	c.353-12delT	intron	ENST00000393331.3	NA	c.353-12delT	NOVEL	0.1083	517	NA	NA	NA	NA	NA	NA
293T-G9_L_157556-CEPH1408-H1_L_157493	293T	PARENTAL	GATK	TRIM37	17	57148099	TA	T	NA	intron	ENST00000393066.3	NA	c.809+84delT	intron	ENST00000262294.7	NA	c.809+84delT	NOVEL	0.3409	88	NA	NA	NA	NA	NA	NA
293T-G9_L_157556-CEPH1408-H1_L_157493	293T	PARENTAL	GATK	CRTC1	19	18851661	CA	C	NA	intergenic_variant	NA	NA	NA	intron	ENST00000338797.6	NA	c.127-2058delA	NOVEL	0.1429	35	NA	NA	NA	NA	NA	NA
293T-G9_L_157556-CEPH1408-H1_L_157493	293T	PARENTAL	GATK	BRAF	7	140426197	TA	T	NA	intergenic_variant	NA	NA	NA	3_prime_UTR	ENST00000496384.2	NA	c.	NOVEL	0.1026	39	NA	NA	NA	NA	NA	NA
293T-G9_L_157556-CEPH1408-H1_L_157493	293T	PARENTAL	MuTect	SLC34A2	4	25677874	C	T	NA	Missense	ENST00000382051.3	p.R526C	c.1576C>T	Missense	ENST00000382051.3	p.R526C	c.1576C--T	NOVEL	0.092391	184	NA	NA	NA	NA	NA	NA
293T-G9_L_157556-CEPH1408-H1_L_157493	293T	PARENTAL	GATK	KLF2	19	16436656	GC	G	NA	Frameshift	ENST00000248071.5	p.A238Pfs*52	c.706delC	Frameshift	ENST00000248071.5	p.A238Pfs	c.706delC	NOVEL	0.0889	45	NA	NA	NA	NA	NA	NA
293T-G9_L_157556-CEPH1408-H1_L_157493	293T	PARENTAL	MuTect	BCL11B	14	99737492	A	G	NA	Splice_Region	ENST00000357195.3	NA	c.58+6T>C	Splice_Region	ENST00000357195.3	NA	c.58+6T--C	NOVEL	0.085366	164	NA	NA	NA	NA	NA	NA
293T-G9_L_157556-CEPH1408-H1_L_157493	293T	PARENTAL	MuTect	BABAM1	19	17379778	G	A	NA	Missense	ENST00000598188.1	p.A55T	c.163G>A	Missense	ENST00000359435.4	p.A55T	c.163G--A	NOVEL	0.079646	226	NA	NA	NA	NA	NA	NA
293T-G9_L_157556-CEPH1408-H1_L_157493	293T	PARENTAL	MuTect	WRN	8	31024549	A	C	NA	Missense	ENST00000298139.5	p.I1332L	c.3994A>C	Missense	ENST00000298139.5	p.I1332L	c.3994A--C	NOVEL	0.079646	113	NA	NA	NA	NA	NA	NA
293T-G9_L_157556-CEPH1408-H1_L_157493	293T	PARENTAL	GATK	GEN1	2	17959441	GTA	G	rs10535306	intron	ENST00000402989.1	NA	c.-6+9639_-6+9640delTA	intron	ENST00000381254.2	NA	c.1264+112_1264+113delTA	DBSNP	0.6	10	NA	NA	NA	NA	NA	NA
293T-G9_L_157556-CEPH1408-H1_L_157493	293T	PARENTAL	GATK	MSH6	2	48018293	TTG	T	NA	intron	ENST00000234420.5	NA	c.457+32_457+33delTG	intron	ENST00000234420.5	NA	c.457+32_457+33delTG	NOVEL	0.0543	129	NA	NA	NA	NA	NA	NA
293T-G9_L_157556-CEPH1408-H1_L_157493	293T	PARENTAL	GATK	REL	2	61119083	CT	C	NA	intron	ENST00000295025.8	NA	c.153+124delT	intron	ENST00000295025.8	NA	c.153+124delT	NOVEL	0.3256	43	NA	NA	NA	NA	NA	NA
293T-G9_L_157556-CEPH1408-H1_L_157493	293T	PARENTAL	GATK	REL	2	61145511	TG	T	NA	intron	ENST00000295025.8	NA	c.641-17delG	intron	ENST00000295025.8	NA	c.641-17delG	NOVEL	0.0675	237	NA	NA	NA	NA	NA	NA
293T-G9_L_157556-CEPH1408-H1_L_157493	293T	PARENTAL	GATK	XPO1	2	61709732	G	GT	NA	intron	ENST00000406957.1	NA	c.2813-59dupA	intron	ENST00000401558.2	NA	c.2813-59dupA	NOVEL	0.0597	67	NA	NA	NA	NA	NA	NA
293T-G9_L_157556-CEPH1408-H1_L_157493	293T	PARENTAL	GATK	ERCC3	2	128016761	CA	C	NA	intron	ENST00000285398.2	NA	c.2217+110delT	intron	ENST00000285398.2	NA	c.2217+110delT	NOVEL	0.0635	126	NA	NA	NA	NA	NA	NA
293T-G9_L_157556-CEPH1408-H1_L_157493	293T	PARENTAL	GATK	MGA	15	42021275	CA	C	NA	intergenic_variant	NA	NA	NA	intron	ENST00000219905.7	NA	c.3658-86delA	NOVEL	0.0781	64	NA	NA	NA	NA	NA	NA
293T-G9_L_157556-CEPH1408-H1_L_157493	293T	PARENTAL	GATK	MCM8	20	5948366	TA	T	NA	intron	ENST00000378896.3	NA	c.1028-109delA	intron	ENST00000378896.3	NA	c.1028-109delA	NOVEL	0.0941	85	NA	NA	NA	NA	NA	NA
293T-G9_L_157556-CEPH1408-H1_L_157493	293T	PARENTAL	GATK	ERG	21	39812710	CAAAAAAAAAAA	C	NA	intergenic_variant	NA	NA	NA	intron	ENST00000417133.2	NA	c.257+4606_257+4616delTTTTTTTTTTT	NOVEL	0.0735	68	NA	NA	NA	NA	NA	NA
293T-G9_L_157556-CEPH1408-H1_L_157493	293T	PARENTAL	GATK	RUNX1	21	36232827	C	CGT	rs34768937	intron	ENST00000344691.4	NA	c.428-954_428-953dupAC	intron	ENST00000300305.3	NA	c.509-954_509-953dupAC	DBSNP	0.2025	163	NA	NA	NA	NA	NA	NA
293T-G9_L_157556-CEPH1408-H1_L_157493	293T	PARENTAL	GATK	RUNX1	21	36246974	T	TA	NA	intron	ENST00000344691.4	NA	c.427+5879dupT	intron	ENST00000300305.3	NA	c.508+5879dupT	NOVEL	0.0968	124	NA	NA	NA	NA	NA	NA
293T-G9_L_157556-CEPH1408-H1_L_157493	293T	PARENTAL	GATK	RUNX1	21	36250641	TA	T	NA	intron	ENST00000344691.4	NA	c.427+2212delT	intron	ENST00000300305.3	NA	c.508+2212delT	NOVEL	0.2391	46	NA	NA	NA	NA	NA	NA
293T-G9_L_157556-CEPH1408-H1_L_157493	293T	PARENTAL	GATK	PRKDC	8	48771291	CA	C	NA	intergenic_variant	NA	NA	NA	intron	ENST00000314191.2	NA	c.6343-96delT	NOVEL	0.0644	202	NA	NA	NA	NA	NA	NA
293T-G9_L_157556-CEPH1408-H1_L_157493	293T	PARENTAL	GATK	TMPRSS2	21	42857037	G	GTT	NA	intron	ENST00000332149.5	NA	c.445+3283_445+3284insAA	intron	ENST00000398585.3	NA	c.556+3283_556+3284insAA	NOVEL	0.1271	118	NA	NA	NA	NA	NA	NA
293T-G9_L_157556-CEPH1408-H1_L_157493	293T	PARENTAL	GATK	TMPRSS2	21	42863077	CAT	C	NA	intron	ENST00000458356.1	NA	c.239-1559_239-1558delAT	intron	ENST00000398585.3	NA	c.350-1559_350-1558delAT	NOVEL	0.0561	107	NA	NA	NA	NA	NA	NA
293T-G9_L_157556-CEPH1408-H1_L_157493	293T	PARENTAL	GATK	EWSR1	22	29672620	CT	C	NA	intron	ENST00000397938.2	NA	c.227-1398delT	intron	ENST00000414183.2	NA	c.245-1398delT	NOVEL	0.2432	185	NA	NA	NA	NA	NA	NA
293T-G9_L_157556-CEPH1408-H1_L_157493	293T	PARENTAL	GATK	EWSR1	22	29678764	TC	T	NA	intron	ENST00000397938.2	NA	c.581+219delC	intron	ENST00000414183.2	NA	c.599+219delC	NOVEL	0.0615	65	NA	NA	NA	NA	NA	NA
293T-G9_L_157556-CEPH1408-H1_L_157493	293T	PARENTAL	GATK	PDGFB	22	39639850	A	AG	NA	intron	ENST00000331163.6	NA	c.63+55dupC	intron	ENST00000331163.6	NA	c.63+55dupC	NOVEL	0.0738	244	0.00146377	0.00166113	NA	NA	NA	NA
293T-G9_L_157556-CEPH1408-H1_L_157493	293T	PARENTAL	GATK	EP300	22	41551231	AT	A	NA	intron	ENST00000263253.7	NA	c.3261+115delT	intron	ENST00000263253.7	NA	c.3261+115delT	NOVEL	0.2113	71	NA	NA	NA	NA	NA	NA
293T-G9_L_157556-CEPH1408-H1_L_157493	293T	PARENTAL	GATK	FANCD2	3	10083526	CT	C	NA	intron	ENST00000419585.1	NA	c.783+133delT	intron	ENST00000287647.3	NA	c.783+133delT	NOVEL	0.1034	58	NA	NA	NA	NA	NA	NA
293T-G9_L_157556-CEPH1408-H1_L_157493	293T	PARENTAL	MuTect	TAX1BP1	7	27880522	C	T	NA	intron	ENST00000283928.5	NA	c.386-36G>A	Missense	ENST00000488564.2	p.A120V	c.359C--T	NOVEL	0.073248	314	NA	NA	NA	NA	NA	NA
293T-G9_L_157556-CEPH1408-H1_L_157493	293T	PARENTAL	GATK	RAF1	3	12646749	A	ATATGTG	rs139616156	intron	ENST00000251849.4	NA	c.680+950_680+951insCACATA	intron	ENST00000251849.4	NA	c.680+950_680+951insCACATA	DBSNP	0.4737	19	NA	NA	NA	NA	NA	NA
293T-G9_L_157556-CEPH1408-H1_L_157493	293T	PARENTAL	MuTect	PML	15	74327551	G	T	NA	intron	ENST00000268058.3	NA	c.1710+680G>T	Missense	ENST00000569477.1	p.A597S	c.1789G--T	NOVEL	0.06525	659	NA	NA	NA	NA	NA	NA
293T-G9_L_157556-CEPH1408-H1_L_157493	293T	PARENTAL	GATK	PBRM1	3	52592235	GA	G	NA	intron	ENST00000296302.7	NA	c.4453+29delT	intron	ENST00000394830.3	NA	c.4133-3341delT	NOVEL	0.0571	280	NA	NA	NA	NA	NA	NA
293T-G9_L_157556-CEPH1408-H1_L_157493	293T	PARENTAL	MuTect	MET	7	116409336	A	G	NA	intergenic_variant	NA	NA	NA	intron	ENST00000318493.6	NA	c.2638-363A--G	NOVEL	0.063025	238	NA	NA	NA	NA	NA	NA
293T-G9_L_157556-CEPH1408-H1_L_157493	293T	PARENTAL	MuTect	GLI2	2	121746519	A	G	NA	intergenic_variant	NA	NA	NA	Missense	ENST00000452319.1	p.Q1010R	c.3029A--G	NOVEL	0.0625	112	NA	NA	NA	NA	NA	NA
293T-G9_L_157556-CEPH1408-H1_L_157493	293T	PARENTAL	MuTect	FAS	10	90767506	C	T	NA	intergenic_variant	NA	NA	NA	synonymous	ENST00000355740.2	p.C82C	c.246C--T	NOVEL	0.06068	412	NA	NA	NA	NA	NA	NA
293T-G9_L_157556-CEPH1408-H1_L_157493	293T	PARENTAL	MuTect	CRTC1	19	18832617	A	G	NA	intergenic_variant	NA	NA	NA	intron	ENST00000338797.6	NA	c.127-21103A--G	NOVEL	0.060606	99	NA	NA	NA	NA	NA	NA
293T-G9_L_157556-CEPH1408-H1_L_157493	293T	PARENTAL	GATK	PRKDC	8	48842372	TA	T	NA	intergenic_variant	NA	NA	NA	intron	ENST00000314191.2	NA	c.2052+40delT	NOVEL	0.0606	165	NA	NA	NA	NA	NA	NA
293T-G9_L_157556-CEPH1408-H1_L_157493	293T	PARENTAL	GATK	WWTR1	3	149265313	TA	T	NA	intron	ENST00000465804.1	NA	c.569-4990delT	intron	ENST00000465804.1	NA	c.569-4990delT	NOVEL	0.4066	91	NA	NA	NA	NA	NA	NA
293T-G9_L_157556-CEPH1408-H1_L_157493	293T	PARENTAL	GATK	WWTR1	3	149265613	C	CT	NA	intron	ENST00000465804.1	NA	c.569-5290dupA	intron	ENST00000465804.1	NA	c.569-5290dupA	NOVEL	0.0909	55	NA	NA	NA	NA	NA	NA
293T-G9_L_157556-CEPH1408-H1_L_157493	293T	PARENTAL	GATK	WWTR1	3	149271844	CA	C	NA	intron	ENST00000360632.3	NA	c.569-11521delT	intron	ENST00000465804.1	NA	c.569-11521delT	NOVEL	0.0748	214	NA	NA	NA	NA	NA	NA
293T-G9_L_157556-CEPH1408-H1_L_157493	293T	PARENTAL	GATK	WWTR1	3	149272437	GA	G	rs142486325	intron	ENST00000467467.1	NA	c.569-12114delT	intron	ENST00000465804.1	NA	c.569-12114delT	DBSNP	0.2045	176	NA	NA	NA	NA	NA	NA
293T-G9_L_157556-CEPH1408-H1_L_157493	293T	PARENTAL	GATK	WWTR1	3	149280081	CA	C	rs201715405	intron	ENST00000360632.3	NA	c.568+10569delT	intron	ENST00000465804.1	NA	c.568+10569delT	DBSNP	0.625	24	NA	NA	NA	NA	NA	NA
293T-G9_L_157556-CEPH1408-H1_L_157493	293T	PARENTAL	GATK	WWTR1	3	149290079	GA	G	NA	intron	ENST00000465804.1	NA	c.568+571delT	intron	ENST00000465804.1	NA	c.568+571delT	NOVEL	0.0756	225	NA	NA	NA	NA	NA	NA
293T-G9_L_157556-CEPH1408-H1_L_157493	293T	PARENTAL	GATK	PIK3CA	3	178927848	AT	A	rs67871207	intron	ENST00000263967.3	NA	c.1252-125delT	intron	ENST00000263967.3	NA	c.1252-125delT	DBSNP	0.2593	27	NA	NA	NA	NA	NA	NA
293T-G9_L_157556-CEPH1408-H1_L_157493	293T	PARENTAL	GATK	ETV5	3	185787307	TTTA	T	NA	intron	ENST00000434744.1	NA	c.651-3449_651-3447delTAA	intron	ENST00000306376.5	NA	c.651-3449_651-3447delTAA	NOVEL	0.0645	62	NA	NA	NA	NA	NA	NA
293T-G9_L_157556-CEPH1408-H1_L_157493	293T	PARENTAL	GATK	ETV5	3	185787308	TTA	T	NA	intron	ENST00000434744.1	NA	c.651-3449_651-3448delTA	intron	ENST00000306376.5	NA	c.651-3449_651-3448delTA	NOVEL	0.127	63	NA	NA	NA	NA	NA	NA
293T-G9_L_157556-CEPH1408-H1_L_157493	293T	PARENTAL	GATK	ETV5	3	185787309	TA	T	NA	intron	ENST00000434744.1	NA	c.651-3449delT	intron	ENST00000306376.5	NA	c.651-3449delT	NOVEL	0.1774	62	NA	NA	NA	NA	NA	NA
293T-G9_L_157556-CEPH1408-H1_L_157493	293T	PARENTAL	GATK	ETV5	3	185790160	CA	C	NA	intron	ENST00000434744.1	NA	c.651-6300delT	intron	ENST00000306376.5	NA	c.651-6300delT	NOVEL	0.1224	49	NA	NA	NA	NA	NA	NA
293T-G9_L_157556-CEPH1408-H1_L_157493	293T	PARENTAL	GATK	BCL6	3	187455151	GA	G	NA	intron	ENST00000406870.2	NA	c.-49-2457delT	intron	ENST00000406870.2	NA	c.-49-2457delT	NOVEL	0.2	40	NA	NA	NA	NA	NA	NA
293T-G9_L_157556-CEPH1408-H1_L_157493	293T	PARENTAL	GATK	BCL6	3	187459910	GA	G	NA	intron	ENST00000406870.2	NA	c.-50+3287delT	intron	ENST00000406870.2	NA	c.-50+3287delT	NOVEL	0.4333	90	NA	NA	NA	NA	NA	NA
293T-G9_L_157556-CEPH1408-H1_L_157493	293T	PARENTAL	GATK	WHSC1	4	1952979	GC	G	NA	intron	ENST00000508803.1	NA	c.2013+50delC	intron	ENST00000382895.3	NA	c.2013+50delC	NOVEL	0.9345	229	0.00036346	0.000234412	NA	NA	NA	NA
293T-G9_L_157556-CEPH1408-H1_L_157493	293T	PARENTAL	GATK	FIP1L1	4	54279327	GT	G	NA	intron	ENST00000337488.6	NA	c.816-1454delT	intron	ENST00000337488.6	NA	c.816-1454delT	NOVEL	0.5	64	NA	NA	NA	NA	NA	NA
293T-G9_L_157556-CEPH1408-H1_L_157493	293T	PARENTAL	GATK	FIP1L1	4	54284448	C	CTAAA	rs34196016	intron	ENST00000337488.6	NA	c.923+3559_923+3560insTAAA	intron	ENST00000337488.6	NA	c.923+3559_923+3560insTAAA	DBSNP	0.7692	13	NA	NA	NA	NA	NA	NA
293T-G9_L_157556-CEPH1408-H1_L_157493	293T	PARENTAL	GATK	KIT	4	55569859	AT	A	NA	intron	ENST00000288135.5	NA	c.757-30delT	intron	ENST00000288135.5	NA	c.757-30delT	NOVEL	0.0929	140	NA	NA	NA	NA	NA	NA
293T-G9_L_157556-CEPH1408-H1_L_157493	293T	PARENTAL	GATK	HELQ	4	84360998	TA	T	NA	intron	ENST00000295488.3	NA	c.1808+17delT	intron	ENST00000295488.3	NA	c.1808+17delT	NOVEL	0.0882	102	0.000365497	0.00143885	NA	NA	NA	NA
293T-G9_L_157556-CEPH1408-H1_L_157493	293T	PARENTAL	GATK	PRKDC	8	48719987	CT	C	NA	intergenic_variant	NA	NA	NA	intron	ENST00000314191.2	NA	c.9555-101delA	NOVEL	0.0597	67	NA	NA	NA	NA	NA	NA
293T-G9_L_157556-CEPH1408-H1_L_157493	293T	PARENTAL	GATK	FAT1	4	187530578	G	GT	rs375280523	intron	ENST00000441802.2	NA	c.10069-105dupA	intron	ENST00000441802.2	NA	c.10069-105dupA	DBSNP	0.1224	49	NA	NA	NA	NA	NA	NA
293T-G9_L_157556-CEPH1408-H1_L_157493	293T	PARENTAL	GATK	RASA1	5	86669964	AT	A	rs377722838	intron	ENST00000274376.6	NA	c.1777-15delT	intron	ENST00000274376.6	NA	c.1777-15delT	DBSNP	0.1733	75	0.0623626	0.0436047	NA	NA	NA	NA
293T-G9_L_157556-CEPH1408-H1_L_157493	293T	PARENTAL	GATK	RASA1	5	86670276	AT	A	NA	intron	ENST00000274376.6	NA	c.1934+140delT	intron	ENST00000274376.6	NA	c.1934+140delT	NOVEL	0.1538	26	NA	NA	NA	NA	NA	NA
293T-G9_L_157556-CEPH1408-H1_L_157493	293T	PARENTAL	MuTect	EZH2	7	148525824	A	G	NA	Splice_Region	ENST00000460911.1	NA	c.625+8T>C	Splice_Region	ENST00000320356.2	NA	c.625+8T--C	NOVEL	0.058282	326	NA	NA	NA	NA	NA	NA
293T-G9_L_157556-CEPH1408-H1_L_157493	293T	PARENTAL	GATK	NSD1	5	176636550	TA	T	NA	intron	ENST00000439151.2	NA	c.1237-86delA	intron	ENST00000439151.2	NA	c.1237-86delA	NOVEL	0.16	50	NA	NA	NA	NA	NA	NA
293T-G9_L_157556-CEPH1408-H1_L_157493	293T	PARENTAL	GATK	ROS1	6	117718347	GA	G	NA	intron	ENST00000368508.3	NA	c.578-69delT	intron	ENST00000368508.3	NA	c.578-69delT	NOVEL	0.16	75	NA	NA	NA	NA	NA	NA
293T-G9_L_157556-CEPH1408-H1_L_157493	293T	PARENTAL	GATK	ROS1	6	117735716	GA	G	rs3836983	intron	ENST00000368508.3	NA	c.228+1704delT	intron	ENST00000368508.3	NA	c.228+1704delT	DBSNP	0.1667	42	NA	NA	NA	NA	NA	NA
293T-G9_L_157556-CEPH1408-H1_L_157493	293T	PARENTAL	GATK	RSPO3	6	127463939	TTTTG	T	rs534279203	intron	ENST00000356698.4	NA	c.98-5853_98-5850delTTTG	intron	ENST00000356698.4	NA	c.98-5853_98-5850delTTTG	DBSNP	0.6154	26	NA	NA	NA	NA	NA	NA
293T-G9_L_157556-CEPH1408-H1_L_157493	293T	PARENTAL	GATK	ESR1	6	152024783	GA	G	rs377302051	intron	ENST00000440973.1	NA	c.-71+1644delA	intron	ENST00000440973.1	NA	c.-71+1644delA	DBSNP	0.0907	485	NA	NA	NA	NA	NA	NA
293T-G9_L_157556-CEPH1408-H1_L_157493	293T	PARENTAL	GATK	ESR1	6	152061442	TG	T	rs371502936	intron	ENST00000440973.1	NA	c.-71+38303delG	intron	ENST00000440973.1	NA	c.-71+38303delG	DBSNP	0.1333	30	NA	NA	NA	NA	NA	NA
293T-G9_L_157556-CEPH1408-H1_L_157493	293T	PARENTAL	GATK	ESR1	6	152061767	AT	A	rs529223828	intron	ENST00000440973.1	NA	c.-71+38628delT	intron	ENST00000440973.1	NA	c.-71+38628delT	DBSNP	0.0622	193	NA	NA	NA	NA	NA	NA
293T-G9_L_157556-CEPH1408-H1_L_157493	293T	PARENTAL	GATK	ESR1	6	152070324	AG	A	NA	intron	ENST00000440973.1	NA	c.-71+47185delG	intron	ENST00000440973.1	NA	c.-71+47185delG	NOVEL	0.0556	72	NA	NA	NA	NA	NA	NA
293T-G9_L_157556-CEPH1408-H1_L_157493	293T	PARENTAL	GATK	ESR1	6	152076376	CA	C	NA	intron	ENST00000440973.1	NA	c.-70-52601delA	intron	ENST00000440973.1	NA	c.-70-52601delA	NOVEL	0.2698	63	NA	NA	NA	NA	NA	NA
293T-G9_L_157556-CEPH1408-H1_L_157493	293T	PARENTAL	GATK	ESR1	6	152076387	AG	A	NA	intron	ENST00000440973.1	NA	c.-70-52590delG	intron	ENST00000440973.1	NA	c.-70-52590delG	NOVEL	0.0667	75	NA	NA	NA	NA	NA	NA
293T-G9_L_157556-CEPH1408-H1_L_157493	293T	PARENTAL	GATK	ESR1	6	152163716	GT	G	rs559946633	intron	ENST00000440973.1	NA	c.453-15delT	intron	ENST00000440973.1	NA	c.453-15delT	DBSNP	0.0575	348	NA	NA	NA	NA	NA	NA
293T-G9_L_157556-CEPH1408-H1_L_157493	293T	PARENTAL	GATK	ARID1B	6	157496172	G	GT	NA	intron	ENST00000350026.5	NA	c.3096+921_3096+922insT	intron	ENST00000346085.5	NA	c.3135+921_3135+922insT	NOVEL	0.0518	367	NA	NA	NA	NA	NA	NA
293T-G9_L_157556-CEPH1408-H1_L_157493	293T	PARENTAL	GATK	QKI	6	163976863	G	GT	NA	intron	ENST00000361752.3	NA	c.547-6151_547-6150insT	intron	ENST00000361752.3	NA	c.547-6151_547-6150insT	NOVEL	0.2559	211	NA	NA	NA	NA	NA	NA
293T-G9_L_157556-CEPH1408-H1_L_157493	293T	PARENTAL	GATK	QKI	6	163987694	GT	G	rs372217972	intron	ENST00000361752.3	NA	c.935-58delT	3_prime_UTR	ENST00000392127.2	NA	c.	DBSNP	0.3892	185	0.00278788	0.00257974	NA	NA	NA	NA
293T-G9_L_157556-CEPH1408-H1_L_157493	293T	PARENTAL	GATK	SBDS	7	66456003	CA	C	rs533527636	intron	ENST00000246868.2	NA	c.624+120delT	intron	ENST00000246868.2	NA	c.624+120delT	DBSNP	0.4375	16	NA	NA	NA	NA	NA	NA
293T-G9_L_157556-CEPH1408-H1_L_157493	293T	PARENTAL	GATK	CUX1	7	101843536	A	AT	rs11413053	intron	ENST00000292535.7	NA	c.2062+84_2062+85insT	intron	ENST00000360264.3	NA	c.2095+84_2095+85insT	DBSNP	0.4667	150	NA	NA	NA	NA	NA	NA
293T-G9_L_157556-CEPH1408-H1_L_157493	293T	PARENTAL	MuTect	KDM5A	12	475254	C	T	NA	Missense	ENST00000399788.2	p.G128E	c.383G>A	Missense	ENST00000399788.2	p.G128E	c.383G--A	NOVEL	0.056478	301	NA	NA	NA	NA	NA	NA
293T-G9_L_157556-CEPH1408-H1_L_157493	293T	PARENTAL	MuTect	RAD54B	8	95411765	G	A	NA	Nonsense	ENST00000336148.5	p.Q419*	c.1255C>T	Nonsense	ENST00000336148.5	p.Q419	c.1255C--T	NOVEL	0.055901	161	NA	NA	NA	NA	NA	NA
293T-G9_L_157556-CEPH1408-H1_L_157493	293T	PARENTAL	GATK	BRAF	7	140476993	CT	C	NA	intron	ENST00000288602.6	NA	c.1518-106delA	intron	ENST00000288602.6	NA	c.1518-106delA	NOVEL	0.1651	109	NA	NA	NA	NA	NA	NA
293T-G9_L_157556-CEPH1408-H1_L_157493	293T	PARENTAL	GATK	EZH2	7	148516251	TA	T	NA	intron	ENST00000460911.1	NA	c.984+436delT	intron	ENST00000320356.2	NA	c.999+436delT	NOVEL	0.1333	30	NA	NA	NA	NA	NA	NA
293T-G9_L_157556-CEPH1408-H1_L_157493	293T	PARENTAL	GATK	WRN	8	30933672	AT	A	rs543830844	intron	ENST00000298139.5	NA	c.725-16delT	intron	ENST00000298139.5	NA	c.725-16delT	DBSNP	0.1404	114	0.000727096	0.0110225	NA	NA	NA	NA
293T-G9_L_157556-CEPH1408-H1_L_157493	293T	PARENTAL	GATK	WRN	8	30981972	TA	T	rs3087416	intron	ENST00000298139.5	NA	c.2631-65delA	intron	ENST00000298139.5	NA	c.2631-65delA	DBSNP	0.3151	73	NA	NA	NA	NA	NA	NA
293T-G9_L_157556-CEPH1408-H1_L_157493	293T	PARENTAL	GATK	NRG1	8	32483292	CT	C	rs67043970	intron	ENST00000405005.3	NA	c.502+8890delT	intron	ENST00000356819.4	NA	c.502+8890delT	DBSNP	0.1143	70	NA	NA	NA	NA	NA	NA
293T-G9_L_157556-CEPH1408-H1_L_157493	293T	PARENTAL	GATK	NRG1	8	32519143	CT	C	rs35618717	intron	ENST00000405005.3	NA	c.502+44741delT	intron	ENST00000356819.4	NA	c.502+44741delT	DBSNP	0.5	16	NA	NA	NA	NA	NA	NA
293T-G9_L_157556-CEPH1408-H1_L_157493	293T	PARENTAL	GATK	NRG1	8	32535174	C	CA	NA	intron	ENST00000405005.3	NA	c.503-50293_503-50292insA	intron	ENST00000356819.4	NA	c.503-50293_503-50292insA	NOVEL	0.1333	30	NA	NA	NA	NA	NA	NA
293T-G9_L_157556-CEPH1408-H1_L_157493	293T	PARENTAL	GATK	NRG1	8	32536403	CA	C	NA	intron	ENST00000405005.3	NA	c.503-49063delA	intron	ENST00000356819.4	NA	c.503-49063delA	NOVEL	0.0541	74	NA	NA	NA	NA	NA	NA
293T-G9_L_157556-CEPH1408-H1_L_157493	293T	PARENTAL	GATK	NRG1	8	32562650	A	AT	NA	intron	ENST00000405005.3	NA	c.503-22817_503-22816insT	intron	ENST00000356819.4	NA	c.503-22817_503-22816insT	NOVEL	0.2941	17	NA	NA	NA	NA	NA	NA
293T-G9_L_157556-CEPH1408-H1_L_157493	293T	PARENTAL	GATK	NRG1	8	32582982	ATTTTT	A	NA	intron	ENST00000405005.3	NA	c.503-2484_503-2480delTTTTT	intron	ENST00000356819.4	NA	c.503-2484_503-2480delTTTTT	NOVEL	0.1	50	NA	NA	NA	NA	NA	NA
293T-G9_L_157556-CEPH1408-H1_L_157493	293T	PARENTAL	GATK	NRG1	8	32584448	TC	T	NA	intron	ENST00000405005.3	NA	c.503-1018delC	intron	ENST00000356819.4	NA	c.503-1018delC	NOVEL	0.0784	51	NA	NA	NA	NA	NA	NA
293T-G9_L_157556-CEPH1408-H1_L_157493	293T	PARENTAL	GATK	TSHR	14	81574828	CT	C	NA	intergenic_variant	NA	NA	NA	3_prime_UTR	ENST00000554263.1	NA	c.	NOVEL	0.0538	130	NA	NA	NA	NA	NA	NA
293T-G9_L_157556-CEPH1408-H1_L_157493	293T	PARENTAL	GATK	FGFR1	8	38293914	GA	G	NA	intron	ENST00000397103.1	NA	c.92-7962delT	intron	ENST00000425967.3	NA	c.191-6449delT	NOVEL	0.259	139	NA	NA	NA	NA	NA	NA
293T-G9_L_157556-CEPH1408-H1_L_157493	293T	PARENTAL	GATK	FGFR1	8	38303222	AT	A	rs538025771	intron	ENST00000397103.1	NA	c.91+11651delA	intron	ENST00000425967.3	NA	c.190+11651delA	DBSNP	0.3529	17	NA	NA	NA	NA	NA	NA
293T-G9_L_157556-CEPH1408-H1_L_157493	293T	PARENTAL	GATK	FGFR1	8	38306624	GA	G	NA	intron	ENST00000397103.1	NA	c.91+8249delT	intron	ENST00000425967.3	NA	c.190+8249delT	NOVEL	0.129	31	NA	NA	NA	NA	NA	NA
293T-G9_L_157556-CEPH1408-H1_L_157493	293T	PARENTAL	GATK	POLB	8	42227356	AT	A	NA	intron	ENST00000265421.4	NA	c.774-10delT	intron	ENST00000265421.4	NA	c.774-10delT	NOVEL	0.0573	262	NA	NA	NA	NA	NA	NA
293T-G9_L_157556-CEPH1408-H1_L_157493	293T	PARENTAL	GATK	XPA	9	100437872	G	GA	NA	Splice_Region	ENST00000375128.4	NA	c.674-4dupT	Splice_Region	ENST00000375128.4	NA	c.674-4dupT	NOVEL	0.0511	176	NA	NA	NA	NA	NA	NA
293T-G9_L_157556-CEPH1408-H1_L_157493	293T	PARENTAL	MuTect	TAZ	X	153642455	G	A	NA	intergenic_variant	NA	NA	NA	Missense	ENST00000299328.5	p.A130T	c.388G--A	NOVEL	0.05074	473	NA	NA	NA	NA	NA	NA
293T-G9_L_157556-CEPH1408-H1_L_157493	293T	PARENTAL	MuTect	HFE	6	26091545	C	T	NA	Missense	ENST00000357618.5	p.S115F	c.344C>T	Missense	ENST00000357618.5	p.S115F	c.344C--T	NOVEL	0.04878	328	NA	NA	NA	NA	NA	NA
293T-G9_L_157556-CEPH1408-H1_L_157493	293T	PARENTAL	MuTect	RAD50	5	131939697	T	G	NA	Missense	ENST00000265335.6	p.V828G	c.2483T>G	Missense	ENST00000265335.6	p.V828G	c.2483T--G	NOVEL	0.043716	183	NA	NA	NA	NA	NA	NA
293T-G9_L_157556-CEPH1408-H1_L_157493	293T	PARENTAL	MuTect	APC	5	112157671	A	G	NA	Missense	ENST00000508376.2	p.H464R	c.1391A>G	Missense	ENST00000457016.1	p.H464R	c.1391A--G	NOVEL	0.041237	97	NA	NA	NA	NA	NA	NA
293T-G9_L_157556-CEPH1408-H1_L_157493	293T	PARENTAL	MuTect	BCORL1	X	129173236	A	G	NA	Missense	ENST00000540052.1	p.T1533A	c.4597A>G	Missense	ENST00000540052.1	p.T1533A	c.4597A--G	NOVEL	0.041037	463	NA	NA	NA	NA	NA	NA
293T-G9_L_157556-CEPH1408-H1_L_157493	293T	PARENTAL	GATK	NBN	8	90982477	CA	C	NA	intron	ENST00000265433.3	NA	c.896+114delT	intron	ENST00000265433.3	NA	c.896+114delT	NOVEL	0.325	40	NA	NA	NA	NA	NA	NA
293T-G9_L_157556-CEPH1408-H1_L_157493	293T	PARENTAL	GATK	RAD54B	8	95423551	TA	T	rs374242057	intron	ENST00000336148.5	NA	c.305-9delT	intron	ENST00000336148.5	NA	c.305-9delT	COSMIC	0.3349	209	0.0324927	0.070992	1	NA	NA	NA
293T-G9_L_157556-CEPH1408-H1_L_157493	293T	PARENTAL	GATK	DOCK8	9	365586	TTC	T	NA	intron	ENST00000453981.1	NA	c.1680-2431_1680-2430delTC	intron	ENST00000453981.1	NA	c.1680-2431_1680-2430delTC	NOVEL	0.05	100	NA	NA	NA	NA	NA	NA
293T-G9_L_157556-CEPH1408-H1_L_157493	293T	PARENTAL	MuTect	HIST1H3C	6	26046026	C	T	NA	Missense	ENST00000540144.1	p.R130C	c.388C>T	Missense	ENST00000540144.1	p.R130C	c.388C--T	NOVEL	0.04	225	NA	NA	NA	NA	NA	NA
293T-G9_L_157556-CEPH1408-H1_L_157493	293T	PARENTAL	GATK	JAK2	9	5064525	CA	C	NA	intron	ENST00000381652.3	NA	c.1057-357delA	intron	ENST00000381652.3	NA	c.1057-357delA	NOVEL	0.3684	19	NA	NA	NA	NA	NA	NA
293T-G9_L_157556-CEPH1408-H1_L_157493	293T	PARENTAL	GATK	JAK2	9	5079498	GT	G	rs113012776	intron	ENST00000381652.3	NA	c.2132-730delT	intron	ENST00000381652.3	NA	c.2132-730delT	DBSNP	0.1607	112	NA	NA	NA	NA	NA	NA
293T-G9_L_157556-CEPH1408-H1_L_157493	293T	PARENTAL	MuTect	TCF3	19	1646417	G	A	NA	intergenic_variant	NA	NA	NA	synonymous	ENST00000262965.5	p.L28L	c.82C--T	NOVEL	0.037433	187	NA	NA	NA	NA	NA	NA
293T-G9_L_157556-CEPH1408-H1_L_157493	293T	PARENTAL	GATK	PDCD1LG2	9	5522741	CA	C	NA	intron	ENST00000397747.3	NA	c.55+141delA	intron	ENST00000397747.3	NA	c.55+141delA	NOVEL	0.1765	34	NA	NA	NA	NA	NA	NA
293T-G9_L_157556-CEPH1408-H1_L_157493	293T	PARENTAL	GATK	GNAQ	9	80537015	GT	G	NA	intron	ENST00000286548.4	NA	c.321+61delA	intron	ENST00000286548.4	NA	c.321+61delA	NOVEL	0.277	213	NA	NA	NA	NA	NA	NA
293T-G9_L_157556-CEPH1408-H1_L_157493	293T	PARENTAL	GATK	NTRK2	9	87636092	GT	G	NA	intron	ENST00000323115.4	NA	c.2284-74delT	intron	ENST00000376214.1	NA	c.2332-74delT	NOVEL	0.2979	141	NA	NA	NA	NA	NA	NA
293T-G9_L_157556-CEPH1408-H1_L_157493	293T	PARENTAL	MuTect	MITF	3	69928372	G	C	NA	Missense	ENST00000448226.2	p.M64I	c.192G>C	Missense	ENST00000352241.4	p.M64I	c.192G--C	NOVEL	0.033654	416	NA	NA	NA	NA	NA	NA
293T-G9_L_157556-CEPH1408-H1_L_157493	293T	PARENTAL	GATK	ABL1	9	133753195	AT	A	NA	intron	ENST00000318560.5	NA	c.1271-606delT	intron	ENST00000372348.2	NA	c.1328-606delT	NOVEL	0.2353	17	NA	NA	NA	NA	NA	NA
293T-G9_L_157556-CEPH1408-H1_L_157493	293T	PARENTAL	GATK	TSC1	9	135786139	A	AT	NA	intron	ENST00000298552.3	NA	c.1142-61dupA	intron	ENST00000298552.3	NA	c.1142-61dupA	NOVEL	0.2473	186	NA	NA	NA	NA	NA	NA
293T-G9_L_157556-CEPH1408-H1_L_157493	293T	PARENTAL	MuTect	POLQ	3	121240894	A	G	NA	Missense	ENST00000264233.5	p.V404A	c.1211T>C	Missense	ENST00000264233.5	p.V404A	c.1211T--C	NOVEL	0.029197	274	NA	NA	NA	NA	NA	NA
293T-G9_L_157556-CEPH1408-H1_L_157493	293T	PARENTAL	GATK	ZRSR2	X	15822072	GA	G	NA	intron	ENST00000307771.7	NA	c.312+154delA	intron	ENST00000307771.7	NA	c.312+154delA	NOVEL	0.3636	33	NA	NA	NA	NA	NA	NA
293T-G9_L_157556-CEPH1408-H1_L_157493	293T	PARENTAL	MuTect	BCORL1	X	129189821	C	A	NA	Splice_Region	ENST00000540052.1	NA	c.4854-8C>A	Splice_Region	ENST00000540052.1	NA	c.4854-8C--A	NOVEL	0.026946	334	NA	NA	NA	NA	NA	NA
293T-G9_L_157556-CEPH1408-H1_L_157493	293T	PARENTAL	GATK	KDM6A	X	44834045	C	CT	rs200529431	intron	ENST00000377967.4	NA	c.384+85_384+86insT	intron	ENST00000377967.4	NA	c.384+85_384+86insT	DBSNP	0.3226	62	NA	NA	NA	NA	NA	NA
293T-G9_L_157556-CEPH1408-H1_L_157493	293T	PARENTAL	GATK	KDM6A	X	44918235	TC	T	NA	intron	ENST00000377967.4	NA	c.876-15delC	intron	ENST00000377967.4	NA	c.876-15delC	NOVEL	0.0556	162	NA	NA	NA	NA	NA	NA
293T-G9_L_157556-CEPH1408-H1_L_157493	293T	PARENTAL	GATK	ATRX	X	76907987	TA	T	NA	intron	ENST00000373344.5	NA	c.4318-145delT	intron	ENST00000373344.5	NA	c.4318-145delT	NOVEL	0.2759	29	NA	NA	NA	NA	NA	NA
293T-G9_L_157556-CEPH1408-H1_L_157493	293T	PARENTAL	GATK	PHF6	X	133511862	TA	T	rs367819775	intron	ENST00000332070.3	NA	c.138+78delA	intron	ENST00000332070.3	NA	c.138+78delA	DBSNP	0.1529	157	NA	NA	NA	NA	NA	NA
786O-311Cas9-C1_L_157488-CEPH1408-H1_L_157493	786O	CAS9	GATK	ATM	11	108195995	TCA	T	NA	intergenic_variant	NA	NA	NA	intron	ENST00000278616.4	NA	c.6573-41_6573-40delCA	NOVEL	0.0519	77	NA	NA	NA	0.0101307	0.0260274	East Asian
786O-311Cas9-C1_L_157488-CEPH1408-H1_L_157493	786O	CAS9	GATK	ETV6	12	12013498	C	CA	rs11413276	intron	ENST00000396373.4	NA	c.463+7003_463+7004insA	intron	ENST00000396373.4	NA	c.463+7003_463+7004insA	DBSNP	0.3333	75	NA	NA	NA	NA	NA	NA
786O-311Cas9-C1_L_157488-CEPH1408-H1_L_157493	786O	CAS9	GATK	KRAS	12	25368593	AT	A	NA	intron	ENST00000256078.4	NA	c.451-100delA	intron	ENST00000256078.4	NA	c.451-100delA	NOVEL	0.0755	53	NA	NA	NA	NA	NA	NA
786O-311Cas9-C1_L_157488-CEPH1408-H1_L_157493	786O	CAS9	GATK	TRIM37	17	57148099	TA	T	NA	intron	ENST00000393066.3	NA	c.809+84delT	intron	ENST00000262294.7	NA	c.809+84delT	NOVEL	0.1346	52	NA	NA	NA	NA	NA	NA
786O-311Cas9-C1_L_157488-CEPH1408-H1_L_157493	786O	CAS9	GATK	SETBP1	18	42456670	C	CTCTT	rs3085861	intron	ENST00000282030.5	NA	c.540+7422_540+7423insTCTT	Frameshift	ENST00000426838.4	p.T228Sfs	c.681_682insTCTT	DBSNP	0.5875	320	0.539679	0.52425	NA	0.520879	0.593913	European (Finnish)
786O-311Cas9-C1_L_157488-CEPH1408-H1_L_157493	786O	CAS9	GATK	RUNX1	21	36232827	C	CGT	rs34768937	intron	ENST00000344691.4	NA	c.428-954_428-953dupAC	intron	ENST00000300305.3	NA	c.509-954_509-953dupAC	DBSNP	0.3267	150	NA	NA	NA	NA	NA	NA
786O-311Cas9-C1_L_157488-CEPH1408-H1_L_157493	786O	CAS9	GATK	RUNX1	21	36250641	TA	T	NA	intron	ENST00000344691.4	NA	c.427+2212delT	intron	ENST00000300305.3	NA	c.508+2212delT	NOVEL	0.0851	47	NA	NA	NA	NA	NA	NA
786O-311Cas9-C1_L_157488-CEPH1408-H1_L_157493	786O	CAS9	GATK	WWTR1	3	149280081	CA	C	rs201715405	intron	ENST00000360632.3	NA	c.568+10569delT	intron	ENST00000465804.1	NA	c.568+10569delT	DBSNP	0.1481	27	NA	NA	NA	NA	NA	NA
786O-311Cas9-C1_L_157488-CEPH1408-H1_L_157493	786O	CAS9	GATK	FIP1L1	4	54284448	C	CTAAA	rs34196016	intron	ENST00000337488.6	NA	c.923+3559_923+3560insTAAA	intron	ENST00000337488.6	NA	c.923+3559_923+3560insTAAA	DBSNP	0.3125	16	NA	NA	NA	NA	NA	NA
786O-311Cas9-C1_L_157488-CEPH1408-H1_L_157493	786O	CAS9	GATK	CUX1	7	101843536	A	AT	rs11413053	intron	ENST00000292535.7	NA	c.2062+84_2062+85insT	intron	ENST00000360264.3	NA	c.2095+84_2095+85insT	DBSNP	0.114	228	NA	NA	NA	NA	NA	NA
786O-311Cas9-C1_L_157488-CEPH1408-H1_L_157493	786O	CAS9	GATK	EXT1	8	118811806	CT	C	rs71739430	3_prime_UTR	ENST00000378204.2	NA	c.*144delA	3_prime_UTR	ENST00000378204.2	NA	c.	DBSNP	0.4127	63	NA	NA	NA	NA	NA	NA
786O-311Cas9-C1_L_157488-CEPH1408-H1_L_157493	786O	CAS9	GATK	NRG1	8	32483292	CT	C	rs67043970	intron	ENST00000405005.3	NA	c.502+8890delT	intron	ENST00000356819.4	NA	c.502+8890delT	DBSNP	0.0678	59	NA	NA	NA	NA	NA	NA
786O-311Cas9-C1_L_157488-CEPH1408-H1_L_157493	786O	CAS9	MuTect	RET	10	43613843	G	T	rs1800861	synonymous	ENST00000355710.3	p.L769L	c.2307G>T	synonymous	ENST00000355710.3	p.L769L	c.2307G--T	DBSNP	0.421466	382	0.765349	0.875397	NA	0.739176	0.88601	African
786O-311Cas9-C1_L_157488-CEPH1408-H1_L_157493	786O	CAS9	MuTect	ROS1	6	117678083	A	G	rs2243384	Splice_Region	ENST00000368508.3	NA	c.3855-5T>C	Splice_Region	ENST00000368508.3	NA	c.3855-5T--C	DBSNP	0.97973	148	0.520698	0.239446	NA	0.469101	0.542814	Ashkenazi Jewish
786O-311Cas9-C1_L_157488-CEPH1408-H1_L_157493	786O	CAS9	MuTect	MEN1	11	64572018	T	C	rs2959656	Missense	ENST00000377313.1	p.T546A	c.1636A>G	Missense	ENST00000337652.1	p.T546A	c.1636A--G	COSMIC	1	312	0.995927	0.737619	23	0.939046	0.995888	Europoean (Non-Finnish)
786O-311Cas9-C1_L_157488-CEPH1408-H1_L_157493	786O	CAS9	MuTect	TP53BP1	15	43748304	A	G	rs690367	synonymous	ENST00000263801.3	p.D829D	c.2487T>C	synonymous	ENST00000382044.4	p.D834D	c.2502T--C	DBSNP	0.398256	344	0.303164	0.849614	NA	0.360226	0.875621	African
786O-311Cas9-C1_L_157488-CEPH1408-H1_L_157493	786O	CAS9	MuTect	NTRK3	15	88576185	G	C	NA	synonymous	ENST00000360948.2	p.A496A	c.1488C>G	synonymous	ENST00000360948.2	p.A496A	c.1488C--G	NOVEL	0.386792	212	0.355083	0.404816	NA	0.347793	0.415696	African
786O-311Cas9-C1_L_157488-CEPH1408-H1_L_157493	786O	CAS9	MuTect	C9orf66	9	215057	T	C	rs481905	Missense	ENST00000382387.2	p.N114D	c.340A>G	Missense	ENST00000382387.2	p.N114D	c.340A--G	COSMIC	1	57	0.391391	0.514962	4	0.548887	0.714914	East Asian
786O-311Cas9-C1_L_157488-CEPH1408-H1_L_157493	786O	CAS9	MuTect	CDH4	20	60485627	C	T	rs2427240	synonymous	ENST00000360469.5	p.D446D	c.1338C>T	synonymous	ENST00000360469.5	p.D446D	c.1338C--T	DBSNP	1	479	0.942209	0.610985	NA	0.853186	0.944797	Europoean (Non-Finnish)
786O-311Cas9-C1_L_157488-CEPH1408-H1_L_157493	786O	CAS9	MuTect	NEIL3	4	178274694	T	G	rs10007075	synonymous	ENST00000264596.3	p.V424V	c.1272T>G	synonymous	ENST00000264596.3	p.V424V	c.1272T--G	DBSNP	1	100	0.754186	0.501362	NA	0.6715	0.750264	Europoean (Non-Finnish)
786O-311Cas9-C1_L_157488-CEPH1408-H1_L_157493	786O	CAS9	MuTect	APC	5	112175770	G	A	rs41115	synonymous	ENST00000257430.4	p.T1493T	c.4479G>A	synonymous	ENST00000457016.1	p.T1493T	c.4479G--A	DBSNP	1	416	0.616744	0.526579	NA	0.649581	0.821735	East Asian
786O-311Cas9-C1_L_157488-CEPH1408-H1_L_157493	786O	CAS9	MuTect	APC	5	112176559	T	G	rs866006	synonymous	ENST00000457016.1	p.S1756S	c.5268T>G	synonymous	ENST00000457016.1	p.S1756S	c.5268T--G	DBSNP	1	315	0.618632	0.528156	NA	0.651318	0.821342	East Asian
786O-311Cas9-C1_L_157488-CEPH1408-H1_L_157493	786O	CAS9	MuTect	DOCK8	9	286593	C	A	rs529208	Missense	ENST00000453981.1	p.P97T	c.289C>A	Missense	ENST00000453981.1	p.P97T	c.289C--A	COSMIC	1	307	0.489884	0.414208	3	0.525054	0.74707	East Asian
786O-311Cas9-C1_L_157488-CEPH1408-H1_L_157493	786O	CAS9	MuTect	RAD54B	8	95419698	A	G	rs2291439	synonymous	ENST00000336148.5	p.N250N	c.750T>C	synonymous	ENST00000336148.5	p.N250N	c.750T--C	DBSNP	0.656338	355	0.365116	0.353382	NA	0.419616	0.596792	Latino
786O-311Cas9-C1_L_157488-CEPH1408-H1_L_157493	786O	CAS9	MuTect	BRD3	9	136913355	T	C	rs464826	synonymous	ENST00000303407.7	p.L312L	c.936A>G	synonymous	ENST00000303407.7	p.L312L	c.936A--G	COSMIC	0.995556	225	0.651395	0.817666	1	0.673396	0.827852	African
786O-311Cas9-C1_L_157488-CEPH1408-H1_L_157493	786O	CAS9	MuTect	NOTCH1	9	139391636	G	A	rs2229974	synonymous	ENST00000277541.6	p.D2185D	c.6555C>T	synonymous	ENST00000277541.6	p.D2185D	c.6555C--T	COSMIC	1	524	0.553266	0.636051	3	0.621211	0.95043	East Asian
786O-311Cas9-C1_L_157488-CEPH1408-H1_L_157493	786O	CAS9	MuTect	BCORL1	X	129147079	T	C	rs4830173	Missense	ENST00000540052.1	p.F111L	c.331T>C	Missense	ENST00000540052.1	p.F111L	c.331T--C	COSMIC	1	201	NA	NA	23	0.999983	1	African
786O-311Cas9-C1_L_157488-CEPH1408-H1_L_157493	786O	CAS9	MuTect	MTAP	9	21816758	G	A	rs7023954	intergenic_variant	NA	NA	NA	Missense	ENST00000380172.4	p.V56I	c.166G--A	COSMIC	1	194	0.415	0.434862	3	0.396167	0.462368	East Asian
786O-311Cas9-C1_L_157488-CEPH1408-H1_L_157493	786O	CAS9	MuTect	CDKN2A	9	21968199	C	G	rs11515	3_prime_UTR	ENST00000304494.5	NA	c.*29G>C	3_prime_UTR	ENST00000498124.1	NA	c.	COSMIC	1	126	0.854767	0.838175	1	0.881416	0.977966	East Asian
786O-311Cas9-C1_L_157488-CEPH1408-H1_L_157493	786O	CAS9	MuTect	PTEN	10	89692961	C	T	NA	Nonsense	ENST00000371953.3	p.Q149*	c.445C>T	Nonsense	ENST00000371953.3	p.Q149	c.445C--T	COSMIC	0.992187	256	NA	NA	4	NA	NA	NA
786O-311Cas9-C1_L_157488-CEPH1408-H1_L_157493	786O	CAS9	MuTect	DOCK8	9	421032	C	G	rs2297079	synonymous	ENST00000453981.1	p.L1369L	c.4107C>G	synonymous	ENST00000453981.1	p.L1369L	c.4107C--G	COSMIC	0.995708	233	0.613372	0.168407	3	0.508603	0.621724	Europoean (Non-Finnish)
786O-311Cas9-C1_L_157488-CEPH1408-H1_L_157493	786O	CAS9	MuTect	DOCK8	9	441952	G	A	rs1887957	synonymous	ENST00000453981.1	p.E1811E	c.5433G>A	synonymous	ENST00000453981.1	p.E1811E	c.5433G--A	COSMIC	0.995868	242	0.815349	0.601453	1	0.825245	0.996521	East Asian
786O-311Cas9-C1_L_157488-CEPH1408-H1_L_157493	786O	CAS9	MuTect	DOCK8	9	449874	G	C	rs34908836	Missense	ENST00000453981.1	p.A1970P	c.5908G>C	Missense	ENST00000453981.1	p.A1970P	c.5908G--C	COSMIC	0.988889	180	0.0455814	0.132547	1	0.0617069	0.16331	South Asian
786O-311Cas9-C1_L_157488-CEPH1408-H1_L_157493	786O	CAS9	MuTect	TFE3	X	48888074	T	C	NA	synonymous	ENST00000315869.7	p.V441V	c.1323A>G	synonymous	ENST00000315869.7	p.V441V	c.1323A--G	COSMIC	1	142	0.527497	0.0798122	1	0.390179	0.581623	Ashkenazi Jewish
786O-311Cas9-C1_L_157488-CEPH1408-H1_L_157493	786O	CAS9	GATK	TSHR	14	81574838	CT	C	rs375160114	intergenic_variant	NA	NA	NA	3_prime_UTR	ENST00000554263.1	NA	c.	DBSNP	0.07	100	NA	NA	NA	NA	NA	NA
786O-311Cas9-C1_L_157488-CEPH1408-H1_L_157493	786O	CAS9	GATK	CBFB	16	67101115	TA	T	NA	intron	ENST00000290858.6	NA	c.399+415delA	intron	ENST00000412916.2	NA	c.399+415delA	NOVEL	0.2	25	NA	NA	NA	NA	NA	NA
786O-311Cas9-C1_L_157488-CEPH1408-H1_L_157493	786O	CAS9	GATK	RIF1	2	152267897	G	GT	rs147405197	intergenic_variant	NA	NA	NA	intron	ENST00000243326.5	NA	c.183+45_183+46insT	DBSNP	0.7639	72	0.340214	0.127059	NA	0.416699	0.446026	Latino
786O-311Cas9-C1_L_157488-CEPH1408-H1_L_157493	786O	CAS9	MuTect	LMO1	11	8251921	G	C	rs3750952	synonymous	ENST00000335790.3	p.A52A	c.156C>G	synonymous	ENST00000335790.3	p.A52A	c.156C--G	DBSNP	0.316279	215	0.485917	0.111995	NA	0.456377	0.561371	South Asian
786O-311Cas9-C1_L_157488-CEPH1408-H1_L_157493	786O	CAS9	MuTect	PRSS1	7	142460335	A	G	rs201550522	Missense	ENST00000311737.7	p.K170E	c.508A>G	Missense	ENST00000311737.7	p.K170E	c.508A--G	COSMIC	0.450928	754	NA	NA	35	0.423866	0.488983	European (Finnish)
786O-311Cas9-C1_L_157488-CEPH1408-H1_L_157493	786O	CAS9	MuTect	FLT1	13	28897002	C	T	rs554058758	Missense	ENST00000282397.4	p.V960I	c.2878G>A	Missense	ENST00000282397.4	p.V960I	c.2878G--A	COSMIC	0.368	250	NA	NA	2	2.03e-05	9.75e-05	South Asian
786O-311Cas9-C1_L_157488-CEPH1408-H1_L_157493	786O	CAS9	MuTect	BRAF	7	140498826	G	T	NA	intron	ENST00000288602.6	NA	c.980+1336C>A	intron	ENST00000288602.6	NA	c.980+1336C--A	NOVEL	0.285714	14	NA	NA	NA	NA	NA	NA
786O-311Cas9-C1_L_157488-CEPH1408-H1_L_157493	786O	CAS9	GATK	SMC3	10	112358168	C	CT	rs567244180	intron	ENST00000361804.4	NA	c.2268+120_2268+121insT	intron	ENST00000361804.4	NA	c.2268+120_2268+121insT	DBSNP	0.5854	41	NA	NA	NA	NA	NA	NA
786O-311Cas9-C1_L_157488-CEPH1408-H1_L_157493	786O	CAS9	GATK	ARHGEF12	11	120347790	TTTGTTGTTG	T	rs374235631	intron	ENST00000397843.2	NA	c.3366-137_3366-129delTTGTTGTTG	intron	ENST00000397843.2	NA	c.3366-137_3366-129delTTGTTGTTG	DBSNP	0.913	23	NA	NA	NA	NA	NA	NA
786O-311Cas9-C1_L_157488-CEPH1408-H1_L_157493	786O	CAS9	GATK	FOXO1	13	41136080	CA	C	NA	intron	ENST00000379561.5	NA	c.631-1084delT	intron	ENST00000379561.5	NA	c.631-1084delT	NOVEL	0.129	31	NA	NA	NA	NA	NA	NA
786O-311Cas9-C1_L_157488-CEPH1408-H1_L_157493	786O	CAS9	GATK	FOXO1	13	41149311	T	TA	NA	intron	ENST00000379561.5	NA	c.631-14315dupT	intron	ENST00000379561.5	NA	c.631-14315dupT	NOVEL	0.0976	41	NA	NA	NA	NA	NA	NA
786O-311Cas9-C1_L_157488-CEPH1408-H1_L_157493	786O	CAS9	GATK	FOXO1	13	41167824	A	AT	NA	intron	ENST00000379561.5	NA	c.631-32828dupA	intron	ENST00000379561.5	NA	c.631-32828dupA	NOVEL	0.2381	126	NA	NA	NA	NA	NA	NA
786O-311Cas9-C1_L_157488-CEPH1408-H1_L_157493	786O	CAS9	GATK	USP8	15	50731131	A	AT	rs35912128	intron	ENST00000433963.1	NA	c.-65-75_-65-74insT	intron	ENST00000433963.1	NA	c.-65-75_-65-74insT	DBSNP	0.2353	17	NA	NA	NA	NA	NA	NA
786O-311Cas9-C1_L_157488-CEPH1408-H1_L_157493	786O	CAS9	GATK	TSC2	16	2115413	CA	C	rs369052665	intron	ENST00000219476.3	NA	c.1600-106delA	intron	ENST00000219476.3	NA	c.1600-106delA	DBSNP	0.375	16	NA	NA	NA	NA	NA	NA
786O-311Cas9-C1_L_157488-CEPH1408-H1_L_157493	786O	CAS9	GATK	CTCF	16	67670472	G	GTA	rs565563665	intron	ENST00000264010.4	NA	c.1838-121_1838-120insTA	intron	ENST00000264010.4	NA	c.1838-121_1838-120insTA	DBSNP	0.3846	26	NA	NA	NA	NA	NA	NA
786O-311Cas9-C1_L_157488-CEPH1408-H1_L_157493	786O	CAS9	GATK	ETV4	17	41620644	A	ACTCT	rs138989101	intron	ENST00000319349.5	NA	c.202+1695_202+1698dupAGAG	intron	ENST00000319349.5	NA	c.202+1695_202+1698dupAGAG	DBSNP	0.1852	27	NA	NA	NA	NA	NA	NA
786O-311Cas9-C1_L_157488-CEPH1408-H1_L_157493	786O	CAS9	GATK	RUNX1	21	36224466	A	AAAAAC	NA	intron	ENST00000344691.4	NA	c.532+7300_532+7304dupGTTTT	intron	ENST00000300305.3	NA	c.613+7300_613+7304dupGTTTT	NOVEL	0.4444	90	NA	NA	NA	NA	NA	NA
786O-311Cas9-C1_L_157488-CEPH1408-H1_L_157493	786O	CAS9	GATK	NFE2L2	2	178129390	TGGC	T	rs143406266	5_prime_UTR	ENST00000397062.3	NA	c.-89_-87delGCC	5_prime_UTR	ENST00000397062.3	NA	c.-89_-87delGCC	DBSNP	0.5556	9	NA	NA	NA	NA	NA	NA
786O-311Cas9-C1_L_157488-CEPH1408-H1_L_157493	786O	CAS9	GATK	SF3B1	2	198288721	TTC	T	NA	intron	ENST00000335508.6	NA	c.29-25_29-24delGA	intron	ENST00000335508.6	NA	c.29-25_29-24delGA	NOVEL	0.0735	272	NA	NA	NA	NA	NA	NA
786O-311Cas9-C1_L_157488-CEPH1408-H1_L_157493	786O	CAS9	GATK	EWSR1	22	29674813	C	CA	rs528971696	intron	ENST00000397938.2	NA	c.413+608_413+609insA	intron	ENST00000414183.2	NA	c.431+608_431+609insA	DBSNP	0.5714	7	NA	NA	NA	NA	NA	NA
786O-311Cas9-C1_L_157488-CEPH1408-H1_L_157493	786O	CAS9	GATK	EWSR1	22	29682675	CAA	C	rs574697249	intron	ENST00000397938.2	NA	c.582-236_582-235delAA	intron	ENST00000414183.2	NA	c.600-236_600-235delAA	DBSNP	0.3125	16	NA	NA	NA	NA	NA	NA
786O-311Cas9-C1_L_157488-CEPH1408-H1_L_157493	786O	CAS9	GATK	DIS3L2	2	233201361	C	CG	NA	intergenic_variant	NA	NA	NA	3_prime_UTR	ENST00000325385.7	NA	c.	NOVEL	0.535	200	0.00202899	0.00100334	NA	0.000354123	0.000820642	Europoean (Non-Finnish)
786O-311Cas9-C1_L_157488-CEPH1408-H1_L_157493	786O	CAS9	GATK	MSH6	2	48018293	T	TTG	NA	intron	ENST00000234420.5	NA	c.457+31_457+32insTG	intron	ENST00000234420.5	NA	c.457+31_457+32insTG	NOVEL	0.3857	140	NA	NA	NA	NA	NA	NA
786O-311Cas9-C1_L_157488-CEPH1408-H1_L_157493	786O	CAS9	GATK	RAF1	3	12635284	CCTT	C	rs59325418	intron	ENST00000251849.4	NA	c.1109-1996_1109-1994delAAG	intron	ENST00000251849.4	NA	c.1109-1996_1109-1994delAAG	DBSNP	0.6503	143	NA	NA	NA	NA	NA	NA
786O-311Cas9-C1_L_157488-CEPH1408-H1_L_157493	786O	CAS9	GATK	RAF1	3	12646749	A	ATGTGTG	NA	intron	ENST00000251849.4	NA	c.680+945_680+950dupCACACA	intron	ENST00000251849.4	NA	c.680+945_680+950dupCACACA	NOVEL	0.3889	18	NA	NA	NA	NA	NA	NA
786O-311Cas9-C1_L_157488-CEPH1408-H1_L_157493	786O	CAS9	GATK	WWTR1	3	149288356	AAAT	A	rs202046727	intron	ENST00000467467.1	NA	c.568+2292_568+2294delATT	intron	ENST00000465804.1	NA	c.568+2292_568+2294delATT	DBSNP	0.5385	13	NA	NA	NA	NA	NA	NA
786O-311Cas9-C1_L_157488-CEPH1408-H1_L_157493	786O	CAS9	GATK	WWTR1	3	149289013	TTTTTTTTTTTG	T	NA	intron	ENST00000467467.1	NA	c.568+1627_568+1637delCAAAAAAAAAA	intron	ENST00000465804.1	NA	c.568+1627_568+1637delCAAAAAAAAAA	NOVEL	0.0617	81	NA	NA	NA	NA	NA	NA
786O-311Cas9-C1_L_157488-CEPH1408-H1_L_157493	786O	CAS9	GATK	NPM1	5	170836815	G	GT	rs75967754	intron	ENST00000296930.5	NA	c.847-716_847-715insT	intron	ENST00000296930.5	NA	c.847-716_847-715insT	DBSNP	0.7143	35	NA	NA	NA	NA	NA	NA
786O-311Cas9-C1_L_157488-CEPH1408-H1_L_157493	786O	CAS9	GATK	MYB	6	135528875	C	CT	rs11433082	intron	ENST00000367814.4	NA	c.1806+4413_1806+4414insT	intron	ENST00000341911.5	NA	c.2169+4413_2169+4414insT	DBSNP	0.4	20	NA	NA	NA	NA	NA	NA
786O-311Cas9-C1_L_157488-CEPH1408-H1_L_157493	786O	CAS9	GATK	ESR1	6	152070327	CA	C	NA	intron	ENST00000440973.1	NA	c.-71+47188delA	intron	ENST00000440973.1	NA	c.-71+47188delA	NOVEL	0.0893	56	NA	NA	NA	NA	NA	NA
786O-311Cas9-C1_L_157488-CEPH1408-H1_L_157493	786O	CAS9	GATK	ESR1	6	152128448	AAG	A	rs540662563	intron	ENST00000338799.5	NA	c.-70-529_-70-528delAG	5_prime_UTR	ENST00000446550.1	NA	c.-266_-265delAG	DBSNP	0.337	273	NA	NA	NA	NA	NA	NA
786O-311Cas9-C1_L_157488-CEPH1408-H1_L_157493	786O	CAS9	MuTect	USP8	15	50785055	G	C	NA	Missense	ENST00000396444.3	p.A798P	c.2392G>C	Missense	ENST00000433963.1	p.A798P	c.2392G--C	COSMIC	0.054795	219	NA	NA	2	3.68e-05	0.000135968	European (Finnish)
786O-311Cas9-C1_L_157488-CEPH1408-H1_L_157493	786O	CAS9	GATK	QKI	6	163962300	TTC	T	NA	intron	ENST00000361752.3	NA	c.546+6144_546+6145delTC	intron	ENST00000361752.3	NA	c.546+6144_546+6145delTC	NOVEL	0.2264	53	NA	NA	NA	NA	NA	NA
786O-311Cas9-C1_L_157488-CEPH1408-H1_L_157493	786O	CAS9	GATK	BRAF	7	140487100	CAA	C	NA	intron	ENST00000288602.6	NA	c.1177+246_1177+247delTT	intron	ENST00000288602.6	NA	c.1177+246_1177+247delTT	NOVEL	0.1515	33	NA	NA	NA	NA	NA	NA
786O-311Cas9-C1_L_157488-CEPH1408-H1_L_157493	786O	CAS9	GATK	KDM5A	12	432374	TACAAAAAAAAAAAA	T	NA	Splice_Region	ENST00000399788.2	NA	c.2151-16_2151-3delTTTTTTTTTTTTGT	Splice_Region	ENST00000399788.2	NA	c.2151-16_2151-3delTTTTTTTTTTTTGT	COSMIC	0.0541	111	NA	NA	1	NA	NA	NA
786O-311Cas9-C1_L_157488-CEPH1408-H1_L_157493	786O	CAS9	GATK	NRG1	8	32582982	ATTT	A	NA	intron	ENST00000405005.3	NA	c.503-2484_503-2482delTTT	intron	ENST00000356819.4	NA	c.503-2484_503-2482delTTT	NOVEL	0.0619	97	NA	NA	NA	NA	NA	NA
786O-311Cas9-C1_L_157488-CEPH1408-H1_L_157493	786O	CAS9	GATK	KAT6A	8	41803999	AAT	A	NA	intron	ENST00000406337.1	NA	c.1996+108_1996+109delAT	intron	ENST00000396930.3	NA	c.1996+108_1996+109delAT	NOVEL	0.5	22	NA	NA	NA	NA	NA	NA
786O-311Cas9-C1_L_157488-CEPH1408-H1_L_157493	786O	CAS9	MuTect	ERCC6	10	50681033	G	A	rs2229760	synonymous	ENST00000355832.5	p.G917G	c.2751C>T	synonymous	ENST00000355832.5	p.G917G	c.2751C--T	DBSNP	0.525199	377	0.413023	0.149569	NA	0.339965	0.410069	Europoean (Non-Finnish)
786O-311Cas9-C1_L_157488-CEPH1408-H1_L_157493	786O	CAS9	MuTect	ATM	11	108190627	T	C	rs116924981	intergenic_variant	NA	NA	NA	intron	ENST00000278616.4	NA	c.6348-54T--C	DBSNP	0.287879	66	NA	NA	NA	NA	NA	NA
786O-311Cas9-C1_L_157488-CEPH1408-H1_L_157493	786O	CAS9	MuTect	ATM	11	108200941	A	C	NA	intergenic_variant	NA	NA	NA	Missense	ENST00000278616.4	p.R2436S	c.7308A--C	COSMIC	0.270073	137	NA	NA	1	NA	NA	NA
786O-311Cas9-C1_L_157488-CEPH1408-H1_L_157493	786O	CAS9	MuTect	MTOR	1	11313831	C	T	NA	intron	ENST00000361445.4	NA	c.840+65G>A	intron	ENST00000361445.4	NA	c.840+65G--A	NOVEL	0.510638	235	NA	NA	NA	NA	NA	NA
786O-311Cas9-C1_L_157488-CEPH1408-H1_L_157493	786O	CAS9	MuTect	MLH1	3	37067468	A	C	rs202038499	Missense	ENST00000231790.2	p.E460A	c.1379A>C	Initiator_Codon	ENST00000413740.1	p.E1	c.2A--C	DBSNP	1	206	0.000116279	0	NA	0.000154399	0.000331589	Europoean (Non-Finnish)
786O-311Cas9-C1_L_157488-CEPH1408-H1_L_157493	786O	CAS9	MuTect	HNF1A	12	121437114	G	A	rs55834942	intergenic_variant	NA	NA	NA	synonymous	ENST00000257555.6	p.T515T	c.1545G--A	DBSNP	0.440252	318	0.19237	0.0397186	NA	0.140254	0.223986	European (Finnish)
786O-311Cas9-C1_L_157488-CEPH1408-H1_L_157493	786O	CAS9	MuTect	FAT1	4	187629538	C	T	rs3733413	Missense	ENST00000441802.2	p.V482I	c.1444G>A	Missense	ENST00000441802.2	p.V482I	c.1444G--A	DBSNP	0.992424	132	0.577236	0.222086	NA	0.487707	0.585958	Ashkenazi Jewish
786O-311Cas9-C1_L_157488-CEPH1408-H1_L_157493	786O	CAS9	MuTect	TET2	4	106196829	T	G	rs34402524	Missense	ENST00000540549.1	p.L1721W	c.5162T>G	Missense	ENST00000540549.1	p.L1721W	c.5162T--G	DBSNP	0.665672	335	0.134821	0.0968208	NA	0.115793	0.174826	European (Finnish)
786O-311Cas9-C1_L_157488-CEPH1408-H1_L_157493	786O	CAS9	MuTect	TSC2	16	2129650	A	T	rs397514945	Missense	ENST00000219476.3	p.D1126V	c.3377A>T	Missense	ENST00000219476.3	p.D1126V	c.3377A--T	DBSNP	0.548718	195	NA	NA	NA	9.0801e-05	0.00020338	Europoean (Non-Finnish)
786O-311Cas9-C1_L_157488-CEPH1408-H1_L_157493	786O	CAS9	MuTect	KMT2D	12	49427463	T	G	NA	synonymous	ENST00000301067.7	p.T3675T	c.11025A>C	synonymous	ENST00000301067.7	p.T3675T	c.11025A--C	NOVEL	0.428212	397	NA	NA	NA	NA	NA	NA
786O-311Cas9-C1_L_157488-CEPH1408-H1_L_157493	786O	CAS9	MuTect	MDM2	12	69222611	T	C	NA	intergenic_variant	NA	NA	NA	Missense	ENST00000462284.1	p.I195T	c.584T--C	NOVEL	0.222222	279	NA	NA	NA	NA	NA	NA
786O-311Cas9-C1_L_157488-CEPH1408-H1_L_157493	786O	CAS9	MuTect	EXO1	1	242048674	C	T	rs9350	Missense	ENST00000366548.3	p.P757L	c.2270C>T	Missense	ENST00000366548.3	p.P757L	c.2270C--T	DBSNP	0.542484	306	0.158953	0.18384	NA	0.209404	0.4271	East Asian
786O-311Cas9-C1_L_157488-CEPH1408-H1_L_157493	786O	CAS9	MuTect	FOXO1	13	41182458	T	C	NA	intron	ENST00000379561.5	NA	c.631-47461A>G	intron	ENST00000379561.5	NA	c.631-47461A--G	NOVEL	0.615385	208	NA	NA	NA	NA	NA	NA
786O-311Cas9-C1_L_157488-CEPH1408-H1_L_157493	786O	CAS9	MuTect	FOXO1	13	41228350	C	T	NA	intron	ENST00000379561.5	NA	c.630+11370G>A	intron	ENST00000379561.5	NA	c.630+11370G--A	NOVEL	0.067797	59	NA	NA	NA	NA	NA	NA
786O-311Cas9-C1_L_157488-CEPH1408-H1_L_157493	786O	CAS9	MuTect	MGA	15	42041782	G	T	rs61754768	intergenic_variant	NA	NA	NA	Missense	ENST00000219905.7	p.V1993F	c.5977G--T	DBSNP	0.358108	296	0.000978953	0	NA	0.00158087	0.00426698	European (Finnish)
786O-311Cas9-C1_L_157488-CEPH1408-H1_L_157493	786O	CAS9	MuTect	CDKN1B	12	12871129	T	C	rs142833529	Missense	ENST00000228872.4	p.I119T	c.356T>C	Missense	ENST00000228872.4	p.I119T	c.356T--C	DBSNP	0.513423	298	0.000465441	0	NA	0.000542326	0.00128819	Other
786O-311Cas9-C1_L_157488-CEPH1408-H1_L_157493	786O	CAS9	MuTect	PML	15	74315358	C	T	rs17849259	synonymous	ENST00000268058.3	p.A264A	c.792C>T	synonymous	ENST00000268058.3	p.A264A	c.792C--T	DBSNP	0.604348	230	0.00737187	0.00251716	NA	0.00428608	0.00763002	Europoean (Non-Finnish)
786O-311Cas9-C1_L_157488-CEPH1408-H1_L_157493	786O	CAS9	MuTect	NTRK3	15	88683058	G	T	NA	intron	ENST00000360948.2	NA	c.465-2266C>A	intron	ENST00000360948.2	NA	c.465-2266C--A	NOVEL	0.326087	138	NA	NA	NA	NA	NA	NA
786O-311Cas9-C1_L_157488-CEPH1408-H1_L_157493	786O	CAS9	MuTect	CIITA	16	11009541	C	T	rs79216789	intron	ENST00000324288.8	NA	c.2969+34C>T	intron	ENST00000324288.8	NA	c.2969+34C--T	DBSNP	0.536723	177	0.0055814	0.000455166	NA	0.00332219	0.00539033	Europoean (Non-Finnish)
786O-311Cas9-C1_L_157488-CEPH1408-H1_L_157493	786O	CAS9	MuTect	NOTCH2	1	120458270	G	C	rs75831573	Missense	ENST00000256646.2	p.P2359A	c.7075C>G	Missense	ENST00000256646.2	p.P2359A	c.7075C--G	DBSNP	0.496042	379	0.00348837	0.00113482	NA	0.00461736	0.00812568	European (Finnish)
786O-311Cas9-C1_L_157488-CEPH1408-H1_L_157493	786O	CAS9	MuTect	RHOT1	17	30520324	T	C	NA	intron	ENST00000333942.6	NA	c.748+61T>C	intron	ENST00000358365.3	NA	c.748+61T--C	NOVEL	0.251908	131	NA	NA	NA	NA	NA	NA
786O-311Cas9-C1_L_157488-CEPH1408-H1_L_157493	786O	CAS9	MuTect	ETV4	17	41608262	A	G	rs564497117	intron	ENST00000319349.5	NA	c.812-713T>C	intron	ENST00000319349.5	NA	c.812-713T--C	DBSNP	0.628099	242	NA	NA	NA	NA	NA	NA
786O-311Cas9-C1_L_157488-CEPH1408-H1_L_157493	786O	CAS9	MuTect	ETV4	17	41609527	G	A	NA	intron	ENST00000591713.1	NA	c.811+515C>T	intron	ENST00000319349.5	NA	c.811+515C--T	NOVEL	0.666667	6	NA	NA	NA	NA	NA	NA
786O-311Cas9-C1_L_157488-CEPH1408-H1_L_157493	786O	CAS9	MuTect	ERCC6	10	50678369	T	C	rs2228527	Missense	ENST00000355832.5	p.R1213G	c.3637A>G	Missense	ENST00000355832.5	p.R1213G	c.3637A--G	DBSNP	0.490698	430	0.217442	0.156151	NA	0.219963	0.348476	South Asian
786O-311Cas9-C1_L_157488-CEPH1408-H1_L_157493	786O	CAS9	MuTect	ZNRF3	22	29383196	A	G	rs4823001	Splice_Region	ENST00000544604.2	NA	c.426+7A>G	Splice_Region	ENST00000544604.2	NA	c.426+7A--G	DBSNP	0.479452	365	0.00396159	0.0171813	NA	0.0282831	0.0840301	Latino
786O-311Cas9-C1_L_157488-CEPH1408-H1_L_157493	786O	CAS9	MuTect	TP53	17	7578291	T	C	NA	Splice_Acceptor	ENST00000269305.4	NA	c.560-2A>G	Splice_Acceptor	ENST00000269305.4	NA	c.560-2A--G	COSMIC	0.045936	283	NA	NA	9	0	0	African
786O-311Cas9-C1_L_157488-CEPH1408-H1_L_157493	786O	CAS9	MuTect	TCF3	19	1619348	G	A	rs1052696	intergenic_variant	NA	NA	NA	synonymous	ENST00000262965.5	p.G431G	c.1293C--T	DBSNP	0.157407	108	0.0603205	0.0355016	NA	0.0873605	0.235642	East Asian
786O-311Cas9-C1_L_157488-CEPH1408-H1_L_157493	786O	CAS9	MuTect	MAP2K2	19	4102338	C	T	rs369519491	intron	ENST00000262948.5	NA	c.528+36G>A	intron	ENST00000262948.5	NA	c.528+36G--A	DBSNP	0.563107	103	0.000116686	0	NA	3.01e-05	8.06e-05	East Asian
786O-311Cas9-C1_L_157488-CEPH1408-H1_L_157493	786O	CAS9	MuTect	CDK6	7	92244486	T	A	rs140409009	Missense	ENST00000265734.4	p.S317C	c.949A>T	Missense	ENST00000265734.4	p.S317C	c.949A--T	DBSNP	0.160305	524	0.0022093	0.000226963	NA	0.0039868	0.0144856	European (Finnish)
786O-311Cas9-C1_L_157488-CEPH1408-H1_L_157493	786O	CAS9	GATK	PAXIP1	7	154760643	TG	T	NA	Frameshift	ENST00000397192.1	p.Q423Rfs*2	c.1267delC	Frameshift	ENST00000404141.1	p.Q423Rfs	c.1267delC	NOVEL	0.7833	120	NA	NA	NA	NA	NA	NA
786O-311Cas9-C1_L_157488-CEPH1408-H1_L_157493	786O	CAS9	MuTect	RUNX1	21	36229274	C	G	NA	intron	ENST00000344691.4	NA	c.532+2497G>C	intron	ENST00000300305.3	NA	c.613+2497G--C	NOVEL	0.052632	304	NA	NA	NA	NA	NA	NA
786O-311Cas9-C1_L_157488-CEPH1408-H1_L_157493	786O	CAS9	MuTect	RUNX1	21	36421116	T	C	rs117776183	intergenic_variant	NA	NA	NA	intron	ENST00000300305.3	NA	c.58+23A--G	DBSNP	0.469484	213	0.00732558	0.00113482	NA	0.0044471	0.00876345	Europoean (Non-Finnish)
786O-311Cas9-C1_L_157488-CEPH1408-H1_L_157493	786O	CAS9	MuTect	ERG	21	39762040	A	C	rs545218592	intergenic_variant	NA	NA	NA	intron	ENST00000417133.2	NA	c.940+877T--G	DBSNP	0.530364	247	NA	NA	NA	NA	NA	NA
786O-311Cas9-C1_L_157488-CEPH1408-H1_L_157493	786O	CAS9	MuTect	TMPRSS2	21	42869721	A	G	NA	intron	ENST00000458356.1	NA	c.15+325T>C	intron	ENST00000398585.3	NA	c.126+325T--C	NOVEL	0.044706	425	NA	NA	NA	NA	NA	NA
786O-311Cas9-C1_L_157488-CEPH1408-H1_L_157493	786O	CAS9	MuTect	NOTCH3	19	15298069	T	A	NA	Missense	ENST00000263388.2	p.I563F	c.1687A>T	Missense	ENST00000263388.2	p.I563F	c.1687A--T	NOVEL	0.489097	321	NA	NA	NA	NA	NA	NA
786O-311Cas9-C1_L_157488-CEPH1408-H1_L_157493	786O	CAS9	MuTect	SOS1	2	39212961	G	A	rs188849286	3_prime_UTR	ENST00000426016.1	NA	c.*4C>T	3_prime_UTR	ENST00000426016.1	NA	c.	DBSNP	0.472119	269	0.000465116	0.000226963	NA	0.000239958	0.00146092	Other
786O-311Cas9-C1_L_157488-CEPH1408-H1_L_157493	786O	CAS9	MuTect	PPARG	3	12409083	C	T	rs187544915	intron	ENST00000287820.6	NA	c.83-12120C>T	intron	ENST00000287820.6	NA	c.83-12120C--T	DBSNP	1	87	NA	NA	NA	NA	NA	NA
786O-311Cas9-C1_L_157488-CEPH1408-H1_L_157493	786O	CAS9	MuTect	WWTR1	3	149266795	C	T	NA	intron	ENST00000467467.1	NA	c.569-6471G>A	intron	ENST00000465804.1	NA	c.569-6471G--A	NOVEL	1	199	NA	NA	NA	NA	NA	NA
786O-311Cas9-C1_L_157488-CEPH1408-H1_L_157493	786O	CAS9	GATK	SF3B1	2	198262699	TAA	T	NA	Splice_Region	ENST00000335508.6	NA	c.3266+8_3266+9delTT	Splice_Region	ENST00000335508.6	NA	c.3266+8_3266+9delTT	NOVEL	0.478	205	NA	NA	NA	NA	NA	NA
786O-311Cas9-C1_L_157488-CEPH1408-H1_L_157493	786O	CAS9	MuTect	PDGFRA	4	55139701	T	C	NA	Splice_Region	ENST00000257290.5	NA	c.1365-3T>C	Splice_Region	ENST00000257290.5	NA	c.1365-3T--C	NOVEL	0.456522	368	NA	NA	NA	NA	NA	NA
786O-311Cas9-C1_L_157488-CEPH1408-H1_L_157493	786O	CAS9	MuTect	CIC	19	42791197	C	T	NA	Missense	ENST00000575354.2	p.P86L	c.257C>T	Missense	ENST00000575354.2	p.P86L	c.257C--T	NOVEL	0.299065	214	NA	NA	NA	NA	NA	NA
786O-311Cas9-C1_L_157488-CEPH1408-H1_L_157493	786O	CAS9	MuTect	TERT	5	1295228	G	A	NA	intergenic_variant	NA	NA	NA	upstream_gene	ENST00000310581	NA	NA	NOVEL	0.75	16	NA	NA	NA	NA	NA	NA
786O-311Cas9-C1_L_157488-CEPH1408-H1_L_157493	786O	CAS9	MuTect	SDHA	5	225697	G	C	rs193283468	intron	ENST00000264932.6	NA	c.456+20G>C	intron	ENST00000264932.6	NA	c.456+20G--C	DBSNP	0.323353	334	0.00651769	0.000227376	NA	0.00691521	0.0245768	Ashkenazi Jewish
786O-311Cas9-C1_L_157488-CEPH1408-H1_L_157493	786O	CAS9	MuTect	SDHA	5	233665	C	T	rs142849100	synonymous	ENST00000264932.6	p.G323G	c.969C>T	synonymous	ENST00000264932.6	p.G323G	c.969C--T	COSMIC	0.332873	724	0.00744186	0.000453926	1	0.00726839	0.0246701	Ashkenazi Jewish
786O-311Cas9-C1_L_157488-CEPH1408-H1_L_157493	786O	CAS9	MuTect	ESR1	6	152031192	A	G	rs191032724	intron	ENST00000440973.1	NA	c.-71+8052A>G	intron	ENST00000440973.1	NA	c.-71+8052A--G	DBSNP	0.652174	23	NA	NA	NA	NA	NA	NA
786O-311Cas9-C1_L_157488-CEPH1408-H1_L_157493	786O	CAS9	MuTect	ESR1	6	152051449	C	T	rs544710906	intron	ENST00000440973.1	NA	c.-71+28309C>T	intron	ENST00000440973.1	NA	c.-71+28309C--T	DBSNP	0.297101	138	NA	NA	NA	NA	NA	NA
786O-311Cas9-C1_L_157488-CEPH1408-H1_L_157493	786O	CAS9	MuTect	ESR1	6	152073845	C	A	NA	intron	ENST00000440973.1	NA	c.-71+50705C>A	intron	ENST00000440973.1	NA	c.-71+50705C--A	NOVEL	0.606061	33	NA	NA	NA	NA	NA	NA
786O-311Cas9-C1_L_157488-CEPH1408-H1_L_157493	786O	CAS9	MuTect	ESR1	6	152095376	T	C	NA	intron	ENST00000440973.1	NA	c.-70-33602T>C	intron	ENST00000440973.1	NA	c.-70-33602T--C	NOVEL	0.28	225	NA	NA	NA	NA	NA	NA
786O-311Cas9-C1_L_157488-CEPH1408-H1_L_157493	786O	CAS9	MuTect	BRAF	7	140487494	C	T	rs117001169	intron	ENST00000288602.6	NA	c.1141-110G>A	intron	ENST00000288602.6	NA	c.1141-110G--A	DBSNP	0.843023	172	NA	NA	NA	NA	NA	NA
786O-311Cas9-C1_L_157488-CEPH1408-H1_L_157493	786O	CAS9	MuTect	POLE	12	133220436	A	G	NA	Missense	ENST00000320574.5	p.V1426A	c.4277T>C	Missense	ENST00000320574.5	p.V1426A	c.4277T--C	NOVEL	0.207483	294	NA	NA	NA	NA	NA	NA
786O-311Cas9-C1_L_157488-CEPH1408-H1_L_157493	786O	CAS9	MuTect	PRKDC	8	48694829	T	A	NA	intergenic_variant	NA	NA	NA	intron	ENST00000314191.2	NA	c.11394-14A--T	NOVEL	0.143791	306	NA	NA	NA	4.06e-06	5.8e-05	East Asian
786O-311Cas9-C1_L_157488-CEPH1408-H1_L_157493	786O	CAS9	MuTect	PRKDC	8	48739351	G	C	NA	intergenic_variant	NA	NA	NA	Missense	ENST00000314191.2	p.S2882R	c.8646C--G	NOVEL	0.278571	280	NA	NA	NA	NA	NA	NA
786O-311Cas9-C1_L_157488-CEPH1408-H1_L_157493	786O	CAS9	MuTect	ABL1	9	133738952	G	A	rs117582278	intron	ENST00000318560.5	NA	c.822+530G>A	intron	ENST00000372348.2	NA	c.879+530G--A	DBSNP	0.997727	440	NA	NA	NA	NA	NA	NA
786O-311Cas9-C1_L_157488-CEPH1408-H1_L_157493	786O	CAS9	MuTect	ASXL1	20	31023219	C	A	NA	Missense	ENST00000375687.4	p.P902T	c.2704C>A	Missense	ENST00000375687.4	p.P902T	c.2704C--A	NOVEL	0.173042	549	NA	NA	NA	NA	NA	NA
786O-311Cas9-C1_L_157488-CEPH1408-H1_L_157493	786O	CAS9	MuTect	JAK2	9	5066942	C	T	rs185931046	intron	ENST00000381652.3	NA	c.1326+153C>T	intron	ENST00000381652.3	NA	c.1326+153C--T	DBSNP	1	36	NA	NA	NA	NA	NA	NA
786O-311Cas9-C1_L_157488-CEPH1408-H1_L_157493	786O	CAS9	MuTect	JAK2	9	5089639	T	A	NA	intron	ENST00000381652.3	NA	c.2572-35T>A	intron	ENST00000381652.3	NA	c.2572-35T--A	NOVEL	0.565217	207	NA	NA	NA	NA	NA	NA
786O-311Cas9-C1_L_157488-CEPH1408-H1_L_157493	786O	CAS9	MuTect	CRLF2	X	1331495	G	C	NA	synonymous	ENST00000381567.3	p.A11A	c.33C>G	synonymous	ENST00000381567.3	p.A11A	c.33C--G	COSMIC	0.413462	416	0.273243	0.130036	3	0.213962	0.323224	Ashkenazi Jewish
786O-311Cas9-C1_L_157488-CEPH1408-H1_L_157493	786O	CAS9	MuTect	KDM6A	X	44938563	G	A	rs20539	synonymous	ENST00000377967.4	p.Q1037Q	c.3111G>A	synonymous	ENST00000377967.4	p.Q1037Q	c.3111G--A	DBSNP	1	100	0.188466	0.0328553	NA	0.252047	0.530092	Latino
786O-311Cas9-C1_L_157488-CEPH1408-H1_L_157493	786O	CAS9	MuTect	AR	X	66905875	A	G	rs142280455	intergenic_variant	NA	NA	NA	Missense	ENST00000374690.3	p.S598G	c.1792A--G	DBSNP	0.983333	120	0.00118906	0	NA	0.000319607	0.000662848	Europoean (Non-Finnish)
786O-311Cas9-C1_L_157488-CEPH1408-H1_L_157493	786O	CAS9	MuTect	TP53	17	7577539	G	A	rs121912651	Missense	ENST00000445888.2	p.R248W	c.742C>T	Missense	ENST00000269305.4	p.R248W	c.742C--T	COSMIC	0.342105	228	NA	NA	642	4.06e-06	8.95e-06	Europoean (Non-Finnish)
786O-311Cas9-C1_L_157488-CEPH1408-H1_L_157493	786O	CAS9	MuTect	TP53	17	7577106	G	C	rs17849781	Missense	ENST00000445888.2	p.P278A	c.832C>G	Missense	ENST00000269305.4	p.P278A	c.832C--G	COSMIC	0.033088	272	NA	NA	29	NA	NA	NA
786O-311Cas9-C1_L_157488-CEPH1408-H1_L_157493	786O	CAS9	GATK	ARID1B	6	157100396	G	GCGC	rs572236007	Inframe_Ins	ENST00000350026.5	p.A445_P446insP	c.1333_1334insCGC	Inframe_Ins	ENST00000346085.5	p.A445_P446insP	c.1333_1334insCGC	COSMIC	0.3333	33	0.0464396	0.00987842	1	0.0390693	0.0909091	European (Finnish)
786O-311Cas9-C1_L_157488-CEPH1408-H1_L_157493	786O	CAS9	MuTect	TP53	17	7579472	G	C	rs1042522	Missense	ENST00000445888.2	p.P72R	c.215C>G	Missense	ENST00000269305.4	p.P72R	c.215C--G	DBSNP	0.310345	232	0.745233	0.405086	NA	0.668584	0.737813	Europoean (Non-Finnish)
786O-B1_L_157487-CEPH1408-H1_L_157493	786O	PARENTAL	MuTect	MTOR	1	11313831	C	T	NA	intron	ENST00000361445.4	NA	c.840+65G>A	intron	ENST00000361445.4	NA	c.840+65G--A	NOVEL	0.54491	334	NA	NA	NA	NA	NA	NA
786O-B1_L_157487-CEPH1408-H1_L_157493	786O	PARENTAL	MuTect	NOTCH2	1	120458270	G	C	rs75831573	Missense	ENST00000256646.2	p.P2359A	c.7075C>G	Missense	ENST00000256646.2	p.P2359A	c.7075C--G	DBSNP	0.49183	612	0.00348837	0.00113482	NA	NA	NA	NA
786O-B1_L_157487-CEPH1408-H1_L_157493	786O	PARENTAL	MuTect	EXO1	1	242048674	C	T	rs9350	Missense	ENST00000366548.3	p.P757L	c.2270C>T	Missense	ENST00000366548.3	p.P757L	c.2270C--T	DBSNP	0.469048	420	0.158953	0.18384	NA	NA	NA	NA
786O-B1_L_157487-CEPH1408-H1_L_157493	786O	PARENTAL	MuTect	RET	10	43613843	G	T	rs1800861	synonymous	ENST00000355710.3	p.L769L	c.2307G>T	synonymous	ENST00000355710.3	p.L769L	c.2307G--T	DBSNP	0.424299	535	0.765349	0.875397	NA	NA	NA	NA
786O-B1_L_157487-CEPH1408-H1_L_157493	786O	PARENTAL	MuTect	ERCC6	10	50678369	T	C	rs2228527	Missense	ENST00000355832.5	p.R1213G	c.3637A>G	Missense	ENST00000355832.5	p.R1213G	c.3637A--G	DBSNP	0.517185	611	0.217442	0.156151	NA	NA	NA	NA
786O-B1_L_157487-CEPH1408-H1_L_157493	786O	PARENTAL	MuTect	ERCC6	10	50681033	G	A	rs2229760	synonymous	ENST00000355832.5	p.G917G	c.2751C>T	synonymous	ENST00000355832.5	p.G917G	c.2751C--T	DBSNP	0.466667	525	0.413023	0.149569	NA	NA	NA	NA
786O-B1_L_157487-CEPH1408-H1_L_157493	786O	PARENTAL	MuTect	PTEN	10	89692961	C	T	NA	Nonsense	ENST00000371953.3	p.Q149*	c.445C>T	Nonsense	ENST00000371953.3	p.Q149	c.445C--T	COSMIC	1	346	NA	NA	4	NA	NA	NA
786O-B1_L_157487-CEPH1408-H1_L_157493	786O	PARENTAL	MuTect	LMO1	11	8251921	G	C	rs3750952	synonymous	ENST00000335790.3	p.A52A	c.156C>G	synonymous	ENST00000335790.3	p.A52A	c.156C--G	DBSNP	0.328221	326	0.485917	0.111995	NA	NA	NA	NA
786O-B1_L_157487-CEPH1408-H1_L_157493	786O	PARENTAL	MuTect	MEN1	11	64572018	T	C	rs2959656	Missense	ENST00000377313.1	p.T546A	c.1636A>G	Missense	ENST00000337652.1	p.T546A	c.1636A--G	COSMIC	1	392	0.995927	0.737619	23	NA	NA	NA
786O-B1_L_157487-CEPH1408-H1_L_157493	786O	PARENTAL	MuTect	ATM	11	108190627	T	C	rs116924981	intergenic_variant	NA	NA	NA	intron	ENST00000278616.4	NA	c.6348-54T--C	DBSNP	0.368421	76	NA	NA	NA	NA	NA	NA
786O-B1_L_157487-CEPH1408-H1_L_157493	786O	PARENTAL	MuTect	ATM	11	108200941	A	C	NA	intergenic_variant	NA	NA	NA	Missense	ENST00000278616.4	p.R2436S	c.7308A--C	COSMIC	0.384181	177	NA	NA	1	NA	NA	NA
786O-B1_L_157487-CEPH1408-H1_L_157493	786O	PARENTAL	MuTect	KMT2A	11	118367776	A	G	NA	intron	ENST00000389506.5	NA	c.5655+694A>G	intron	ENST00000534358.1	NA	c.5664+694A--G	NOVEL	0.428571	7	NA	NA	NA	NA	NA	NA
786O-B1_L_157487-CEPH1408-H1_L_157493	786O	PARENTAL	MuTect	CDKN1B	12	12871129	T	C	rs142833529	Missense	ENST00000228872.4	p.I119T	c.356T>C	Missense	ENST00000228872.4	p.I119T	c.356T--C	DBSNP	0.528889	450	0.000465441	0	NA	NA	NA	NA
786O-B1_L_157487-CEPH1408-H1_L_157493	786O	PARENTAL	MuTect	KMT2D	12	49427463	T	G	NA	synonymous	ENST00000301067.7	p.T3675T	c.11025A>C	synonymous	ENST00000301067.7	p.T3675T	c.11025A--C	NOVEL	0.50339	590	NA	NA	NA	NA	NA	NA
786O-B1_L_157487-CEPH1408-H1_L_157493	786O	PARENTAL	MuTect	MDM2	12	69222611	T	C	NA	intergenic_variant	NA	NA	NA	Missense	ENST00000462284.1	p.I195T	c.584T--C	NOVEL	0.302326	387	NA	NA	NA	NA	NA	NA
786O-B1_L_157487-CEPH1408-H1_L_157493	786O	PARENTAL	MuTect	HNF1A	12	121437114	G	A	rs55834942	intergenic_variant	NA	NA	NA	synonymous	ENST00000257555.6	p.T515T	c.1545G--A	DBSNP	0.460497	443	0.19237	0.0397186	NA	NA	NA	NA
786O-B1_L_157487-CEPH1408-H1_L_157493	786O	PARENTAL	MuTect	POLE	12	133220436	A	G	NA	Missense	ENST00000320574.5	p.V1426A	c.4277T>C	Missense	ENST00000320574.5	p.V1426A	c.4277T--C	NOVEL	0.242075	347	NA	NA	NA	NA	NA	NA
786O-B1_L_157487-CEPH1408-H1_L_157493	786O	PARENTAL	MuTect	FLT1	13	28897002	C	T	rs554058758	Missense	ENST00000282397.4	p.V960I	c.2878G>A	Missense	ENST00000282397.4	p.V960I	c.2878G--A	COSMIC	0.367758	397	NA	NA	2	NA	NA	NA
786O-B1_L_157487-CEPH1408-H1_L_157493	786O	PARENTAL	MuTect	FOXO1	13	41182458	T	C	NA	intron	ENST00000379561.5	NA	c.631-47461A>G	intron	ENST00000379561.5	NA	c.631-47461A--G	NOVEL	0.635379	277	NA	NA	NA	NA	NA	NA
786O-B1_L_157487-CEPH1408-H1_L_157493	786O	PARENTAL	MuTect	FOXO1	13	41228350	C	T	NA	intron	ENST00000379561.5	NA	c.630+11370G>A	intron	ENST00000379561.5	NA	c.630+11370G--A	NOVEL	0.05	80	NA	NA	NA	NA	NA	NA
786O-B1_L_157487-CEPH1408-H1_L_157493	786O	PARENTAL	MuTect	MGA	15	42041782	G	T	rs61754768	intergenic_variant	NA	NA	NA	Missense	ENST00000219905.7	p.V1993F	c.5977G--T	DBSNP	0.39229	441	0.000978953	0	NA	NA	NA	NA
786O-B1_L_157487-CEPH1408-H1_L_157493	786O	PARENTAL	MuTect	TP53BP1	15	43748304	A	G	rs690367	synonymous	ENST00000263801.3	p.D829D	c.2487T>C	synonymous	ENST00000382044.4	p.D834D	c.2502T--C	DBSNP	0.390041	482	0.303164	0.849614	NA	NA	NA	NA
786O-B1_L_157487-CEPH1408-H1_L_157493	786O	PARENTAL	MuTect	USP8	15	50785055	G	C	NA	Missense	ENST00000396444.3	p.A798P	c.2392G>C	Missense	ENST00000433963.1	p.A798P	c.2392G--C	COSMIC	0.062706	303	NA	NA	2	NA	NA	NA
786O-B1_L_157487-CEPH1408-H1_L_157493	786O	PARENTAL	MuTect	PML	15	74315358	C	T	rs17849259	synonymous	ENST00000268058.3	p.A264A	c.792C>T	synonymous	ENST00000268058.3	p.A264A	c.792C--T	DBSNP	0.596154	312	0.00737187	0.00251716	NA	NA	NA	NA
786O-B1_L_157487-CEPH1408-H1_L_157493	786O	PARENTAL	MuTect	NTRK3	15	88576185	G	C	NA	synonymous	ENST00000360948.2	p.A496A	c.1488C>G	synonymous	ENST00000360948.2	p.A496A	c.1488C--G	NOVEL	0.364985	337	0.355083	0.404816	NA	NA	NA	NA
786O-B1_L_157487-CEPH1408-H1_L_157493	786O	PARENTAL	MuTect	NTRK3	15	88683058	G	T	NA	intron	ENST00000360948.2	NA	c.465-2266C>A	intron	ENST00000360948.2	NA	c.465-2266C--A	NOVEL	0.243363	226	NA	NA	NA	NA	NA	NA
786O-B1_L_157487-CEPH1408-H1_L_157493	786O	PARENTAL	MuTect	TSC2	16	2129650	A	T	rs397514945	Missense	ENST00000219476.3	p.D1126V	c.3377A>T	Missense	ENST00000219476.3	p.D1126V	c.3377A--T	DBSNP	0.474903	259	NA	NA	NA	NA	NA	NA
786O-B1_L_157487-CEPH1408-H1_L_157493	786O	PARENTAL	MuTect	CIITA	16	11009541	C	T	rs79216789	intron	ENST00000324288.8	NA	c.2969+34C>T	intron	ENST00000324288.8	NA	c.2969+34C--T	DBSNP	0.431694	183	0.0055814	0.000455166	NA	NA	NA	NA
786O-B1_L_157487-CEPH1408-H1_L_157493	786O	PARENTAL	MuTect	TP53	17	7577539	G	A	rs121912651	Missense	ENST00000445888.2	p.R248W	c.742C>T	Missense	ENST00000269305.4	p.R248W	c.742C--T	COSMIC	0.28866	291	NA	NA	642	NA	NA	NA
786O-B1_L_157487-CEPH1408-H1_L_157493	786O	PARENTAL	MuTect	TP53	17	7578291	T	C	NA	Splice_Acceptor	ENST00000269305.4	NA	c.560-2A>G	Splice_Acceptor	ENST00000269305.4	NA	c.560-2A--G	COSMIC	0.051151	391	NA	NA	9	NA	NA	NA
786O-B1_L_157487-CEPH1408-H1_L_157493	786O	PARENTAL	MuTect	TP53	17	7577106	G	C	rs17849781	Missense	ENST00000445888.2	p.P278A	c.832C>G	Missense	ENST00000269305.4	p.P278A	c.832C--G	COSMIC	0.046784	342	NA	NA	29	NA	NA	NA
786O-B1_L_157487-CEPH1408-H1_L_157493	786O	PARENTAL	MuTect	TP53	17	7579472	G	C	rs1042522	Missense	ENST00000445888.2	p.P72R	c.215C>G	Missense	ENST00000269305.4	p.P72R	c.215C--G	DBSNP	0.364621	277	0.745233	0.405086	NA	NA	NA	NA
786O-B1_L_157487-CEPH1408-H1_L_157493	786O	PARENTAL	MuTect	RHOT1	17	30520324	T	C	NA	intron	ENST00000333942.6	NA	c.748+61T>C	intron	ENST00000358365.3	NA	c.748+61T--C	NOVEL	0.27907	172	NA	NA	NA	NA	NA	NA
786O-B1_L_157487-CEPH1408-H1_L_157493	786O	PARENTAL	MuTect	ETV4	17	41608262	A	G	rs564497117	intron	ENST00000319349.5	NA	c.812-713T>C	intron	ENST00000319349.5	NA	c.812-713T--C	DBSNP	0.616438	292	NA	NA	NA	NA	NA	NA
786O-B1_L_157487-CEPH1408-H1_L_157493	786O	PARENTAL	MuTect	ETV4	17	41609527	G	A	NA	intron	ENST00000591713.1	NA	c.811+515C>T	intron	ENST00000319349.5	NA	c.811+515C--T	NOVEL	1	4	NA	NA	NA	NA	NA	NA
786O-B1_L_157487-CEPH1408-H1_L_157493	786O	PARENTAL	MuTect	MAP2K2	19	4102338	C	T	rs369519491	intron	ENST00000262948.5	NA	c.528+36G>A	intron	ENST00000262948.5	NA	c.528+36G--A	DBSNP	0.507692	130	0.000116686	0	NA	NA	NA	NA
786O-B1_L_157487-CEPH1408-H1_L_157493	786O	PARENTAL	MuTect	NOTCH3	19	15298069	T	A	NA	Missense	ENST00000263388.2	p.I563F	c.1687A>T	Missense	ENST00000263388.2	p.I563F	c.1687A--T	NOVEL	0.460048	413	NA	NA	NA	NA	NA	NA
786O-B1_L_157487-CEPH1408-H1_L_157493	786O	PARENTAL	MuTect	CIC	19	42791197	C	T	NA	Missense	ENST00000575354.2	p.P86L	c.257C>T	Missense	ENST00000575354.2	p.P86L	c.257C--T	NOVEL	0.242187	256	NA	NA	NA	NA	NA	NA
786O-B1_L_157487-CEPH1408-H1_L_157493	786O	PARENTAL	MuTect	SOS1	2	39212961	G	A	rs188849286	3_prime_UTR	ENST00000426016.1	NA	c.*4C>T	3_prime_UTR	ENST00000426016.1	NA	c.	DBSNP	0.486726	452	0.000465116	0.000226963	NA	NA	NA	NA
786O-B1_L_157487-CEPH1408-H1_L_157493	786O	PARENTAL	MuTect	ASXL1	20	31023219	C	A	NA	Missense	ENST00000375687.4	p.P902T	c.2704C>A	Missense	ENST00000375687.4	p.P902T	c.2704C--A	NOVEL	0.171036	801	NA	NA	NA	NA	NA	NA
786O-B1_L_157487-CEPH1408-H1_L_157493	786O	PARENTAL	MuTect	CDH4	20	60485627	C	T	rs2427240	synonymous	ENST00000360469.5	p.D446D	c.1338C>T	synonymous	ENST00000360469.5	p.D446D	c.1338C--T	DBSNP	0.99851	671	0.942209	0.610985	NA	NA	NA	NA
786O-B1_L_157487-CEPH1408-H1_L_157493	786O	PARENTAL	MuTect	RUNX1	21	36229274	C	G	NA	intron	ENST00000344691.4	NA	c.532+2497G>C	intron	ENST00000300305.3	NA	c.613+2497G--C	NOVEL	0.045845	349	NA	NA	NA	NA	NA	NA
786O-B1_L_157487-CEPH1408-H1_L_157493	786O	PARENTAL	MuTect	RUNX1	21	36421116	T	C	rs117776183	intergenic_variant	NA	NA	NA	intron	ENST00000300305.3	NA	c.58+23A--G	DBSNP	0.511254	311	0.00732558	0.00113482	NA	NA	NA	NA
786O-B1_L_157487-CEPH1408-H1_L_157493	786O	PARENTAL	MuTect	ERG	21	39762040	A	C	rs545218592	intergenic_variant	NA	NA	NA	intron	ENST00000417133.2	NA	c.940+877T--G	DBSNP	0.472492	309	NA	NA	NA	NA	NA	NA
786O-B1_L_157487-CEPH1408-H1_L_157493	786O	PARENTAL	MuTect	TMPRSS2	21	42869721	A	G	NA	intron	ENST00000458356.1	NA	c.15+325T>C	intron	ENST00000398585.3	NA	c.126+325T--C	NOVEL	0.027837	467	NA	NA	NA	NA	NA	NA
786O-B1_L_157487-CEPH1408-H1_L_157493	786O	PARENTAL	MuTect	ZNRF3	22	29383196	A	G	rs4823001	Splice_Region	ENST00000544604.2	NA	c.426+7A>G	Splice_Region	ENST00000544604.2	NA	c.426+7A--G	DBSNP	0.495455	440	0.00396159	0.0171813	NA	NA	NA	NA
786O-B1_L_157487-CEPH1408-H1_L_157493	786O	PARENTAL	MuTect	EWSR1	22	29681574	A	G	NA	intron	ENST00000397938.2	NA	c.582-1338A>G	intron	ENST00000414183.2	NA	c.600-1338A--G	NOVEL	0.034682	173	NA	NA	NA	NA	NA	NA
786O-B1_L_157487-CEPH1408-H1_L_157493	786O	PARENTAL	MuTect	PPARG	3	12409083	C	T	rs187544915	intron	ENST00000287820.6	NA	c.83-12120C>T	intron	ENST00000287820.6	NA	c.83-12120C--T	DBSNP	1	112	NA	NA	NA	NA	NA	NA
786O-B1_L_157487-CEPH1408-H1_L_157493	786O	PARENTAL	MuTect	MLH1	3	37067468	A	C	rs202038499	Missense	ENST00000231790.2	p.E460A	c.1379A>C	Initiator_Codon	ENST00000413740.1	p.E1	c.2A--C	DBSNP	0.996575	292	0.000116279	0	NA	NA	NA	NA
786O-B1_L_157487-CEPH1408-H1_L_157493	786O	PARENTAL	MuTect	WWTR1	3	149266795	C	T	NA	intron	ENST00000467467.1	NA	c.569-6471G>A	intron	ENST00000465804.1	NA	c.569-6471G--A	NOVEL	1	288	NA	NA	NA	NA	NA	NA
786O-B1_L_157487-CEPH1408-H1_L_157493	786O	PARENTAL	MuTect	PDGFRA	4	55139701	T	C	NA	Splice_Region	ENST00000257290.5	NA	c.1365-3T>C	Splice_Region	ENST00000257290.5	NA	c.1365-3T--C	NOVEL	0.53542	607	NA	NA	NA	NA	NA	NA
786O-B1_L_157487-CEPH1408-H1_L_157493	786O	PARENTAL	MuTect	TET2	4	106196829	T	G	rs34402524	Missense	ENST00000540549.1	p.L1721W	c.5162T>G	Missense	ENST00000540549.1	p.L1721W	c.5162T--G	DBSNP	0.644262	610	0.134821	0.0968208	NA	NA	NA	NA
786O-B1_L_157487-CEPH1408-H1_L_157493	786O	PARENTAL	MuTect	NEIL3	4	178274694	T	G	rs10007075	synonymous	ENST00000264596.3	p.V424V	c.1272T>G	synonymous	ENST00000264596.3	p.V424V	c.1272T--G	DBSNP	0.994186	172	0.754186	0.501362	NA	NA	NA	NA
786O-B1_L_157487-CEPH1408-H1_L_157493	786O	PARENTAL	MuTect	FAT1	4	187629538	C	T	rs3733413	Missense	ENST00000441802.2	p.V482I	c.1444G>A	Missense	ENST00000441802.2	p.V482I	c.1444G--A	DBSNP	0.995652	230	0.577236	0.222086	NA	NA	NA	NA
786O-B1_L_157487-CEPH1408-H1_L_157493	786O	PARENTAL	MuTect	SDHA	5	225697	G	C	rs193283468	intron	ENST00000264932.6	NA	c.456+20G>C	intron	ENST00000264932.6	NA	c.456+20G--C	DBSNP	0.283654	416	0.00651769	0.000227376	NA	NA	NA	NA
786O-B1_L_157487-CEPH1408-H1_L_157493	786O	PARENTAL	MuTect	SDHA	5	233665	C	T	rs142849100	synonymous	ENST00000264932.6	p.G323G	c.969C>T	synonymous	ENST00000264932.6	p.G323G	c.969C--T	COSMIC	0.295633	893	0.00744186	0.000453926	1	NA	NA	NA
786O-B1_L_157487-CEPH1408-H1_L_157493	786O	PARENTAL	MuTect	TERT	5	1295228	G	A	NA	intergenic_variant	NA	NA	NA	upstream_gene	ENST00000310581	NA	NA	NOVEL	0.714286	14	NA	NA	NA	NA	NA	NA
786O-B1_L_157487-CEPH1408-H1_L_157493	786O	PARENTAL	MuTect	APC	5	112175770	G	A	rs41115	synonymous	ENST00000257430.4	p.T1493T	c.4479G>A	synonymous	ENST00000457016.1	p.T1493T	c.4479G--A	DBSNP	0.99708	685	0.616744	0.526579	NA	NA	NA	NA
786O-B1_L_157487-CEPH1408-H1_L_157493	786O	PARENTAL	MuTect	APC	5	112176559	T	G	rs866006	synonymous	ENST00000457016.1	p.S1756S	c.5268T>G	synonymous	ENST00000457016.1	p.S1756S	c.5268T--G	DBSNP	0.998031	508	0.618632	0.528156	NA	NA	NA	NA
786O-B1_L_157487-CEPH1408-H1_L_157493	786O	PARENTAL	MuTect	RSPO3	6	127461450	T	C	NA	intron	ENST00000356698.4	NA	c.98-8343T>C	intron	ENST00000356698.4	NA	c.98-8343T--C	NOVEL	0.056	125	NA	NA	NA	NA	NA	NA
786O-B1_L_157487-CEPH1408-H1_L_157493	786O	PARENTAL	MuTect	ESR1	6	152031192	A	G	rs191032724	intron	ENST00000440973.1	NA	c.-71+8052A>G	intron	ENST00000440973.1	NA	c.-71+8052A--G	DBSNP	0.6	20	NA	NA	NA	NA	NA	NA
786O-B1_L_157487-CEPH1408-H1_L_157493	786O	PARENTAL	MuTect	ESR1	6	152051449	C	T	rs544710906	intron	ENST00000440973.1	NA	c.-71+28309C>T	intron	ENST00000440973.1	NA	c.-71+28309C--T	DBSNP	0.312	250	NA	NA	NA	NA	NA	NA
786O-B1_L_157487-CEPH1408-H1_L_157493	786O	PARENTAL	MuTect	ESR1	6	152073845	C	A	NA	intron	ENST00000440973.1	NA	c.-71+50705C>A	intron	ENST00000440973.1	NA	c.-71+50705C--A	NOVEL	0.772727	44	NA	NA	NA	NA	NA	NA
786O-B1_L_157487-CEPH1408-H1_L_157493	786O	PARENTAL	MuTect	ESR1	6	152095376	T	C	NA	intron	ENST00000440973.1	NA	c.-70-33602T>C	intron	ENST00000440973.1	NA	c.-70-33602T--C	NOVEL	0.263804	326	NA	NA	NA	NA	NA	NA
786O-B1_L_157487-CEPH1408-H1_L_157493	786O	PARENTAL	MuTect	CDK6	7	92244486	T	A	rs140409009	Missense	ENST00000265734.4	p.S317C	c.949A>T	Missense	ENST00000265734.4	p.S317C	c.949A--T	DBSNP	0.201094	731	0.0022093	0.000226963	NA	NA	NA	NA
786O-B1_L_157487-CEPH1408-H1_L_157493	786O	PARENTAL	MuTect	BRAF	7	140487494	C	T	rs117001169	intron	ENST00000288602.6	NA	c.1141-110G>A	intron	ENST00000288602.6	NA	c.1141-110G--A	DBSNP	0.789238	223	NA	NA	NA	NA	NA	NA
786O-B1_L_157487-CEPH1408-H1_L_157493	786O	PARENTAL	MuTect	PRSS1	7	142460335	A	G	rs201550522	Missense	ENST00000311737.7	p.K170E	c.508A>G	Missense	ENST00000311737.7	p.K170E	c.508A--G	COSMIC	0.324289	774	NA	NA	35	NA	NA	NA
786O-B1_L_157487-CEPH1408-H1_L_157493	786O	PARENTAL	MuTect	PRKDC	8	48694829	T	A	NA	intergenic_variant	NA	NA	NA	intron	ENST00000314191.2	NA	c.11394-14A--T	NOVEL	0.167832	429	NA	NA	NA	NA	NA	NA
786O-B1_L_157487-CEPH1408-H1_L_157493	786O	PARENTAL	MuTect	PRKDC	8	48739351	G	C	NA	intergenic_variant	NA	NA	NA	Missense	ENST00000314191.2	p.S2882R	c.8646C--G	NOVEL	0.299043	418	NA	NA	NA	NA	NA	NA
786O-B1_L_157487-CEPH1408-H1_L_157493	786O	PARENTAL	MuTect	RAD54B	8	95419698	A	G	rs2291439	synonymous	ENST00000336148.5	p.N250N	c.750T>C	synonymous	ENST00000336148.5	p.N250N	c.750T--C	DBSNP	0.632743	452	0.365116	0.353382	NA	NA	NA	NA
786O-B1_L_157487-CEPH1408-H1_L_157493	786O	PARENTAL	MuTect	C9orf66	9	215057	T	C	rs481905	Missense	ENST00000382387.2	p.N114D	c.340A>G	Missense	ENST00000382387.2	p.N114D	c.340A--G	COSMIC	1	100	0.391391	0.514962	4	NA	NA	NA
786O-B1_L_157487-CEPH1408-H1_L_157493	786O	PARENTAL	MuTect	DOCK8	9	286593	C	A	rs529208	Missense	ENST00000453981.1	p.P97T	c.289C>A	Missense	ENST00000453981.1	p.P97T	c.289C--A	COSMIC	1	502	0.489884	0.414208	3	NA	NA	NA
786O-B1_L_157487-CEPH1408-H1_L_157493	786O	PARENTAL	MuTect	DOCK8	9	421032	C	G	rs2297079	synonymous	ENST00000453981.1	p.L1369L	c.4107C>G	synonymous	ENST00000453981.1	p.L1369L	c.4107C--G	COSMIC	0.996721	305	0.613372	0.168407	3	NA	NA	NA
786O-B1_L_157487-CEPH1408-H1_L_157493	786O	PARENTAL	MuTect	DOCK8	9	441952	G	A	rs1887957	synonymous	ENST00000453981.1	p.E1811E	c.5433G>A	synonymous	ENST00000453981.1	p.E1811E	c.5433G--A	COSMIC	1	336	0.815349	0.601453	1	NA	NA	NA
786O-B1_L_157487-CEPH1408-H1_L_157493	786O	PARENTAL	MuTect	DOCK8	9	449874	G	C	rs34908836	Missense	ENST00000453981.1	p.A1970P	c.5908G>C	Missense	ENST00000453981.1	p.A1970P	c.5908G--C	COSMIC	0.995833	240	0.0455814	0.132547	1	NA	NA	NA
786O-B1_L_157487-CEPH1408-H1_L_157493	786O	PARENTAL	MuTect	JAK2	9	5066942	C	T	rs185931046	intron	ENST00000381652.3	NA	c.1326+153C>T	intron	ENST00000381652.3	NA	c.1326+153C--T	DBSNP	1	36	NA	NA	NA	NA	NA	NA
786O-B1_L_157487-CEPH1408-H1_L_157493	786O	PARENTAL	MuTect	JAK2	9	5089639	T	A	NA	intron	ENST00000381652.3	NA	c.2572-35T>A	intron	ENST00000381652.3	NA	c.2572-35T--A	NOVEL	0.52988	251	NA	NA	NA	NA	NA	NA
786O-B1_L_157487-CEPH1408-H1_L_157493	786O	PARENTAL	MuTect	MTAP	9	21816758	G	A	rs7023954	intergenic_variant	NA	NA	NA	Missense	ENST00000380172.4	p.V56I	c.166G--A	COSMIC	1	212	0.415	0.434862	3	NA	NA	NA
786O-B1_L_157487-CEPH1408-H1_L_157493	786O	PARENTAL	MuTect	CDKN2A	9	21968199	C	G	rs11515	3_prime_UTR	ENST00000304494.5	NA	c.*29G>C	3_prime_UTR	ENST00000498124.1	NA	c.	COSMIC	1	229	0.854767	0.838175	1	NA	NA	NA
786O-B1_L_157487-CEPH1408-H1_L_157493	786O	PARENTAL	MuTect	PTCH1	9	98209367	G	T	NA	synonymous	ENST00000331920.6	p.R1391R	c.4171C>A	synonymous	ENST00000331920.6	p.R1391R	c.4171C--A	NOVEL	0.036923	325	NA	NA	NA	NA	NA	NA
786O-B1_L_157487-CEPH1408-H1_L_157493	786O	PARENTAL	MuTect	ABL1	9	133738952	G	A	rs117582278	intron	ENST00000318560.5	NA	c.822+530G>A	intron	ENST00000372348.2	NA	c.879+530G--A	DBSNP	0.995816	478	NA	NA	NA	NA	NA	NA
786O-B1_L_157487-CEPH1408-H1_L_157493	786O	PARENTAL	MuTect	BRD3	9	136913355	T	C	rs464826	synonymous	ENST00000303407.7	p.L312L	c.936A>G	synonymous	ENST00000303407.7	p.L312L	c.936A--G	COSMIC	0.996063	254	0.651395	0.817666	1	NA	NA	NA
786O-B1_L_157487-CEPH1408-H1_L_157493	786O	PARENTAL	MuTect	NOTCH1	9	139391636	G	A	rs2229974	synonymous	ENST00000277541.6	p.D2185D	c.6555C>T	synonymous	ENST00000277541.6	p.D2185D	c.6555C--T	COSMIC	0.998471	654	0.553266	0.636051	3	NA	NA	NA
786O-B1_L_157487-CEPH1408-H1_L_157493	786O	PARENTAL	MuTect	CRLF2	X	1331495	G	C	NA	synonymous	ENST00000381567.3	p.A11A	c.33C>G	synonymous	ENST00000381567.3	p.A11A	c.33C--G	COSMIC	0.427007	548	0.273243	0.130036	3	NA	NA	NA
786O-B1_L_157487-CEPH1408-H1_L_157493	786O	PARENTAL	MuTect	KDM6A	X	44938563	G	A	rs20539	synonymous	ENST00000377967.4	p.Q1037Q	c.3111G>A	synonymous	ENST00000377967.4	p.Q1037Q	c.3111G--A	DBSNP	1	136	0.188466	0.0328553	NA	NA	NA	NA
786O-B1_L_157487-CEPH1408-H1_L_157493	786O	PARENTAL	MuTect	TFE3	X	48888074	T	C	NA	synonymous	ENST00000315869.7	p.V441V	c.1323A>G	synonymous	ENST00000315869.7	p.V441V	c.1323A--G	COSMIC	1	185	0.527497	0.0798122	1	NA	NA	NA
786O-B1_L_157487-CEPH1408-H1_L_157493	786O	PARENTAL	MuTect	AR	X	66905875	A	G	rs142280455	intergenic_variant	NA	NA	NA	Missense	ENST00000374690.3	p.S598G	c.1792A--G	DBSNP	1	147	0.00118906	0	NA	NA	NA	NA
786O-B1_L_157487-CEPH1408-H1_L_157493	786O	PARENTAL	MuTect	BCORL1	X	129147079	T	C	rs4830173	Missense	ENST00000540052.1	p.F111L	c.331T>C	Missense	ENST00000540052.1	p.F111L	c.331T--C	COSMIC	1	359	NA	NA	23	NA	NA	NA
786O-B1_L_157487-CEPH1408-H1_L_157493	786O	PARENTAL	GATK	SMC3	10	112358168	C	CT	rs567244180	intron	ENST00000361804.4	NA	c.2268+120_2268+121insT	intron	ENST00000361804.4	NA	c.2268+120_2268+121insT	DBSNP	0.7292	48	NA	NA	NA	NA	NA	NA
786O-B1_L_157487-CEPH1408-H1_L_157493	786O	PARENTAL	GATK	WT1	11	32452001	GGAGA	G	NA	intergenic_variant	NA	NA	NA	intron	ENST00000332351.3	NA	c.647-1840_647-1837delTCTC	NOVEL	0.6098	41	NA	NA	NA	NA	NA	NA
786O-B1_L_157487-CEPH1408-H1_L_157493	786O	PARENTAL	GATK	KDM5A	12	432374	TACAAAAAAAAAAAA	T	NA	Splice_Region	ENST00000399788.2	NA	c.2151-16_2151-3delTTTTTTTTTTTTGT	Splice_Region	ENST00000399788.2	NA	c.2151-16_2151-3delTTTTTTTTTTTTGT	COSMIC	0.0645	124	NA	NA	1	NA	NA	NA
786O-B1_L_157487-CEPH1408-H1_L_157493	786O	PARENTAL	GATK	ETV6	12	12013498	C	CA	rs11413276	intron	ENST00000396373.4	NA	c.463+7003_463+7004insA	intron	ENST00000396373.4	NA	c.463+7003_463+7004insA	DBSNP	0.3671	79	NA	NA	NA	NA	NA	NA
786O-B1_L_157487-CEPH1408-H1_L_157493	786O	PARENTAL	GATK	BRCA2	13	32905219	A	AT	NA	intergenic_variant	NA	NA	NA	intron	ENST00000544455.1	NA	c.793+52_793+53insT	NOVEL	0.0641	78	0.0759016	0.0792941	NA	NA	NA	NA
786O-B1_L_157487-CEPH1408-H1_L_157493	786O	PARENTAL	GATK	FOXO1	13	41167824	A	AT	NA	intron	ENST00000379561.5	NA	c.631-32828dupA	intron	ENST00000379561.5	NA	c.631-32828dupA	NOVEL	0.3217	143	NA	NA	NA	NA	NA	NA
786O-B1_L_157487-CEPH1408-H1_L_157493	786O	PARENTAL	GATK	TSHR	14	81574838	CT	C	rs375160114	intergenic_variant	NA	NA	NA	3_prime_UTR	ENST00000554263.1	NA	c.	DBSNP	0.1207	116	NA	NA	NA	NA	NA	NA
786O-B1_L_157487-CEPH1408-H1_L_157493	786O	PARENTAL	GATK	USP8	15	50731131	A	AT	rs35912128	intron	ENST00000433963.1	NA	c.-65-75_-65-74insT	intron	ENST00000433963.1	NA	c.-65-75_-65-74insT	DBSNP	0.4	10	NA	NA	NA	NA	NA	NA
786O-B1_L_157487-CEPH1408-H1_L_157493	786O	PARENTAL	GATK	BLM	15	91337623	A	AT	NA	intron	ENST00000355112.3	NA	c.3210+36_3210+37insT	intron	ENST00000355112.3	NA	c.3210+36_3210+37insT	NOVEL	0.3676	68	NA	NA	NA	NA	NA	NA
786O-B1_L_157487-CEPH1408-H1_L_157493	786O	PARENTAL	GATK	CBFB	16	67101115	TA	T	NA	intron	ENST00000290858.6	NA	c.399+415delA	intron	ENST00000412916.2	NA	c.399+415delA	NOVEL	0.2121	33	NA	NA	NA	NA	NA	NA
786O-B1_L_157487-CEPH1408-H1_L_157493	786O	PARENTAL	GATK	SETBP1	18	42456670	C	CTCTT	rs3085861	intron	ENST00000282030.5	NA	c.540+7422_540+7423insTCTT	Frameshift	ENST00000426838.4	p.T228Sfs	c.681_682insTCTT	DBSNP	0.6107	447	0.539679	0.52425	NA	NA	NA	NA
786O-B1_L_157487-CEPH1408-H1_L_157493	786O	PARENTAL	GATK	CRTC1	19	18843897	TA	T	NA	intergenic_variant	NA	NA	NA	intron	ENST00000338797.6	NA	c.127-9822delA	NOVEL	0.1842	38	NA	NA	NA	NA	NA	NA
786O-B1_L_157487-CEPH1408-H1_L_157493	786O	PARENTAL	GATK	MSH6	2	48018293	T	TTG	NA	intron	ENST00000234420.5	NA	c.457+31_457+32insTG	intron	ENST00000234420.5	NA	c.457+31_457+32insTG	NOVEL	0.3216	171	NA	NA	NA	NA	NA	NA
786O-B1_L_157487-CEPH1408-H1_L_157493	786O	PARENTAL	GATK	RIF1	2	152267897	G	GT	rs147405197	intergenic_variant	NA	NA	NA	intron	ENST00000243326.5	NA	c.183+45_183+46insT	DBSNP	0.7263	95	0.340214	0.127059	NA	NA	NA	NA
786O-B1_L_157487-CEPH1408-H1_L_157493	786O	PARENTAL	GATK	SF3B1	2	198262699	TAA	T	NA	Splice_Region	ENST00000335508.6	NA	c.3266+8_3266+9delTT	Splice_Region	ENST00000335508.6	NA	c.3266+8_3266+9delTT	NOVEL	0.4733	300	NA	NA	NA	NA	NA	NA
786O-B1_L_157487-CEPH1408-H1_L_157493	786O	PARENTAL	GATK	CASP8	2	202152243	G	GAT	rs34461625	intergenic_variant	NA	NA	NA	3_prime_UTR	ENST00000358485.4	NA	c.	DBSNP	0.4412	34	NA	NA	NA	NA	NA	NA
786O-B1_L_157487-CEPH1408-H1_L_157493	786O	PARENTAL	GATK	BARD1	2	215656874	TA	T	NA	intron	ENST00000260947.4	NA	c.364+146delT	intron	ENST00000260947.4	NA	c.364+146delT	NOVEL	0.3182	22	NA	NA	NA	NA	NA	NA
786O-B1_L_157487-CEPH1408-H1_L_157493	786O	PARENTAL	GATK	DIS3L2	2	233201361	C	CG	NA	intergenic_variant	NA	NA	NA	3_prime_UTR	ENST00000325385.7	NA	c.	NOVEL	0.4365	362	0.00202899	0.00100334	NA	NA	NA	NA
786O-B1_L_157487-CEPH1408-H1_L_157493	786O	PARENTAL	GATK	RUNX1	21	36224466	A	AAAAAC	NA	intron	ENST00000344691.4	NA	c.532+7300_532+7304dupGTTTT	intron	ENST00000300305.3	NA	c.613+7300_613+7304dupGTTTT	NOVEL	0.3901	141	NA	NA	NA	NA	NA	NA
786O-B1_L_157487-CEPH1408-H1_L_157493	786O	PARENTAL	GATK	RUNX1	21	36232827	C	CGT	rs34768937	intron	ENST00000344691.4	NA	c.428-954_428-953dupAC	intron	ENST00000300305.3	NA	c.509-954_509-953dupAC	DBSNP	0.3378	148	NA	NA	NA	NA	NA	NA
786O-B1_L_157487-CEPH1408-H1_L_157493	786O	PARENTAL	GATK	RUNX1	21	36250641	TA	T	NA	intron	ENST00000344691.4	NA	c.427+2212delT	intron	ENST00000300305.3	NA	c.508+2212delT	NOVEL	0.102	49	NA	NA	NA	NA	NA	NA
786O-B1_L_157487-CEPH1408-H1_L_157493	786O	PARENTAL	GATK	ERG	21	39812710	CAAAA	C	NA	intergenic_variant	NA	NA	NA	intron	ENST00000417133.2	NA	c.257+4613_257+4616delTTTT	NOVEL	0.0704	71	NA	NA	NA	NA	NA	NA
786O-B1_L_157487-CEPH1408-H1_L_157493	786O	PARENTAL	GATK	VHL	3	10183840	TG	T	NA	Frameshift	ENST00000256474.2	p.G104Afs*55	c.310delG	Frameshift	ENST00000256474.2	p.G104Afs	c.310delG	COSMIC	0.9919	248	NA	NA	3	NA	NA	NA
786O-B1_L_157487-CEPH1408-H1_L_157493	786O	PARENTAL	GATK	RAF1	3	12635284	CCTT	C	rs59325418	intron	ENST00000251849.4	NA	c.1109-1996_1109-1994delAAG	intron	ENST00000251849.4	NA	c.1109-1996_1109-1994delAAG	DBSNP	0.7068	191	NA	NA	NA	NA	NA	NA
786O-B1_L_157487-CEPH1408-H1_L_157493	786O	PARENTAL	GATK	WWTR1	3	149265613	C	CT	NA	intron	ENST00000465804.1	NA	c.569-5290dupA	intron	ENST00000465804.1	NA	c.569-5290dupA	NOVEL	0.0694	72	NA	NA	NA	NA	NA	NA
786O-B1_L_157487-CEPH1408-H1_L_157493	786O	PARENTAL	GATK	FIP1L1	4	54284448	C	CTAAA	rs34196016	intron	ENST00000337488.6	NA	c.923+3559_923+3560insTAAA	intron	ENST00000337488.6	NA	c.923+3559_923+3560insTAAA	DBSNP	0.5833	12	NA	NA	NA	NA	NA	NA
786O-B1_L_157487-CEPH1408-H1_L_157493	786O	PARENTAL	GATK	NPM1	5	170836815	G	GT	rs75967754	intron	ENST00000296930.5	NA	c.847-716_847-715insT	intron	ENST00000296930.5	NA	c.847-716_847-715insT	DBSNP	0.7586	29	NA	NA	NA	NA	NA	NA
786O-B1_L_157487-CEPH1408-H1_L_157493	786O	PARENTAL	GATK	MYB	6	135528875	C	CT	rs11433082	intron	ENST00000367814.4	NA	c.1806+4413_1806+4414insT	intron	ENST00000341911.5	NA	c.2169+4413_2169+4414insT	DBSNP	0.2941	17	NA	NA	NA	NA	NA	NA
786O-B1_L_157487-CEPH1408-H1_L_157493	786O	PARENTAL	GATK	ESR1	6	152070327	CA	C	NA	intron	ENST00000440973.1	NA	c.-71+47188delA	intron	ENST00000440973.1	NA	c.-71+47188delA	NOVEL	0.1471	68	NA	NA	NA	NA	NA	NA
786O-B1_L_157487-CEPH1408-H1_L_157493	786O	PARENTAL	GATK	ESR1	6	152128448	AAG	A	rs540662563	intron	ENST00000338799.5	NA	c.-70-529_-70-528delAG	5_prime_UTR	ENST00000446550.1	NA	c.-266_-265delAG	DBSNP	0.2965	452	NA	NA	NA	NA	NA	NA
786O-B1_L_157487-CEPH1408-H1_L_157493	786O	PARENTAL	GATK	ARID1B	6	157100396	G	GCGC	rs572236007	Inframe_Ins	ENST00000350026.5	p.A445_P446insP	c.1333_1334insCGC	Inframe_Ins	ENST00000346085.5	p.A445_P446insP	c.1333_1334insCGC	COSMIC	0.3667	60	0.0464396	0.00987842	1	NA	NA	NA
786O-B1_L_157487-CEPH1408-H1_L_157493	786O	PARENTAL	GATK	QKI	6	163962300	TTC	T	NA	intron	ENST00000361752.3	NA	c.546+6144_546+6145delTC	intron	ENST00000361752.3	NA	c.546+6144_546+6145delTC	NOVEL	0.4348	46	NA	NA	NA	NA	NA	NA
786O-B1_L_157487-CEPH1408-H1_L_157493	786O	PARENTAL	GATK	CUX1	7	101843536	A	AT	rs11413053	intron	ENST00000292535.7	NA	c.2062+84_2062+85insT	intron	ENST00000360264.3	NA	c.2095+84_2095+85insT	DBSNP	0.1342	313	NA	NA	NA	NA	NA	NA
786O-B1_L_157487-CEPH1408-H1_L_157493	786O	PARENTAL	GATK	PAXIP1	7	154760643	TG	T	NA	Frameshift	ENST00000397192.1	p.Q423Rfs*2	c.1267delC	Frameshift	ENST00000404141.1	p.Q423Rfs	c.1267delC	NOVEL	0.7665	167	NA	NA	NA	NA	NA	NA
786O-B1_L_157487-CEPH1408-H1_L_157493	786O	PARENTAL	GATK	NRG1	8	32498671	C	CAT	rs35696837	intron	ENST00000405005.3	NA	c.502+24268_502+24269insAT	intron	ENST00000356819.4	NA	c.502+24268_502+24269insAT	DBSNP	0.8571	7	NA	NA	NA	NA	NA	NA
786O-B1_L_157487-CEPH1408-H1_L_157493	786O	PARENTAL	GATK	NRG1	8	32582982	ATT	A	rs71976246	intron	ENST00000405005.3	NA	c.503-2484_503-2483delTT	intron	ENST00000356819.4	NA	c.503-2484_503-2483delTT	DBSNP	0.0714	98	NA	NA	NA	NA	NA	NA
786O-B1_L_157487-CEPH1408-H1_L_157493	786O	PARENTAL	GATK	KAT6A	8	41803999	AAT	A	NA	intron	ENST00000406337.1	NA	c.1996+108_1996+109delAT	intron	ENST00000396930.3	NA	c.1996+108_1996+109delAT	NOVEL	0.35	20	NA	NA	NA	NA	NA	NA
786O-B1_L_157487-CEPH1408-H1_L_157493	786O	PARENTAL	GATK	MYBL1	8	67480281	CA	C	rs561036519	intron	ENST00000522677.3	NA	c.1729-1055delT	intron	ENST00000522677.3	NA	c.1729-1055delT	DBSNP	0.1818	33	NA	NA	NA	NA	NA	NA
786O-B1_L_157487-CEPH1408-H1_L_157493	786O	PARENTAL	GATK	MYBL1	8	67484111	CA	C	NA	intron	ENST00000522677.3	NA	c.1728+605delT	intron	ENST00000522677.3	NA	c.1728+605delT	NOVEL	0.2121	33	NA	NA	NA	NA	NA	NA
786O-B1_L_157487-CEPH1408-H1_L_157493	786O	PARENTAL	GATK	EXT1	8	118811806	CT	C	rs71739430	3_prime_UTR	ENST00000378204.2	NA	c.*144delA	3_prime_UTR	ENST00000378204.2	NA	c.	DBSNP	0.5484	62	NA	NA	NA	NA	NA	NA
786O-B1_L_157487-CEPH1408-H1_L_157493	786O	PARENTAL	GATK	EXT1	8	118811817	TG	T	NA	3_prime_UTR	ENST00000378204.2	NA	c.*133delC	3_prime_UTR	ENST00000378204.2	NA	c.	NOVEL	0.0505	99	NA	NA	NA	NA	NA	NA
786O-B1_L_157487-CEPH1408-H1_L_157493	786O	PARENTAL	GATK	AR	X	66766356	TGGCGGCGGC	T	NA	intergenic_variant	NA	NA	NA	Inframe_Del	ENST00000374690.3	p.G457_G459del	c.1369_1377delGGCGGCGGC	NOVEL	0.1212	33	NA	NA	NA	NA	NA	NA
786O-B1_L_157487-CEPH1408-H1_L_157493	786O	PARENTAL	GATK	PHF6	X	133511862	TA	T	rs367819775	intron	ENST00000332070.3	NA	c.138+78delA	intron	ENST00000332070.3	NA	c.138+78delA	DBSNP	0.0536	112	NA	NA	NA	NA	NA	NA
A204-311Cas9-E1_L_157490-CEPH1408-H1_L_157493	A204	CAS9	GATK	WT1	11	32452001	GGAGA	G	NA	intergenic_variant	NA	NA	NA	intron	ENST00000332351.3	NA	c.647-1840_647-1837delTCTC	NOVEL	0.32	25	NA	NA	NA	NA	NA	NA
A204-311Cas9-E1_L_157490-CEPH1408-H1_L_157493	A204	CAS9	GATK	TSC1	9	135772999	TG	T	NA	Splice_Region	ENST00000440111.2	NA	c.2626-3delC	Splice_Region	ENST00000298552.3	NA	c.2626-3delC	NOVEL	0.0511	176	NA	NA	NA	NA	NA	NA
A204-311Cas9-E1_L_157490-CEPH1408-H1_L_157493	A204	CAS9	GATK	ETV6	12	12013498	C	CA	rs11413276	intron	ENST00000396373.4	NA	c.463+7003_463+7004insA	intron	ENST00000396373.4	NA	c.463+7003_463+7004insA	DBSNP	0.3056	72	NA	NA	NA	NA	NA	NA
A204-311Cas9-E1_L_157490-CEPH1408-H1_L_157493	A204	CAS9	GATK	KRAS	12	25368593	AT	A	NA	intron	ENST00000256078.4	NA	c.451-100delA	intron	ENST00000256078.4	NA	c.451-100delA	NOVEL	0.0909	44	NA	NA	NA	NA	NA	NA
A204-311Cas9-E1_L_157490-CEPH1408-H1_L_157493	A204	CAS9	GATK	FOXO1	13	41136080	CAA	C	NA	intron	ENST00000379561.5	NA	c.631-1085_631-1084delTT	intron	ENST00000379561.5	NA	c.631-1085_631-1084delTT	NOVEL	0.1818	22	NA	NA	NA	NA	NA	NA
A204-311Cas9-E1_L_157490-CEPH1408-H1_L_157493	A204	CAS9	GATK	FOXO1	13	41149311	TA	T	rs375380082	intron	ENST00000379561.5	NA	c.631-14315delT	intron	ENST00000379561.5	NA	c.631-14315delT	DBSNP	0.1212	33	NA	NA	NA	NA	NA	NA
A204-311Cas9-E1_L_157490-CEPH1408-H1_L_157493	A204	CAS9	GATK	SMARCE1	17	38801695	CT	C	rs376363717	intron	ENST00000348513.6	NA	c.51+132delA	intron	ENST00000348513.6	NA	c.51+132delA	DBSNP	0.2632	19	NA	NA	NA	NA	NA	NA
A204-311Cas9-E1_L_157490-CEPH1408-H1_L_157493	A204	CAS9	GATK	SETBP1	18	42456670	C	CTCTT	rs3085861	intron	ENST00000282030.5	NA	c.540+7422_540+7423insTCTT	Frameshift	ENST00000426838.4	p.T228Sfs	c.681_682insTCTT	DBSNP	0.8833	377	0.539679	0.52425	NA	0.520879	0.593913	European (Finnish)
A204-311Cas9-E1_L_157490-CEPH1408-H1_L_157493	A204	CAS9	GATK	CRTC1	19	18843897	TA	T	NA	intergenic_variant	NA	NA	NA	intron	ENST00000338797.6	NA	c.127-9822delA	NOVEL	0.1613	31	NA	NA	NA	NA	NA	NA
A204-311Cas9-E1_L_157490-CEPH1408-H1_L_157493	A204	CAS9	GATK	RUNX1	21	36250641	TA	T	NA	intron	ENST00000344691.4	NA	c.427+2212delT	intron	ENST00000300305.3	NA	c.508+2212delT	NOVEL	0.2292	48	NA	NA	NA	NA	NA	NA
A204-311Cas9-E1_L_157490-CEPH1408-H1_L_157493	A204	CAS9	GATK	PIK3CA	3	178927848	AT	A	rs67871207	intron	ENST00000263967.3	NA	c.1252-125delT	intron	ENST00000263967.3	NA	c.1252-125delT	DBSNP	0.4878	41	NA	NA	NA	NA	NA	NA
A204-311Cas9-E1_L_157490-CEPH1408-H1_L_157493	A204	CAS9	GATK	FIP1L1	4	54284448	C	CTAAA	rs34196016	intron	ENST00000337488.6	NA	c.923+3559_923+3560insTAAA	intron	ENST00000337488.6	NA	c.923+3559_923+3560insTAAA	DBSNP	0.6	15	NA	NA	NA	NA	NA	NA
A204-311Cas9-E1_L_157490-CEPH1408-H1_L_157493	A204	CAS9	GATK	ESR1	6	152070324	AG	A	NA	intron	ENST00000440973.1	NA	c.-71+47185delG	intron	ENST00000440973.1	NA	c.-71+47185delG	NOVEL	0.08	75	NA	NA	NA	NA	NA	NA
A204-311Cas9-E1_L_157490-CEPH1408-H1_L_157493	A204	CAS9	GATK	CUX1	7	101843536	A	AT	rs11413053	intron	ENST00000292535.7	NA	c.2062+84_2062+85insT	intron	ENST00000360264.3	NA	c.2095+84_2095+85insT	DBSNP	0.3125	96	NA	NA	NA	NA	NA	NA
A204-311Cas9-E1_L_157490-CEPH1408-H1_L_157493	A204	CAS9	GATK	NRG1	8	32498671	C	CAT	rs35696837	intron	ENST00000405005.3	NA	c.502+24268_502+24269insAT	intron	ENST00000356819.4	NA	c.502+24268_502+24269insAT	DBSNP	0.8125	16	NA	NA	NA	NA	NA	NA
A204-311Cas9-E1_L_157490-CEPH1408-H1_L_157493	A204	CAS9	GATK	MYBL1	8	67480281	CA	C	rs561036519	intron	ENST00000522677.3	NA	c.1729-1055delT	intron	ENST00000522677.3	NA	c.1729-1055delT	DBSNP	0.1786	28	NA	NA	NA	NA	NA	NA
A204-311Cas9-E1_L_157490-CEPH1408-H1_L_157493	A204	CAS9	MuTect	MEN1	11	64572018	T	C	rs2959656	Missense	ENST00000377313.1	p.T546A	c.1636A>G	Missense	ENST00000337652.1	p.T546A	c.1636A--G	COSMIC	1	305	0.995927	0.737619	23	0.939046	0.995888	Europoean (Non-Finnish)
A204-311Cas9-E1_L_157490-CEPH1408-H1_L_157493	A204	CAS9	MuTect	RET	10	43613843	G	T	rs1800861	synonymous	ENST00000355710.3	p.L769L	c.2307G>T	synonymous	ENST00000355710.3	p.L769L	c.2307G--T	DBSNP	1	289	0.765349	0.875397	NA	0.739176	0.88601	African
A204-311Cas9-E1_L_157490-CEPH1408-H1_L_157493	A204	CAS9	MuTect	BCORL1	X	129147079	T	C	rs4830173	Missense	ENST00000540052.1	p.F111L	c.331T>C	Missense	ENST00000540052.1	p.F111L	c.331T--C	COSMIC	1	331	NA	NA	23	0.999983	1	African
A204-311Cas9-E1_L_157490-CEPH1408-H1_L_157493	A204	CAS9	MuTect	BCOR	X	39911657	C	A	rs5963725	Splice_Region	ENST00000378444.4	NA	c.4977-4G>T	Splice_Region	ENST00000378444.4	NA	c.4977-4G--T	COSMIC	1	169	0.19893	0.176286	4	0.14958	0.19141	Europoean (Non-Finnish)
A204-311Cas9-E1_L_157490-CEPH1408-H1_L_157493	A204	CAS9	MuTect	TP53BP1	15	43748304	A	G	rs690367	synonymous	ENST00000263801.3	p.D829D	c.2487T>C	synonymous	ENST00000382044.4	p.D834D	c.2502T--C	DBSNP	0.489848	394	0.303164	0.849614	NA	0.360226	0.875621	African
A204-311Cas9-E1_L_157490-CEPH1408-H1_L_157493	A204	CAS9	MuTect	NTRK3	15	88576185	G	C	NA	synonymous	ENST00000360948.2	p.A496A	c.1488C>G	synonymous	ENST00000360948.2	p.A496A	c.1488C--G	NOVEL	0.425439	228	0.355083	0.404816	NA	0.347793	0.415696	African
A204-311Cas9-E1_L_157490-CEPH1408-H1_L_157493	A204	CAS9	GATK	NTRK1	1	156848909	CA	C	rs1799770	Splice_Region	ENST00000524377.1	NA	c.1806-4delA	Splice_Region	ENST00000524377.1	NA	c.1806-4delA	COSMIC	0.5974	77	0.0472613	0.104313	1	0.0590205	0.134109	South Asian
A204-311Cas9-E1_L_157490-CEPH1408-H1_L_157493	A204	CAS9	MuTect	TP53	17	7578146	T	C	rs34949160	intron	ENST00000269305.4	NA	c.672+31A>G	intron	ENST00000269305.4	NA	c.672+31A--G	COSMIC	0.506608	227	0.00511628	0.000907853	1	0.0072708	0.0232296	Ashkenazi Jewish
A204-311Cas9-E1_L_157490-CEPH1408-H1_L_157493	A204	CAS9	MuTect	PIK3CA	3	178927410	A	G	rs2230461	Missense	ENST00000263967.3	p.I391M	c.1173A>G	Missense	ENST00000263967.3	p.I391M	c.1173A--G	COSMIC	0.553073	179	0.067999	0.20091	6	0.0618006	0.20958	African
A204-311Cas9-E1_L_157490-CEPH1408-H1_L_157493	A204	CAS9	MuTect	KEAP1	19	10600442	G	C	rs1048290	synonymous	ENST00000393623.2	p.L471L	c.1413C>G	synonymous	ENST00000171111.5	p.L471L	c.1413C--G	DBSNP	0.47006	334	0.372093	0.684748	NA	0.411788	0.70216	African
A204-311Cas9-E1_L_157490-CEPH1408-H1_L_157493	A204	CAS9	MuTect	CDH4	20	60485627	C	T	rs2427240	synonymous	ENST00000360469.5	p.D446D	c.1338C>T	synonymous	ENST00000360469.5	p.D446D	c.1338C--T	DBSNP	1	292	0.942209	0.610985	NA	0.853186	0.944797	Europoean (Non-Finnish)
A204-311Cas9-E1_L_157490-CEPH1408-H1_L_157493	A204	CAS9	MuTect	NEIL3	4	178274694	T	G	rs10007075	synonymous	ENST00000264596.3	p.V424V	c.1272T>G	synonymous	ENST00000264596.3	p.V424V	c.1272T--G	DBSNP	0.996904	323	0.754186	0.501362	NA	0.6715	0.750264	Europoean (Non-Finnish)
A204-311Cas9-E1_L_157490-CEPH1408-H1_L_157493	A204	CAS9	MuTect	APC	5	112175770	G	A	rs41115	synonymous	ENST00000257430.4	p.T1493T	c.4479G>A	synonymous	ENST00000457016.1	p.T1493T	c.4479G--A	DBSNP	0.438547	358	0.616744	0.526579	NA	0.649581	0.821735	East Asian
A204-311Cas9-E1_L_157490-CEPH1408-H1_L_157493	A204	CAS9	MuTect	APC	5	112176559	T	G	rs866006	synonymous	ENST00000457016.1	p.S1756S	c.5268T>G	synonymous	ENST00000457016.1	p.S1756S	c.5268T--G	DBSNP	0.450161	311	0.618632	0.528156	NA	0.651318	0.821342	East Asian
A204-311Cas9-E1_L_157490-CEPH1408-H1_L_157493	A204	CAS9	MuTect	BCORL1	X	129147373	G	A	rs5932715	Missense	ENST00000540052.1	p.G209S	c.625G>A	Missense	ENST00000540052.1	p.G209S	c.625G--A	COSMIC	0.504399	341	0.102705	0.0140808	4	0.0721262	0.142011	European (Finnish)
A204-311Cas9-E1_L_157490-CEPH1408-H1_L_157493	A204	CAS9	MuTect	KMT2D	12	49433883	G	A	rs189888707	Missense	ENST00000301067.7	p.P2557L	c.7670C>T	Missense	ENST00000301067.7	p.P2557L	c.7670C--T	COSMIC	0.483607	244	0.00702009	0.0140333	2	0.00827137	0.0173288	South Asian
A204-311Cas9-E1_L_157490-CEPH1408-H1_L_157493	A204	CAS9	GATK	RAD52	12	1038978	C	CT	rs35278212	Splice_Region	ENST00000430095.2	NA	c.348+6_348+7insA	Frameshift	ENST00000397230.2	p.G119Rfs	c.354_355insA	COSMIC	0.4819	415	0.124425	0.0947467	1	0.107403	0.157948	South Asian
A204-311Cas9-E1_L_157490-CEPH1408-H1_L_157493	A204	CAS9	MuTect	BRD3	9	136913355	T	C	rs464826	synonymous	ENST00000303407.7	p.L312L	c.936A>G	synonymous	ENST00000303407.7	p.L312L	c.936A--G	COSMIC	0.518519	135	0.651395	0.817666	1	0.673396	0.827852	African
A204-311Cas9-E1_L_157490-CEPH1408-H1_L_157493	A204	CAS9	MuTect	NOTCH1	9	139391636	G	A	rs2229974	synonymous	ENST00000277541.6	p.D2185D	c.6555C>T	synonymous	ENST00000277541.6	p.D2185D	c.6555C--T	COSMIC	1	327	0.553266	0.636051	3	0.621211	0.95043	East Asian
A204-311Cas9-E1_L_157490-CEPH1408-H1_L_157493	A204	CAS9	MuTect	NOTCH1	9	139407932	A	G	rs2229971	synonymous	ENST00000277541.6	p.N755N	c.2265T>C	synonymous	ENST00000277541.6	p.N755N	c.2265T--C	COSMIC	0.498316	297	0.285831	0.615578	1	0.400074	0.794429	East Asian
A204-311Cas9-E1_L_157490-CEPH1408-H1_L_157493	A204	CAS9	MuTect	MTAP	9	21816758	G	A	rs7023954	intergenic_variant	NA	NA	NA	Missense	ENST00000380172.4	p.V56I	c.166G--A	COSMIC	0.505	200	0.415	0.434862	3	0.396167	0.462368	East Asian
A204-311Cas9-E1_L_157490-CEPH1408-H1_L_157493	A204	CAS9	MuTect	CDKN2A	9	21968199	C	G	rs11515	3_prime_UTR	ENST00000304494.5	NA	c.*29G>C	3_prime_UTR	ENST00000498124.1	NA	c.	COSMIC	1	163	0.854767	0.838175	1	0.881416	0.977966	East Asian
A204-311Cas9-E1_L_157490-CEPH1408-H1_L_157493	A204	CAS9	MuTect	ZNRF3	22	29444445	C	A	rs55775472	Missense	ENST00000544604.2	p.H327Q	c.981C>A	Missense	ENST00000544604.2	p.H327Q	c.981C--A	COSMIC	0.458333	312	0.00623236	0.00138953	1	0.00459864	0.0122017	European (Finnish)
A204-311Cas9-E1_L_157490-CEPH1408-H1_L_157493	A204	CAS9	GATK	STAT3	17	40475650	G	GA	rs3830585	Splice_Region	ENST00000264657.5	NA	c.1601-8dupT	Splice_Region	ENST00000264657.5	NA	c.1601-8dupT	COSMIC	0.4564	298	0.192997	0.667214	9	0.244593	0.690336	African
A204-311Cas9-E1_L_157490-CEPH1408-H1_L_157493	A204	CAS9	MuTect	DOCK8	9	421032	C	G	rs2297079	synonymous	ENST00000453981.1	p.L1369L	c.4107C>G	synonymous	ENST00000453981.1	p.L1369L	c.4107C--G	COSMIC	0.515152	231	0.613372	0.168407	3	0.508603	0.621724	Europoean (Non-Finnish)
A204-311Cas9-E1_L_157490-CEPH1408-H1_L_157493	A204	CAS9	MuTect	DOCK8	9	441952	G	A	rs1887957	synonymous	ENST00000453981.1	p.E1811E	c.5433G>A	synonymous	ENST00000453981.1	p.E1811E	c.5433G--A	COSMIC	0.459559	272	0.815349	0.601453	1	0.825245	0.996521	East Asian
A204-311Cas9-E1_L_157490-CEPH1408-H1_L_157493	A204	CAS9	MuTect	DOCK8	9	286593	C	A	rs529208	Missense	ENST00000453981.1	p.P97T	c.289C>A	Missense	ENST00000453981.1	p.P97T	c.289C--A	COSMIC	0.449721	358	0.489884	0.414208	3	0.525054	0.74707	East Asian
A204-311Cas9-E1_L_157490-CEPH1408-H1_L_157493	A204	CAS9	MuTect	TFE3	X	48888074	T	C	NA	synonymous	ENST00000315869.7	p.V441V	c.1323A>G	synonymous	ENST00000315869.7	p.V441V	c.1323A--G	COSMIC	0.987069	232	0.527497	0.0798122	1	0.390179	0.581623	Ashkenazi Jewish
A204-311Cas9-E1_L_157490-CEPH1408-H1_L_157493	A204	CAS9	MuTect	MED12	X	70349947	A	C	rs5030619	synonymous	ENST00000374080.3	p.P1310P	c.3930A>C	synonymous	ENST00000374080.3	p.P1310P	c.3930A--C	DBSNP	0.5	352	0.317622	0.0570949	NA	0.219964	0.406394	Ashkenazi Jewish
A204-311Cas9-E1_L_157490-CEPH1408-H1_L_157493	A204	CAS9	GATK	FOXO1	13	41214895	T	TTTG	NA	intron	ENST00000379561.5	NA	c.630+24822_630+24824dupCAA	intron	ENST00000379561.5	NA	c.630+24822_630+24824dupCAA	NOVEL	0.1241	137	NA	NA	NA	NA	NA	NA
A204-311Cas9-E1_L_157490-CEPH1408-H1_L_157493	A204	CAS9	GATK	TSHR	14	81574838	CT	C	rs375160114	intergenic_variant	NA	NA	NA	3_prime_UTR	ENST00000554263.1	NA	c.	DBSNP	0.0543	129	NA	NA	NA	NA	NA	NA
A204-311Cas9-E1_L_157490-CEPH1408-H1_L_157493	A204	CAS9	GATK	RIF1	2	152267897	G	GT	rs147405197	intergenic_variant	NA	NA	NA	intron	ENST00000243326.5	NA	c.183+45_183+46insT	DBSNP	0.42	50	0.340214	0.127059	NA	0.416699	0.446026	Latino
A204-311Cas9-E1_L_157490-CEPH1408-H1_L_157493	A204	CAS9	GATK	WWTR1	3	149286310	CAAAAAA	C	NA	intron	ENST00000360632.3	NA	c.568+4335_568+4340delTTTTTT	intron	ENST00000465804.1	NA	c.568+4335_568+4340delTTTTTT	NOVEL	0.1714	35	NA	NA	NA	NA	NA	NA
A204-311Cas9-E1_L_157490-CEPH1408-H1_L_157493	A204	CAS9	MuTect	LMO1	11	8251921	G	C	rs3750952	synonymous	ENST00000335790.3	p.A52A	c.156C>G	synonymous	ENST00000335790.3	p.A52A	c.156C--G	DBSNP	0.502222	225	0.485917	0.111995	NA	0.456377	0.561371	South Asian
A204-311Cas9-E1_L_157490-CEPH1408-H1_L_157493	A204	CAS9	MuTect	DNMT3A	2	25469502	C	T	rs2276598	synonymous	ENST00000264709.3	p.L422L	c.1266G>A	synonymous	ENST00000264709.3	p.L422L	c.1266G--A	DBSNP	0.477273	132	0.158257	0.295816	NA	0.189557	0.315143	East Asian
A204-311Cas9-E1_L_157490-CEPH1408-H1_L_157493	A204	CAS9	GATK	FANCB	X	14868798	TA	T	rs202067682	Splice_Region	ENST00000324138.3	NA	c.1327-3delT	Splice_Region	ENST00000398334.1	NA	c.1327-3delT	COSMIC	0.4426	122	0.04197	0.128073	5	0.0184122	0.12174	African
A204-311Cas9-E1_L_157490-CEPH1408-H1_L_157493	A204	CAS9	MuTect	PRSS1	7	142460335	A	G	rs201550522	Missense	ENST00000311737.7	p.K170E	c.508A>G	Missense	ENST00000311737.7	p.K170E	c.508A--G	COSMIC	0.409736	493	NA	NA	35	0.423866	0.488983	European (Finnish)
A204-311Cas9-E1_L_157490-CEPH1408-H1_L_157493	A204	CAS9	MuTect	JAK2	9	5081780	G	A	rs2230724	synonymous	ENST00000539801.1	p.L830L	c.2490G>A	synonymous	ENST00000381652.3	p.L830L	c.2490G--A	COSMIC	0.463068	352	0.499302	0.868134	2	0.526508	0.881815	African
A204-311Cas9-E1_L_157490-CEPH1408-H1_L_157493	A204	CAS9	GATK	MED12	X	70361151	A	ACAGCAACACCAG	NA	Inframe_Ins	ENST00000374080.3	p.Q2113_Q2114insQQHQ	c.6339_6340insCAGCAACACCAG	Inframe_Ins	ENST00000374080.3	p.Q2113_Q2114insQQHQ	c.6339_6340insCAGCAACACCAG	COSMIC	0.3423	111	NA	NA	4	0.0229844	0.0838592	Ashkenazi Jewish
A204-311Cas9-E1_L_157490-CEPH1408-H1_L_157493	A204	CAS9	GATK	RUNX1	21	36224466	A	AAAAAC	NA	intron	ENST00000344691.4	NA	c.532+7300_532+7304dupGTTTT	intron	ENST00000300305.3	NA	c.613+7300_613+7304dupGTTTT	NOVEL	0.3434	99	NA	NA	NA	NA	NA	NA
A204-311Cas9-E1_L_157490-CEPH1408-H1_L_157493	A204	CAS9	GATK	NPM1	5	170836815	G	GT	rs75967754	intron	ENST00000296930.5	NA	c.847-716_847-715insT	intron	ENST00000296930.5	NA	c.847-716_847-715insT	DBSNP	0.6071	28	NA	NA	NA	NA	NA	NA
A204-311Cas9-E1_L_157490-CEPH1408-H1_L_157493	A204	CAS9	GATK	MYB	6	135528875	C	CT	rs11433082	intron	ENST00000367814.4	NA	c.1806+4413_1806+4414insT	intron	ENST00000341911.5	NA	c.2169+4413_2169+4414insT	DBSNP	0.24	25	NA	NA	NA	NA	NA	NA
A204-311Cas9-E1_L_157490-CEPH1408-H1_L_157493	A204	CAS9	MuTect	ERCC6	10	50681033	G	A	rs2229760	synonymous	ENST00000355832.5	p.G917G	c.2751C>T	synonymous	ENST00000355832.5	p.G917G	c.2751C--T	DBSNP	0.433333	270	0.413023	0.149569	NA	0.339965	0.410069	Europoean (Non-Finnish)
A204-311Cas9-E1_L_157490-CEPH1408-H1_L_157493	A204	CAS9	MuTect	HNF1A	12	121437114	G	A	rs55834942	intergenic_variant	NA	NA	NA	synonymous	ENST00000257555.6	p.T515T	c.1545G--A	DBSNP	0.496835	316	0.19237	0.0397186	NA	0.140254	0.223986	European (Finnish)
A204-311Cas9-E1_L_157490-CEPH1408-H1_L_157493	A204	CAS9	MuTect	PTK2B	8	27293865	C	T	rs7005936	Splice_Region	ENST00000397501.1	p.H447H	c.1341C>T	Splice_Region	ENST00000397501.1	p.H447H	c.1341C--T	DBSNP	0.992701	274	0.394884	0.444621	NA	0.376086	0.450791	African
A204-311Cas9-E1_L_157490-CEPH1408-H1_L_157493	A204	CAS9	MuTect	CRLF2	X	1331495	G	C	NA	synonymous	ENST00000381567.3	p.A11A	c.33C>G	synonymous	ENST00000381567.3	p.A11A	c.33C--G	COSMIC	0.5	294	0.273243	0.130036	3	0.213962	0.323224	Ashkenazi Jewish
A204-311Cas9-E1_L_157490-CEPH1408-H1_L_157493	A204	CAS9	GATK	ARHGEF12	11	120347790	TTTG	T	rs146792075	intron	ENST00000397843.2	NA	c.3366-137_3366-135delTTG	intron	ENST00000397843.2	NA	c.3366-137_3366-135delTTG	DBSNP	0.6	20	NA	NA	NA	NA	NA	NA
A204-311Cas9-E1_L_157490-CEPH1408-H1_L_157493	A204	CAS9	MuTect	ROS1	6	117678083	A	G	rs2243384	Splice_Region	ENST00000368508.3	NA	c.3855-5T>C	Splice_Region	ENST00000368508.3	NA	c.3855-5T--C	DBSNP	0.986577	149	0.520698	0.239446	NA	0.469101	0.542814	Ashkenazi Jewish
A204-311Cas9-E1_L_157490-CEPH1408-H1_L_157493	A204	CAS9	GATK	DDB1	11	61100445	AG	A	rs530996147	5_prime_UTR	ENST00000301764.7	NA	c.-6delC	5_prime_UTR	ENST00000301764.7	NA	c.-6delC	DBSNP	0.4554	224	0.00540065	0.00193986	NA	0.00296656	0.0058199	Europoean (Non-Finnish)
A204-311Cas9-E1_L_157490-CEPH1408-H1_L_157493	A204	CAS9	GATK	AKT1	14	105236085	GTA	G	NA	3_prime_UTR	ENST00000555528.1	NA	c.*591_*592delTA	3_prime_UTR	ENST00000554581.1	NA	c.	NOVEL	0.4375	32	NA	NA	NA	NA	NA	NA
A204-311Cas9-E1_L_157490-CEPH1408-H1_L_157493	A204	CAS9	GATK	DICER1	14	95566068	TAC	T	NA	intron	ENST00000527414.1	NA	c.4206+47_4206+48delGT	intron	ENST00000526495.1	NA	c.4206+47_4206+48delGT	NOVEL	0.1647	85	NA	NA	NA	0.0103539	0.0234517	Ashkenazi Jewish
A204-311Cas9-E1_L_157490-CEPH1408-H1_L_157493	A204	CAS9	GATK	DICER1	14	95593158	GC	G	NA	intron	ENST00000393063.1	NA	c.735-74delG	intron	ENST00000526495.1	NA	c.735-74delG	NOVEL	0.0562	89	NA	NA	NA	NA	NA	NA
A204-311Cas9-E1_L_157490-CEPH1408-H1_L_157493	A204	CAS9	GATK	FANCA	16	89871879	A	AT	NA	intron	ENST00000389301.3	NA	c.597-80dupA	intron	ENST00000389301.3	NA	c.597-80dupA	NOVEL	0.3953	172	NA	NA	NA	NA	NA	NA
A204-311Cas9-E1_L_157490-CEPH1408-H1_L_157493	A204	CAS9	MuTect	DOCK8	9	289557	G	A	rs150742426	Missense	ENST00000453981.1	p.R127H	c.380G>A	Missense	ENST00000453981.1	p.R127H	c.380G--A	DBSNP	0.540084	237	0.00313954	0.000907853	NA	0.00198347	0.00366428	Europoean (Non-Finnish)
A204-311Cas9-E1_L_157490-CEPH1408-H1_L_157493	A204	CAS9	GATK	RUNX1	21	36226881	CA	C	NA	intron	ENST00000344691.4	NA	c.532+4889delT	intron	ENST00000300305.3	NA	c.613+4889delT	NOVEL	0.0581	86	NA	NA	NA	NA	NA	NA
A204-311Cas9-E1_L_157490-CEPH1408-H1_L_157493	A204	CAS9	GATK	RUNX1	21	36234412	TGA	T	rs137981085	intron	ENST00000344691.4	NA	c.428-2539_428-2538delTC	intron	ENST00000300305.3	NA	c.509-2539_509-2538delTC	DBSNP	0.0606	66	NA	NA	NA	NA	NA	NA
A204-311Cas9-E1_L_157490-CEPH1408-H1_L_157493	A204	CAS9	MuTect	DOCK8	9	271638	C	T	rs506121	Missense	ENST00000453981.1	p.A22V	c.65C>T	Missense	ENST00000453981.1	p.A22V	c.65C--T	DBSNP	0.53125	224	0.330295	0.29263	NA	0.328049	0.402645	European (Finnish)
A204-311Cas9-E1_L_157490-CEPH1408-H1_L_157493	A204	CAS9	GATK	MSH6	2	48018293	TTG	T	NA	intron	ENST00000234420.5	NA	c.457+32_457+33delTG	intron	ENST00000234420.5	NA	c.457+32_457+33delTG	NOVEL	0.3091	110	NA	NA	NA	NA	NA	NA
A204-311Cas9-E1_L_157490-CEPH1408-H1_L_157493	A204	CAS9	GATK	PIK3CA	3	178917762	C	CT	NA	intron	ENST00000263967.3	NA	c.562+75_562+76insT	intron	ENST00000263967.3	NA	c.562+75_562+76insT	NOVEL	0.2692	26	NA	NA	NA	NA	NA	NA
A204-311Cas9-E1_L_157490-CEPH1408-H1_L_157493	A204	CAS9	GATK	MLH1	3	37067093	ATATATATT	A	NA	intron	ENST00000231790.2	NA	c.1039-34_1039-27delTATATATT	intron	ENST00000231790.2	NA	c.1039-34_1039-27delTATATATT	NOVEL	0.082	61	0.272321	0.189076	NA	0.00444965	0.0123711	Latino
A204-311Cas9-E1_L_157490-CEPH1408-H1_L_157493	A204	CAS9	GATK	PDGFRA	4	55152486	T	TTTTA	NA	intron	ENST00000257290.5	NA	c.2562+356_2562+357insTTTA	intron	ENST00000257290.5	NA	c.2562+356_2562+357insTTTA	NOVEL	0.2258	31	NA	NA	NA	NA	NA	NA
A204-311Cas9-E1_L_157490-CEPH1408-H1_L_157493	A204	CAS9	GATK	ROS1	6	117647252	GATTATAT	G	NA	intron	ENST00000368508.3	NA	c.5557+128_5557+134delATATAAT	intron	ENST00000368508.3	NA	c.5557+128_5557+134delATATAAT	NOVEL	0.1486	74	NA	NA	NA	NA	NA	NA
A204-311Cas9-E1_L_157490-CEPH1408-H1_L_157493	A204	CAS9	GATK	ESR1	6	152045722	TAC	T	rs149768867	intron	ENST00000440973.1	NA	c.-71+22583_-71+22584delAC	intron	ENST00000440973.1	NA	c.-71+22583_-71+22584delAC	DBSNP	0.0864	81	NA	NA	NA	NA	NA	NA
A204-311Cas9-E1_L_157490-CEPH1408-H1_L_157493	A204	CAS9	GATK	QKI	6	163974078	C	CT	NA	intron	ENST00000361752.3	NA	c.547-8936_547-8935insT	intron	ENST00000361752.3	NA	c.547-8936_547-8935insT	NOVEL	0.3628	113	NA	NA	NA	NA	NA	NA
A204-311Cas9-E1_L_157490-CEPH1408-H1_L_157493	A204	CAS9	GATK	MET	7	116406365	AG	A	NA	intergenic_variant	NA	NA	NA	intron	ENST00000318493.6	NA	c.2637+3044delG	NOVEL	0.4581	203	NA	NA	NA	NA	NA	NA
A204-311Cas9-E1_L_157490-CEPH1408-H1_L_157493	A204	CAS9	GATK	NRG1	8	32486251	CT	C	rs66843732	intron	ENST00000405005.3	NA	c.502+11849delT	intron	ENST00000356819.4	NA	c.502+11849delT	DBSNP	0.2037	54	NA	NA	NA	NA	NA	NA
A204-311Cas9-E1_L_157490-CEPH1408-H1_L_157493	A204	CAS9	GATK	NRG1	8	32562650	A	AT	NA	intron	ENST00000405005.3	NA	c.503-22817_503-22816insT	intron	ENST00000356819.4	NA	c.503-22817_503-22816insT	NOVEL	0.2667	15	NA	NA	NA	NA	NA	NA
A204-311Cas9-E1_L_157490-CEPH1408-H1_L_157493	A204	CAS9	GATK	FGFR1	8	38317884	AAC	A	NA	intergenic_variant	NA	NA	NA	intron	ENST00000425967.3	NA	c.11+728_11+729delGT	NOVEL	0.4743	272	NA	NA	NA	NA	NA	NA
A204-311Cas9-E1_L_157490-CEPH1408-H1_L_157493	A204	CAS9	MuTect	BLM	15	91354521	G	A	rs7167216	Missense	ENST00000355112.3	p.V1321I	c.3961G>A	Missense	ENST00000355112.3	p.V1321I	c.3961G--A	DBSNP	0.521277	282	0.0664262	0.0928116	NA	0.0663972	0.132209	European (Finnish)
A204-311Cas9-E1_L_157490-CEPH1408-H1_L_157493	A204	CAS9	GATK	JAK2	9	5062500	TAAAAAAAAAAAAAAAAA	T	rs200232617	intron	ENST00000381652.3	NA	c.1057-2382_1057-2366delAAAAAAAAAAAAAAAAA	intron	ENST00000381652.3	NA	c.1057-2382_1057-2366delAAAAAAAAAAAAAAAAA	DBSNP	0.3103	29	NA	NA	NA	NA	NA	NA
A204-311Cas9-E1_L_157490-CEPH1408-H1_L_157493	A204	CAS9	MuTect	FAT1	4	187629538	C	T	rs3733413	Missense	ENST00000441802.2	p.V482I	c.1444G>A	Missense	ENST00000441802.2	p.V482I	c.1444G--A	DBSNP	0.513995	393	0.577236	0.222086	NA	0.487707	0.585958	Ashkenazi Jewish
A204-311Cas9-E1_L_157490-CEPH1408-H1_L_157493	A204	CAS9	MuTect	ETV6	12	12020184	A	G	rs75720304	intron	ENST00000396373.4	NA	c.464-2174A>G	intron	ENST00000396373.4	NA	c.464-2174A--G	DBSNP	0.257576	66	NA	NA	NA	NA	NA	NA
A204-311Cas9-E1_L_157490-CEPH1408-H1_L_157493	A204	CAS9	MuTect	HNF1A	12	121432117	G	C	rs56348580	intergenic_variant	NA	NA	NA	synonymous	ENST00000257555.6	p.G288G	c.864G--C	DBSNP	0.484127	252	0.263317	0.182025	NA	0.265499	0.44513	Latino
A204-311Cas9-E1_L_157490-CEPH1408-H1_L_157493	A204	CAS9	MuTect	HNF1A	12	121437234	A	G	rs200356021	intergenic_variant	NA	NA	NA	synonymous	ENST00000541395.1	p.R555R	c.1665A--G	DBSNP	0.476454	361	0.000930233	0.000907853	NA	0.000345863	0.000682876	Europoean (Non-Finnish)
A204-311Cas9-E1_L_157490-CEPH1408-H1_L_157493	A204	CAS9	MuTect	BCL11B	14	99723942	G	A	rs145770156	Missense	ENST00000357195.3	p.P98L	c.293C>T	Missense	ENST00000357195.3	p.P98L	c.293C--T	DBSNP	0.486068	323	0.00104651	0	NA	0.000763545	0.0013521	Europoean (Non-Finnish)
A204-311Cas9-E1_L_157490-CEPH1408-H1_L_157493	A204	CAS9	MuTect	FOXO1	13	41180507	C	T	rs141718583	intron	ENST00000379561.5	NA	c.631-45510G>A	intron	ENST00000379561.5	NA	c.631-45510G--A	DBSNP	0.434783	69	NA	NA	NA	NA	NA	NA
A204-311Cas9-E1_L_157490-CEPH1408-H1_L_157493	A204	CAS9	MuTect	FOXO1	13	41196994	G	T	rs140387019	intron	ENST00000379561.5	NA	c.630+42726C>A	intron	ENST00000379561.5	NA	c.630+42726C--A	DBSNP	0.432432	148	NA	NA	NA	NA	NA	NA
A204-311Cas9-E1_L_157490-CEPH1408-H1_L_157493	A204	CAS9	MuTect	FOXO1	13	41220272	C	T	rs116966000	intron	ENST00000379561.5	NA	c.630+19448G>A	intron	ENST00000379561.5	NA	c.630+19448G--A	DBSNP	0.353659	82	NA	NA	NA	NA	NA	NA
A204-311Cas9-E1_L_157490-CEPH1408-H1_L_157493	A204	CAS9	MuTect	TRAF3	14	103363583	G	T	rs201052970	intron	ENST00000392745.2	NA	c.820-15G>T	intron	ENST00000560371.1	NA	c.820-15G--T	DBSNP	0.447368	76	0.00186176	0.00113482	NA	0.00256543	0.00963146	South Asian
A204-311Cas9-E1_L_157490-CEPH1408-H1_L_157493	A204	CAS9	MuTect	RNF43	17	56448297	C	T	rs2257205	Missense	ENST00000407977.2	p.R117H	c.350G>A	Missense	ENST00000584437.1	p.R117H	c.350G--A	DBSNP	0.485477	241	0.108837	0.185202	NA	0.157424	0.386508	East Asian
A204-311Cas9-E1_L_157490-CEPH1408-H1_L_157493	A204	CAS9	MuTect	PTK2B	8	27293308	G	T	rs41276291	Missense	ENST00000397501.1	p.G414V	c.1241G>T	Missense	ENST00000397501.1	p.G414V	c.1241G--T	DBSNP	0.482927	205	0.0109302	0.00158874	NA	0.00614987	0.00980673	Europoean (Non-Finnish)
A204-311Cas9-E1_L_157490-CEPH1408-H1_L_157493	A204	CAS9	MuTect	FAN1	15	31214443	C	T	rs144723412	synonymous	ENST00000362065.4	p.A686A	c.2058C>T	synonymous	ENST00000362065.4	p.A686A	c.2058C--T	DBSNP	0.468619	239	0.00127907	0.000681199	NA	0.000565998	0.00105194	Europoean (Non-Finnish)
A204-311Cas9-E1_L_157490-CEPH1408-H1_L_157493	A204	CAS9	MuTect	TP53BP1	15	43748556	A	T	rs28903075	synonymous	ENST00000263801.3	p.A745A	c.2235T>A	synonymous	ENST00000382044.4	p.A750A	c.2250T--A	DBSNP	0.537688	398	0.00442066	0.00136302	NA	0.00506081	0.0199802	European (Finnish)
A204-311Cas9-E1_L_157490-CEPH1408-H1_L_157493	A204	CAS9	MuTect	CIITA	16	10983771	G	A	NA	intron	ENST00000324288.8	NA	c.53-5368G>A	intron	ENST00000324288.8	NA	c.53-5368G--A	NOVEL	0.49162	179	NA	NA	NA	NA	NA	NA
A204-311Cas9-E1_L_157490-CEPH1408-H1_L_157493	A204	CAS9	MuTect	ZNF217	20	52192560	G	A	rs61730989	Missense	ENST00000371471.2	p.P915S	c.2743C>T	Missense	ENST00000371471.2	p.P915S	c.2743C--T	DBSNP	0.474747	396	0.00686046	0.00136178	NA	0.00482507	0.00780339	European (Finnish)
A204-311Cas9-E1_L_157490-CEPH1408-H1_L_157493	A204	CAS9	MuTect	TSC2	16	2122921	G	A	NA	synonymous	ENST00000219476.3	p.L764L	c.2292G>A	synonymous	ENST00000219476.3	p.L764L	c.2292G--A	NOVEL	0.46978	364	NA	NA	NA	NA	NA	NA
A204-311Cas9-E1_L_157490-CEPH1408-H1_L_157493	A204	CAS9	MuTect	TSC2	16	2136842	C	T	rs45517384	synonymous	ENST00000219476.3	p.S1653S	c.4959C>T	synonymous	ENST00000219476.3	p.S1653S	c.4959C--T	DBSNP	0.463964	222	0.0148019	0.00250684	NA	0.00963142	0.0203851	European (Finnish)
A204-311Cas9-E1_L_157490-CEPH1408-H1_L_157493	A204	CAS9	MuTect	FAT1	4	187630590	G	A	rs3733415	Missense	ENST00000441802.2	p.A131V	c.392C>T	Missense	ENST00000441802.2	p.A131V	c.392C--T	DBSNP	0.470752	359	0.138843	0.338811	NA	0.175705	0.365266	African
A204-311Cas9-E1_L_157490-CEPH1408-H1_L_157493	A204	CAS9	MuTect	NF1	17	29576165	A	G	NA	intron	ENST00000358273.4	NA	c.4110+28A>G	intron	ENST00000358273.4	NA	c.4110+28A--G	NOVEL	0.497717	219	NA	NA	NA	NA	NA	NA
A204-311Cas9-E1_L_157490-CEPH1408-H1_L_157493	A204	CAS9	MuTect	SUZ12	17	30323754	G	C	NA	intron	ENST00000322652.5	NA	c.1795-63G>C	intron	ENST00000322652.5	NA	c.1795-63G--C	NOVEL	0.470588	68	NA	NA	NA	NA	NA	NA
A204-311Cas9-E1_L_157490-CEPH1408-H1_L_157493	A204	CAS9	MuTect	ZNF217	20	52192561	C	A	rs61730988	Missense	ENST00000371471.2	p.E914D	c.2742G>T	Missense	ENST00000371471.2	p.E914D	c.2742G--T	DBSNP	0.468193	393	0.00686046	0.00136178	NA	0.00482499	0.00780339	European (Finnish)
A204-311Cas9-E1_L_157490-CEPH1408-H1_L_157493	A204	CAS9	MuTect	BRIP1	17	59793412	G	A	rs137852986	intergenic_variant	NA	NA	NA	Nonsense	ENST00000259008.2	p.R798	c.2392C--T	COSMIC	0.563291	158	0.000232558	0	1	0.000173402	0.000370233	Other
A204-311Cas9-E1_L_157490-CEPH1408-H1_L_157493	A204	CAS9	MuTect	RHBDF2	17	74470257	C	T	rs148838927	intron	ENST00000313080.4	NA	c.1552-33G>A	intron	ENST00000313080.4	NA	c.1552-33G--A	DBSNP	0.443299	194	0.0102326	0.00295052	NA	0.00641854	0.0104511	Europoean (Non-Finnish)
A204-311Cas9-E1_L_157490-CEPH1408-H1_L_157493	A204	CAS9	MuTect	TP53	17	7578210	T	C	NA	synonymous	ENST00000445888.2	p.R213R	c.639A>G	synonymous	ENST00000269305.4	p.R213R	c.639A--G	NOVEL	0.488449	303	0.0193023	0.00272356	NA	0.012609	0.0338071	Ashkenazi Jewish
A204-311Cas9-E1_L_157490-CEPH1408-H1_L_157493	A204	CAS9	MuTect	CRTC1	19	18844616	A	G	NA	intergenic_variant	NA	NA	NA	intron	ENST00000338797.6	NA	c.127-9104A--G	NOVEL	0.495575	113	NA	NA	NA	NA	NA	NA
A204-311Cas9-E1_L_157490-CEPH1408-H1_L_157493	A204	CAS9	MuTect	ERCC6	10	50678369	T	C	rs2228527	Missense	ENST00000355832.5	p.R1213G	c.3637A>G	Missense	ENST00000355832.5	p.R1213G	c.3637A--G	DBSNP	0.46789	327	0.217442	0.156151	NA	0.219963	0.348476	South Asian
A204-311Cas9-E1_L_157490-CEPH1408-H1_L_157493	A204	CAS9	MuTect	NSD1	5	176637240	G	T	rs3733875	Missense	ENST00000439151.2	p.V614L	c.1840G>T	Missense	ENST00000439151.2	p.V614L	c.1840G--T	DBSNP	0.465608	378	0.114186	0.0703586	NA	0.17797	0.516641	East Asian
A204-311Cas9-E1_L_157490-CEPH1408-H1_L_157493	A204	CAS9	MuTect	RUNX1	21	36211354	G	A	rs74598575	intron	ENST00000344691.4	NA	c.533-4456C>T	intron	ENST00000300305.3	NA	c.614-4456C--T	DBSNP	0.56422	218	NA	NA	NA	NA	NA	NA
A204-311Cas9-E1_L_157490-CEPH1408-H1_L_157493	A204	CAS9	MuTect	RUNX1	21	36238142	A	T	NA	intron	ENST00000344691.4	NA	c.428-6267T>A	intron	ENST00000300305.3	NA	c.509-6267T--A	NOVEL	0.038136	236	NA	NA	NA	NA	NA	NA
A204-311Cas9-E1_L_157490-CEPH1408-H1_L_157493	A204	CAS9	MuTect	TOPBP1	3	133356790	G	A	rs17301766	Missense	ENST00000260810.5	p.S817L	c.2450C>T	Missense	ENST00000260810.5	p.S817L	c.2450C--T	DBSNP	0.461774	327	0.194923	0.0729945	NA	0.14077	0.200375	Europoean (Non-Finnish)
A204-311Cas9-E1_L_157490-CEPH1408-H1_L_157493	A204	CAS9	MuTect	EWSR1	22	29690227	C	T	rs555701717	intron	ENST00000397938.2	NA	c.1164+1632C>T	intron	ENST00000414183.2	NA	c.1179+1632C--T	DBSNP	0.33871	62	NA	NA	NA	NA	NA	NA
A204-311Cas9-E1_L_157490-CEPH1408-H1_L_157493	A204	CAS9	MuTect	PDGFB	22	39633870	A	G	NA	intron	ENST00000331163.6	NA	c.64-1991T>C	intron	ENST00000331163.6	NA	c.64-1991T--C	NOVEL	0.505929	253	NA	NA	NA	NA	NA	NA
A204-311Cas9-E1_L_157490-CEPH1408-H1_L_157493	A204	CAS9	MuTect	POLB	8	42206559	A	G	rs147215490	Missense	ENST00000265421.4	p.E71G	c.212A>G	Missense	ENST00000265421.4	p.E71G	c.212A--G	DBSNP	0.46	50	0.000813953	0	NA	0.00299489	0.0221434	European (Finnish)
A204-311Cas9-E1_L_157490-CEPH1408-H1_L_157493	A204	CAS9	MuTect	EP300	22	41513412	A	G	rs150245975	Missense	ENST00000263253.7	p.S106G	c.316A>G	Missense	ENST00000263253.7	p.S106G	c.316A--G	DBSNP	0.458015	393	0.000697674	0.000226963	NA	0.000487357	0.00103866	Europoean (Non-Finnish)
A204-311Cas9-E1_L_157490-CEPH1408-H1_L_157493	A204	CAS9	MuTect	FLT4	5	180053002	A	C	rs375128787	Missense	ENST00000261937.6	p.S430A	c.1288T>G	Missense	ENST00000261937.6	p.S430A	c.1288T--G	DBSNP	0.425743	202	0.000116306	0	NA	1.2293e-05	2.73e-05	Europoean (Non-Finnish)
A204-311Cas9-E1_L_157490-CEPH1408-H1_L_157493	A204	CAS9	MuTect	ETV5	3	185825738	C	T	NA	intron	ENST00000306376.5	NA	c.-75+991G>A	intron	ENST00000306376.5	NA	c.-75+991G--A	NOVEL	0.47012	251	NA	NA	NA	NA	NA	NA
A204-311Cas9-E1_L_157490-CEPH1408-H1_L_157493	A204	CAS9	MuTect	BAP1	3	52439071	T	G	NA	intergenic_variant	NA	NA	NA	intron	ENST00000460680.1	NA	c.1116+55A--C	NOVEL	0.502994	167	NA	NA	NA	NA	NA	NA
A204-311Cas9-E1_L_157490-CEPH1408-H1_L_157493	A204	CAS9	MuTect	EXO1	1	242048674	C	T	rs9350	Missense	ENST00000366548.3	p.P757L	c.2270C>T	Missense	ENST00000366548.3	p.P757L	c.2270C--T	DBSNP	0.410853	258	0.158953	0.18384	NA	0.209404	0.4271	East Asian
A204-311Cas9-E1_L_157490-CEPH1408-H1_L_157493	A204	CAS9	MuTect	NBN	8	90990479	C	G	rs1805794	Missense	ENST00000265433.3	p.E185Q	c.553G>C	Missense	ENST00000265433.3	p.E185Q	c.553G--C	DBSNP	0.376344	186	0.313605	0.233772	NA	0.347234	0.454756	East Asian
A204-311Cas9-E1_L_157490-CEPH1408-H1_L_157493	A204	CAS9	MuTect	NPM1	5	170835177	T	C	rs562263467	intron	ENST00000517671.1	NA	c.846+399T>C	intron	ENST00000296930.5	NA	c.846+399T--C	DBSNP	0.508333	120	NA	NA	NA	NA	NA	NA
A204-311Cas9-E1_L_157490-CEPH1408-H1_L_157493	A204	CAS9	MuTect	APC	5	112173250	G	A	rs72541809	Splice_Region	ENST00000457016.1	p.R653R	c.1959G>A	Splice_Region	ENST00000457016.1	p.R653R	c.1959G--A	DBSNP	0.375	152	0.00406977	0.0013624	NA	0.00511955	0.0310699	European (Finnish)
A204-311Cas9-E1_L_157490-CEPH1408-H1_L_157493	A204	CAS9	GATK	SMARCB1	22	24145521	ATC	A	NA	Frameshift	ENST00000263121.7	p.Q182Afs*28	c.541_542delTC	Frameshift	ENST00000263121.7	p.Q182Afs	c.541_542delTC	NOVEL	0.9677	186	NA	NA	NA	NA	NA	NA
A204-311Cas9-E1_L_157490-CEPH1408-H1_L_157493	A204	CAS9	MuTect	MYB	6	135538831	C	T	NA	intron	ENST00000367814.4	NA	c.1807-171C>T	intron	ENST00000341911.5	NA	c.2170-171C--T	NOVEL	0.440909	220	NA	NA	NA	NA	NA	NA
A204-311Cas9-E1_L_157490-CEPH1408-H1_L_157493	A204	CAS9	MuTect	ESR1	6	152052416	C	T	rs532414350	intron	ENST00000440973.1	NA	c.-71+29276C>T	intron	ENST00000440973.1	NA	c.-71+29276C--T	DBSNP	0.566667	30	NA	NA	NA	NA	NA	NA
A204-311Cas9-E1_L_157490-CEPH1408-H1_L_157493	A204	CAS9	MuTect	ESR1	6	152112073	A	G	rs75519403	intron	ENST00000440973.1	NA	c.-70-16905A>G	intron	ENST00000440973.1	NA	c.-70-16905A--G	DBSNP	0.48	150	NA	NA	NA	NA	NA	NA
A204-311Cas9-E1_L_157490-CEPH1408-H1_L_157493	A204	CAS9	MuTect	QKI	6	163965730	C	T	rs533589317	intron	ENST00000361752.3	NA	c.546+9573C>T	intron	ENST00000361752.3	NA	c.546+9573C--T	DBSNP	0.445545	101	NA	NA	NA	NA	NA	NA
A204-311Cas9-E1_L_157490-CEPH1408-H1_L_157493	A204	CAS9	MuTect	QKI	6	163970053	T	C	rs573886297	intron	ENST00000361752.3	NA	c.547-12961T>C	intron	ENST00000361752.3	NA	c.547-12961T--C	DBSNP	0.558333	120	NA	NA	NA	NA	NA	NA
A204-311Cas9-E1_L_157490-CEPH1408-H1_L_157493	A204	CAS9	MuTect	QKI	6	163970425	A	G	NA	intron	ENST00000361752.3	NA	c.547-12589A>G	intron	ENST00000361752.3	NA	c.547-12589A--G	NOVEL	0.074074	135	NA	NA	NA	NA	NA	NA
A204-311Cas9-E1_L_157490-CEPH1408-H1_L_157493	A204	CAS9	MuTect	QKI	6	163971744	T	A	NA	intron	ENST00000361752.3	NA	c.547-11270T>A	intron	ENST00000361752.3	NA	c.547-11270T--A	NOVEL	0.533333	45	NA	NA	NA	NA	NA	NA
A204-311Cas9-E1_L_157490-CEPH1408-H1_L_157493	A204	CAS9	MuTect	BRAF	7	140504569	C	T	rs567176205	intron	ENST00000288602.6	NA	c.711+3191G>A	intron	ENST00000288602.6	NA	c.711+3191G--A	DBSNP	0.28125	32	NA	NA	NA	NA	NA	NA
A204-311Cas9-E1_L_157490-CEPH1408-H1_L_157493	A204	CAS9	MuTect	BRAF	7	140506752	G	A	rs530798731	intron	ENST00000288602.6	NA	c.711+1008C>T	intron	ENST00000288602.6	NA	c.711+1008C--T	DBSNP	0.482517	143	NA	NA	NA	NA	NA	NA
A204-311Cas9-E1_L_157490-CEPH1408-H1_L_157493	A204	CAS9	MuTect	RECQL4	8	145739127	G	A	rs4251690	intergenic_variant	NA	NA	NA	intron	ENST00000428558.2	NA	c.2059-31C--T	DBSNP	0.485915	142	0.00350688	0.000275482	NA	0.00384333	0.00636073	Europoean (Non-Finnish)
A204-311Cas9-E1_L_157490-CEPH1408-H1_L_157493	A204	CAS9	MuTect	RECQL4	8	145741340	G	A	rs375029081	intergenic_variant	NA	NA	NA	intron	ENST00000428558.2	NA	c.1131+32C--T	DBSNP	0.5	194	0.000119818	0	NA	1.2316e-05	2.74e-05	Europoean (Non-Finnish)
A204-311Cas9-E1_L_157490-CEPH1408-H1_L_157493	A204	CAS9	MuTect	CIITA	16	11001051	G	A	NA	Missense	ENST00000324288.8	p.G568S	c.1702G>A	Missense	ENST00000324288.8	p.G568S	c.1702G--A	NOVEL	0.523457	405	NA	NA	NA	6.98e-05	0.000145677	Europoean (Non-Finnish)
A204-311Cas9-E1_L_157490-CEPH1408-H1_L_157493	A204	CAS9	MuTect	NRG1	8	32581688	C	A	rs184577991	intron	ENST00000405005.3	NA	c.503-3779C>A	intron	ENST00000356819.4	NA	c.503-3779C--A	DBSNP	0.495413	109	NA	NA	NA	NA	NA	NA
A204-311Cas9-E1_L_157490-CEPH1408-H1_L_157493	A204	CAS9	MuTect	NTRK1	1	156851382	G	A	NA	Missense	ENST00000524377.1	p.R780Q	c.2339G>A	Missense	ENST00000524377.1	p.R780Q	c.2339G--A	NOVEL	0.507042	213	0.00465441	0.00158946	NA	0.00482651	0.0104714	South Asian
A204-311Cas9-E1_L_157490-CEPH1408-H1_L_157493	A204	CAS9	MuTect	FOXA1	14	38061183	T	A	NA	Missense	ENST00000250448.2	p.E269V	c.806A>T	Missense	ENST00000250448.2	p.E269V	c.806A--T	NOVEL	0.489051	137	NA	NA	NA	0.000321254	0.00229029	Ashkenazi Jewish
A204-311Cas9-E1_L_157490-CEPH1408-H1_L_157493	A204	CAS9	MuTect	ENG	9	130605385	C	T	rs11545664	synonymous	ENST00000373203.4	p.L69L	c.207G>A	synonymous	ENST00000373203.4	p.L69L	c.207G--A	COSMIC	0.541401	314	0.103721	0.251702	1	0.0923601	0.24176	African
A204-311Cas9-E1_L_157490-CEPH1408-H1_L_157493	A204	CAS9	MuTect	NF1	17	29562740	C	T	NA	Missense	ENST00000358273.4	p.L1274F	c.3820C>T	Missense	ENST00000358273.4	p.L1274F	c.3820C--T	NOVEL	0.46732	306	NA	NA	NA	NA	NA	NA
A204-311Cas9-E1_L_157490-CEPH1408-H1_L_157493	A204	CAS9	MuTect	DOCK8	9	368150	G	A	rs566122718	intron	ENST00000453981.1	NA	c.1797+15G>A	synonymous	ENST00000382329.1	p.T16T	c.48G--A	DBSNP	0.48688	343	NA	NA	NA	6.91e-05	0.000869767	East Asian
A204-311Cas9-E1_L_157490-CEPH1408-H1_L_157493	A204	CAS9	MuTect	DOCK8	9	428374	C	T	NA	synonymous	ENST00000453981.1	p.L1451L	c.4351C>T	synonymous	ENST00000453981.1	p.L1451L	c.4351C--T	NOVEL	0.478964	309	NA	NA	NA	NA	NA	NA
A204-311Cas9-E1_L_157490-CEPH1408-H1_L_157493	A204	CAS9	MuTect	JAK2	9	5062837	T	C	rs536284257	intron	ENST00000539801.1	NA	c.1057-2046T>C	intron	ENST00000381652.3	NA	c.1057-2046T--C	DBSNP	1	4	NA	NA	NA	NA	NA	NA
A204-311Cas9-E1_L_157490-CEPH1408-H1_L_157493	A204	CAS9	MuTect	STAG2	X	123184969	A	T	NA	Splice_Acceptor	ENST00000371144.3	NA	c.1018-2A>T	Splice_Acceptor	ENST00000218089.9	NA	c.1018-2A--T	NOVEL	0.0875	80	NA	NA	NA	0.000455516	0.00137552	African
A204-311Cas9-E1_L_157490-CEPH1408-H1_L_157493	A204	CAS9	MuTect	WHSC1L1	8	38205571	A	G	NA	Missense	ENST00000317025.8	p.I40T	c.119T>C	Missense	ENST00000317025.8	p.I40T	c.119T--C	NOVEL	0.446023	352	NA	NA	NA	1.22e-05	0.000173933	East Asian
A204-311Cas9-E1_L_157490-CEPH1408-H1_L_157493	A204	CAS9	MuTect	TP53	17	7579472	G	C	rs1042522	Missense	ENST00000445888.2	p.P72R	c.215C>G	Missense	ENST00000269305.4	p.P72R	c.215C--G	DBSNP	0.502222	225	0.745233	0.405086	NA	0.668584	0.737813	Europoean (Non-Finnish)
A204-D1_L_157489-CEPH1408-H1_L_157493	A204	PARENTAL	MuTect	NTRK1	1	156851382	G	A	NA	Missense	ENST00000524377.1	p.R780Q	c.2339G>A	Missense	ENST00000524377.1	p.R780Q	c.2339G--A	NOVEL	0.505976	251	0.00465441	0.00158946	NA	NA	NA	NA
A204-D1_L_157489-CEPH1408-H1_L_157493	A204	PARENTAL	MuTect	EXO1	1	242048674	C	T	rs9350	Missense	ENST00000366548.3	p.P757L	c.2270C>T	Missense	ENST00000366548.3	p.P757L	c.2270C--T	DBSNP	0.483271	269	0.158953	0.18384	NA	NA	NA	NA
A204-D1_L_157489-CEPH1408-H1_L_157493	A204	PARENTAL	MuTect	RET	10	43613843	G	T	rs1800861	synonymous	ENST00000355710.3	p.L769L	c.2307G>T	synonymous	ENST00000355710.3	p.L769L	c.2307G--T	DBSNP	1	265	0.765349	0.875397	NA	NA	NA	NA
A204-D1_L_157489-CEPH1408-H1_L_157493	A204	PARENTAL	MuTect	ERCC6	10	50678369	T	C	rs2228527	Missense	ENST00000355832.5	p.R1213G	c.3637A>G	Missense	ENST00000355832.5	p.R1213G	c.3637A--G	DBSNP	0.464615	325	0.217442	0.156151	NA	NA	NA	NA
A204-D1_L_157489-CEPH1408-H1_L_157493	A204	PARENTAL	MuTect	ERCC6	10	50681033	G	A	rs2229760	synonymous	ENST00000355832.5	p.G917G	c.2751C>T	synonymous	ENST00000355832.5	p.G917G	c.2751C--T	DBSNP	0.482877	292	0.413023	0.149569	NA	NA	NA	NA
A204-D1_L_157489-CEPH1408-H1_L_157493	A204	PARENTAL	MuTect	LMO1	11	8251921	G	C	rs3750952	synonymous	ENST00000335790.3	p.A52A	c.156C>G	synonymous	ENST00000335790.3	p.A52A	c.156C--G	DBSNP	0.409091	242	0.485917	0.111995	NA	NA	NA	NA
A204-D1_L_157489-CEPH1408-H1_L_157493	A204	PARENTAL	MuTect	MEN1	11	64572018	T	C	rs2959656	Missense	ENST00000377313.1	p.T546A	c.1636A>G	Missense	ENST00000337652.1	p.T546A	c.1636A--G	COSMIC	1	307	0.995927	0.737619	23	NA	NA	NA
A204-D1_L_157489-CEPH1408-H1_L_157493	A204	PARENTAL	MuTect	ETV6	12	12020184	A	G	rs75720304	intron	ENST00000396373.4	NA	c.464-2174A>G	intron	ENST00000396373.4	NA	c.464-2174A--G	DBSNP	0.296703	91	NA	NA	NA	NA	NA	NA
A204-D1_L_157489-CEPH1408-H1_L_157493	A204	PARENTAL	MuTect	KMT2D	12	49433883	G	A	rs189888707	Missense	ENST00000301067.7	p.P2557L	c.7670C>T	Missense	ENST00000301067.7	p.P2557L	c.7670C--T	COSMIC	0.484252	254	0.00702009	0.0140333	2	NA	NA	NA
A204-D1_L_157489-CEPH1408-H1_L_157493	A204	PARENTAL	MuTect	HNF1A	12	121432117	G	C	rs56348580	intergenic_variant	NA	NA	NA	synonymous	ENST00000257555.6	p.G288G	c.864G--C	DBSNP	0.465385	260	0.263317	0.182025	NA	NA	NA	NA
A204-D1_L_157489-CEPH1408-H1_L_157493	A204	PARENTAL	MuTect	HNF1A	12	121437114	G	A	rs55834942	intergenic_variant	NA	NA	NA	synonymous	ENST00000257555.6	p.T515T	c.1545G--A	DBSNP	0.515267	262	0.19237	0.0397186	NA	NA	NA	NA
A204-D1_L_157489-CEPH1408-H1_L_157493	A204	PARENTAL	MuTect	HNF1A	12	121437234	A	G	rs200356021	intergenic_variant	NA	NA	NA	synonymous	ENST00000541395.1	p.R555R	c.1665A--G	DBSNP	0.513274	339	0.000930233	0.000907853	NA	NA	NA	NA
A204-D1_L_157489-CEPH1408-H1_L_157493	A204	PARENTAL	MuTect	FOXO1	13	41162916	T	G	NA	intron	ENST00000379561.5	NA	c.631-27919A>C	intron	ENST00000379561.5	NA	c.631-27919A--C	NOVEL	0.059701	134	NA	NA	NA	NA	NA	NA
A204-D1_L_157489-CEPH1408-H1_L_157493	A204	PARENTAL	MuTect	FOXO1	13	41180507	C	T	rs141718583	intron	ENST00000379561.5	NA	c.631-45510G>A	intron	ENST00000379561.5	NA	c.631-45510G--A	DBSNP	0.489796	49	NA	NA	NA	NA	NA	NA
A204-D1_L_157489-CEPH1408-H1_L_157493	A204	PARENTAL	MuTect	FOXO1	13	41196994	G	T	rs140387019	intron	ENST00000379561.5	NA	c.630+42726C>A	intron	ENST00000379561.5	NA	c.630+42726C--A	DBSNP	0.404494	178	NA	NA	NA	NA	NA	NA
A204-D1_L_157489-CEPH1408-H1_L_157493	A204	PARENTAL	MuTect	FOXO1	13	41220272	C	T	rs116966000	intron	ENST00000379561.5	NA	c.630+19448G>A	intron	ENST00000379561.5	NA	c.630+19448G--A	DBSNP	0.336957	92	NA	NA	NA	NA	NA	NA
A204-D1_L_157489-CEPH1408-H1_L_157493	A204	PARENTAL	MuTect	FOXA1	14	38061183	T	A	NA	Missense	ENST00000250448.2	p.E269V	c.806A>T	Missense	ENST00000250448.2	p.E269V	c.806A--T	NOVEL	0.446667	150	NA	NA	NA	NA	NA	NA
A204-D1_L_157489-CEPH1408-H1_L_157493	A204	PARENTAL	MuTect	BCL11B	14	99723942	G	A	rs145770156	Missense	ENST00000357195.3	p.P98L	c.293C>T	Missense	ENST00000357195.3	p.P98L	c.293C--T	DBSNP	0.566298	362	0.00104651	0	NA	NA	NA	NA
A204-D1_L_157489-CEPH1408-H1_L_157493	A204	PARENTAL	MuTect	TRAF3	14	103363583	G	T	rs201052970	intron	ENST00000392745.2	NA	c.820-15G>T	intron	ENST00000560371.1	NA	c.820-15G--T	DBSNP	0.5375	80	0.00186176	0.00113482	NA	NA	NA	NA
A204-D1_L_157489-CEPH1408-H1_L_157493	A204	PARENTAL	MuTect	FAN1	15	31214443	C	T	rs144723412	synonymous	ENST00000362065.4	p.A686A	c.2058C>T	synonymous	ENST00000362065.4	p.A686A	c.2058C--T	DBSNP	0.468	250	0.00127907	0.000681199	NA	NA	NA	NA
A204-D1_L_157489-CEPH1408-H1_L_157493	A204	PARENTAL	MuTect	TP53BP1	15	43748304	A	G	rs690367	synonymous	ENST00000263801.3	p.D829D	c.2487T>C	synonymous	ENST00000382044.4	p.D834D	c.2502T--C	DBSNP	0.503836	391	0.303164	0.849614	NA	NA	NA	NA
A204-D1_L_157489-CEPH1408-H1_L_157493	A204	PARENTAL	MuTect	TP53BP1	15	43748556	A	T	rs28903075	synonymous	ENST00000263801.3	p.A745A	c.2235T>A	synonymous	ENST00000382044.4	p.A750A	c.2250T--A	DBSNP	0.502404	416	0.00442066	0.00136302	NA	NA	NA	NA
A204-D1_L_157489-CEPH1408-H1_L_157493	A204	PARENTAL	MuTect	NTRK3	15	88576185	G	C	NA	synonymous	ENST00000360948.2	p.A496A	c.1488C>G	synonymous	ENST00000360948.2	p.A496A	c.1488C--G	NOVEL	0.445693	267	0.355083	0.404816	NA	NA	NA	NA
A204-D1_L_157489-CEPH1408-H1_L_157493	A204	PARENTAL	MuTect	BLM	15	91354521	G	A	rs7167216	Missense	ENST00000355112.3	p.V1321I	c.3961G>A	Missense	ENST00000355112.3	p.V1321I	c.3961G--A	DBSNP	0.526984	315	0.0664262	0.0928116	NA	NA	NA	NA
A204-D1_L_157489-CEPH1408-H1_L_157493	A204	PARENTAL	MuTect	TSC2	16	2122921	G	A	NA	synonymous	ENST00000219476.3	p.L764L	c.2292G>A	synonymous	ENST00000219476.3	p.L764L	c.2292G--A	NOVEL	0.485714	385	NA	NA	NA	NA	NA	NA
A204-D1_L_157489-CEPH1408-H1_L_157493	A204	PARENTAL	MuTect	TSC2	16	2136842	C	T	rs45517384	synonymous	ENST00000219476.3	p.S1653S	c.4959C>T	synonymous	ENST00000219476.3	p.S1653S	c.4959C--T	DBSNP	0.508	250	0.0148019	0.00250684	NA	NA	NA	NA
A204-D1_L_157489-CEPH1408-H1_L_157493	A204	PARENTAL	MuTect	CIITA	16	10983771	G	A	NA	intron	ENST00000324288.8	NA	c.53-5368G>A	intron	ENST00000324288.8	NA	c.53-5368G--A	NOVEL	0.449735	189	NA	NA	NA	NA	NA	NA
A204-D1_L_157489-CEPH1408-H1_L_157493	A204	PARENTAL	MuTect	CIITA	16	11001051	G	A	NA	Missense	ENST00000324288.8	p.G568S	c.1702G>A	Missense	ENST00000324288.8	p.G568S	c.1702G--A	NOVEL	0.526077	441	NA	NA	NA	NA	NA	NA
A204-D1_L_157489-CEPH1408-H1_L_157493	A204	PARENTAL	MuTect	TP53	17	7578146	T	C	rs34949160	intron	ENST00000269305.4	NA	c.672+31A>G	intron	ENST00000269305.4	NA	c.672+31A--G	COSMIC	0.538462	221	0.00511628	0.000907853	1	NA	NA	NA
A204-D1_L_157489-CEPH1408-H1_L_157493	A204	PARENTAL	MuTect	TP53	17	7578210	T	C	NA	synonymous	ENST00000445888.2	p.R213R	c.639A>G	synonymous	ENST00000269305.4	p.R213R	c.639A--G	NOVEL	0.464646	297	0.0193023	0.00272356	NA	NA	NA	NA
A204-D1_L_157489-CEPH1408-H1_L_157493	A204	PARENTAL	MuTect	TP53	17	7579472	G	C	rs1042522	Missense	ENST00000445888.2	p.P72R	c.215C>G	Missense	ENST00000269305.4	p.P72R	c.215C--G	DBSNP	0.463035	257	0.745233	0.405086	NA	NA	NA	NA
A204-D1_L_157489-CEPH1408-H1_L_157493	A204	PARENTAL	MuTect	NF1	17	29562740	C	T	NA	Missense	ENST00000358273.4	p.L1274F	c.3820C>T	Missense	ENST00000358273.4	p.L1274F	c.3820C--T	NOVEL	0.506024	332	NA	NA	NA	NA	NA	NA
A204-D1_L_157489-CEPH1408-H1_L_157493	A204	PARENTAL	MuTect	NF1	17	29576165	A	G	NA	intron	ENST00000358273.4	NA	c.4110+28A>G	intron	ENST00000358273.4	NA	c.4110+28A--G	NOVEL	0.5	230	NA	NA	NA	NA	NA	NA
A204-D1_L_157489-CEPH1408-H1_L_157493	A204	PARENTAL	MuTect	SUZ12	17	30323754	G	C	NA	intron	ENST00000322652.5	NA	c.1795-63G>C	intron	ENST00000322652.5	NA	c.1795-63G--C	NOVEL	0.434211	76	NA	NA	NA	NA	NA	NA
A204-D1_L_157489-CEPH1408-H1_L_157493	A204	PARENTAL	MuTect	RNF43	17	56448297	C	T	rs2257205	Missense	ENST00000407977.2	p.R117H	c.350G>A	Missense	ENST00000584437.1	p.R117H	c.350G--A	DBSNP	0.505792	259	0.108837	0.185202	NA	NA	NA	NA
A204-D1_L_157489-CEPH1408-H1_L_157493	A204	PARENTAL	MuTect	BRIP1	17	59793412	G	A	rs137852986	intergenic_variant	NA	NA	NA	Nonsense	ENST00000259008.2	p.R798	c.2392C--T	COSMIC	0.545946	185	0.000232558	0	1	NA	NA	NA
A204-D1_L_157489-CEPH1408-H1_L_157493	A204	PARENTAL	MuTect	RHBDF2	17	74470257	C	T	rs148838927	intron	ENST00000313080.4	NA	c.1552-33G>A	intron	ENST00000313080.4	NA	c.1552-33G--A	DBSNP	0.513274	226	0.0102326	0.00295052	NA	NA	NA	NA
A204-D1_L_157489-CEPH1408-H1_L_157493	A204	PARENTAL	MuTect	KEAP1	19	10600442	G	C	rs1048290	synonymous	ENST00000393623.2	p.L471L	c.1413C>G	synonymous	ENST00000171111.5	p.L471L	c.1413C--G	DBSNP	0.490625	320	0.372093	0.684748	NA	NA	NA	NA
A204-D1_L_157489-CEPH1408-H1_L_157493	A204	PARENTAL	MuTect	CRTC1	19	18844616	A	G	NA	intergenic_variant	NA	NA	NA	intron	ENST00000338797.6	NA	c.127-9104A--G	NOVEL	0.491803	122	NA	NA	NA	NA	NA	NA
A204-D1_L_157489-CEPH1408-H1_L_157493	A204	PARENTAL	MuTect	DNMT3A	2	25469502	C	T	rs2276598	synonymous	ENST00000264709.3	p.L422L	c.1266G>A	synonymous	ENST00000264709.3	p.L422L	c.1266G--A	DBSNP	0.523077	130	0.158257	0.295816	NA	NA	NA	NA
A204-D1_L_157489-CEPH1408-H1_L_157493	A204	PARENTAL	MuTect	ZNF217	20	52192560	G	A	rs61730989	Missense	ENST00000371471.2	p.P915S	c.2743C>T	Missense	ENST00000371471.2	p.P915S	c.2743C--T	DBSNP	0.498911	459	0.00686046	0.00136178	NA	NA	NA	NA
A204-D1_L_157489-CEPH1408-H1_L_157493	A204	PARENTAL	MuTect	ZNF217	20	52192561	C	A	rs61730988	Missense	ENST00000371471.2	p.E914D	c.2742G>T	Missense	ENST00000371471.2	p.E914D	c.2742G--T	DBSNP	0.497835	462	0.00686046	0.00136178	NA	NA	NA	NA
A204-D1_L_157489-CEPH1408-H1_L_157493	A204	PARENTAL	MuTect	CDH4	20	60485627	C	T	rs2427240	synonymous	ENST00000360469.5	p.D446D	c.1338C>T	synonymous	ENST00000360469.5	p.D446D	c.1338C--T	DBSNP	1	303	0.942209	0.610985	NA	NA	NA	NA
A204-D1_L_157489-CEPH1408-H1_L_157493	A204	PARENTAL	MuTect	RUNX1	21	36211354	G	A	rs74598575	intron	ENST00000344691.4	NA	c.533-4456C>T	intron	ENST00000300305.3	NA	c.614-4456C--T	DBSNP	0.462882	229	NA	NA	NA	NA	NA	NA
A204-D1_L_157489-CEPH1408-H1_L_157493	A204	PARENTAL	MuTect	ZNRF3	22	29444445	C	A	rs55775472	Missense	ENST00000544604.2	p.H327Q	c.981C>A	Missense	ENST00000544604.2	p.H327Q	c.981C--A	COSMIC	0.486068	323	0.00623236	0.00138953	1	NA	NA	NA
A204-D1_L_157489-CEPH1408-H1_L_157493	A204	PARENTAL	MuTect	EWSR1	22	29690227	C	T	rs555701717	intron	ENST00000397938.2	NA	c.1164+1632C>T	intron	ENST00000414183.2	NA	c.1179+1632C--T	DBSNP	0.388889	72	NA	NA	NA	NA	NA	NA
A204-D1_L_157489-CEPH1408-H1_L_157493	A204	PARENTAL	MuTect	PDGFB	22	39633870	A	G	NA	intron	ENST00000331163.6	NA	c.64-1991T>C	intron	ENST00000331163.6	NA	c.64-1991T--C	NOVEL	0.495356	323	NA	NA	NA	NA	NA	NA
A204-D1_L_157489-CEPH1408-H1_L_157493	A204	PARENTAL	MuTect	EP300	22	41513412	A	G	rs150245975	Missense	ENST00000263253.7	p.S106G	c.316A>G	Missense	ENST00000263253.7	p.S106G	c.316A--G	DBSNP	0.504762	420	0.000697674	0.000226963	NA	NA	NA	NA
A204-D1_L_157489-CEPH1408-H1_L_157493	A204	PARENTAL	MuTect	BAP1	3	52439071	T	G	NA	intergenic_variant	NA	NA	NA	intron	ENST00000460680.1	NA	c.1116+55A--C	NOVEL	0.479769	173	NA	NA	NA	NA	NA	NA
A204-D1_L_157489-CEPH1408-H1_L_157493	A204	PARENTAL	MuTect	TOPBP1	3	133356790	G	A	rs17301766	Missense	ENST00000260810.5	p.S817L	c.2450C>T	Missense	ENST00000260810.5	p.S817L	c.2450C--T	DBSNP	0.501618	309	0.194923	0.0729945	NA	NA	NA	NA
A204-D1_L_157489-CEPH1408-H1_L_157493	A204	PARENTAL	MuTect	PIK3CA	3	178927410	A	G	rs2230461	Missense	ENST00000263967.3	p.I391M	c.1173A>G	Missense	ENST00000263967.3	p.I391M	c.1173A--G	COSMIC	0.42268	194	0.067999	0.20091	6	NA	NA	NA
A204-D1_L_157489-CEPH1408-H1_L_157493	A204	PARENTAL	MuTect	ETV5	3	185825738	C	T	NA	intron	ENST00000306376.5	NA	c.-75+991G>A	intron	ENST00000306376.5	NA	c.-75+991G--A	NOVEL	0.489177	231	NA	NA	NA	NA	NA	NA
A204-D1_L_157489-CEPH1408-H1_L_157493	A204	PARENTAL	MuTect	NEIL3	4	178274694	T	G	rs10007075	synonymous	ENST00000264596.3	p.V424V	c.1272T>G	synonymous	ENST00000264596.3	p.V424V	c.1272T--G	DBSNP	0.996845	317	0.754186	0.501362	NA	NA	NA	NA
A204-D1_L_157489-CEPH1408-H1_L_157493	A204	PARENTAL	MuTect	FAT1	4	187629538	C	T	rs3733413	Missense	ENST00000441802.2	p.V482I	c.1444G>A	Missense	ENST00000441802.2	p.V482I	c.1444G--A	DBSNP	0.486911	382	0.577236	0.222086	NA	NA	NA	NA
A204-D1_L_157489-CEPH1408-H1_L_157493	A204	PARENTAL	MuTect	FAT1	4	187630590	G	A	rs3733415	Missense	ENST00000441802.2	p.A131V	c.392C>T	Missense	ENST00000441802.2	p.A131V	c.392C--T	DBSNP	0.524297	391	0.138843	0.338811	NA	NA	NA	NA
A204-D1_L_157489-CEPH1408-H1_L_157493	A204	PARENTAL	MuTect	APC	5	112173250	G	A	rs72541809	Splice_Region	ENST00000457016.1	p.R653R	c.1959G>A	Splice_Region	ENST00000457016.1	p.R653R	c.1959G--A	DBSNP	0.443478	115	0.00406977	0.0013624	NA	NA	NA	NA
A204-D1_L_157489-CEPH1408-H1_L_157493	A204	PARENTAL	MuTect	APC	5	112175770	G	A	rs41115	synonymous	ENST00000257430.4	p.T1493T	c.4479G>A	synonymous	ENST00000457016.1	p.T1493T	c.4479G--A	DBSNP	0.487535	361	0.616744	0.526579	NA	NA	NA	NA
A204-D1_L_157489-CEPH1408-H1_L_157493	A204	PARENTAL	MuTect	APC	5	112176559	T	G	rs866006	synonymous	ENST00000457016.1	p.S1756S	c.5268T>G	synonymous	ENST00000457016.1	p.S1756S	c.5268T--G	DBSNP	0.420664	271	0.618632	0.528156	NA	NA	NA	NA
A204-D1_L_157489-CEPH1408-H1_L_157493	A204	PARENTAL	MuTect	NPM1	5	170833438	G	C	NA	intron	ENST00000296930.5	NA	c.771+1031G>C	3_prime_UTR	ENST00000393820.2	NA	c.	NOVEL	0.03876	129	NA	NA	NA	NA	NA	NA
A204-D1_L_157489-CEPH1408-H1_L_157493	A204	PARENTAL	MuTect	NPM1	5	170835177	T	C	rs562263467	intron	ENST00000517671.1	NA	c.846+399T>C	intron	ENST00000296930.5	NA	c.846+399T--C	DBSNP	0.472868	129	NA	NA	NA	NA	NA	NA
A204-D1_L_157489-CEPH1408-H1_L_157493	A204	PARENTAL	MuTect	NSD1	5	176637240	G	T	rs3733875	Missense	ENST00000439151.2	p.V614L	c.1840G>T	Missense	ENST00000439151.2	p.V614L	c.1840G--T	DBSNP	0.461347	401	0.114186	0.0703586	NA	NA	NA	NA
A204-D1_L_157489-CEPH1408-H1_L_157493	A204	PARENTAL	MuTect	FLT4	5	180053002	A	C	rs375128787	Missense	ENST00000261937.6	p.S430A	c.1288T>G	Missense	ENST00000261937.6	p.S430A	c.1288T--G	DBSNP	0.511905	252	0.000116306	0	NA	NA	NA	NA
A204-D1_L_157489-CEPH1408-H1_L_157493	A204	PARENTAL	MuTect	ROS1	6	117678083	A	G	rs2243384	Splice_Region	ENST00000368508.3	NA	c.3855-5T>C	Splice_Region	ENST00000368508.3	NA	c.3855-5T--C	DBSNP	0.991736	121	0.520698	0.239446	NA	NA	NA	NA
A204-D1_L_157489-CEPH1408-H1_L_157493	A204	PARENTAL	MuTect	MYB	6	135538831	C	T	NA	intron	ENST00000367814.4	NA	c.1807-171C>T	intron	ENST00000341911.5	NA	c.2170-171C--T	NOVEL	0.49115	226	NA	NA	NA	NA	NA	NA
A204-D1_L_157489-CEPH1408-H1_L_157493	A204	PARENTAL	MuTect	ESR1	6	152052416	C	T	rs532414350	intron	ENST00000440973.1	NA	c.-71+29276C>T	intron	ENST00000440973.1	NA	c.-71+29276C--T	DBSNP	0.4	45	NA	NA	NA	NA	NA	NA
A204-D1_L_157489-CEPH1408-H1_L_157493	A204	PARENTAL	MuTect	ESR1	6	152112073	A	G	rs75519403	intron	ENST00000440973.1	NA	c.-70-16905A>G	intron	ENST00000440973.1	NA	c.-70-16905A--G	DBSNP	0.433566	143	NA	NA	NA	NA	NA	NA
A204-D1_L_157489-CEPH1408-H1_L_157493	A204	PARENTAL	MuTect	QKI	6	163965730	C	T	rs533589317	intron	ENST00000361752.3	NA	c.546+9573C>T	intron	ENST00000361752.3	NA	c.546+9573C--T	DBSNP	0.495238	105	NA	NA	NA	NA	NA	NA
A204-D1_L_157489-CEPH1408-H1_L_157493	A204	PARENTAL	MuTect	QKI	6	163970053	T	C	rs573886297	intron	ENST00000361752.3	NA	c.547-12961T>C	intron	ENST00000361752.3	NA	c.547-12961T--C	DBSNP	0.357143	112	NA	NA	NA	NA	NA	NA
A204-D1_L_157489-CEPH1408-H1_L_157493	A204	PARENTAL	MuTect	QKI	6	163970425	A	G	NA	intron	ENST00000361752.3	NA	c.547-12589A>G	intron	ENST00000361752.3	NA	c.547-12589A--G	NOVEL	0.071429	140	NA	NA	NA	NA	NA	NA
A204-D1_L_157489-CEPH1408-H1_L_157493	A204	PARENTAL	MuTect	QKI	6	163971744	T	A	NA	intron	ENST00000361752.3	NA	c.547-11270T>A	intron	ENST00000361752.3	NA	c.547-11270T--A	NOVEL	0.372093	43	NA	NA	NA	NA	NA	NA
A204-D1_L_157489-CEPH1408-H1_L_157493	A204	PARENTAL	MuTect	BRAF	7	140504569	C	T	rs567176205	intron	ENST00000288602.6	NA	c.711+3191G>A	intron	ENST00000288602.6	NA	c.711+3191G--A	DBSNP	0.45098	51	NA	NA	NA	NA	NA	NA
A204-D1_L_157489-CEPH1408-H1_L_157493	A204	PARENTAL	MuTect	BRAF	7	140506752	G	A	rs530798731	intron	ENST00000288602.6	NA	c.711+1008C>T	intron	ENST00000288602.6	NA	c.711+1008C--T	DBSNP	0.459302	172	NA	NA	NA	NA	NA	NA
A204-D1_L_157489-CEPH1408-H1_L_157493	A204	PARENTAL	MuTect	PRSS1	7	142460335	A	G	rs201550522	Missense	ENST00000311737.7	p.K170E	c.508A>G	Missense	ENST00000311737.7	p.K170E	c.508A--G	COSMIC	0.39313	524	NA	NA	35	NA	NA	NA
A204-D1_L_157489-CEPH1408-H1_L_157493	A204	PARENTAL	MuTect	PTK2B	8	27293308	G	T	rs41276291	Missense	ENST00000397501.1	p.G414V	c.1241G>T	Missense	ENST00000397501.1	p.G414V	c.1241G--T	DBSNP	0.536585	205	0.0109302	0.00158874	NA	NA	NA	NA
A204-D1_L_157489-CEPH1408-H1_L_157493	A204	PARENTAL	MuTect	PTK2B	8	27293865	C	T	rs7005936	Splice_Region	ENST00000397501.1	p.H447H	c.1341C>T	Splice_Region	ENST00000397501.1	p.H447H	c.1341C--T	DBSNP	1	292	0.394884	0.444621	NA	NA	NA	NA
A204-D1_L_157489-CEPH1408-H1_L_157493	A204	PARENTAL	MuTect	NRG1	8	32581688	C	A	rs184577991	intron	ENST00000405005.3	NA	c.503-3779C>A	intron	ENST00000356819.4	NA	c.503-3779C--A	DBSNP	0.468468	111	NA	NA	NA	NA	NA	NA
A204-D1_L_157489-CEPH1408-H1_L_157493	A204	PARENTAL	MuTect	WHSC1L1	8	38205571	A	G	NA	Missense	ENST00000317025.8	p.I40T	c.119T>C	Missense	ENST00000317025.8	p.I40T	c.119T--C	NOVEL	0.511392	395	NA	NA	NA	NA	NA	NA
A204-D1_L_157489-CEPH1408-H1_L_157493	A204	PARENTAL	MuTect	POLB	8	42206559	A	G	rs147215490	Missense	ENST00000265421.4	p.E71G	c.212A>G	Missense	ENST00000265421.4	p.E71G	c.212A--G	DBSNP	0.426667	75	0.000813953	0	NA	NA	NA	NA
A204-D1_L_157489-CEPH1408-H1_L_157493	A204	PARENTAL	MuTect	NBN	8	90990479	C	G	rs1805794	Missense	ENST00000265433.3	p.E185Q	c.553G>C	Missense	ENST00000265433.3	p.E185Q	c.553G--C	DBSNP	0.361111	180	0.313605	0.233772	NA	NA	NA	NA
A204-D1_L_157489-CEPH1408-H1_L_157493	A204	PARENTAL	MuTect	RECQL4	8	145739127	G	A	rs4251690	intergenic_variant	NA	NA	NA	intron	ENST00000428558.2	NA	c.2059-31C--T	DBSNP	0.524138	145	0.00350688	0.000275482	NA	NA	NA	NA
A204-D1_L_157489-CEPH1408-H1_L_157493	A204	PARENTAL	MuTect	RECQL4	8	145741340	G	A	rs375029081	intergenic_variant	NA	NA	NA	intron	ENST00000428558.2	NA	c.1131+32C--T	DBSNP	0.514563	206	0.000119818	0	NA	NA	NA	NA
A204-D1_L_157489-CEPH1408-H1_L_157493	A204	PARENTAL	MuTect	DOCK8	9	271638	C	T	rs506121	Missense	ENST00000453981.1	p.A22V	c.65C>T	Missense	ENST00000453981.1	p.A22V	c.65C--T	DBSNP	0.466135	251	0.330295	0.29263	NA	NA	NA	NA
A204-D1_L_157489-CEPH1408-H1_L_157493	A204	PARENTAL	MuTect	DOCK8	9	286593	C	A	rs529208	Missense	ENST00000453981.1	p.P97T	c.289C>A	Missense	ENST00000453981.1	p.P97T	c.289C--A	COSMIC	0.514368	348	0.489884	0.414208	3	NA	NA	NA
A204-D1_L_157489-CEPH1408-H1_L_157493	A204	PARENTAL	MuTect	DOCK8	9	289557	G	A	rs150742426	Missense	ENST00000453981.1	p.R127H	c.380G>A	Missense	ENST00000453981.1	p.R127H	c.380G--A	DBSNP	0.495575	226	0.00313954	0.000907853	NA	NA	NA	NA
A204-D1_L_157489-CEPH1408-H1_L_157493	A204	PARENTAL	MuTect	DOCK8	9	368150	G	A	rs566122718	intron	ENST00000453981.1	NA	c.1797+15G>A	synonymous	ENST00000382329.1	p.T16T	c.48G--A	DBSNP	0.452888	329	NA	NA	NA	NA	NA	NA
A204-D1_L_157489-CEPH1408-H1_L_157493	A204	PARENTAL	MuTect	DOCK8	9	421032	C	G	rs2297079	synonymous	ENST00000453981.1	p.L1369L	c.4107C>G	synonymous	ENST00000453981.1	p.L1369L	c.4107C--G	COSMIC	0.451883	239	0.613372	0.168407	3	NA	NA	NA
A204-D1_L_157489-CEPH1408-H1_L_157493	A204	PARENTAL	MuTect	DOCK8	9	428374	C	T	NA	synonymous	ENST00000453981.1	p.L1451L	c.4351C>T	synonymous	ENST00000453981.1	p.L1451L	c.4351C--T	NOVEL	0.498551	345	NA	NA	NA	NA	NA	NA
A204-D1_L_157489-CEPH1408-H1_L_157493	A204	PARENTAL	MuTect	DOCK8	9	441952	G	A	rs1887957	synonymous	ENST00000453981.1	p.E1811E	c.5433G>A	synonymous	ENST00000453981.1	p.E1811E	c.5433G--A	COSMIC	0.505085	295	0.815349	0.601453	1	NA	NA	NA
A204-D1_L_157489-CEPH1408-H1_L_157493	A204	PARENTAL	MuTect	JAK2	9	5062837	T	C	rs536284257	intron	ENST00000539801.1	NA	c.1057-2046T>C	intron	ENST00000381652.3	NA	c.1057-2046T--C	DBSNP	0.571429	7	NA	NA	NA	NA	NA	NA
A204-D1_L_157489-CEPH1408-H1_L_157493	A204	PARENTAL	MuTect	JAK2	9	5081780	G	A	rs2230724	synonymous	ENST00000539801.1	p.L830L	c.2490G>A	synonymous	ENST00000381652.3	p.L830L	c.2490G--A	COSMIC	0.534483	348	0.499302	0.868134	2	NA	NA	NA
A204-D1_L_157489-CEPH1408-H1_L_157493	A204	PARENTAL	MuTect	MTAP	9	21816758	G	A	rs7023954	intergenic_variant	NA	NA	NA	Missense	ENST00000380172.4	p.V56I	c.166G--A	COSMIC	0.518692	214	0.415	0.434862	3	NA	NA	NA
A204-D1_L_157489-CEPH1408-H1_L_157493	A204	PARENTAL	MuTect	CDKN2A	9	21968199	C	G	rs11515	3_prime_UTR	ENST00000304494.5	NA	c.*29G>C	3_prime_UTR	ENST00000498124.1	NA	c.	COSMIC	1	155	0.854767	0.838175	1	NA	NA	NA
A204-D1_L_157489-CEPH1408-H1_L_157493	A204	PARENTAL	MuTect	ENG	9	130605385	C	T	rs11545664	synonymous	ENST00000373203.4	p.L69L	c.207G>A	synonymous	ENST00000373203.4	p.L69L	c.207G--A	COSMIC	0.452247	356	0.103721	0.251702	1	NA	NA	NA
A204-D1_L_157489-CEPH1408-H1_L_157493	A204	PARENTAL	MuTect	BRD3	9	136913355	T	C	rs464826	synonymous	ENST00000303407.7	p.L312L	c.936A>G	synonymous	ENST00000303407.7	p.L312L	c.936A--G	COSMIC	0.576923	130	0.651395	0.817666	1	NA	NA	NA
A204-D1_L_157489-CEPH1408-H1_L_157493	A204	PARENTAL	MuTect	NOTCH1	9	139391636	G	A	rs2229974	synonymous	ENST00000277541.6	p.D2185D	c.6555C>T	synonymous	ENST00000277541.6	p.D2185D	c.6555C--T	COSMIC	1	333	0.553266	0.636051	3	NA	NA	NA
A204-D1_L_157489-CEPH1408-H1_L_157493	A204	PARENTAL	MuTect	NOTCH1	9	139407932	A	G	rs2229971	synonymous	ENST00000277541.6	p.N755N	c.2265T>C	synonymous	ENST00000277541.6	p.N755N	c.2265T--C	COSMIC	0.477816	293	0.285831	0.615578	1	NA	NA	NA
A204-D1_L_157489-CEPH1408-H1_L_157493	A204	PARENTAL	MuTect	CRLF2	X	1331495	G	C	NA	synonymous	ENST00000381567.3	p.A11A	c.33C>G	synonymous	ENST00000381567.3	p.A11A	c.33C--G	COSMIC	0.51506	332	0.273243	0.130036	3	NA	NA	NA
A204-D1_L_157489-CEPH1408-H1_L_157493	A204	PARENTAL	MuTect	BCOR	X	39911657	C	A	rs5963725	Splice_Region	ENST00000378444.4	NA	c.4977-4G>T	Splice_Region	ENST00000378444.4	NA	c.4977-4G--T	COSMIC	1	155	0.19893	0.176286	4	NA	NA	NA
A204-D1_L_157489-CEPH1408-H1_L_157493	A204	PARENTAL	MuTect	TFE3	X	48888074	T	C	NA	synonymous	ENST00000315869.7	p.V441V	c.1323A>G	synonymous	ENST00000315869.7	p.V441V	c.1323A--G	COSMIC	1	191	0.527497	0.0798122	1	NA	NA	NA
A204-D1_L_157489-CEPH1408-H1_L_157493	A204	PARENTAL	MuTect	MED12	X	70349947	A	C	rs5030619	synonymous	ENST00000374080.3	p.P1310P	c.3930A>C	synonymous	ENST00000374080.3	p.P1310P	c.3930A--C	DBSNP	0.475452	387	0.317622	0.0570949	NA	NA	NA	NA
A204-D1_L_157489-CEPH1408-H1_L_157493	A204	PARENTAL	MuTect	BCORL1	X	129147079	T	C	rs4830173	Missense	ENST00000540052.1	p.F111L	c.331T>C	Missense	ENST00000540052.1	p.F111L	c.331T--C	COSMIC	1	359	NA	NA	23	NA	NA	NA
A204-D1_L_157489-CEPH1408-H1_L_157493	A204	PARENTAL	MuTect	BCORL1	X	129147373	G	A	rs5932715	Missense	ENST00000540052.1	p.G209S	c.625G>A	Missense	ENST00000540052.1	p.G209S	c.625G--A	COSMIC	0.508728	401	0.102705	0.0140808	4	NA	NA	NA
A204-D1_L_157489-CEPH1408-H1_L_157493	A204	PARENTAL	GATK	SMARCB1	22	24145521	ATC	A	NA	Frameshift	ENST00000263121.7	p.Q182Afs*28	c.541_542delTC	Frameshift	ENST00000263121.7	p.Q182Afs	c.541_542delTC	NOVEL	0.9657	204	NA	NA	NA	NA	NA	NA
A204-D1_L_157489-CEPH1408-H1_L_157493	A204	PARENTAL	GATK	NTRK1	1	156848909	CA	C	rs1799770	Splice_Region	ENST00000524377.1	NA	c.1806-4delA	Splice_Region	ENST00000524377.1	NA	c.1806-4delA	COSMIC	0.4681	94	0.0472613	0.104313	1	NA	NA	NA
A204-D1_L_157489-CEPH1408-H1_L_157493	A204	PARENTAL	GATK	WT1	11	32452001	GGAGA	G	NA	intergenic_variant	NA	NA	NA	intron	ENST00000332351.3	NA	c.647-1840_647-1837delTCTC	NOVEL	0.3103	29	NA	NA	NA	NA	NA	NA
A204-D1_L_157489-CEPH1408-H1_L_157493	A204	PARENTAL	GATK	DDB1	11	61100445	AG	A	rs530996147	5_prime_UTR	ENST00000301764.7	NA	c.-6delC	5_prime_UTR	ENST00000301764.7	NA	c.-6delC	DBSNP	0.4873	236	0.00540065	0.00193986	NA	NA	NA	NA
A204-D1_L_157489-CEPH1408-H1_L_157493	A204	PARENTAL	GATK	ARHGEF12	11	120347790	TTTG	T	rs146792075	intron	ENST00000397843.2	NA	c.3366-137_3366-135delTTG	intron	ENST00000397843.2	NA	c.3366-137_3366-135delTTG	DBSNP	0.5	20	NA	NA	NA	NA	NA	NA
A204-D1_L_157489-CEPH1408-H1_L_157493	A204	PARENTAL	GATK	KDM5A	12	496392	C	CA	NA	intron	ENST00000399788.2	NA	c.166-1253dupT	intron	ENST00000399788.2	NA	c.166-1253dupT	NOVEL	0.2667	15	NA	NA	NA	NA	NA	NA
A204-D1_L_157489-CEPH1408-H1_L_157493	A204	PARENTAL	GATK	RAD52	12	1038978	C	CT	rs35278212	Splice_Region	ENST00000430095.2	NA	c.348+6_348+7insA	Frameshift	ENST00000397230.2	p.G119Rfs	c.354_355insA	COSMIC	0.4697	445	0.124425	0.0947467	1	NA	NA	NA
A204-D1_L_157489-CEPH1408-H1_L_157493	A204	PARENTAL	GATK	ETV6	12	12013498	C	CA	rs11413276	intron	ENST00000396373.4	NA	c.463+7003_463+7004insA	intron	ENST00000396373.4	NA	c.463+7003_463+7004insA	DBSNP	0.3898	59	NA	NA	NA	NA	NA	NA
A204-D1_L_157489-CEPH1408-H1_L_157493	A204	PARENTAL	GATK	ARID2	12	46211714	GT	G	NA	intron	ENST00000334344.6	NA	c.637+44delT	intron	ENST00000334344.6	NA	c.637+44delT	NOVEL	0.0513	78	0.0622391	0.0529497	NA	NA	NA	NA
A204-D1_L_157489-CEPH1408-H1_L_157493	A204	PARENTAL	GATK	BRCA2	13	32905219	AT	A	NA	intergenic_variant	NA	NA	NA	intron	ENST00000544455.1	NA	c.793+53delT	NOVEL	0.0597	67	0.0896686	0.0917647	NA	NA	NA	NA
A204-D1_L_157489-CEPH1408-H1_L_157493	A204	PARENTAL	GATK	FOXO1	13	41214895	T	TTTG	NA	intron	ENST00000379561.5	NA	c.630+24822_630+24824dupCAA	intron	ENST00000379561.5	NA	c.630+24822_630+24824dupCAA	NOVEL	0.1875	144	NA	NA	NA	NA	NA	NA
A204-D1_L_157489-CEPH1408-H1_L_157493	A204	PARENTAL	GATK	TSHR	14	81574838	CT	C	rs375160114	intergenic_variant	NA	NA	NA	3_prime_UTR	ENST00000554263.1	NA	c.	DBSNP	0.0746	134	NA	NA	NA	NA	NA	NA
A204-D1_L_157489-CEPH1408-H1_L_157493	A204	PARENTAL	GATK	DICER1	14	95566068	TAC	T	NA	intron	ENST00000527414.1	NA	c.4206+47_4206+48delGT	intron	ENST00000526495.1	NA	c.4206+47_4206+48delGT	NOVEL	0.0805	87	NA	NA	NA	NA	NA	NA
A204-D1_L_157489-CEPH1408-H1_L_157493	A204	PARENTAL	GATK	AKT1	14	105236085	GTA	G	NA	3_prime_UTR	ENST00000555528.1	NA	c.*591_*592delTA	3_prime_UTR	ENST00000554581.1	NA	c.	NOVEL	0.5357	28	NA	NA	NA	NA	NA	NA
A204-D1_L_157489-CEPH1408-H1_L_157493	A204	PARENTAL	GATK	FANCI	15	89816741	GT	G	NA	intron	ENST00000310775.7	NA	c.975+42delT	intron	ENST00000310775.7	NA	c.975+42delT	NOVEL	0.0588	68	NA	NA	NA	NA	NA	NA
A204-D1_L_157489-CEPH1408-H1_L_157493	A204	PARENTAL	GATK	CYLD	16	50820672	CA	C	NA	intron	ENST00000311559.9	NA	c.1950-93delA	intron	ENST00000427738.3	NA	c.1950-93delA	NOVEL	0.1852	27	NA	NA	NA	NA	NA	NA
A204-D1_L_157489-CEPH1408-H1_L_157493	A204	PARENTAL	GATK	CBFB	16	67101115	TA	T	NA	intron	ENST00000290858.6	NA	c.399+415delA	intron	ENST00000412916.2	NA	c.399+415delA	NOVEL	0.129	31	NA	NA	NA	NA	NA	NA
A204-D1_L_157489-CEPH1408-H1_L_157493	A204	PARENTAL	GATK	CTCF	16	67670472	GTA	G	NA	intron	ENST00000264010.4	NA	c.1838-120_1838-119delTA	intron	ENST00000264010.4	NA	c.1838-120_1838-119delTA	NOVEL	0.3103	29	NA	NA	NA	NA	NA	NA
A204-D1_L_157489-CEPH1408-H1_L_157493	A204	PARENTAL	GATK	FANCA	16	89871879	A	AT	NA	intron	ENST00000389301.3	NA	c.597-80dupA	intron	ENST00000389301.3	NA	c.597-80dupA	NOVEL	0.3878	147	NA	NA	NA	NA	NA	NA
A204-D1_L_157489-CEPH1408-H1_L_157493	A204	PARENTAL	GATK	STAT3	17	40475650	G	GA	rs3830585	Splice_Region	ENST00000264657.5	NA	c.1601-8dupT	Splice_Region	ENST00000264657.5	NA	c.1601-8dupT	COSMIC	0.4712	312	0.192997	0.667214	9	NA	NA	NA
A204-D1_L_157489-CEPH1408-H1_L_157493	A204	PARENTAL	GATK	TRIM37	17	57148099	TA	T	NA	intron	ENST00000393066.3	NA	c.809+84delT	intron	ENST00000262294.7	NA	c.809+84delT	NOVEL	0.0556	72	NA	NA	NA	NA	NA	NA
A204-D1_L_157489-CEPH1408-H1_L_157493	A204	PARENTAL	GATK	CRTC1	19	18843897	TA	T	NA	intergenic_variant	NA	NA	NA	intron	ENST00000338797.6	NA	c.127-9822delA	NOVEL	0.1379	29	NA	NA	NA	NA	NA	NA
A204-D1_L_157489-CEPH1408-H1_L_157493	A204	PARENTAL	GATK	MSH6	2	48018293	TTG	T	NA	intron	ENST00000234420.5	NA	c.457+32_457+33delTG	intron	ENST00000234420.5	NA	c.457+32_457+33delTG	NOVEL	0.3509	114	NA	NA	NA	NA	NA	NA
A204-D1_L_157489-CEPH1408-H1_L_157493	A204	PARENTAL	GATK	GLI2	2	121712728	CCTTT	C	NA	intergenic_variant	NA	NA	NA	intron	ENST00000452319.1	NA	c.458-92_458-89delCTTT	NOVEL	0.2632	19	NA	NA	NA	NA	NA	NA
A204-D1_L_157489-CEPH1408-H1_L_157493	A204	PARENTAL	GATK	RIF1	2	152267897	G	GT	rs147405197	intergenic_variant	NA	NA	NA	intron	ENST00000243326.5	NA	c.183+45_183+46insT	DBSNP	0.254	63	0.340214	0.127059	NA	NA	NA	NA
A204-D1_L_157489-CEPH1408-H1_L_157493	A204	PARENTAL	GATK	RUNX1	21	36218493	T	TC	rs78315784	intron	ENST00000344691.4	NA	c.533-11596_533-11595insG	intron	ENST00000300305.3	NA	c.614-11596_614-11595insG	DBSNP	0.1651	109	NA	NA	NA	NA	NA	NA
A204-D1_L_157489-CEPH1408-H1_L_157493	A204	PARENTAL	GATK	RUNX1	21	36224466	A	AAAAAC	NA	intron	ENST00000344691.4	NA	c.532+7300_532+7304dupGTTTT	intron	ENST00000300305.3	NA	c.613+7300_613+7304dupGTTTT	NOVEL	0.4118	102	NA	NA	NA	NA	NA	NA
A204-D1_L_157489-CEPH1408-H1_L_157493	A204	PARENTAL	GATK	RUNX1	21	36250641	TA	T	NA	intron	ENST00000344691.4	NA	c.427+2212delT	intron	ENST00000300305.3	NA	c.508+2212delT	NOVEL	0.18	50	NA	NA	NA	NA	NA	NA
A204-D1_L_157489-CEPH1408-H1_L_157493	A204	PARENTAL	GATK	RAF1	3	12646749	A	ATATG	NA	intron	ENST00000251849.4	NA	c.680+950_680+951insCATA	intron	ENST00000251849.4	NA	c.680+950_680+951insCATA	NOVEL	0.4167	12	NA	NA	NA	NA	NA	NA
A204-D1_L_157489-CEPH1408-H1_L_157493	A204	PARENTAL	GATK	WWTR1	3	149265613	C	CT	NA	intron	ENST00000465804.1	NA	c.569-5290dupA	intron	ENST00000465804.1	NA	c.569-5290dupA	NOVEL	0.0952	63	NA	NA	NA	NA	NA	NA
A204-D1_L_157489-CEPH1408-H1_L_157493	A204	PARENTAL	GATK	WWTR1	3	149280081	CA	C	rs201715405	intron	ENST00000360632.3	NA	c.568+10569delT	intron	ENST00000465804.1	NA	c.568+10569delT	DBSNP	0.2	30	NA	NA	NA	NA	NA	NA
A204-D1_L_157489-CEPH1408-H1_L_157493	A204	PARENTAL	GATK	WWTR1	3	149288356	AAAT	A	rs202046727	intron	ENST00000467467.1	NA	c.568+2292_568+2294delATT	intron	ENST00000465804.1	NA	c.568+2292_568+2294delATT	DBSNP	0.8	10	NA	NA	NA	NA	NA	NA
A204-D1_L_157489-CEPH1408-H1_L_157493	A204	PARENTAL	GATK	PIK3CA	3	178917762	C	CT	NA	intron	ENST00000263967.3	NA	c.562+75_562+76insT	intron	ENST00000263967.3	NA	c.562+75_562+76insT	NOVEL	0.1714	35	NA	NA	NA	NA	NA	NA
A204-D1_L_157489-CEPH1408-H1_L_157493	A204	PARENTAL	GATK	ETV5	3	185790160	C	CA	rs531761453	intron	ENST00000306376.5	NA	c.651-6300dupT	intron	ENST00000306376.5	NA	c.651-6300dupT	DBSNP	0.0645	62	NA	NA	NA	NA	NA	NA
A204-D1_L_157489-CEPH1408-H1_L_157493	A204	PARENTAL	GATK	FIP1L1	4	54279327	GT	G	NA	intron	ENST00000337488.6	NA	c.816-1454delT	intron	ENST00000337488.6	NA	c.816-1454delT	NOVEL	0.0656	61	NA	NA	NA	NA	NA	NA
A204-D1_L_157489-CEPH1408-H1_L_157493	A204	PARENTAL	GATK	FIP1L1	4	54284448	C	CTAAA	rs34196016	intron	ENST00000337488.6	NA	c.923+3559_923+3560insTAAA	intron	ENST00000337488.6	NA	c.923+3559_923+3560insTAAA	DBSNP	0.6	15	NA	NA	NA	NA	NA	NA
A204-D1_L_157489-CEPH1408-H1_L_157493	A204	PARENTAL	GATK	PDGFRA	4	55152486	T	TTTTA	NA	intron	ENST00000257290.5	NA	c.2562+356_2562+357insTTTA	intron	ENST00000257290.5	NA	c.2562+356_2562+357insTTTA	NOVEL	0.0909	44	NA	NA	NA	NA	NA	NA
A204-D1_L_157489-CEPH1408-H1_L_157493	A204	PARENTAL	GATK	RASA1	5	86670276	ATT	A	NA	intron	ENST00000274376.6	NA	c.1934+140_1934+141delTT	intron	ENST00000274376.6	NA	c.1934+140_1934+141delTT	NOVEL	0.1064	47	NA	NA	NA	NA	NA	NA
A204-D1_L_157489-CEPH1408-H1_L_157493	A204	PARENTAL	GATK	NPM1	5	170836815	G	GT	rs75967754	intron	ENST00000296930.5	NA	c.847-716_847-715insT	intron	ENST00000296930.5	NA	c.847-716_847-715insT	DBSNP	0.7143	35	NA	NA	NA	NA	NA	NA
A204-D1_L_157489-CEPH1408-H1_L_157493	A204	PARENTAL	GATK	PHF1	6	33379941	GA	G	rs576149310	intron	ENST00000374516.3	NA	c.-16-83delA	intron	ENST00000374516.3	NA	c.-16-83delA	DBSNP	0.1613	31	NA	NA	NA	NA	NA	NA
A204-D1_L_157489-CEPH1408-H1_L_157493	A204	PARENTAL	GATK	ROS1	6	117647252	GATTATAT	G	NA	intron	ENST00000368508.3	NA	c.5557+128_5557+134delATATAAT	intron	ENST00000368508.3	NA	c.5557+128_5557+134delATATAAT	NOVEL	0.1429	91	NA	NA	NA	NA	NA	NA
A204-D1_L_157489-CEPH1408-H1_L_157493	A204	PARENTAL	GATK	QKI	6	163974078	C	CT	NA	intron	ENST00000361752.3	NA	c.547-8936_547-8935insT	intron	ENST00000361752.3	NA	c.547-8936_547-8935insT	NOVEL	0.2787	122	NA	NA	NA	NA	NA	NA
A204-D1_L_157489-CEPH1408-H1_L_157493	A204	PARENTAL	GATK	CUX1	7	101843536	A	AT	rs11413053	intron	ENST00000292535.7	NA	c.2062+84_2062+85insT	intron	ENST00000360264.3	NA	c.2095+84_2095+85insT	DBSNP	0.4545	154	NA	NA	NA	NA	NA	NA
A204-D1_L_157489-CEPH1408-H1_L_157493	A204	PARENTAL	GATK	MET	7	116406365	AG	A	NA	intergenic_variant	NA	NA	NA	intron	ENST00000318493.6	NA	c.2637+3044delG	NOVEL	0.4096	249	NA	NA	NA	NA	NA	NA
A204-D1_L_157489-CEPH1408-H1_L_157493	A204	PARENTAL	GATK	NRG1	8	32486251	CT	C	rs66843732	intron	ENST00000405005.3	NA	c.502+11849delT	intron	ENST00000356819.4	NA	c.502+11849delT	DBSNP	0.1951	41	NA	NA	NA	NA	NA	NA
A204-D1_L_157489-CEPH1408-H1_L_157493	A204	PARENTAL	GATK	FGFR1	8	38317884	AAC	A	NA	intergenic_variant	NA	NA	NA	intron	ENST00000425967.3	NA	c.11+728_11+729delGT	NOVEL	0.5017	295	NA	NA	NA	NA	NA	NA
A204-D1_L_157489-CEPH1408-H1_L_157493	A204	PARENTAL	GATK	MYBL1	8	67480281	CA	C	rs561036519	intron	ENST00000522677.3	NA	c.1729-1055delT	intron	ENST00000522677.3	NA	c.1729-1055delT	DBSNP	0.1667	24	NA	NA	NA	NA	NA	NA
A204-D1_L_157489-CEPH1408-H1_L_157493	A204	PARENTAL	GATK	NCOA2	8	71061474	G	GT	NA	intron	ENST00000452400.2	NA	c.2395-757dupA	intron	ENST00000452400.2	NA	c.2395-757dupA	NOVEL	0.0597	67	NA	NA	NA	NA	NA	NA
A204-D1_L_157489-CEPH1408-H1_L_157493	A204	PARENTAL	GATK	DOCK8	9	451977	ATTTTTTTTT	A	rs371100381	intron	ENST00000453981.1	NA	c.5962-33_5962-25delTTTTTTTTT	intron	ENST00000453981.1	NA	c.5962-33_5962-25delTTTTTTTTT	DBSNP	0.1	50	NA	NA	NA	NA	NA	NA
A204-D1_L_157489-CEPH1408-H1_L_157493	A204	PARENTAL	GATK	JAK2	9	5062500	TAAAAAAAAAAAAAAAAA	T	rs200232617	intron	ENST00000381652.3	NA	c.1057-2382_1057-2366delAAAAAAAAAAAAAAAAA	intron	ENST00000381652.3	NA	c.1057-2382_1057-2366delAAAAAAAAAAAAAAAAA	DBSNP	0.1111	36	NA	NA	NA	NA	NA	NA
A204-D1_L_157489-CEPH1408-H1_L_157493	A204	PARENTAL	GATK	JAK2	9	5081259	A	AT	rs142819326	intron	ENST00000381652.3	NA	c.2435-466_2435-465insT	intron	ENST00000381652.3	NA	c.2435-466_2435-465insT	DBSNP	0.3333	18	NA	NA	NA	NA	NA	NA
A204-D1_L_157489-CEPH1408-H1_L_157493	A204	PARENTAL	GATK	FANCB	X	14868798	TA	T	rs202067682	Splice_Region	ENST00000324138.3	NA	c.1327-3delT	Splice_Region	ENST00000398334.1	NA	c.1327-3delT	COSMIC	0.4309	123	0.04197	0.128073	5	NA	NA	NA
A204-D1_L_157489-CEPH1408-H1_L_157493	A204	PARENTAL	GATK	MED12	X	70361151	A	ACAGCAACACCAG	NA	Inframe_Ins	ENST00000374080.3	p.Q2113_Q2114insQQHQ	c.6339_6340insCAGCAACACCAG	Inframe_Ins	ENST00000374080.3	p.Q2113_Q2114insQQHQ	c.6339_6340insCAGCAACACCAG	COSMIC	0.3937	127	NA	NA	4	NA	NA	NA
A204-D1_L_157489-CEPH1408-H1_L_157493	A204	PARENTAL	GATK	PHF6	X	133511862	TA	T	rs367819775	intron	ENST00000332070.3	NA	c.138+78delA	intron	ENST00000332070.3	NA	c.138+78delA	DBSNP	0.0656	122	NA	NA	NA	NA	NA	NA
A2780-311Cas9-G1_L_157492-CEPH1408-H1_L_157493	A2780	CAS9	GATK	CDC73	1	193202032	CA	C	rs532477841	intron	ENST00000367435.3	NA	c.1155-90delA	intron	ENST00000367435.3	NA	c.1155-90delA	DBSNP	0.14	50	NA	NA	NA	NA	NA	NA
A2780-311Cas9-G1_L_157492-CEPH1408-H1_L_157493	A2780	CAS9	MuTect	NOTCH2	1	120462863	A	G	NA	Missense	ENST00000256646.2	p.V1823A	c.5468T>C	Missense	ENST00000256646.2	p.V1823A	c.5468T--C	NOVEL	0.083969	131	NA	NA	NA	NA	NA	NA
A2780-311Cas9-G1_L_157492-CEPH1408-H1_L_157493	A2780	CAS9	GATK	BRCA2	13	32905219	AT	A	NA	intergenic_variant	NA	NA	NA	intron	ENST00000544455.1	NA	c.793+53delT	NOVEL	0.093	43	0.0896686	0.0917647	NA	0.137386	0.18011	South Asian
A2780-311Cas9-G1_L_157492-CEPH1408-H1_L_157493	A2780	CAS9	GATK	ERCC4	16	14016109	CT	C	rs113434368	intron	ENST00000311895.7	NA	c.388+42delT	intron	ENST00000311895.7	NA	c.388+42delT	DBSNP	0.0988	81	0.0747874	0.0706997	NA	0.179039	0.241026	Ashkenazi Jewish
A2780-311Cas9-G1_L_157492-CEPH1408-H1_L_157493	A2780	CAS9	GATK	SPOP	17	47696481	GA	G	NA	intron	ENST00000503676.1	NA	c.353-12delT	intron	ENST00000393331.3	NA	c.353-12delT	NOVEL	0.0512	215	NA	NA	NA	8.76e-05	0.000306519	Latino
A2780-311Cas9-G1_L_157492-CEPH1408-H1_L_157493	A2780	CAS9	GATK	SETBP1	18	42456670	C	CTCTT	rs3085861	intron	ENST00000282030.5	NA	c.540+7422_540+7423insTCTT	Frameshift	ENST00000426838.4	p.T228Sfs	c.681_682insTCTT	DBSNP	0.8646	229	0.539679	0.52425	NA	0.520879	0.593913	European (Finnish)
A2780-311Cas9-G1_L_157492-CEPH1408-H1_L_157493	A2780	CAS9	GATK	CRTC1	19	18843897	TA	T	NA	intergenic_variant	NA	NA	NA	intron	ENST00000338797.6	NA	c.127-9822delA	NOVEL	0.4375	32	NA	NA	NA	NA	NA	NA
A2780-311Cas9-G1_L_157492-CEPH1408-H1_L_157493	A2780	CAS9	GATK	RUNX1	21	36232827	C	CGT	rs34768937	intron	ENST00000344691.4	NA	c.428-954_428-953dupAC	intron	ENST00000300305.3	NA	c.509-954_509-953dupAC	DBSNP	0.3548	93	NA	NA	NA	NA	NA	NA
A2780-311Cas9-G1_L_157492-CEPH1408-H1_L_157493	A2780	CAS9	MuTect	WHSC1L1	8	38184248	C	A	NA	Missense	ENST00000317025.8	p.G570C	c.1708G>T	Missense	ENST00000317025.8	p.G570C	c.1708G--T	NOVEL	0.053763	186	NA	NA	NA	NA	NA	NA
A2780-311Cas9-G1_L_157492-CEPH1408-H1_L_157493	A2780	CAS9	MuTect	BCORL1	X	129147079	T	C	rs4830173	Missense	ENST00000540052.1	p.F111L	c.331T>C	Missense	ENST00000540052.1	p.F111L	c.331T--C	COSMIC	1	211	NA	NA	23	0.999983	1	African
A2780-311Cas9-G1_L_157492-CEPH1408-H1_L_157493	A2780	CAS9	MuTect	DOCK8	9	286593	C	A	rs529208	Missense	ENST00000453981.1	p.P97T	c.289C>A	Missense	ENST00000453981.1	p.P97T	c.289C--A	COSMIC	0.994444	180	0.489884	0.414208	3	0.525054	0.74707	East Asian
A2780-311Cas9-G1_L_157492-CEPH1408-H1_L_157493	A2780	CAS9	GATK	WWTR1	3	149272437	GA	G	rs142486325	intron	ENST00000467467.1	NA	c.569-12114delT	intron	ENST00000465804.1	NA	c.569-12114delT	DBSNP	0.0866	127	NA	NA	NA	NA	NA	NA
A2780-311Cas9-G1_L_157492-CEPH1408-H1_L_157493	A2780	CAS9	GATK	PIK3CA	3	178927848	AT	A	rs67871207	intron	ENST00000263967.3	NA	c.1252-125delT	intron	ENST00000263967.3	NA	c.1252-125delT	DBSNP	0.5	24	NA	NA	NA	NA	NA	NA
A2780-311Cas9-G1_L_157492-CEPH1408-H1_L_157493	A2780	CAS9	GATK	ETV5	3	185787309	TA	T	NA	intron	ENST00000434744.1	NA	c.651-3449delT	intron	ENST00000306376.5	NA	c.651-3449delT	NOVEL	0.12	50	NA	NA	NA	NA	NA	NA
A2780-311Cas9-G1_L_157492-CEPH1408-H1_L_157493	A2780	CAS9	MuTect	PDCD1LG2	9	5557708	T	C	rs7854413	Missense	ENST00000397747.3	p.I241T	c.722T>C	Missense	ENST00000397747.3	p.I241T	c.722T--C	COSMIC	0.993548	155	0.0959302	0.550386	4	0.14319	0.576481	African
A2780-311Cas9-G1_L_157492-CEPH1408-H1_L_157493	A2780	CAS9	GATK	SMC3	10	112341673	C	CTT	rs199906378	Splice_Region	ENST00000361804.4	NA	c.548-8_548-7insTT	Splice_Region	ENST00000361804.4	NA	c.548-8_548-7insTT	COSMIC	0.9435	124	0.0448485	0.107277	3	0.042444	0.106206	African
A2780-311Cas9-G1_L_157492-CEPH1408-H1_L_157493	A2780	CAS9	GATK	FIP1L1	4	54279327	GT	G	NA	intron	ENST00000337488.6	NA	c.816-1454delT	intron	ENST00000337488.6	NA	c.816-1454delT	NOVEL	0.1228	57	NA	NA	NA	NA	NA	NA
A2780-311Cas9-G1_L_157492-CEPH1408-H1_L_157493	A2780	CAS9	GATK	ROS1	6	117735716	GA	G	rs3836983	intron	ENST00000368508.3	NA	c.228+1704delT	intron	ENST00000368508.3	NA	c.228+1704delT	DBSNP	0.9091	11	NA	NA	NA	0.358449	0.382454	South Asian
A2780-311Cas9-G1_L_157492-CEPH1408-H1_L_157493	A2780	CAS9	GATK	EXT1	8	118811806	CT	C	rs71739430	3_prime_UTR	ENST00000378204.2	NA	c.*144delA	3_prime_UTR	ENST00000378204.2	NA	c.	DBSNP	0.2917	24	NA	NA	NA	NA	NA	NA
A2780-311Cas9-G1_L_157492-CEPH1408-H1_L_157493	A2780	CAS9	GATK	WRN	8	30933672	AT	A	rs543830844	intron	ENST00000298139.5	NA	c.725-16delT	intron	ENST00000298139.5	NA	c.725-16delT	DBSNP	0.5203	123	0.000727096	0.0110225	NA	0.000923598	0.010861	African
A2780-311Cas9-G1_L_157492-CEPH1408-H1_L_157493	A2780	CAS9	GATK	WRN	8	30981972	TA	T	rs3087416	intron	ENST00000298139.5	NA	c.2631-65delA	intron	ENST00000298139.5	NA	c.2631-65delA	DBSNP	0.5345	58	NA	NA	NA	NA	NA	NA
A2780-311Cas9-G1_L_157492-CEPH1408-H1_L_157493	A2780	CAS9	GATK	NRG1	8	32483292	CT	C	rs67043970	intron	ENST00000405005.3	NA	c.502+8890delT	intron	ENST00000356819.4	NA	c.502+8890delT	DBSNP	0.2444	90	NA	NA	NA	NA	NA	NA
A2780-311Cas9-G1_L_157492-CEPH1408-H1_L_157493	A2780	CAS9	GATK	MYBL1	8	67480281	CA	C	rs561036519	intron	ENST00000522677.3	NA	c.1729-1055delT	intron	ENST00000522677.3	NA	c.1729-1055delT	DBSNP	0.2353	17	NA	NA	NA	NA	NA	NA
A2780-311Cas9-G1_L_157492-CEPH1408-H1_L_157493	A2780	CAS9	GATK	NBN	8	90982477	CA	C	NA	intron	ENST00000265433.3	NA	c.896+114delT	intron	ENST00000265433.3	NA	c.896+114delT	NOVEL	0.6	20	NA	NA	NA	NA	NA	NA
A2780-311Cas9-G1_L_157492-CEPH1408-H1_L_157493	A2780	CAS9	GATK	RAD54B	8	95423551	TA	T	rs374242057	intron	ENST00000336148.5	NA	c.305-9delT	intron	ENST00000336148.5	NA	c.305-9delT	COSMIC	0.416	125	0.0324927	0.070992	1	0.0175702	0.0583979	African
A2780-311Cas9-G1_L_157492-CEPH1408-H1_L_157493	A2780	CAS9	GATK	JAK2	9	5079498	GT	G	rs113012776	intron	ENST00000381652.3	NA	c.2132-730delT	intron	ENST00000381652.3	NA	c.2132-730delT	DBSNP	0.3793	116	NA	NA	NA	NA	NA	NA
A2780-311Cas9-G1_L_157492-CEPH1408-H1_L_157493	A2780	CAS9	GATK	PHF6	X	133511862	TA	T	rs367819775	intron	ENST00000332070.3	NA	c.138+78delA	intron	ENST00000332070.3	NA	c.138+78delA	DBSNP	0.209	67	NA	NA	NA	NA	NA	NA
A2780-311Cas9-G1_L_157492-CEPH1408-H1_L_157493	A2780	CAS9	GATK	ZRSR2	X	15822072	GA	G	NA	intron	ENST00000307771.7	NA	c.312+154delA	intron	ENST00000307771.7	NA	c.312+154delA	NOVEL	0.2759	29	NA	NA	NA	NA	NA	NA
A2780-311Cas9-G1_L_157492-CEPH1408-H1_L_157493	A2780	CAS9	MuTect	RET	10	43613843	G	T	rs1800861	synonymous	ENST00000355710.3	p.L769L	c.2307G>T	synonymous	ENST00000355710.3	p.L769L	c.2307G--T	DBSNP	1	212	0.765349	0.875397	NA	0.739176	0.88601	African
A2780-311Cas9-G1_L_157492-CEPH1408-H1_L_157493	A2780	CAS9	GATK	ERBB4	2	212285339	AAAAG	A	rs138150601	Splice_Region	ENST00000342788.4	NA	c.2965-7_2965-4delCTTT	Splice_Region	ENST00000342788.4	NA	c.2965-7_2965-4delCTTT	COSMIC	0.9297	128	0.019874	0.342093	1	0.0523709	0.364138	African
A2780-311Cas9-G1_L_157492-CEPH1408-H1_L_157493	A2780	CAS9	MuTect	TP53BP1	15	43748304	A	G	rs690367	synonymous	ENST00000263801.3	p.D829D	c.2487T>C	synonymous	ENST00000382044.4	p.D834D	c.2502T--C	DBSNP	1	230	0.303164	0.849614	NA	0.360226	0.875621	African
A2780-311Cas9-G1_L_157492-CEPH1408-H1_L_157493	A2780	CAS9	MuTect	NTRK3	15	88576185	G	C	NA	synonymous	ENST00000360948.2	p.A496A	c.1488C>G	synonymous	ENST00000360948.2	p.A496A	c.1488C--G	NOVEL	0.481928	166	0.355083	0.404816	NA	0.347793	0.415696	African
A2780-311Cas9-G1_L_157492-CEPH1408-H1_L_157493	A2780	CAS9	MuTect	SLX4	16	3656482	C	T	rs8061528	synonymous	ENST00000294008.3	p.A251A	c.753G>A	synonymous	ENST00000294008.3	p.A251A	c.753G--A	DBSNP	0.524272	103	0.203023	0.250114	NA	0.212329	0.301832	East Asian
A2780-311Cas9-G1_L_157492-CEPH1408-H1_L_157493	A2780	CAS9	MuTect	KEAP1	19	10600442	G	C	rs1048290	synonymous	ENST00000393623.2	p.L471L	c.1413C>G	synonymous	ENST00000171111.5	p.L471L	c.1413C--G	DBSNP	0.469565	230	0.372093	0.684748	NA	0.411788	0.70216	African
A2780-311Cas9-G1_L_157492-CEPH1408-H1_L_157493	A2780	CAS9	MuTect	CDH4	20	60485627	C	T	rs2427240	synonymous	ENST00000360469.5	p.D446D	c.1338C>T	synonymous	ENST00000360469.5	p.D446D	c.1338C--T	DBSNP	1	191	0.942209	0.610985	NA	0.853186	0.944797	Europoean (Non-Finnish)
A2780-311Cas9-G1_L_157492-CEPH1408-H1_L_157493	A2780	CAS9	MuTect	PBRM1	3	52643685	T	C	rs3755806	synonymous	ENST00000296302.7	p.T737T	c.2211A>G	synonymous	ENST00000394830.3	p.T737T	c.2211A--G	DBSNP	0.425743	202	0.408837	0.174989	NA	0.391299	0.534743	Latino
A2780-311Cas9-G1_L_157492-CEPH1408-H1_L_157493	A2780	CAS9	MuTect	APC	5	112175770	G	A	rs41115	synonymous	ENST00000257430.4	p.T1493T	c.4479G>A	synonymous	ENST00000457016.1	p.T1493T	c.4479G--A	DBSNP	0.471616	229	0.616744	0.526579	NA	0.649581	0.821735	East Asian
A2780-311Cas9-G1_L_157492-CEPH1408-H1_L_157493	A2780	CAS9	MuTect	APC	5	112176559	T	G	rs866006	synonymous	ENST00000457016.1	p.S1756S	c.5268T>G	synonymous	ENST00000457016.1	p.S1756S	c.5268T--G	DBSNP	0.558559	222	0.618632	0.528156	NA	0.651318	0.821342	East Asian
A2780-311Cas9-G1_L_157492-CEPH1408-H1_L_157493	A2780	CAS9	GATK	ROS1	6	117647581	C	CA	rs201712270	Splice_Region	ENST00000368508.3	NA	c.5367-5dupT	Splice_Region	ENST00000368508.3	NA	c.5367-5dupT	COSMIC	0.8824	85	0.0223409	0.0345557	2	0.0216308	0.0464798	South Asian
A2780-311Cas9-G1_L_157492-CEPH1408-H1_L_157493	A2780	CAS9	MuTect	NOTCH1	9	139408964	G	A	rs2229970	Splice_Region	ENST00000277541.6	p.N735N	c.2205C>T	Splice_Region	ENST00000277541.6	p.N735N	c.2205C--T	COSMIC	0.552083	192	0.000962464	0.0500751	1	0.00416764	0.061482	African
A2780-311Cas9-G1_L_157492-CEPH1408-H1_L_157493	A2780	CAS9	MuTect	TSC1	9	135782221	T	C	rs7862221	Splice_Region	ENST00000298552.3	p.E445E	c.1335A>G	Splice_Region	ENST00000298552.3	p.E445E	c.1335A--G	COSMIC	0.541401	157	0.146279	0.21902	9	0.131589	0.21796	African
A2780-311Cas9-G1_L_157492-CEPH1408-H1_L_157493	A2780	CAS9	MuTect	BCOR	X	39933640	G	A	NA	Missense	ENST00000378444.4	p.A320V	c.959C>T	Missense	ENST00000378444.4	p.A320V	c.959C--T	COSMIC	0.537313	201	NA	NA	1	0	0	African
A2780-311Cas9-G1_L_157492-CEPH1408-H1_L_157493	A2780	CAS9	MuTect	BRD3	9	136913355	T	C	rs464826	synonymous	ENST00000303407.7	p.L312L	c.936A>G	synonymous	ENST00000303407.7	p.L312L	c.936A--G	COSMIC	0.433333	90	0.651395	0.817666	1	0.673396	0.827852	African
A2780-311Cas9-G1_L_157492-CEPH1408-H1_L_157493	A2780	CAS9	MuTect	NOTCH1	9	139391636	G	A	rs2229974	synonymous	ENST00000277541.6	p.D2185D	c.6555C>T	synonymous	ENST00000277541.6	p.D2185D	c.6555C--T	COSMIC	0.506667	225	0.553266	0.636051	3	0.621211	0.95043	East Asian
A2780-311Cas9-G1_L_157492-CEPH1408-H1_L_157493	A2780	CAS9	MuTect	NOTCH1	9	139407932	A	G	rs2229971	synonymous	ENST00000277541.6	p.N755N	c.2265T>C	synonymous	ENST00000277541.6	p.N755N	c.2265T--C	COSMIC	0.531818	220	0.285831	0.615578	1	0.400074	0.794429	East Asian
A2780-311Cas9-G1_L_157492-CEPH1408-H1_L_157493	A2780	CAS9	GATK	STAT3	17	40475650	G	GA	rs3830585	Splice_Region	ENST00000264657.5	NA	c.1601-8dupT	Splice_Region	ENST00000264657.5	NA	c.1601-8dupT	COSMIC	0.5211	190	0.192997	0.667214	9	0.244593	0.690336	African
A2780-311Cas9-G1_L_157492-CEPH1408-H1_L_157493	A2780	CAS9	MuTect	MTAP	9	21816758	G	A	rs7023954	intergenic_variant	NA	NA	NA	Missense	ENST00000380172.4	p.V56I	c.166G--A	COSMIC	0.405172	116	0.415	0.434862	3	0.396167	0.462368	East Asian
A2780-311Cas9-G1_L_157492-CEPH1408-H1_L_157493	A2780	CAS9	MuTect	CDKN2A	9	21968199	C	G	rs11515	3_prime_UTR	ENST00000304494.5	NA	c.*29G>C	3_prime_UTR	ENST00000498124.1	NA	c.	COSMIC	1	116	0.854767	0.838175	1	0.881416	0.977966	East Asian
A2780-311Cas9-G1_L_157492-CEPH1408-H1_L_157493	A2780	CAS9	MuTect	PIK3CA	3	178927410	A	G	rs2230461	Missense	ENST00000263967.3	p.I391M	c.1173A>G	Missense	ENST00000263967.3	p.I391M	c.1173A--G	COSMIC	0.517241	145	0.067999	0.20091	6	0.0618006	0.20958	African
A2780-311Cas9-G1_L_157492-CEPH1408-H1_L_157493	A2780	CAS9	MuTect	PAX5	9	36840623	G	A	rs3780135	synonymous	ENST00000358127.4	p.Y370Y	c.1110C>T	Missense	ENST00000523241.1	p.T293I	c.878C--T	COSMIC	0.495726	117	0.938114	0.420824	2	0.879853	0.956488	European (Finnish)
A2780-311Cas9-G1_L_157492-CEPH1408-H1_L_157493	A2780	CAS9	MuTect	MAX	14	65560514	T	C	NA	Missense	ENST00000358664.4	p.H28R	c.83A>G	Missense	ENST00000358664.4	p.H28R	c.83A--G	COSMIC	0.5125	160	NA	NA	5	NA	NA	NA
A2780-311Cas9-G1_L_157492-CEPH1408-H1_L_157493	A2780	CAS9	MuTect	AR	X	66765627	G	A	rs6152	intergenic_variant	NA	NA	NA	synonymous	ENST00000374690.3	p.E213E	c.639G--A	COSMIC	0.987395	238	0.157105	0.602868	9	0.150948	0.624812	African
A2780-311Cas9-G1_L_157492-CEPH1408-H1_L_157493	A2780	CAS9	GATK	DICER1	14	95566107	AC	A	rs368080354	intron	ENST00000393063.1	NA	c.4206+9delG	intron	ENST00000526495.1	NA	c.4206+9delG	COSMIC	0.1798	89	NA	NA	7	0.010903	0.0384082	African
A2780-311Cas9-G1_L_157492-CEPH1408-H1_L_157493	A2780	CAS9	GATK	CBFB	16	67101115	TA	T	NA	intron	ENST00000290858.6	NA	c.399+415delA	intron	ENST00000412916.2	NA	c.399+415delA	NOVEL	0.25	20	NA	NA	NA	NA	NA	NA
A2780-311Cas9-G1_L_157492-CEPH1408-H1_L_157493	A2780	CAS9	GATK	RIF1	2	152267897	G	GT	rs147405197	intergenic_variant	NA	NA	NA	intron	ENST00000243326.5	NA	c.183+45_183+46insT	DBSNP	0.4531	64	0.340214	0.127059	NA	0.416699	0.446026	Latino
A2780-311Cas9-G1_L_157492-CEPH1408-H1_L_157493	A2780	CAS9	GATK	WWTR1	3	149265613	CT	C	NA	intron	ENST00000360632.3	NA	c.569-5290delA	intron	ENST00000465804.1	NA	c.569-5290delA	NOVEL	0.1087	46	NA	NA	NA	NA	NA	NA
A2780-311Cas9-G1_L_157492-CEPH1408-H1_L_157493	A2780	CAS9	MuTect	PIK3CA	3	178922324	G	A	NA	Missense	ENST00000263967.3	p.E365K	c.1093G>A	Missense	ENST00000263967.3	p.E365K	c.1093G--A	COSMIC	0.511628	129	NA	NA	12	NA	NA	NA
A2780-311Cas9-G1_L_157492-CEPH1408-H1_L_157493	A2780	CAS9	MuTect	BCL6	3	187443314	G	A	rs61732778	synonymous	ENST00000232014.4	p.C604C	c.1812C>T	synonymous	ENST00000406870.2	p.C604C	c.1812C--T	DBSNP	0.464567	127	0.072907	0.0612801	NA	0.0679021	0.104476	East Asian
A2780-311Cas9-G1_L_157492-CEPH1408-H1_L_157493	A2780	CAS9	MuTect	TSC1	9	135786904	A	G	rs1073123	Missense	ENST00000440111.2	p.M322T	c.965T>C	Missense	ENST00000298552.3	p.M322T	c.965T--C	COSMIC	0.511494	174	0.137791	0.219473	12	0.124571	0.216834	African
A2780-311Cas9-G1_L_157492-CEPH1408-H1_L_157493	A2780	CAS9	MuTect	SMARCA4	19	11132513	C	T	NA	Missense	ENST00000344626.4	p.T910M	c.2729C>T	Missense	ENST00000429416.3	p.T910M	c.2729C--T	COSMIC	0.510417	192	NA	NA	17	0	0	African
A2780-311Cas9-G1_L_157492-CEPH1408-H1_L_157493	A2780	CAS9	MuTect	DOCK8	9	370244	A	G	rs913703	synonymous	ENST00000453981.1	p.K604K	c.1812A>G	synonymous	ENST00000453981.1	p.K604K	c.1812A--G	COSMIC	0.384615	143	0.24314	0.268724	1	0.216925	0.270397	African
A2780-311Cas9-G1_L_157492-CEPH1408-H1_L_157493	A2780	CAS9	MuTect	DOCK8	9	377111	G	C	rs10814431	synonymous	ENST00000453981.1	p.L780L	c.2340G>C	synonymous	ENST00000453981.1	p.L780L	c.2340G--C	COSMIC	0.484615	130	0.255349	0.28847	2	0.22566	0.289179	African
A2780-311Cas9-G1_L_157492-CEPH1408-H1_L_157493	A2780	CAS9	MuTect	JAK2	9	5081780	G	A	rs2230724	synonymous	ENST00000539801.1	p.L830L	c.2490G>A	synonymous	ENST00000381652.3	p.L830L	c.2490G--A	COSMIC	0.995305	213	0.499302	0.868134	2	0.526508	0.881815	African
A2780-311Cas9-G1_L_157492-CEPH1408-H1_L_157493	A2780	CAS9	GATK	CTCF	16	67670472	G	GTA	rs565563665	intron	ENST00000264010.4	NA	c.1838-121_1838-120insTA	intron	ENST00000264010.4	NA	c.1838-121_1838-120insTA	DBSNP	0.3448	29	NA	NA	NA	NA	NA	NA
A2780-311Cas9-G1_L_157492-CEPH1408-H1_L_157493	A2780	CAS9	GATK	NPM1	5	170836815	G	GT	rs75967754	intron	ENST00000296930.5	NA	c.847-716_847-715insT	intron	ENST00000296930.5	NA	c.847-716_847-715insT	DBSNP	0.6154	13	NA	NA	NA	NA	NA	NA
A2780-311Cas9-G1_L_157492-CEPH1408-H1_L_157493	A2780	CAS9	MuTect	MEN1	11	64572018	T	C	rs2959656	Missense	ENST00000377313.1	p.T546A	c.1636A>G	Missense	ENST00000337652.1	p.T546A	c.1636A--G	COSMIC	0.504673	214	0.995927	0.737619	23	0.939046	0.995888	Europoean (Non-Finnish)
A2780-311Cas9-G1_L_157492-CEPH1408-H1_L_157493	A2780	CAS9	MuTect	NEIL3	4	178272700	A	G	rs17064676	Missense	ENST00000264596.3	p.I346V	c.1036A>G	Missense	ENST00000264596.3	p.I346V	c.1036A--G	COSMIC	0.503067	163	0.000697674	0.0771675	1	0.0133677	0.0772858	African
A2780-311Cas9-G1_L_157492-CEPH1408-H1_L_157493	A2780	CAS9	GATK	RUNX1	21	36234412	TGA	T	rs137981085	intron	ENST00000344691.4	NA	c.428-2539_428-2538delTC	intron	ENST00000300305.3	NA	c.509-2539_509-2538delTC	DBSNP	0.0615	65	NA	NA	NA	NA	NA	NA
A2780-311Cas9-G1_L_157492-CEPH1408-H1_L_157493	A2780	CAS9	GATK	NRG1	8	32486251	CT	C	rs66843732	intron	ENST00000405005.3	NA	c.502+11849delT	intron	ENST00000356819.4	NA	c.502+11849delT	DBSNP	0.1081	37	NA	NA	NA	NA	NA	NA
A2780-311Cas9-G1_L_157492-CEPH1408-H1_L_157493	A2780	CAS9	MuTect	MED12	X	70338671	G	T	NA	Missense	ENST00000374080.3	p.D23Y	c.67G>T	Missense	ENST00000374080.3	p.D23Y	c.67G--T	COSMIC	0.476744	86	NA	NA	2	NA	NA	NA
A2780-311Cas9-G1_L_157492-CEPH1408-H1_L_157493	A2780	CAS9	GATK	NT5C2	10	104854004	T	TA	rs144721775	intron	ENST00000343289.5	NA	c.921+100dupT	intron	ENST00000343289.5	NA	c.921+100dupT	DBSNP	0.8923	65	NA	NA	NA	NA	NA	NA
A2780-311Cas9-G1_L_157492-CEPH1408-H1_L_157493	A2780	CAS9	GATK	PTEN	10	89692895	GGAAAGGGAC	G	NA	Inframe_Del	ENST00000371953.3	p.K128_R130del	c.380_388delGAAAGGGAC	Inframe_Del	ENST00000371953.3	p.K128_R130del	c.380_388delGAAAGGGAC	NOVEL	0.8978	137	NA	NA	NA	NA	NA	NA
A2780-311Cas9-G1_L_157492-CEPH1408-H1_L_157493	A2780	CAS9	GATK	KMT2A	11	118357425	TA	T	NA	intron	ENST00000389506.5	NA	c.4332+1736delA	intron	ENST00000534358.1	NA	c.4332+1736delA	NOVEL	0.4167	12	NA	NA	NA	NA	NA	NA
A2780-311Cas9-G1_L_157492-CEPH1408-H1_L_157493	A2780	CAS9	GATK	MTOR	1	11319228	C	CA	rs529301227	intron	ENST00000361445.4	NA	c.162+76dupT	intron	ENST00000361445.4	NA	c.162+76dupT	DBSNP	0.4667	120	NA	NA	NA	NA	NA	NA
A2780-311Cas9-G1_L_157492-CEPH1408-H1_L_157493	A2780	CAS9	GATK	WT1	11	32452001	GGAGAGAGA	G	NA	intergenic_variant	NA	NA	NA	intron	ENST00000332351.3	NA	c.647-1844_647-1837delTCTCTCTC	NOVEL	0.1333	30	NA	NA	NA	NA	NA	NA
A2780-311Cas9-G1_L_157492-CEPH1408-H1_L_157493	A2780	CAS9	GATK	DDB2	11	47238143	CTG	C	rs144744092	intron	ENST00000256996.4	NA	c.264+121_264+122delTG	intron	ENST00000256996.4	NA	c.264+121_264+122delTG	DBSNP	0.5	22	NA	NA	NA	NA	NA	NA
A2780-311Cas9-G1_L_157492-CEPH1408-H1_L_157493	A2780	CAS9	GATK	DDB2	11	47260277	G	GT	NA	intron	ENST00000256996.4	NA	c.1235-74_1235-73insT	intron	ENST00000256996.4	NA	c.1235-74_1235-73insT	NOVEL	0.403	67	NA	NA	NA	NA	NA	NA
A2780-311Cas9-G1_L_157492-CEPH1408-H1_L_157493	A2780	CAS9	GATK	SDHAF2	11	61204362	ACTTCTCTGGATTGGGAGC	A	NA	intergenic_variant	NA	NA	NA	intron	ENST00000301761.2	NA	c.37-734_37-717delCTTCTCTGGATTGGGAGC	NOVEL	0.1702	188	NA	NA	NA	3.26e-05	0.000686342	African
A2780-311Cas9-G1_L_157492-CEPH1408-H1_L_157493	A2780	CAS9	GATK	RELA	11	65427506	CTG	C	rs553594905	intron	ENST00000406246.3	NA	c.427+87_427+88delCA	intron	ENST00000406246.3	NA	c.427+87_427+88delCA	DBSNP	0.4167	48	NA	NA	NA	NA	NA	NA
A2780-311Cas9-G1_L_157492-CEPH1408-H1_L_157493	A2780	CAS9	GATK	C1orf86	1	2118742	C	CT	NA	intergenic_variant	NA	NA	NA	intron	ENST00000400919.3	NA	c.-407-98dupA	NOVEL	0.3333	18	NA	NA	NA	NA	NA	NA
A2780-311Cas9-G1_L_157492-CEPH1408-H1_L_157493	A2780	CAS9	GATK	POLE	12	133242141	G	GA	rs5744821	intron	ENST00000320574.5	NA	c.2320-106dupT	intron	ENST00000320574.5	NA	c.2320-106dupT	DBSNP	0.322	59	NA	NA	NA	NA	NA	NA
A2780-311Cas9-G1_L_157492-CEPH1408-H1_L_157493	A2780	CAS9	GATK	H3F3A	1	226252283	C	CT	rs142727136	intron	ENST00000366816.1	NA	c.128+103_128+104insT	intron	ENST00000366813.1	NA	c.128+103_128+104insT	DBSNP	0.2973	74	NA	NA	NA	NA	NA	NA
A2780-311Cas9-G1_L_157492-CEPH1408-H1_L_157493	A2780	CAS9	GATK	EGLN1	1	231502230	T	TA	NA	intergenic_variant	NA	NA	NA	intron	ENST00000366641.3	NA	c.1217-10dupT	NOVEL	0.0533	169	NA	NA	NA	0.0350017	0.0821168	East Asian
A2780-311Cas9-G1_L_157492-CEPH1408-H1_L_157493	A2780	CAS9	MuTect	KDR	4	55976709	C	G	rs113121239	Missense	ENST00000263923.4	p.E372D	c.1116G>C	Missense	ENST00000263923.4	p.E372D	c.1116G--C	COSMIC	0.441176	170	0.000116279	0.0190649	1	0.00180033	0.0248366	African
A2780-311Cas9-G1_L_157492-CEPH1408-H1_L_157493	A2780	CAS9	GATK	KDM5A	12	496392	CAA	C	NA	intron	ENST00000399788.2	NA	c.166-1254_166-1253delTT	intron	ENST00000399788.2	NA	c.166-1254_166-1253delTT	NOVEL	0.4545	11	NA	NA	NA	0.423305	0.463796	East Asian
A2780-311Cas9-G1_L_157492-CEPH1408-H1_L_157493	A2780	CAS9	GATK	TSPAN31	12	58142488	T	TTTC	rs145025938	intron	ENST00000257904.6	NA	c.820-91_820-89dupGAA	3_prime_UTR	ENST00000547992.1	NA	c.	DBSNP	0.4366	71	NA	NA	NA	0.00797708	0.104051	African
A2780-311Cas9-G1_L_157492-CEPH1408-H1_L_157493	A2780	CAS9	GATK	ARID1A	1	27102507	G	GT	NA	intron	ENST00000324856.7	NA	c.5124+309_5124+310insT	intron	ENST00000324856.7	NA	c.5124+309_5124+310insT	NOVEL	0.5	38	NA	NA	NA	NA	NA	NA
A2780-311Cas9-G1_L_157492-CEPH1408-H1_L_157493	A2780	CAS9	MuTect	FLT3	13	28608473	C	T	rs35958982	Missense	ENST00000241453.7	p.V557I	c.1669G>A	Missense	ENST00000241453.7	p.V557I	c.1669G--A	COSMIC	0.426036	169	0.00104651	0.154789	2	0.0122742	0.16512	African
A2780-311Cas9-G1_L_157492-CEPH1408-H1_L_157493	A2780	CAS9	GATK	BRCA2	13	32907535	C	CT	NA	intergenic_variant	NA	NA	NA	intron	ENST00000544455.1	NA	c.1909+11_1909+12insT	NOVEL	0.0561	107	0.0519258	0.0545062	NA	0.0432715	0.0681342	Ashkenazi Jewish
A2780-311Cas9-G1_L_157492-CEPH1408-H1_L_157493	A2780	CAS9	GATK	BRCA2	13	32907615	ATATCT	A	rs144549870	intergenic_variant	NA	NA	NA	intron	ENST00000544455.1	NA	c.1909+92_1909+96delTATCT	DBSNP	0.45	20	NA	NA	NA	NA	NA	NA
A2780-311Cas9-G1_L_157492-CEPH1408-H1_L_157493	A2780	CAS9	GATK	FOXO1	13	41146371	AAT	A	rs541630502	intron	ENST00000379561.5	NA	c.631-11376_631-11375delAT	intron	ENST00000379561.5	NA	c.631-11376_631-11375delAT	DBSNP	0.5	116	NA	NA	NA	NA	NA	NA
A2780-311Cas9-G1_L_157492-CEPH1408-H1_L_157493	A2780	CAS9	GATK	FOXO1	13	41151573	ACT	A	rs143025844	intron	ENST00000379561.5	NA	c.631-16578_631-16577delAG	intron	ENST00000379561.5	NA	c.631-16578_631-16577delAG	DBSNP	0.503	165	NA	NA	NA	NA	NA	NA
A2780-311Cas9-G1_L_157492-CEPH1408-H1_L_157493	A2780	CAS9	GATK	FOXO1	13	41214895	TTTG	T	rs142761112	intron	ENST00000379561.5	NA	c.630+24822_630+24824delCAA	intron	ENST00000379561.5	NA	c.630+24822_630+24824delCAA	DBSNP	0.1875	96	NA	NA	NA	NA	NA	NA
A2780-311Cas9-G1_L_157492-CEPH1408-H1_L_157493	A2780	CAS9	GATK	NTRK3	15	88670278	C	CT	NA	intron	ENST00000360948.2	NA	c.1293+114dupA	intron	ENST00000360948.2	NA	c.1293+114dupA	NOVEL	0.2963	27	NA	NA	NA	NA	NA	NA
A2780-311Cas9-G1_L_157492-CEPH1408-H1_L_157493	A2780	CAS9	GATK	TSC2	16	2138662	GAAAT	G	rs200884930	3_prime_UTR	ENST00000219476.3	NA	c.*52_*55delAAAT	3_prime_UTR	ENST00000219476.3	NA	c.	DBSNP	0.3841	151	0.000863771	0.0263284	NA	0.00372255	0.0313861	African
A2780-311Cas9-G1_L_157492-CEPH1408-H1_L_157493	A2780	CAS9	GATK	CBFB	16	67109455	A	ATG	rs141501702	intron	ENST00000290858.6	NA	c.400-6661_400-6660insTG	intron	ENST00000412916.2	NA	c.400-6661_400-6660insTG	DBSNP	0.425	40	NA	NA	NA	NA	NA	NA
A2780-311Cas9-G1_L_157492-CEPH1408-H1_L_157493	A2780	CAS9	GATK	CBFB	16	67111800	ACACC	A	rs546219414	intron	ENST00000290858.6	NA	c.400-4315_400-4312delCACC	intron	ENST00000412916.2	NA	c.400-4315_400-4312delCACC	DBSNP	0.4293	184	NA	NA	NA	NA	NA	NA
A2780-311Cas9-G1_L_157492-CEPH1408-H1_L_157493	A2780	CAS9	GATK	RPA1	17	1746258	CA	C	NA	intron	ENST00000254719.5	NA	c.84+112delA	intron	ENST00000254719.5	NA	c.84+112delA	NOVEL	0.4615	39	NA	NA	NA	NA	NA	NA
A2780-311Cas9-G1_L_157492-CEPH1408-H1_L_157493	A2780	CAS9	GATK	RHOT1	17	30547958	ATAAAG	A	rs141644540	intron	ENST00000333942.6	NA	c.1740-3676_1740-3672delTAAAG	intron	ENST00000358365.3	NA	c.1959-3676_1959-3672delTAAAG	DBSNP	0.3077	13	NA	NA	NA	NA	NA	NA
A2780-311Cas9-G1_L_157492-CEPH1408-H1_L_157493	A2780	CAS9	GATK	TRIM37	17	57165878	ATT	A	NA	intron	ENST00000393066.3	NA	c.165-112_165-111delAA	intron	ENST00000262294.7	NA	c.165-112_165-111delAA	NOVEL	0.3667	30	NA	NA	NA	NA	NA	NA
A2780-311Cas9-G1_L_157492-CEPH1408-H1_L_157493	A2780	CAS9	GATK	AXIN2	17	63553843	ACACCCATC	A	rs574040746	intergenic_variant	NA	NA	NA	intron	ENST00000307078.5	NA	c.815+73_815+80delGATGGGTG	DBSNP	0.35	20	NA	NA	NA	NA	NA	NA
A2780-311Cas9-G1_L_157492-CEPH1408-H1_L_157493	A2780	CAS9	GATK	SS18	18	23601620	G	GA	rs141652544	intron	ENST00000415083.2	NA	c.1231-3277dupT	intron	ENST00000415083.2	NA	c.1231-3277dupT	DBSNP	0.9	100	NA	NA	NA	NA	NA	NA
A2780-311Cas9-G1_L_157492-CEPH1408-H1_L_157493	A2780	CAS9	GATK	SS18	18	23667437	TA	T	rs535750135	intron	ENST00000415083.2	NA	c.146+27delT	intron	ENST00000415083.2	NA	c.146+27delT	DBSNP	0.0909	66	0.0035297	0.00188235	NA	0.000163274	0.000440012	East Asian
A2780-311Cas9-G1_L_157492-CEPH1408-H1_L_157493	A2780	CAS9	GATK	CALR	19	13054649	TGAGGATGAG	T	rs550353351	Inframe_Del	ENST00000316448.5	p.E393_E395del	c.1177_1185delGAGGATGAG	Inframe_Del	ENST00000316448.5	p.E393_E395del	c.1177_1185delGAGGATGAG	DBSNP	0.3866	119	0.0322737	0.0462659	NA	0.000917421	0.0128205	African
A2780-311Cas9-G1_L_157492-CEPH1408-H1_L_157493	A2780	CAS9	GATK	BRD4	19	15365156	T	TG	NA	intron	ENST00000263377.2	NA	c.2048-84dupC	intron	ENST00000263377.2	NA	c.2048-84dupC	NOVEL	0.4571	70	NA	NA	NA	NA	NA	NA
A2780-311Cas9-G1_L_157492-CEPH1408-H1_L_157493	A2780	CAS9	GATK	BRD4	19	15379888	A	AG	NA	intron	ENST00000263377.2	NA	c.286-36dupC	intron	ENST00000263377.2	NA	c.286-36dupC	NOVEL	0.3907	151	NA	NA	NA	NA	NA	NA
A2780-311Cas9-G1_L_157492-CEPH1408-H1_L_157493	A2780	CAS9	GATK	TCF3	19	1619010	G	GACC	rs137931266	intergenic_variant	NA	NA	NA	intron	ENST00000262965.5	NA	c.1450+99_1450+100insGGT	DBSNP	0.371	62	NA	NA	NA	NA	NA	NA
A2780-311Cas9-G1_L_157492-CEPH1408-H1_L_157493	A2780	CAS9	GATK	TCF3	19	1621720	TC	T	rs146371080	intergenic_variant	NA	NA	NA	intron	ENST00000262965.5	NA	c.955+116delG	DBSNP	0.4545	22	NA	NA	NA	NA	NA	NA
A2780-311Cas9-G1_L_157492-CEPH1408-H1_L_157493	A2780	CAS9	GATK	TCF3	19	1631877	TC	T	rs537187288	intergenic_variant	NA	NA	NA	intron	ENST00000262965.5	NA	c.298+159delG	DBSNP	0.5692	65	NA	NA	NA	NA	NA	NA
A2780-311Cas9-G1_L_157492-CEPH1408-H1_L_157493	A2780	CAS9	GATK	CRTC1	19	18845336	GAA	G	NA	intergenic_variant	NA	NA	NA	intron	ENST00000338797.6	NA	c.127-8383_127-8382delAA	NOVEL	0.4167	12	NA	NA	NA	NA	NA	NA
A2780-311Cas9-G1_L_157492-CEPH1408-H1_L_157493	A2780	CAS9	GATK	CRTC1	19	18851661	CA	C	NA	intergenic_variant	NA	NA	NA	intron	ENST00000338797.6	NA	c.127-2058delA	NOVEL	0.1481	27	NA	NA	NA	NA	NA	NA
A2780-311Cas9-G1_L_157492-CEPH1408-H1_L_157493	A2780	CAS9	GATK	GNA11	19	3121450	TC	T	NA	3_prime_UTR	ENST00000078429.4	NA	c.*274delC	3_prime_UTR	ENST00000078429.4	NA	c.	NOVEL	0.0538	130	NA	NA	NA	NA	NA	NA
A2780-311Cas9-G1_L_157492-CEPH1408-H1_L_157493	A2780	CAS9	GATK	CDH4	20	60074565	TA	T	rs138123923	intron	ENST00000360469.5	NA	c.170-244053delA	intron	ENST00000360469.5	NA	c.170-244053delA	DBSNP	0.4772	197	NA	NA	NA	0.000634652	0.00806728	African
A2780-311Cas9-G1_L_157492-CEPH1408-H1_L_157493	A2780	CAS9	GATK	RUNX1	21	36248408	T	TG	NA	intron	ENST00000344691.4	NA	c.427+4445dupC	intron	ENST00000300305.3	NA	c.508+4445dupC	NOVEL	0.524	208	NA	NA	NA	NA	NA	NA
A2780-311Cas9-G1_L_157492-CEPH1408-H1_L_157493	A2780	CAS9	GATK	RUNX1	21	36265323	C	CT	rs575175678	intergenic_variant	NA	NA	NA	intron	ENST00000300305.3	NA	c.59-64dupA	DBSNP	0.3333	45	0.0786559	0.0674242	NA	NA	NA	NA
A2780-311Cas9-G1_L_157492-CEPH1408-H1_L_157493	A2780	CAS9	GATK	CASP8	2	202137781	CT	C	NA	intron	ENST00000432109.2	NA	c.595+117delT	intron	ENST00000358485.4	NA	c.772+117delT	NOVEL	0.1429	28	NA	NA	NA	NA	NA	NA
A2780-311Cas9-G1_L_157492-CEPH1408-H1_L_157493	A2780	CAS9	GATK	ERBB4	2	212495336	G	GA	rs112581570	intron	ENST00000342788.4	NA	c.1947-18dupT	intron	ENST00000342788.4	NA	c.1947-18dupT	DBSNP	0.383	141	0.109792	0.178571	NA	0.0296673	0.193778	African
A2780-311Cas9-G1_L_157492-CEPH1408-H1_L_157493	A2780	CAS9	GATK	EWSR1	22	29682675	CAAAAAAAAAA	C	NA	intron	ENST00000397938.2	NA	c.582-236_582-227delAAAAAAAAAA	intron	ENST00000414183.2	NA	c.600-236_600-227delAAAAAAAAAA	NOVEL	0.3636	11	NA	NA	NA	NA	NA	NA
A2780-311Cas9-G1_L_157492-CEPH1408-H1_L_157493	A2780	CAS9	GATK	NF2	22	30032629	TG	T	rs58520137	intron	ENST00000338641.4	NA	c.115-110delG	intron	ENST00000338641.4	NA	c.115-110delG	DBSNP	0.5686	51	NA	NA	NA	NA	NA	NA
A2780-311Cas9-G1_L_157492-CEPH1408-H1_L_157493	A2780	CAS9	GATK	DMC1	22	38917598	TA	T	NA	intron	ENST00000216024.2	NA	c.953+14delT	intron	ENST00000216024.2	NA	c.953+14delT	NOVEL	0.0513	78	NA	NA	NA	6.39e-06	1.42e-05	Europoean (Non-Finnish)
A2780-311Cas9-G1_L_157492-CEPH1408-H1_L_157493	A2780	CAS9	GATK	PDGFB	22	39636926	G	GCA	NA	intron	ENST00000331163.6	NA	c.63+2978_63+2979dupTG	intron	ENST00000331163.6	NA	c.63+2978_63+2979dupTG	NOVEL	0.2683	41	NA	NA	NA	0.00206454	0.0163694	African
A2780-311Cas9-G1_L_157492-CEPH1408-H1_L_157493	A2780	CAS9	GATK	EP300	22	41551231	A	AT	NA	intron	ENST00000263253.7	NA	c.3261+114_3261+115insT	intron	ENST00000263253.7	NA	c.3261+114_3261+115insT	NOVEL	0.3	40	NA	NA	NA	NA	NA	NA
A2780-311Cas9-G1_L_157492-CEPH1408-H1_L_157493	A2780	CAS9	GATK	MSH2	2	47709796	T	TA	rs201792963	intron	ENST00000233146.2	NA	c.2635-122_2635-121insA	intron	ENST00000233146.2	NA	c.2635-122_2635-121insA	DBSNP	0.5128	39	NA	NA	NA	NA	NA	NA
A2780-311Cas9-G1_L_157492-CEPH1408-H1_L_157493	A2780	CAS9	GATK	FANCL	2	58390467	T	TA	rs201405464	intron	ENST00000233741.4	NA	c.775+101dupT	3_prime_UTR	ENST00000540646.1	NA	c.	DBSNP	0.449	49	NA	NA	NA	NA	NA	NA
A2780-311Cas9-G1_L_157492-CEPH1408-H1_L_157493	A2780	CAS9	GATK	PPARG	3	12417447	CTT	C	NA	intron	ENST00000287820.6	NA	c.83-3755_83-3754delTT	intron	ENST00000287820.6	NA	c.83-3755_83-3754delTT	NOVEL	0.2	40	NA	NA	NA	NA	NA	NA
A2780-311Cas9-G1_L_157492-CEPH1408-H1_L_157493	A2780	CAS9	GATK	PPARG	3	12447319	CAGTGTGTGTTCAGAGCAGT	C	rs574833058	intron	ENST00000287820.6	NA	c.620-61_620-43delAGTGTGTGTTCAGAGCAGT	intron	ENST00000287820.6	NA	c.620-61_620-43delAGTGTGTGTTCAGAGCAGT	DBSNP	0.5588	68	NA	NA	NA	NA	NA	NA
A2780-311Cas9-G1_L_157492-CEPH1408-H1_L_157493	A2780	CAS9	GATK	RAF1	3	12626523	C	CAACAGAT	rs374832790	intron	ENST00000251849.4	NA	c.1669-50_1669-44dupATCTGTT	intron	ENST00000251849.4	NA	c.1669-50_1669-44dupATCTGTT	DBSNP	0.2868	265	0	0.00679794	NA	0.00044738	0.00614299	African
A2780-311Cas9-G1_L_157492-CEPH1408-H1_L_157493	A2780	CAS9	GATK	RAF1	3	12650498	C	CA	NA	intron	ENST00000251849.4	NA	c.424-77dupT	intron	ENST00000251849.4	NA	c.424-77dupT	NOVEL	0.4545	88	NA	NA	NA	NA	NA	NA
A2780-311Cas9-G1_L_157492-CEPH1408-H1_L_157493	A2780	CAS9	GATK	WWTR1	3	149269086	C	CA	rs575903265	intron	ENST00000467467.1	NA	c.569-8763dupT	intron	ENST00000465804.1	NA	c.569-8763dupT	DBSNP	0.4348	46	NA	NA	NA	NA	NA	NA
A2780-311Cas9-G1_L_157492-CEPH1408-H1_L_157493	A2780	CAS9	GATK	WWTR1	3	149279113	T	TA	rs145568418	intron	ENST00000465804.1	NA	c.568+11537dupT	intron	ENST00000465804.1	NA	c.568+11537dupT	DBSNP	0.4545	44	NA	NA	NA	NA	NA	NA
A2780-311Cas9-G1_L_157492-CEPH1408-H1_L_157493	A2780	CAS9	GATK	BCL6	3	187454828	CAA	C	rs541545841	intron	ENST00000406870.2	NA	c.-49-2135_-49-2134delTT	intron	ENST00000406870.2	NA	c.-49-2135_-49-2134delTT	DBSNP	0.3975	161	NA	NA	NA	NA	NA	NA
A2780-311Cas9-G1_L_157492-CEPH1408-H1_L_157493	A2780	CAS9	GATK	FIP1L1	4	54245029	T	TA	rs58132961	intron	ENST00000337488.6	NA	c.86-211_86-210insA	intron	ENST00000337488.6	NA	c.86-211_86-210insA	DBSNP	0.8433	134	NA	NA	NA	NA	NA	NA
A2780-311Cas9-G1_L_157492-CEPH1408-H1_L_157493	A2780	CAS9	GATK	PDGFRA	4	55152486	TTTTATTTA	T	rs199696731	intron	ENST00000257290.5	NA	c.2562+357_2562+364delTTTATTTA	intron	ENST00000257290.5	NA	c.2562+357_2562+364delTTTATTTA	DBSNP	0.1538	39	NA	NA	NA	NA	NA	NA
A2780-311Cas9-G1_L_157492-CEPH1408-H1_L_157493	A2780	CAS9	GATK	NPM1	5	170818961	C	CG	NA	intron	ENST00000296930.5	NA	c.352+158_352+159insG	intron	ENST00000296930.5	NA	c.352+158_352+159insG	NOVEL	0.0732	82	NA	NA	NA	NA	NA	NA
A2780-311Cas9-G1_L_157492-CEPH1408-H1_L_157493	A2780	CAS9	GATK	NSD1	5	176636550	TA	T	NA	intron	ENST00000439151.2	NA	c.1237-86delA	intron	ENST00000439151.2	NA	c.1237-86delA	NOVEL	0.3095	42	NA	NA	NA	NA	NA	NA
A2780-311Cas9-G1_L_157492-CEPH1408-H1_L_157493	A2780	CAS9	GATK	RASA1	5	86669964	AT	A	rs377722838	intron	ENST00000274376.6	NA	c.1777-15delT	intron	ENST00000274376.6	NA	c.1777-15delT	DBSNP	0.4576	59	0.0623626	0.0436047	NA	0.21089	0.315357	East Asian
A2780-311Cas9-G1_L_157492-CEPH1408-H1_L_157493	A2780	CAS9	GATK	RASA1	5	86670276	ATT	A	NA	intron	ENST00000274376.6	NA	c.1934+140_1934+141delTT	intron	ENST00000274376.6	NA	c.1934+140_1934+141delTT	NOVEL	0.125	32	NA	NA	NA	NA	NA	NA
A2780-311Cas9-G1_L_157492-CEPH1408-H1_L_157493	A2780	CAS9	MuTect	FANCG	9	35076755	G	A	rs2237857	Missense	ENST00000378643.3	p.T297I	c.890C>T	Missense	ENST00000378643.3	p.T297I	c.890C--T	COSMIC	0.404545	220	0.00186046	0.0814798	1	0.0151257	0.0909566	African
A2780-311Cas9-G1_L_157492-CEPH1408-H1_L_157493	A2780	CAS9	GATK	ESR1	6	152076376	C	CA	rs567126492	intron	ENST00000440973.1	NA	c.-70-52602_-70-52601insA	intron	ENST00000440973.1	NA	c.-70-52602_-70-52601insA	DBSNP	0.6842	19	NA	NA	NA	NA	NA	NA
A2780-311Cas9-G1_L_157492-CEPH1408-H1_L_157493	A2780	CAS9	MuTect	PRSS1	7	142460335	A	G	rs201550522	Missense	ENST00000311737.7	p.K170E	c.508A>G	Missense	ENST00000311737.7	p.K170E	c.508A--G	COSMIC	0.388199	322	NA	NA	35	0.423866	0.488983	European (Finnish)
A2780-311Cas9-G1_L_157492-CEPH1408-H1_L_157493	A2780	CAS9	GATK	QKI	6	163836175	C	CCGG	NA	5_prime_UTR	ENST00000361752.3	NA	c.-51_-50insCGG	5_prime_UTR	ENST00000361752.3	NA	c.-51_-50insCGG	NOVEL	0.7143	14	NA	NA	NA	0.00672226	0.0234335	African
A2780-311Cas9-G1_L_157492-CEPH1408-H1_L_157493	A2780	CAS9	GATK	DAXX	6	33286681	AG	A	rs570591011	intron	ENST00000266000.6	NA	c.2163+92delC	intron	ENST00000374542.5	NA	c.2163+92delC	DBSNP	0.4308	130	NA	NA	NA	NA	NA	NA
A2780-311Cas9-G1_L_157492-CEPH1408-H1_L_157493	A2780	CAS9	GATK	MET	7	116405108	CTTTG	C	rs148755484	intergenic_variant	NA	NA	NA	intron	ENST00000318493.6	NA	c.2637+1787_2637+1790delTTTG	DBSNP	0.25	24	NA	NA	NA	NA	NA	NA
A2780-311Cas9-G1_L_157492-CEPH1408-H1_L_157493	A2780	CAS9	GATK	RSPO2	8	108913620	C	CTGAT	rs540956177	intron	ENST00000276659.5	NA	c.617-206_617-203dupATCA	intron	ENST00000276659.5	NA	c.617-206_617-203dupATCA	DBSNP	0.4103	39	NA	NA	NA	NA	NA	NA
A2780-311Cas9-G1_L_157492-CEPH1408-H1_L_157493	A2780	CAS9	GATK	WRN	8	30941409	T	TA	rs11574230	intron	ENST00000298139.5	NA	c.1350+114_1350+115insA	intron	ENST00000298139.5	NA	c.1350+114_1350+115insA	DBSNP	0.2222	18	NA	NA	NA	NA	NA	NA
A2780-311Cas9-G1_L_157492-CEPH1408-H1_L_157493	A2780	CAS9	GATK	NRG1	8	32513840	GA	G	rs572667655	intron	ENST00000405005.3	NA	c.502+39438delA	intron	ENST00000356819.4	NA	c.502+39438delA	DBSNP	0.4028	72	NA	NA	NA	NA	NA	NA
A2780-311Cas9-G1_L_157492-CEPH1408-H1_L_157493	A2780	CAS9	GATK	NRG1	8	32561051	C	CA	NA	intron	ENST00000405005.3	NA	c.503-24416_503-24415insA	intron	ENST00000356819.4	NA	c.503-24416_503-24415insA	NOVEL	0.1176	34	NA	NA	NA	NA	NA	NA
A2780-311Cas9-G1_L_157492-CEPH1408-H1_L_157493	A2780	CAS9	GATK	FGFR1	8	38301014	CA	C	rs57381266	intron	ENST00000397103.1	NA	c.91+13859delT	intron	ENST00000425967.3	NA	c.191-13549delT	DBSNP	0.5	14	NA	NA	NA	NA	NA	NA
A2780-311Cas9-G1_L_157492-CEPH1408-H1_L_157493	A2780	CAS9	GATK	PRKDC	8	48774593	GT	G	NA	intergenic_variant	NA	NA	NA	intron	ENST00000314191.2	NA	c.5982+29delA	NOVEL	0.1075	93	0.00371451	0.00592417	NA	6.92e-06	1.76e-05	Europoean (Non-Finnish)
A2780-311Cas9-G1_L_157492-CEPH1408-H1_L_157493	A2780	CAS9	GATK	NCOA2	8	71052829	T	TG	rs368091361	intron	ENST00000452400.2	NA	c.3028+589_3028+590insC	intron	ENST00000452400.2	NA	c.3028+589_3028+590insC	DBSNP	0.197	66	NA	NA	NA	NA	NA	NA
A2780-311Cas9-G1_L_157492-CEPH1408-H1_L_157493	A2780	CAS9	GATK	TSC1	9	135776360	T	TC	rs201114032	intron	ENST00000298552.3	NA	c.2503-137dupG	intron	ENST00000298552.3	NA	c.2503-137dupG	DBSNP	0.6316	19	NA	NA	NA	NA	NA	NA
A2780-311Cas9-G1_L_157492-CEPH1408-H1_L_157493	A2780	CAS9	GATK	JAK2	9	5072954	G	GA	rs534345617	intron	ENST00000539801.1	NA	c.1776+328_1776+329insA	intron	ENST00000381652.3	NA	c.1776+328_1776+329insA	DBSNP	0.313	131	NA	NA	NA	NA	NA	NA
A2780-311Cas9-G1_L_157492-CEPH1408-H1_L_157493	A2780	CAS9	GATK	AL161450.1	9	5077174	G	GT	rs201287779	intron	ENST00000381652.3	NA	c.1865-279_1865-278insT	Frameshift	ENST00000601793.1	p.L19Tfs	c.54dupA	DBSNP	0.35	20	NA	NA	NA	0.000848896	0.0294118	African
A2780-311Cas9-G1_L_157492-CEPH1408-H1_L_157493	A2780	CAS9	GATK	JAK2	9	5081259	AT	A	NA	intron	ENST00000381652.3	NA	c.2435-465delT	intron	ENST00000381652.3	NA	c.2435-465delT	NOVEL	0.4286	14	NA	NA	NA	NA	NA	NA
A2780-311Cas9-G1_L_157492-CEPH1408-H1_L_157493	A2780	CAS9	GATK	JAK2	9	5088849	C	CTAAT	rs201405836	intron	ENST00000381652.3	NA	c.2572-825_2572-824insTAAT	intron	ENST00000381652.3	NA	c.2572-825_2572-824insTAAT	DBSNP	0.3333	18	NA	NA	NA	NA	NA	NA
A2780-311Cas9-G1_L_157492-CEPH1408-H1_L_157493	A2780	CAS9	GATK	PDCD1LG2	9	5522741	C	CA	rs372870447	intron	ENST00000397747.3	NA	c.55+140_55+141insA	intron	ENST00000397747.3	NA	c.55+140_55+141insA	DBSNP	0.2273	22	NA	NA	NA	NA	NA	NA
A2780-311Cas9-G1_L_157492-CEPH1408-H1_L_157493	A2780	CAS9	GATK	STAG2	X	123234467	CTG	C	NA	3_prime_UTR	ENST00000371157.3	NA	c.*21_*22delTG	3_prime_UTR	ENST00000218089.9	NA	c.	NOVEL	0.284	81	0	0.00241871	NA	0.000205875	0.00281924	African
A2780-311Cas9-G1_L_157492-CEPH1408-H1_L_157493	A2780	CAS9	MuTect	SMC3	10	112362693	G	T	NA	synonymous	ENST00000361804.4	p.P1136P	c.3408G>T	synonymous	ENST00000361804.4	p.P1136P	c.3408G--T	NOVEL	0.059361	219	NA	NA	NA	NA	NA	NA
A2780-311Cas9-G1_L_157492-CEPH1408-H1_L_157493	A2780	CAS9	MuTect	RET	10	43601806	G	A	rs57098408	intron	ENST00000355710.3	NA	c.868-18G>A	intron	ENST00000355710.3	NA	c.868-18G--A	DBSNP	0.409524	105	0.000348918	0.0270086	NA	0.00226727	0.0329151	African
A2780-311Cas9-G1_L_157492-CEPH1408-H1_L_157493	A2780	CAS9	MuTect	RET	10	43605115	C	T	rs111465994	intron	ENST00000355710.3	NA	c.1263+437C>T	intron	ENST00000355710.3	NA	c.1263+437C--T	DBSNP	0.510204	196	NA	NA	NA	NA	NA	NA
A2780-311Cas9-G1_L_157492-CEPH1408-H1_L_157493	A2780	CAS9	MuTect	RET	10	43605762	G	T	NA	intron	ENST00000355710.3	NA	c.1264-893G>T	intron	ENST00000355710.3	NA	c.1264-893G--T	NOVEL	0.0625	176	NA	NA	NA	NA	NA	NA
A2780-311Cas9-G1_L_157492-CEPH1408-H1_L_157493	A2780	CAS9	MuTect	RET	10	43606102	G	A	rs73254023	intron	ENST00000355710.3	NA	c.1264-553G>A	intron	ENST00000355710.3	NA	c.1264-553G--A	DBSNP	0.543103	116	NA	NA	NA	NA	NA	NA
A2780-311Cas9-G1_L_157492-CEPH1408-H1_L_157493	A2780	CAS9	MuTect	RET	10	43611779	C	T	rs74135468	intron	ENST00000355710.3	NA	c.2137-253C>T	intron	ENST00000355710.3	NA	c.2137-253C--T	DBSNP	0.451977	177	NA	NA	NA	NA	NA	NA
A2780-311Cas9-G1_L_157492-CEPH1408-H1_L_157493	A2780	CAS9	MuTect	C9orf66	9	215057	T	C	rs481905	Missense	ENST00000382387.2	p.N114D	c.340A>G	Missense	ENST00000382387.2	p.N114D	c.340A--G	COSMIC	0.36	50	0.391391	0.514962	4	0.548887	0.714914	East Asian
A2780-311Cas9-G1_L_157492-CEPH1408-H1_L_157493	A2780	CAS9	GATK	ATR	3	142274739	AT	A	NA	Frameshift	ENST00000350721.4	p.I774Yfs*5	c.2320delA	Frameshift	ENST00000350721.4	p.I774Yfs	c.2320delA	COSMIC	0.3107	103	NA	NA	23	0.000885232	0.00174895	South Asian
A2780-311Cas9-G1_L_157492-CEPH1408-H1_L_157493	A2780	CAS9	MuTect	KAT6B	10	76781560	C	T	NA	intron	ENST00000287239.4	NA	c.3022-79C>T	intron	ENST00000287239.4	NA	c.3022-79C--T	NOVEL	0.473373	169	NA	NA	NA	NA	NA	NA
A2780-311Cas9-G1_L_157492-CEPH1408-H1_L_157493	A2780	CAS9	GATK	POLQ	3	121151270	GA	G	NA	Splice_Region	ENST00000264233.5	NA	c.7660-7delT	Splice_Region	ENST00000264233.5	NA	c.7660-7delT	COSMIC	0.2794	136	0.00775758	0.00820825	2	0.00180711	0.00392853	Latino
A2780-311Cas9-G1_L_157492-CEPH1408-H1_L_157493	A2780	CAS9	MuTect	KIF1B	1	10321900	C	T	rs74051817	intron	ENST00000377086.1	NA	c.364-63C>T	intron	ENST00000263934.6	NA	c.364-63C--T	DBSNP	0.480769	52	0	0.0729769	NA	NA	NA	NA
A2780-311Cas9-G1_L_157492-CEPH1408-H1_L_157493	A2780	CAS9	MuTect	BIRC3	11	102205412	A	C	NA	intron	ENST00000263464.3	NA	c.1325-1285A>C	intron	ENST00000263464.3	NA	c.1325-1285A--C	NOVEL	0.528571	70	NA	NA	NA	NA	NA	NA
A2780-311Cas9-G1_L_157492-CEPH1408-H1_L_157493	A2780	CAS9	MuTect	ATM	11	108123551	C	T	rs2227922	intergenic_variant	NA	NA	NA	Missense	ENST00000278616.4	p.P604S	c.1810C--T	COSMIC	0.597561	82	0.00291036	0.00613636	8	0.00322757	0.0324913	Ashkenazi Jewish
A2780-311Cas9-G1_L_157492-CEPH1408-H1_L_157493	A2780	CAS9	MuTect	USP28	11	113679735	T	A	rs113374291	intron	ENST00000003302.4	NA	c.2164+50A>T	intron	ENST00000003302.4	NA	c.2164+50A--T	DBSNP	0.514286	105	0.000116387	0.050886	NA	0.0035703	0.0486854	African
A2780-311Cas9-G1_L_157492-CEPH1408-H1_L_157493	A2780	CAS9	MuTect	KMT2A	11	118375568	T	A	NA	synonymous	ENST00000389506.5	p.T2984T	c.8952T>A	synonymous	ENST00000534358.1	p.T2987T	c.8961T--A	NOVEL	0.553265	291	0.000465658	0.0590909	NA	0.00432489	0.0581851	African
A2780-311Cas9-G1_L_157492-CEPH1408-H1_L_157493	A2780	CAS9	MuTect	MTOR	1	11189911	C	T	rs112041289	intron	ENST00000361445.4	NA	c.5614-16G>A	intron	ENST00000361445.4	NA	c.5614-16G--A	DBSNP	0.468571	175	0.000232558	0.0118021	NA	0.00168652	0.0145307	African
A2780-311Cas9-G1_L_157492-CEPH1408-H1_L_157493	A2780	CAS9	GATK	NTRK1	1	156848909	CA	C	rs1799770	Splice_Region	ENST00000524377.1	NA	c.1806-4delA	Splice_Region	ENST00000524377.1	NA	c.1806-4delA	COSMIC	0.2683	82	0.0472613	0.104313	1	0.0590205	0.134109	South Asian
A2780-311Cas9-G1_L_157492-CEPH1408-H1_L_157493	A2780	CAS9	MuTect	ARHGEF12	11	120330062	A	G	rs41508654	intron	ENST00000397843.2	NA	c.2527+33A>G	intron	ENST00000397843.2	NA	c.2527+33A--G	DBSNP	0.442105	95	0.000246124	0.0460089	NA	0.00321023	0.0457258	African
A2780-311Cas9-G1_L_157492-CEPH1408-H1_L_157493	A2780	CAS9	MuTect	ARHGEF12	11	120348099	T	C	rs148444196	intron	ENST00000397843.2	NA	c.3453-57T>C	intron	ENST00000397843.2	NA	c.3453-57T--C	DBSNP	0.467742	124	0.000314268	0.0325145	NA	NA	NA	NA
A2780-311Cas9-G1_L_157492-CEPH1408-H1_L_157493	A2780	CAS9	MuTect	MTOR	1	11272809	C	T	rs561694001	intron	ENST00000361445.4	NA	c.3398+44G>A	intron	ENST00000361445.4	NA	c.3398+44G--A	DBSNP	0.553957	139	NA	NA	NA	4.15e-05	0.000394166	African
A2780-311Cas9-G1_L_157492-CEPH1408-H1_L_157493	A2780	CAS9	MuTect	H19	11	2018941	A	G	NA	intergenic_variant	NA	NA	NA	non_coding_transcript_exon	ENST00000414790.1	NA	n.165T--C	NOVEL	0.4	215	NA	NA	NA	NA	NA	NA
A2780-311Cas9-G1_L_157492-CEPH1408-H1_L_157493	A2780	CAS9	GATK	MRE11A	11	94212930	TA	T	NA	Splice_Region	ENST00000323929.3	NA	c.315-4delT	Splice_Region	ENST00000323929.3	NA	c.315-4delT	COSMIC	0.1328	128	0.0306592	0.0279081	2	0.00871747	0.0139398	European (Finnish)
A2780-311Cas9-G1_L_157492-CEPH1408-H1_L_157493	A2780	CAS9	MuTect	KCNQ1	11	2683252	C	T	rs17215465	synonymous	ENST00000155840.5	p.F485F	c.1455C>T	synonymous	ENST00000155840.5	p.F485F	c.1455C--T	DBSNP	0.995851	241	0.000814143	0.047911	NA	0.00515045	0.0503136	African
A2780-311Cas9-G1_L_157492-CEPH1408-H1_L_157493	A2780	CAS9	MuTect	EXT2	11	44129526	C	T	rs35455466	synonymous	ENST00000533608.1	p.H88H	c.264C>T	synonymous	ENST00000395673.3	p.H121H	c.363C--T	DBSNP	0.502392	209	0	0.0422152	NA	0.00315491	0.0442715	African
A2780-311Cas9-G1_L_157492-CEPH1408-H1_L_157493	A2780	CAS9	MuTect	EXT2	11	44146570	G	T	rs112002470	intron	ENST00000533608.1	NA	c.939+36G>T	intron	ENST00000395673.3	NA	c.1038+36G--T	DBSNP	0.508065	124	0.000116306	0.0540172	NA	0.00404446	0.0559569	African
A2780-311Cas9-G1_L_157492-CEPH1408-H1_L_157493	A2780	CAS9	MuTect	EXT2	11	44265685	T	C	rs141747687	intron	ENST00000533608.1	NA	c.2019-14T>C	intron	ENST00000395673.3	NA	c.2118-14T--C	DBSNP	0.455782	147	0	0.00522015	NA	0.00039817	0.00542413	African
A2780-311Cas9-G1_L_157492-CEPH1408-H1_L_157493	A2780	CAS9	MuTect	NTRK1	1	156843820	A	G	rs112966253	intron	ENST00000524377.1	NA	c.1177+69A>G	intron	ENST00000524377.1	NA	c.1177+69A--G	DBSNP	0.669528	233	NA	NA	NA	NA	NA	NA
A2780-311Cas9-G1_L_157492-CEPH1408-H1_L_157493	A2780	CAS9	MuTect	NTRK1	1	156851441	G	T	rs145060242	intergenic_variant	NA	NA	NA	3_prime_UTR	ENST00000368196.3	NA	c.	DBSNP	0.630682	176	0	0.00638686	NA	0.000408637	0.0062336	African
A2780-311Cas9-G1_L_157492-CEPH1408-H1_L_157493	A2780	CAS9	MuTect	DDB1	11	61077474	T	C	rs28720330	intron	ENST00000301764.7	NA	c.2402-42A>G	intron	ENST00000301764.7	NA	c.2402-42A--G	DBSNP	0.504	125	0	0.0463005	NA	0.00383079	0.0535224	African
A2780-311Cas9-G1_L_157492-CEPH1408-H1_L_157493	A2780	CAS9	MuTect	SDHB	1	17380551	A	G	rs143031690	5_prime_UTR	ENST00000375499.3	NA	c.-37T>C	5_prime_UTR	ENST00000375499.3	NA	c.-37T--C	DBSNP	0.530435	115	0.000582479	0.0111566	NA	0.00127371	0.0142367	African
A2780-311Cas9-G1_L_157492-CEPH1408-H1_L_157493	A2780	CAS9	MuTect	RHBDF2	17	74472939	C	T	NA	Missense	ENST00000313080.4	p.R392Q	c.1175G>A	Missense	ENST00000313080.4	p.R392Q	c.1175G--A	COSMIC	0.044872	156	NA	NA	2	1.71e-05	3.28e-05	South Asian
A2780-311Cas9-G1_L_157492-CEPH1408-H1_L_157493	A2780	CAS9	MuTect	WRN	8	30946403	C	A	rs3087409	Splice_Region	ENST00000298139.5	NA	c.1577-3C>A	Splice_Region	ENST00000298139.5	NA	c.1577-3C--A	DBSNP	1	132	0.0560465	0.12693	NA	0.0565511	0.129414	African
A2780-311Cas9-G1_L_157492-CEPH1408-H1_L_157493	A2780	CAS9	MuTect	ETV6	12	12013396	G	T	NA	intron	ENST00000396373.4	NA	c.463+6901G>T	intron	ENST00000396373.4	NA	c.463+6901G--T	NOVEL	0.563218	87	NA	NA	NA	NA	NA	NA
A2780-311Cas9-G1_L_157492-CEPH1408-H1_L_157493	A2780	CAS9	MuTect	ERCC5	13	103528002	G	C	rs17655	Missense	ENST00000355739.4	p.D1104H	c.3310G>C	Missense	ENST00000355739.4	p.D1104H	c.3310G--C	DBSNP	0.980952	210	0.228837	0.455969	NA	0.276959	0.495415	East Asian
A2780-311Cas9-G1_L_157492-CEPH1408-H1_L_157493	A2780	CAS9	MuTect	ETV6	12	12025240	G	A	rs74412977	intron	ENST00000396373.4	NA	c.1009+2337G>A	intron	ENST00000396373.4	NA	c.1009+2337G--A	DBSNP	0.422819	149	NA	NA	NA	NA	NA	NA
A2780-311Cas9-G1_L_157492-CEPH1408-H1_L_157493	A2780	CAS9	MuTect	C1orf86	1	2129422	C	G	rs113883266	intergenic_variant	NA	NA	NA	intron	ENST00000378545.3	NA	c.371+24G--C	DBSNP	0.520231	173	0.000314268	0.0296243	NA	0.00210885	0.0306902	African
A2780-311Cas9-G1_L_157492-CEPH1408-H1_L_157493	A2780	CAS9	MuTect	POLE	12	133208882	C	T	rs5745025	intron	ENST00000320574.5	NA	c.6330+19G>A	intron	ENST00000320574.5	NA	c.6330+19G--A	DBSNP	0.508475	118	0.000465116	0.0403995	NA	0.00307952	0.0428421	African
A2780-311Cas9-G1_L_157492-CEPH1408-H1_L_157493	A2780	CAS9	MuTect	POLE	12	133210712	A	G	rs5745006	intron	ENST00000320574.5	NA	c.6004+60T>C	intron	ENST00000320574.5	NA	c.6004+60T--C	DBSNP	0.486842	152	NA	NA	NA	NA	NA	NA
A2780-311Cas9-G1_L_157492-CEPH1408-H1_L_157493	A2780	CAS9	MuTect	POLE	12	133214695	T	G	rs5744972	synonymous	ENST00000320574.5	p.S1861S	c.5583A>C	synonymous	ENST00000320574.5	p.S1861S	c.5583A--C	DBSNP	0.546798	203	0.000465116	0.03064	NA	0.00230256	0.0318871	African
A2780-311Cas9-G1_L_157492-CEPH1408-H1_L_157493	A2780	CAS9	MuTect	POLE	12	133219592	C	A	rs5744946	intron	ENST00000320574.5	NA	c.4552-10G>T	intron	ENST00000320574.5	NA	c.4552-10G--T	DBSNP	0.452632	190	0.000930233	0.0578756	NA	0.00529594	0.0595906	African
A2780-311Cas9-G1_L_157492-CEPH1408-H1_L_157493	A2780	CAS9	MuTect	POLE	12	133237687	G	A	rs5744845	synonymous	ENST00000320574.5	p.R976R	c.2928C>T	synonymous	ENST00000320574.5	p.R976R	c.2928C--T	DBSNP	0.467213	244	0.000581395	0.030867	NA	0.00232358	0.0320831	African
A2780-311Cas9-G1_L_157492-CEPH1408-H1_L_157493	A2780	CAS9	MuTect	POLE	12	133242049	T	C	rs75329753	intron	ENST00000320574.5	NA	c.2320-13A>G	intron	ENST00000320574.5	NA	c.2320-13A--G	DBSNP	0.416667	192	0.000930233	0.0592374	NA	0.0051343	0.0592665	African
A2780-311Cas9-G1_L_157492-CEPH1408-H1_L_157493	A2780	CAS9	MuTect	POLE	12	133245547	G	A	rs5744797	intron	ENST00000320574.5	NA	c.1795-22C>T	intron	ENST00000320574.5	NA	c.1795-22C--T	DBSNP	0.5	154	0.000465116	0.030867	NA	0.00231013	0.0317866	African
A2780-311Cas9-G1_L_157492-CEPH1408-H1_L_157493	A2780	CAS9	MuTect	KMT2D	12	49428323	G	A	rs75381243	intron	ENST00000301067.7	NA	c.10440+42C>T	intron	ENST00000301067.7	NA	c.10440+42C--T	DBSNP	0.493333	225	0	0.035503	NA	0.00274472	0.038201	African
A2780-311Cas9-G1_L_157492-CEPH1408-H1_L_157493	A2780	CAS9	MuTect	PIK3C2B	1	204396787	T	C	rs114563482	Missense	ENST00000367187.3	p.I1526V	c.4576A>G	Missense	ENST00000367187.3	p.I1526V	c.4576A--G	DBSNP	0.653061	343	0	0.00453926	NA	0.000272081	0.00346315	African
A2780-311Cas9-G1_L_157492-CEPH1408-H1_L_157493	A2780	CAS9	MuTect	KMT2D	12	49436005	C	T	rs77794669	synonymous	ENST00000301067.7	p.E1992E	c.5976G>A	synonymous	ENST00000301067.7	p.E1992E	c.5976G--A	DBSNP	0.488	125	0	0.0318296	NA	0.00249271	0.0367357	African
A2780-311Cas9-G1_L_157492-CEPH1408-H1_L_157493	A2780	CAS9	MuTect	EXT2	11	44151625	G	T	rs34084767	Missense	ENST00000343631.3	p.M370I	c.1110G>T	Missense	ENST00000395673.3	p.M403I	c.1209G--T	DBSNP	0.588235	153	0	0.0147526	NA	0.00129962	0.0184338	African
A2780-311Cas9-G1_L_157492-CEPH1408-H1_L_157493	A2780	CAS9	MuTect	KMT2D	12	49438253	A	G	rs114731584	synonymous	ENST00000301067.7	p.P1672P	c.5016T>C	synonymous	ENST00000301067.7	p.P1672P	c.5016T--C	DBSNP	0.520362	221	0	0.0238339	NA	0.00201023	0.0282612	African
A2780-311Cas9-G1_L_157492-CEPH1408-H1_L_157493	A2780	CAS9	MuTect	KMT2D	12	49441905	C	G	rs116461038	intron	ENST00000301067.7	NA	c.4132-53G>C	intron	ENST00000301067.7	NA	c.4132-53G--C	DBSNP	0.446043	139	NA	NA	NA	NA	NA	NA
A2780-311Cas9-G1_L_157492-CEPH1408-H1_L_157493	A2780	CAS9	MuTect	GLI1	12	57865841	C	T	rs61734544	synonymous	ENST00000228682.2	p.A1106A	c.3318C>T	synonymous	ENST00000228682.2	p.A1106A	c.3318C--T	DBSNP	0.486842	152	0	0.0270086	NA	0.00241877	0.0276363	African
A2780-311Cas9-G1_L_157492-CEPH1408-H1_L_157493	A2780	CAS9	MuTect	ARHGEF12	11	120302627	T	A	rs12293270	Splice_Region	ENST00000397843.2	NA	c.924+7T>A	Splice_Region	ENST00000397843.2	NA	c.924+7T--A	DBSNP	0.568182	132	0.000243487	0.0605417	NA	0.00486779	0.0635878	African
A2780-311Cas9-G1_L_157492-CEPH1408-H1_L_157493	A2780	CAS9	MuTect	NOTCH3	19	15289985	C	T	rs372241697	Missense	ENST00000263388.2	p.R1190H	c.3569G>A	Missense	ENST00000263388.2	p.R1190H	c.3569G--A	DBSNP	0.56383	188	0	0.000453926	NA	5.29e-05	0.0005897	African
A2780-311Cas9-G1_L_157492-CEPH1408-H1_L_157493	A2780	CAS9	MuTect	KMT2D	12	49436121	G	A	rs75783546	Splice_Region	ENST00000301067.7	NA	c.5868-8C>T	Splice_Region	ENST00000301067.7	NA	c.5868-8C--T	DBSNP	0.555556	90	0.000124688	0.0266449	NA	0.00239064	0.0308989	African
A2780-311Cas9-G1_L_157492-CEPH1408-H1_L_157493	A2780	CAS9	MuTect	RHOT1	17	30526572	G	A	rs73268518	Splice_Region	ENST00000333942.6	NA	c.1100+3G>A	Splice_Region	ENST00000358365.3	NA	c.1100+3G--A	DBSNP	0.54375	160	0.000116279	0.0415343	NA	0.00299429	0.0426253	African
A2780-311Cas9-G1_L_157492-CEPH1408-H1_L_157493	A2780	CAS9	MuTect	FLT1	13	28979994	G	A	rs55675306	synonymous	ENST00000282397.4	p.L492L	c.1474C>T	synonymous	ENST00000282397.4	p.L492L	c.1474C--T	DBSNP	0.466258	163	0	0.0565138	NA	0.00405091	0.0570588	African
A2780-311Cas9-G1_L_157492-CEPH1408-H1_L_157493	A2780	CAS9	MuTect	BRCA2	13	32914196	G	A	rs4987048	intergenic_variant	NA	NA	NA	Missense	ENST00000544455.1	p.D1902N	c.5704G--A	DBSNP	0.45679	162	0.000116306	0.018384	NA	0.00136776	0.0205713	African
A2780-311Cas9-G1_L_157492-CEPH1408-H1_L_157493	A2780	CAS9	MuTect	FOXO1	13	41141930	C	A	rs138462400	intron	ENST00000379561.5	NA	c.631-6933G>T	intron	ENST00000379561.5	NA	c.631-6933G--T	DBSNP	0.590909	22	NA	NA	NA	NA	NA	NA
A2780-311Cas9-G1_L_157492-CEPH1408-H1_L_157493	A2780	CAS9	MuTect	FOXO1	13	41151972	T	G	rs151243799	intron	ENST00000379561.5	NA	c.631-16975A>C	intron	ENST00000379561.5	NA	c.631-16975A--C	DBSNP	0.479167	96	NA	NA	NA	NA	NA	NA
A2780-311Cas9-G1_L_157492-CEPH1408-H1_L_157493	A2780	CAS9	MuTect	FOXO1	13	41152640	C	A	rs150407694	intron	ENST00000379561.5	NA	c.631-17643G>T	intron	ENST00000379561.5	NA	c.631-17643G--T	DBSNP	0.493392	227	NA	NA	NA	NA	NA	NA
A2780-311Cas9-G1_L_157492-CEPH1408-H1_L_157493	A2780	CAS9	MuTect	FOXO1	13	41160998	A	G	NA	intron	ENST00000379561.5	NA	c.631-26001T>C	intron	ENST00000379561.5	NA	c.631-26001T--C	NOVEL	0.05625	160	NA	NA	NA	NA	NA	NA
A2780-311Cas9-G1_L_157492-CEPH1408-H1_L_157493	A2780	CAS9	MuTect	FOXO1	13	41173977	C	T	rs143040396	intron	ENST00000379561.5	NA	c.631-38980G>A	intron	ENST00000379561.5	NA	c.631-38980G--A	DBSNP	0.54321	162	NA	NA	NA	NA	NA	NA
A2780-311Cas9-G1_L_157492-CEPH1408-H1_L_157493	A2780	CAS9	MuTect	FOXO1	13	41175867	T	G	rs138231104	intron	ENST00000379561.5	NA	c.631-40870A>C	intron	ENST00000379561.5	NA	c.631-40870A--C	DBSNP	0.43662	71	NA	NA	NA	NA	NA	NA
A2780-311Cas9-G1_L_157492-CEPH1408-H1_L_157493	A2780	CAS9	MuTect	FOXO1	13	41181043	C	T	rs148102032	intron	ENST00000379561.5	NA	c.631-46046G>A	intron	ENST00000379561.5	NA	c.631-46046G--A	DBSNP	0.478723	188	NA	NA	NA	NA	NA	NA
A2780-311Cas9-G1_L_157492-CEPH1408-H1_L_157493	A2780	CAS9	MuTect	FOXO1	13	41182468	G	A	rs11841665	intron	ENST00000379561.5	NA	c.631-47471C>T	intron	ENST00000379561.5	NA	c.631-47471C--T	DBSNP	0.45122	164	NA	NA	NA	NA	NA	NA
A2780-311Cas9-G1_L_157492-CEPH1408-H1_L_157493	A2780	CAS9	MuTect	FOXO1	13	41186035	C	T	rs145646871	intron	ENST00000379561.5	NA	c.631-51038G>A	intron	ENST00000379561.5	NA	c.631-51038G--A	DBSNP	0.48	25	NA	NA	NA	NA	NA	NA
A2780-311Cas9-G1_L_157492-CEPH1408-H1_L_157493	A2780	CAS9	MuTect	FOXO1	13	41197791	T	C	rs147609088	intron	ENST00000379561.5	NA	c.630+41929A>G	intron	ENST00000379561.5	NA	c.630+41929A--G	DBSNP	0.538462	143	NA	NA	NA	NA	NA	NA
A2780-311Cas9-G1_L_157492-CEPH1408-H1_L_157493	A2780	CAS9	MuTect	FOXO1	13	41204239	G	A	rs142323549	intron	ENST00000379561.5	NA	c.630+35481C>T	intron	ENST00000379561.5	NA	c.630+35481C--T	DBSNP	0.451852	135	NA	NA	NA	NA	NA	NA
A2780-311Cas9-G1_L_157492-CEPH1408-H1_L_157493	A2780	CAS9	MuTect	FOXO1	13	41218303	T	C	rs146674894	intron	ENST00000379561.5	NA	c.630+21417A>G	intron	ENST00000379561.5	NA	c.630+21417A--G	DBSNP	0.464286	168	NA	NA	NA	NA	NA	NA
A2780-311Cas9-G1_L_157492-CEPH1408-H1_L_157493	A2780	CAS9	MuTect	FOXO1	13	41229243	T	G	rs140482178	intron	ENST00000379561.5	NA	c.630+10477A>C	intron	ENST00000379561.5	NA	c.630+10477A--C	DBSNP	0.5	36	NA	NA	NA	NA	NA	NA
A2780-311Cas9-G1_L_157492-CEPH1408-H1_L_157493	A2780	CAS9	MuTect	FOXO1	13	41230367	A	G	rs148258089	intron	ENST00000379561.5	NA	c.630+9353T>C	intron	ENST00000379561.5	NA	c.630+9353T--C	DBSNP	0.46875	128	NA	NA	NA	NA	NA	NA
A2780-311Cas9-G1_L_157492-CEPH1408-H1_L_157493	A2780	CAS9	MuTect	FOXO1	13	41231748	G	A	rs143374675	intron	ENST00000379561.5	NA	c.630+7972C>T	intron	ENST00000379561.5	NA	c.630+7972C--T	DBSNP	0.380952	21	NA	NA	NA	NA	NA	NA
A2780-311Cas9-G1_L_157492-CEPH1408-H1_L_157493	A2780	CAS9	MuTect	FOXO1	13	41232872	C	T	rs146806770	intron	ENST00000379561.5	NA	c.630+6848G>A	intron	ENST00000379561.5	NA	c.630+6848G--A	DBSNP	0.652174	23	NA	NA	NA	NA	NA	NA
A2780-311Cas9-G1_L_157492-CEPH1408-H1_L_157493	A2780	CAS9	MuTect	FOXO1	13	41232963	G	A	rs191796184	intron	ENST00000379561.5	NA	c.630+6757C>T	intron	ENST00000379561.5	NA	c.630+6757C--T	DBSNP	0.857143	7	NA	NA	NA	NA	NA	NA
A2780-311Cas9-G1_L_157492-CEPH1408-H1_L_157493	A2780	CAS9	MuTect	RB1	13	48921923	G	A	rs3092884	intron	ENST00000267163.4	NA	c.501-38G>A	intron	ENST00000267163.4	NA	c.501-38G--A	DBSNP	0.5	40	0.000234247	0.0282589	NA	0.00218106	0.0315541	African
A2780-311Cas9-G1_L_157492-CEPH1408-H1_L_157493	A2780	CAS9	MuTect	AKT1	14	105237225	C	A	NA	intron	ENST00000407796.2	NA	c.1261-41G>T	intron	ENST00000554581.1	NA	c.1261-41G--T	NOVEL	0.358779	131	NA	NA	NA	NA	NA	NA
A2780-311Cas9-G1_L_157492-CEPH1408-H1_L_157493	A2780	CAS9	MuTect	MTA1	14	105930953	C	T	NA	intron	ENST00000331320.7	NA	c.1344+49C>T	intron	ENST00000331320.7	NA	c.1344+49C--T	NOVEL	0.495902	244	0.000349243	0.0279673	NA	0.00236618	0.0305688	African
A2780-311Cas9-G1_L_157492-CEPH1408-H1_L_157493	A2780	CAS9	MuTect	MTA1	14	105935487	C	A	NA	intron	ENST00000331320.7	NA	c.1814-317C>A	synonymous	ENST00000494981.1	p.L28L	c.82C--A	NOVEL	0.507042	71	NA	NA	NA	NA	NA	NA
A2780-311Cas9-G1_L_157492-CEPH1408-H1_L_157493	A2780	CAS9	MuTect	MCM8	20	5935292	G	C	rs75208981	Missense	ENST00000378896.3	p.A98P	c.292G>C	Missense	ENST00000378896.3	p.A98P	c.292G--C	DBSNP	0.542857	70	0	0.0140845	NA	0.00125289	0.0152547	African
A2780-311Cas9-G1_L_157492-CEPH1408-H1_L_157493	A2780	CAS9	MuTect	MLH3	14	75497220	C	T	rs201377029	intron	ENST00000556740.1	NA	c.3987+26G>A	intron	ENST00000355774.2	NA	c.3987+26G--A	DBSNP	0.524823	141	0	0.00068089	NA	4.8748e-05	0.000653424	African
A2780-311Cas9-G1_L_157492-CEPH1408-H1_L_157493	A2780	CAS9	MuTect	SERPINA1	14	94847269	G	A	rs149537225	Missense	ENST00000437397.1	p.H286Y	c.856C>T	Missense	ENST00000448921.1	p.H286Y	c.856C--T	DBSNP	0.537634	186	0	0.00181571	NA	0.000101517	0.00150288	African
A2780-311Cas9-G1_L_157492-CEPH1408-H1_L_157493	A2780	CAS9	MuTect	KDM6A	X	44922982	C	G	rs112725812	Missense	ENST00000377967.4	p.L615V	c.1843C>G	Missense	ENST00000377967.4	p.L615V	c.1843C--G	DBSNP	0.529412	119	0	0.0211213	NA	0.00172354	0.0225739	African
A2780-311Cas9-G1_L_157492-CEPH1408-H1_L_157493	A2780	CAS9	MuTect	TP53BP1	15	43704977	G	C	rs147115294	intron	ENST00000263801.3	NA	c.5290+340C>G	intron	ENST00000382044.4	NA	c.5305+340C--G	DBSNP	0.540984	122	NA	NA	NA	0.000807979	0.0156726	African
A2780-311Cas9-G1_L_157492-CEPH1408-H1_L_157493	A2780	CAS9	MuTect	TP53BP1	15	43712678	G	A	rs61757240	synonymous	ENST00000263801.3	p.S1497S	c.4491C>T	synonymous	ENST00000382044.4	p.S1502S	c.4506C--T	DBSNP	0.540541	259	0	0.00181736	NA	0.000251779	0.00365917	African
A2780-311Cas9-G1_L_157492-CEPH1408-H1_L_157493	A2780	CAS9	MuTect	NTRK3	15	88672021	A	G	rs370473009	intron	ENST00000360948.2	NA	c.1205-56T>C	intron	ENST00000360948.2	NA	c.1205-56T--C	DBSNP	0.393939	33	0	0.00217391	NA	NA	NA	NA
A2780-311Cas9-G1_L_157492-CEPH1408-H1_L_157493	A2780	CAS9	MuTect	NTRK3	15	88682728	A	G	rs116254629	intron	ENST00000360948.2	NA	c.465-1936T>C	intron	ENST00000360948.2	NA	c.465-1936T--C	DBSNP	0.495098	204	NA	NA	NA	NA	NA	NA
A2780-311Cas9-G1_L_157492-CEPH1408-H1_L_157493	A2780	CAS9	MuTect	NTRK3	15	88683251	A	G	rs111946821	intron	ENST00000360948.2	NA	c.465-2459T>C	intron	ENST00000360948.2	NA	c.465-2459T--C	DBSNP	0.634409	93	NA	NA	NA	NA	NA	NA
A2780-311Cas9-G1_L_157492-CEPH1408-H1_L_157493	A2780	CAS9	MuTect	FANCI	15	89844513	C	G	rs141782480	intron	ENST00000310775.7	NA	c.2890-44C>G	intron	ENST00000310775.7	NA	c.2890-44C--G	DBSNP	0.52459	122	0.000232612	0.0163636	NA	0.000909918	0.0126127	African
A2780-311Cas9-G1_L_157492-CEPH1408-H1_L_157493	A2780	CAS9	MuTect	FANCI	15	89848390	C	T	rs34462132	synonymous	ENST00000310775.7	p.L1035L	c.3103C>T	synonymous	ENST00000310775.7	p.L1035L	c.3103C--T	DBSNP	0.481675	191	0.000232612	0.0165909	NA	0.00093401	0.0129378	African
A2780-311Cas9-G1_L_157492-CEPH1408-H1_L_157493	A2780	CAS9	MuTect	CRTC3	15	91074784	T	G	rs140204083	intron	ENST00000268184.6	NA	c.132+1349T>G	intron	ENST00000268184.6	NA	c.132+1349T--G	DBSNP	0.540816	98	NA	NA	NA	NA	NA	NA
A2780-311Cas9-G1_L_157492-CEPH1408-H1_L_157493	A2780	CAS9	MuTect	CRTC3	15	91079922	G	C	rs573071980	intron	ENST00000268184.6	NA	c.133-3349G>C	intron	ENST00000268184.6	NA	c.133-3349G--C	DBSNP	0.376543	162	NA	NA	NA	NA	NA	NA
A2780-311Cas9-G1_L_157492-CEPH1408-H1_L_157493	A2780	CAS9	MuTect	BLM	15	91358322	C	T	rs145310008	intron	ENST00000355112.3	NA	c.4077-10C>T	intron	ENST00000355112.3	NA	c.4077-10C--T	DBSNP	0.979021	143	0	0.00978162	NA	0.000512533	0.00719707	African
A2780-311Cas9-G1_L_157492-CEPH1408-H1_L_157493	A2780	CAS9	MuTect	CIITA	16	10980320	T	C	rs79980911	intron	ENST00000324288.8	NA	c.53-8819T>C	intron	ENST00000324288.8	NA	c.53-8819T--C	DBSNP	0.458065	155	NA	NA	NA	NA	NA	NA
A2780-311Cas9-G1_L_157492-CEPH1408-H1_L_157493	A2780	CAS9	MuTect	CIITA	16	10981393	C	T	rs184359745	intron	ENST00000324288.8	NA	c.53-7746C>T	intron	ENST00000324288.8	NA	c.53-7746C--T	DBSNP	0.340909	44	NA	NA	NA	NA	NA	NA
A2780-311Cas9-G1_L_157492-CEPH1408-H1_L_157493	A2780	CAS9	MuTect	CIITA	16	10994659	A	G	rs74007575	intron	ENST00000324288.8	NA	c.437-712A>G	intron	ENST00000324288.8	NA	c.437-712A--G	DBSNP	0.468085	47	NA	NA	NA	NA	NA	NA
A2780-311Cas9-G1_L_157492-CEPH1408-H1_L_157493	A2780	CAS9	MuTect	TSC2	16	2134546	C	T	rs536527623	synonymous	ENST00000219476.3	p.P1441P	c.4323C>T	synonymous	ENST00000219476.3	p.P1441P	c.4323C--T	DBSNP	0.505556	180	NA	NA	NA	8.45e-06	0.000139509	African
A2780-311Cas9-G1_L_157492-CEPH1408-H1_L_157493	A2780	CAS9	MuTect	TSC2	16	2136707	A	G	NA	intron	ENST00000219476.3	NA	c.4850-26A>G	intron	ENST00000219476.3	NA	c.4850-26A--G	NOVEL	0.045	200	NA	NA	NA	NA	NA	NA
A2780-311Cas9-G1_L_157492-CEPH1408-H1_L_157493	A2780	CAS9	MuTect	TRAF7	16	2223306	C	G	rs138752269	synonymous	ENST00000326181.6	p.A306A	c.918C>G	synonymous	ENST00000326181.6	p.A306A	c.918C--G	DBSNP	0.50813	246	0	0.00250227	NA	0.000170784	0.00268676	African
A2780-311Cas9-G1_L_157492-CEPH1408-H1_L_157493	A2780	CAS9	MuTect	SLX4	16	3639508	C	T	NA	synonymous	ENST00000294008.3	p.S1377S	c.4131G>A	synonymous	ENST00000294008.3	p.S1377S	c.4131G--A	NOVEL	0.433121	157	NA	NA	NA	2.04e-05	5.8e-05	East Asian
A2780-311Cas9-G1_L_157492-CEPH1408-H1_L_157493	A2780	CAS9	MuTect	CREBBP	16	3795292	G	T	NA	synonymous	ENST00000262367.5	p.I1300I	c.3900C>A	synonymous	ENST00000262367.5	p.I1300I	c.3900C--A	COSMIC	0.433333	180	0.0027907	0.0373236	2	0.0344079	0.200139	East Asian
A2780-311Cas9-G1_L_157492-CEPH1408-H1_L_157493	A2780	CAS9	MuTect	CREBBP	16	3819134	T	A	rs76231065	intron	ENST00000262367.5	NA	c.3060+41A>T	intron	ENST00000262367.5	NA	c.3060+41A--T	DBSNP	0.485714	105	0.000232558	0.0259445	NA	0.0026342	0.0314379	African
A2780-311Cas9-G1_L_157492-CEPH1408-H1_L_157493	A2780	CAS9	MuTect	CREBBP	16	3820667	C	T	rs3025694	synonymous	ENST00000262367.5	p.P928P	c.2784G>A	synonymous	ENST00000262367.5	p.P928P	c.2784G--A	COSMIC	0.54918	122	0.00197674	0.0314065	4	0.0341373	0.201925	East Asian
A2780-311Cas9-G1_L_157492-CEPH1408-H1_L_157493	A2780	CAS9	MuTect	CYLD	16	50788366	G	A	rs78544610	intron	ENST00000311559.9	NA	c.913+31G>A	intron	ENST00000427738.3	NA	c.913+31G--A	DBSNP	0.563107	103	0.000123153	0.0285235	NA	0.00324559	0.0478287	African
A2780-311Cas9-G1_L_157492-CEPH1408-H1_L_157493	A2780	CAS9	MuTect	DCLRE1C	10	14976727	G	C	rs35441642	Missense	ENST00000378278.2	p.P171R	c.512C>G	Missense	ENST00000378278.2	p.P171R	c.512C--G	DBSNP	0.51938	129	0.0723256	0.128007	NA	0.0898444	0.197066	East Asian
A2780-311Cas9-G1_L_157492-CEPH1408-H1_L_157493	A2780	CAS9	MuTect	NF1	17	29528207	T	C	rs148776322	intron	ENST00000358273.4	NA	c.1185+30T>C	intron	ENST00000358273.4	NA	c.1185+30T--C	DBSNP	0.496124	129	0	0.00953246	NA	0.00067979	0.00978075	African
A2780-311Cas9-G1_L_157492-CEPH1408-H1_L_157493	A2780	CAS9	MuTect	NF1	17	29553473	C	T	NA	synonymous	ENST00000358273.4	p.S674S	c.2022C>T	synonymous	ENST00000358273.4	p.S674S	c.2022C--T	NOVEL	0.551136	176	0.000116279	0.0256468	NA	0.00209154	0.0295273	African
A2780-311Cas9-G1_L_157492-CEPH1408-H1_L_157493	A2780	CAS9	MuTect	NF1	17	29559942	A	C	rs2066737	intron	ENST00000358273.4	NA	c.3496+43A>C	intron	ENST00000358273.4	NA	c.3496+43A--C	DBSNP	0.430556	144	0.000116279	0.0242851	NA	0.00199377	0.0283539	African
A2780-311Cas9-G1_L_157492-CEPH1408-H1_L_157493	A2780	CAS9	MuTect	SUZ12	17	30266170	A	G	rs114499843	intron	ENST00000322652.5	NA	c.275-1135A>G	intron	ENST00000322652.5	NA	c.275-1135A--G	DBSNP	0.4	25	NA	NA	NA	NA	NA	NA
A2780-311Cas9-G1_L_157492-CEPH1408-H1_L_157493	A2780	CAS9	MuTect	SUZ12	17	30322658	T	C	rs55832508	synonymous	ENST00000322652.5	p.Y557Y	c.1671T>C	synonymous	ENST00000322652.5	p.Y557Y	c.1671T--C	DBSNP	0.385542	166	0	0.0270086	NA	0.00185202	0.0264637	African
A2780-311Cas9-G1_L_157492-CEPH1408-H1_L_157493	A2780	CAS9	MuTect	RHOT1	17	30500957	A	G	rs73286134	intron	ENST00000333942.6	NA	c.178+26A>G	intron	ENST00000358365.3	NA	c.178+26A--G	DBSNP	0.531034	145	0.000116279	0.0401725	NA	0.00307283	0.0424718	African
A2780-311Cas9-G1_L_157492-CEPH1408-H1_L_157493	A2780	CAS9	MuTect	RHOT1	17	30502954	C	T	rs113487761	intron	ENST00000333942.6	NA	c.223-27C>T	intron	ENST00000358365.3	NA	c.223-27C--T	DBSNP	0.432836	67	0	0.0222525	NA	0.0017576	0.0232455	African
A2780-311Cas9-G1_L_157492-CEPH1408-H1_L_157493	A2780	CAS9	MuTect	CUX1	7	101882868	C	T	rs115214660	Splice_Region	ENST00000292535.7	NA	c.3887+4C>T	Splice_Region	ENST00000360264.3	NA	c.3920+4C--T	DBSNP	0.512397	121	0.000232558	0.0147526	NA	0.00139138	0.0186928	African
A2780-311Cas9-G1_L_157492-CEPH1408-H1_L_157493	A2780	CAS9	MuTect	RHOT1	17	30530844	G	A	rs57156991	intron	ENST00000333942.6	NA	c.1333-65G>A	intron	ENST00000358365.3	NA	c.1333-65G--A	DBSNP	0.545455	44	NA	NA	NA	NA	NA	NA
A2780-311Cas9-G1_L_157492-CEPH1408-H1_L_157493	A2780	CAS9	MuTect	RARA	17	38510583	C	T	rs77633370	synonymous	ENST00000394089.2	p.P279P	c.837C>T	synonymous	ENST00000254066.5	p.P279P	c.837C--T	DBSNP	0.514451	173	0.00325581	0.0317749	NA	0.00448935	0.0339869	African
A2780-311Cas9-G1_L_157492-CEPH1408-H1_L_157493	A2780	CAS9	MuTect	STAT3	17	40481380	C	T	rs377192981	intron	ENST00000588969.1	NA	c.1281+48G>A	intron	ENST00000264657.5	NA	c.1281+48G--A	DBSNP	0.485876	177	0	0.000226963	NA	2.03e-05	0.000328213	African
A2780-311Cas9-G1_L_157492-CEPH1408-H1_L_157493	A2780	CAS9	MuTect	ETV4	17	41609033	A	G	rs140456006	intron	ENST00000393664.2	NA	c.811+1009T>C	intron	ENST00000319349.5	NA	c.811+1009T--C	DBSNP	0.617647	34	NA	NA	NA	NA	NA	NA
A2780-311Cas9-G1_L_157492-CEPH1408-H1_L_157493	A2780	CAS9	MuTect	RAD54B	8	95392585	C	G	rs34588349	Missense	ENST00000336148.5	p.V679L	c.2035G>C	Missense	ENST00000336148.5	p.V679L	c.2035G--C	DBSNP	0.511811	127	0	0.00975942	NA	0.000865903	0.0117009	African
A2780-311Cas9-G1_L_157492-CEPH1408-H1_L_157493	A2780	CAS9	MuTect	TRIM37	17	57060306	C	T	rs73317214	intron	ENST00000393066.3	NA	c.2892-24G>A	intron	ENST00000393066.3	NA	c.2892-24G--A	DBSNP	0.543478	92	0.000122549	0.0315904	NA	0.00209621	0.0288149	African
A2780-311Cas9-G1_L_157492-CEPH1408-H1_L_157493	A2780	CAS9	MuTect	TRIM37	17	57125023	G	A	rs73319213	intron	ENST00000393066.3	NA	c.1667+21C>T	intron	ENST00000262294.7	NA	c.1667+21C--T	DBSNP	0.485981	107	0.000116279	0.0331366	NA	0.0023052	0.0309285	African
A2780-311Cas9-G1_L_157492-CEPH1408-H1_L_157493	A2780	CAS9	MuTect	H3F3B	17	73775157	G	A	rs61734773	synonymous	ENST00000586607.1	p.T33T	c.99C>T	synonymous	ENST00000254810.4	p.T33T	c.99C--T	DBSNP	0.511962	209	0	0.0299728	NA	0.00232119	0.0328384	African
A2780-311Cas9-G1_L_157492-CEPH1408-H1_L_157493	A2780	CAS9	MuTect	ETV4	17	41611267	G	A	rs151095895	Missense	ENST00000319349.5	p.P115S	c.343C>T	Missense	ENST00000319349.5	p.P115S	c.343C--T	DBSNP	0.508065	124	0.000116279	0.00272356	NA	0.000316122	0.00354761	African
A2780-311Cas9-G1_L_157492-CEPH1408-H1_L_157493	A2780	CAS9	MuTect	TP53	17	7569546	C	G	rs144366923	intergenic_variant	NA	NA	NA	Missense	ENST00000359597.4	p.R337T	c.1010G--C	DBSNP	0.507937	63	NA	NA	NA	0.000532815	0.0111111	African
A2780-311Cas9-G1_L_157492-CEPH1408-H1_L_157493	A2780	CAS9	MuTect	C17orf70	17	79514769	G	A	rs140000376	intron	ENST00000327787.8	NA	c.1404-65C>T	Nonsense	ENST00000425898.2	p.Q96	c.286C--T	DBSNP	0.456604	265	NA	NA	NA	0.000323248	0.00438131	African
A2780-311Cas9-G1_L_157492-CEPH1408-H1_L_157493	A2780	CAS9	MuTect	ZNF217	20	52192698	A	G	rs34533727	Missense	ENST00000371471.2	p.S869P	c.2605T>C	Missense	ENST00000371471.2	p.S869P	c.2605T--C	DBSNP	0.505085	295	0.000232558	0.0270086	NA	0.00168945	0.0245687	African
A2780-311Cas9-G1_L_157492-CEPH1408-H1_L_157493	A2780	CAS9	MuTect	DOCK8	9	312051	G	A	rs151262535	Missense	ENST00000453981.1	p.R209Q	c.626G>A	Missense	ENST00000453981.1	p.R209Q	c.626G--A	DBSNP	0.5	188	0	0.00068089	NA	0.000113749	0.00117632	African
A2780-311Cas9-G1_L_157492-CEPH1408-H1_L_157493	A2780	CAS9	MuTect	NOTCH3	19	15291576	C	G	rs35769976	Missense	ENST00000263388.2	p.A1020P	c.3058G>C	Missense	ENST00000263388.2	p.A1020P	c.3058G--C	DBSNP	0.497717	219	0.014186	0.294091	NA	0.0342932	0.310227	African
A2780-311Cas9-G1_L_157492-CEPH1408-H1_L_157493	A2780	CAS9	MuTect	PPP2R1A	19	52714726	G	A	rs146859239	Missense	ENST00000322088.6	p.V162M	c.484G>A	Missense	ENST00000322088.6	p.V162M	c.484G--A	DBSNP	0.495413	109	0	0.00272356	NA	9.88e-05	0.00143923	African
A2780-311Cas9-G1_L_157492-CEPH1408-H1_L_157493	A2780	CAS9	MuTect	NOTCH3	19	15297837	G	A	NA	intron	ENST00000263388.2	NA	c.1841-38C>T	intron	ENST00000263388.2	NA	c.1841-38C--T	NOVEL	0.377358	159	NA	NA	NA	NA	NA	NA
A2780-311Cas9-G1_L_157492-CEPH1408-H1_L_157493	A2780	CAS9	MuTect	TCF3	19	1611661	G	A	NA	intergenic_variant	NA	NA	NA	3_prime_UTR	ENST00000262965.5	NA	c.	NOVEL	0.05814	86	NA	NA	NA	NA	NA	NA
A2780-311Cas9-G1_L_157492-CEPH1408-H1_L_157493	A2780	CAS9	MuTect	TCF3	19	1615664	T	G	rs28655701	intergenic_variant	NA	NA	NA	Missense	ENST00000395423.3	p.H485P	c.1454A--C	DBSNP	0.444444	72	0.000349	0.0495229	NA	0.00396953	0.0551223	African
A2780-311Cas9-G1_L_157492-CEPH1408-H1_L_157493	A2780	CAS9	MuTect	TCF3	19	1620998	A	G	rs11882821	intergenic_variant	NA	NA	NA	synonymous	ENST00000262965.5	p.S354S	c.1062T--C	DBSNP	0.588235	119	0.000349813	0.0507545	NA	0.00319065	0.0485011	African
A2780-311Cas9-G1_L_157492-CEPH1408-H1_L_157493	A2780	CAS9	MuTect	TCF3	19	1621227	C	A	rs78569123	intergenic_variant	NA	NA	NA	intron	ENST00000262965.5	NA	c.956-37G--T	DBSNP	0.547619	84	0	0.0282346	NA	0.00187493	0.029278	African
A2780-311Cas9-G1_L_157492-CEPH1408-H1_L_157493	A2780	CAS9	MuTect	TCF3	19	1622110	C	T	rs201873505	intergenic_variant	NA	NA	NA	synonymous	ENST00000262965.5	p.P255P	c.765G--A	DBSNP	0.604396	91	0.000119275	0.0176554	NA	0.00142709	0.0213211	African
A2780-311Cas9-G1_L_157492-CEPH1408-H1_L_157493	A2780	CAS9	MuTect	TCF3	19	1622372	T	C	rs11879402	intergenic_variant	NA	NA	NA	Missense	ENST00000262965.5	p.T198A	c.592A--G	DBSNP	0.454545	33	0.000352609	0.0394798	NA	0.00404798	0.0483106	African
A2780-311Cas9-G1_L_157492-CEPH1408-H1_L_157493	A2780	CAS9	MuTect	TCF3	19	1622406	T	C	rs11879412	intergenic_variant	NA	NA	NA	synonymous	ENST00000262965.5	p.P186P	c.558A--G	DBSNP	0.608696	23	0.000236574	0.037652	NA	0.00482031	0.0502398	African
A2780-311Cas9-G1_L_157492-CEPH1408-H1_L_157493	A2780	CAS9	MuTect	TCF3	19	1622458	A	G	rs11878865	intergenic_variant	NA	NA	NA	intron	ENST00000262965.5	NA	c.550-44T--C	DBSNP	0.333333	6	0	0.010951	NA	0.00462594	0.0433103	African
A2780-311Cas9-G1_L_157492-CEPH1408-H1_L_157493	A2780	CAS9	MuTect	MEF2B	19	19260074	G	A	rs138206353	synonymous	ENST00000602424.2	p.S73S	c.219C>T	synonymous	ENST00000162023.5	p.S73S	c.219C--T	DBSNP	0.496063	127	0.000116279	0.00317748	NA	0.000326757	0.00457516	African
A2780-311Cas9-G1_L_157492-CEPH1408-H1_L_157493	A2780	CAS9	MuTect	TET1	10	70405439	G	T	rs74412312	Missense	ENST00000373644.4	p.A985S	c.2953G>T	Missense	ENST00000373644.4	p.A985S	c.2953G--T	DBSNP	0.492248	258	0.000232558	0.0760327	NA	0.00526025	0.0733795	African
A2780-311Cas9-G1_L_157492-CEPH1408-H1_L_157493	A2780	CAS9	MuTect	ARHGAP35	19	47423675	G	A	rs7250030	synonymous	ENST00000404338.3	p.P581P	c.1743G>A	synonymous	ENST00000404338.3	p.P581P	c.1743G--A	DBSNP	0.514286	280	0.000363372	0.0855739	NA	0.00674309	0.0915871	African
A2780-311Cas9-G1_L_157492-CEPH1408-H1_L_157493	A2780	CAS9	MuTect	PNKP	19	50365572	T	G	rs3739201	intron	ENST00000596014.1	NA	c.1030-34A>C	intron	ENST00000322344.3	NA	c.1030-34A--C	DBSNP	0.470588	17	0.000123183	0.00384246	NA	0.000968817	0.0138242	African
A2780-311Cas9-G1_L_157492-CEPH1408-H1_L_157493	A2780	CAS9	MuTect	PMS1	2	190732599	C	G	rs55859858	Missense	ENST00000441310.2	p.T806S	c.2417C>G	Missense	ENST00000441310.2	p.T806S	c.2417C--G	DBSNP	0.491228	114	0.000232558	0.0220154	NA	0.00185432	0.0228224	African
A2780-311Cas9-G1_L_157492-CEPH1408-H1_L_157493	A2780	CAS9	MuTect	ZNF217	20	52192630	C	T	rs148869536	synonymous	ENST00000302342.3	p.P891P	c.2673G>A	synonymous	ENST00000371471.2	p.P891P	c.2673G--A	DBSNP	0.488136	295	0.000116279	0.00408534	NA	0.000170565	0.00254869	African
A2780-311Cas9-G1_L_157492-CEPH1408-H1_L_157493	A2780	CAS9	MuTect	FAT1	4	187629538	C	T	rs3733413	Missense	ENST00000441802.2	p.V482I	c.1444G>A	Missense	ENST00000441802.2	p.V482I	c.1444G--A	DBSNP	0.490421	261	0.577236	0.222086	NA	0.487707	0.585958	Ashkenazi Jewish
A2780-311Cas9-G1_L_157492-CEPH1408-H1_L_157493	A2780	CAS9	MuTect	GNAS	20	57429324	C	T	NA	intergenic_variant	NA	NA	NA	Missense	ENST00000371100.4	p.P335L	c.1004C--T	NOVEL	0.506073	247	NA	NA	NA	1.24e-05	2.75e-05	Europoean (Non-Finnish)
A2780-311Cas9-G1_L_157492-CEPH1408-H1_L_157493	A2780	CAS9	MuTect	POLQ	3	121208011	C	T	rs3218640	Missense	ENST00000264233.5	p.G1256E	c.3767G>A	Missense	ENST00000264233.5	p.G1256E	c.3767G--A	DBSNP	0.48913	184	0.000116279	0.0506128	NA	0.0033247	0.048385	African
A2780-311Cas9-G1_L_157492-CEPH1408-H1_L_157493	A2780	CAS9	MuTect	FLT3	13	28597593	T	G	rs149791635	Missense	ENST00000241453.7	p.Q771P	c.2312A>C	Missense	ENST00000241453.7	p.Q771P	c.2312A--C	DBSNP	0.488095	168	0	0.00522253	NA	0.000382005	0.00477124	African
A2780-311Cas9-G1_L_157492-CEPH1408-H1_L_157493	A2780	CAS9	MuTect	FAN1	15	31197192	T	C	rs76725957	Missense	ENST00000362065.4	p.L109S	c.326T>C	Missense	ENST00000362065.4	p.L109S	c.326T--C	DBSNP	0.483721	215	0	0.0143052	NA	0.000901684	0.0133351	African
A2780-311Cas9-G1_L_157492-CEPH1408-H1_L_157493	A2780	CAS9	MuTect	MCM8	20	5967886	T	C	rs371618106	intron	ENST00000378896.3	NA	c.2164-42T>C	intron	ENST00000378896.3	NA	c.2164-42T--C	DBSNP	0.506849	73	0	0.000453926	NA	0	0	African
A2780-311Cas9-G1_L_157492-CEPH1408-H1_L_157493	A2780	CAS9	MuTect	MCM8	20	5967972	C	T	rs34887921	synonymous	ENST00000378896.3	p.D736D	c.2208C>T	synonymous	ENST00000378896.3	p.D736D	c.2208C--T	DBSNP	0.397727	88	0	0.0138448	NA	0.00121669	0.0145899	African
A2780-311Cas9-G1_L_157492-CEPH1408-H1_L_157493	A2780	CAS9	MuTect	GLI2	2	121742030	C	T	rs78949549	intergenic_variant	NA	NA	NA	intron	ENST00000452319.1	NA	c.1684-17C--T	DBSNP	0.53125	128	0.000581395	0.0605992	NA	0.00441583	0.0574382	African
A2780-311Cas9-G1_L_157492-CEPH1408-H1_L_157493	A2780	CAS9	MuTect	ERCC3	2	128030596	A	C	rs56064297	intron	ENST00000285398.2	NA	c.1731-59T>G	intron	ENST00000285398.2	NA	c.1731-59T--G	DBSNP	0.504348	115	NA	NA	NA	NA	NA	NA
A2780-311Cas9-G1_L_157492-CEPH1408-H1_L_157493	A2780	CAS9	MuTect	RUNX1	21	36230702	G	A	NA	intron	ENST00000344691.4	NA	c.532+1069C>T	intron	ENST00000300305.3	NA	c.613+1069C--T	NOVEL	0.398551	138	NA	NA	NA	NA	NA	NA
A2780-311Cas9-G1_L_157492-CEPH1408-H1_L_157493	A2780	CAS9	MuTect	RUNX1	21	36246197	C	T	rs549774885	intron	ENST00000344691.4	NA	c.427+6657G>A	intron	ENST00000300305.3	NA	c.508+6657G--A	DBSNP	0.550898	167	NA	NA	NA	NA	NA	NA
A2780-311Cas9-G1_L_157492-CEPH1408-H1_L_157493	A2780	CAS9	MuTect	ERG	21	39810365	A	G	NA	intergenic_variant	NA	NA	NA	intron	ENST00000417133.2	NA	c.257+6962T--C	NOVEL	0.35	100	NA	NA	NA	NA	NA	NA
A2780-311Cas9-G1_L_157492-CEPH1408-H1_L_157493	A2780	CAS9	MuTect	TMPRSS2	21	42879356	G	A	rs57161767	intron	ENST00000458356.1	NA	c.-57+521C>T	intron	ENST00000398585.3	NA	c.55+521C--T	DBSNP	0.472727	110	NA	NA	NA	NA	NA	NA
A2780-311Cas9-G1_L_157492-CEPH1408-H1_L_157493	A2780	CAS9	MuTect	RIF1	2	152320501	T	C	rs7566841	intergenic_variant	NA	NA	NA	synonymous	ENST00000243326.5	p.T1489T	c.4467T--C	DBSNP	0.512953	193	0.000116414	0.0483651	NA	0.00413551	0.0558285	African
A2780-311Cas9-G1_L_157492-CEPH1408-H1_L_157493	A2780	CAS9	MuTect	RIF1	2	152330647	T	C	rs11900635	intergenic_variant	NA	NA	NA	intron	ENST00000243326.5	NA	c.7204+61T--C	DBSNP	0.521739	23	NA	NA	NA	NA	NA	NA
A2780-311Cas9-G1_L_157492-CEPH1408-H1_L_157493	A2780	CAS9	MuTect	FLT4	5	180030325	C	T	rs115824945	Missense	ENST00000261937.6	p.R1320Q	c.3959G>A	Missense	ENST00000261937.6	p.R1320Q	c.3959G--A	DBSNP	0.478873	142	0.000116279	0.0708447	NA	0.00552261	0.0798381	African
A2780-311Cas9-G1_L_157492-CEPH1408-H1_L_157493	A2780	CAS9	MuTect	SF3B1	2	198285920	T	C	rs75850661	intron	ENST00000335508.6	NA	c.196-63A>G	intron	ENST00000335508.6	NA	c.196-63A--G	DBSNP	0.45	120	NA	NA	NA	NA	NA	NA
A2780-311Cas9-G1_L_157492-CEPH1408-H1_L_157493	A2780	CAS9	MuTect	POLQ	3	121202345	C	T	rs3218637	Missense	ENST00000264233.5	p.R1953Q	c.5858G>A	Missense	ENST00000264233.5	p.R1953Q	c.5858G--A	DBSNP	0.475806	124	0.000116279	0.0490241	NA	0.00315595	0.0455921	African
A2780-311Cas9-G1_L_157492-CEPH1408-H1_L_157493	A2780	CAS9	MuTect	MAPK1	22	22221680	C	T	rs200497005	synonymous	ENST00000398822.3	p.Q17Q	c.51G>A	synonymous	ENST00000215832.6	p.Q17Q	c.51G--A	COSMIC	0.333333	12	0	0.016675	1	0.000643869	0.0183066	African
A2780-311Cas9-G1_L_157492-CEPH1408-H1_L_157493	A2780	CAS9	MuTect	SMARCB1	22	24133922	G	A	rs377325865	intron	ENST00000263121.7	NA	c.94-21G>A	intron	ENST00000263121.7	NA	c.94-21G--A	DBSNP	0.437956	137	0	0.00317748	NA	0.000203522	0.00300693	African
A2780-311Cas9-G1_L_157492-CEPH1408-H1_L_157493	A2780	CAS9	MuTect	PDGFB	22	39632875	C	A	rs73884882	intron	ENST00000331163.6	NA	c.64-996G>T	intron	ENST00000331163.6	NA	c.64-996G--T	DBSNP	0.502283	219	NA	NA	NA	NA	NA	NA
A2780-311Cas9-G1_L_157492-CEPH1408-H1_L_157493	A2780	CAS9	MuTect	PDGFB	22	39634296	C	A	rs546124153	intron	ENST00000331163.6	NA	c.64-2417G>T	intron	ENST00000331163.6	NA	c.64-2417G--T	DBSNP	0.462222	225	NA	NA	NA	NA	NA	NA
A2780-311Cas9-G1_L_157492-CEPH1408-H1_L_157493	A2780	CAS9	MuTect	PDGFB	22	39635493	G	A	rs180886918	intron	ENST00000331163.6	NA	c.64-3614C>T	intron	ENST00000331163.6	NA	c.64-3614C--T	DBSNP	0.440367	109	NA	NA	NA	NA	NA	NA
A2780-311Cas9-G1_L_157492-CEPH1408-H1_L_157493	A2780	CAS9	MuTect	PDGFB	22	39636052	C	A	rs73884886	intron	ENST00000331163.6	NA	c.63+3854G>T	intron	ENST00000331163.6	NA	c.63+3854G--T	DBSNP	0.491409	291	NA	NA	NA	NA	NA	NA
A2780-311Cas9-G1_L_157492-CEPH1408-H1_L_157493	A2780	CAS9	MuTect	PDGFB	22	39639304	T	C	rs574963029	intron	ENST00000331163.6	NA	c.63+602A>G	intron	ENST00000331163.6	NA	c.63+602A--G	DBSNP	0.265306	49	NA	NA	NA	NA	NA	NA
A2780-311Cas9-G1_L_157492-CEPH1408-H1_L_157493	A2780	CAS9	MuTect	EP300	22	41536320	T	C	rs9619943	intron	ENST00000263253.7	NA	c.1878+59T>C	intron	ENST00000263253.7	NA	c.1878+59T--C	DBSNP	0.45098	102	NA	NA	NA	NA	NA	NA
A2780-311Cas9-G1_L_157492-CEPH1408-H1_L_157493	A2780	CAS9	MuTect	EP300	22	41553337	C	T	rs76268515	synonymous	ENST00000263253.7	p.C1142C	c.3426C>T	synonymous	ENST00000263253.7	p.C1142C	c.3426C--T	DBSNP	0.590643	171	0.000116279	0.0519746	NA	0.00352539	0.050843	African
A2780-311Cas9-G1_L_157492-CEPH1408-H1_L_157493	A2780	CAS9	MuTect	EP300	22	41565653	T	C	rs12169381	intron	ENST00000263253.7	NA	c.4286+33T>C	intron	ENST00000263253.7	NA	c.4286+33T--C	DBSNP	0.416667	60	0	0.0526794	NA	0.00383108	0.05362	African
A2780-311Cas9-G1_L_157492-CEPH1408-H1_L_157493	A2780	CAS9	MuTect	DNMT3A	2	25523155	A	G	rs201869220	intron	ENST00000321117.5	NA	c.73-43T>C	intron	ENST00000264709.3	NA	c.73-43T--C	DBSNP	0.473118	93	0	0.00181653	NA	0.000212683	0.00321383	African
A2780-311Cas9-G1_L_157492-CEPH1408-H1_L_157493	A2780	CAS9	MuTect	ALK	2	29445425	G	A	rs56146053	synonymous	ENST00000389048.3	p.S1136S	c.3408C>T	synonymous	ENST00000389048.3	p.S1136S	c.3408C--T	COSMIC	0.504505	222	0.000116279	0.0860191	1	0.00646385	0.0938522	African
A2780-311Cas9-G1_L_157492-CEPH1408-H1_L_157493	A2780	CAS9	MuTect	MCM8	20	5943974	C	T	rs35028990	Missense	ENST00000378896.3	p.L282F	c.844C>T	Missense	ENST00000378896.3	p.L282F	c.844C--T	DBSNP	0.465608	189	0	0.0140717	NA	0.00127112	0.0153555	African
A2780-311Cas9-G1_L_157492-CEPH1408-H1_L_157493	A2780	CAS9	MuTect	FANCL	2	58390514	C	G	rs80193830	intron	ENST00000233741.4	NA	c.775+55G>C	3_prime_UTR	ENST00000540646.1	NA	c.	DBSNP	0.477778	90	0.000314268	0.0534682	NA	NA	NA	NA
A2780-311Cas9-G1_L_157492-CEPH1408-H1_L_157493	A2780	CAS9	MuTect	TET1	10	70404981	G	A	rs74925160	Missense	ENST00000373644.4	p.C832Y	c.2495G>A	Missense	ENST00000373644.4	p.C832Y	c.2495G--A	DBSNP	0.448413	252	0.000232558	0.0760327	NA	0.00526709	0.0733333	African
A2780-311Cas9-G1_L_157492-CEPH1408-H1_L_157493	A2780	CAS9	MuTect	FANCD2	3	10107498	G	T	rs371563130	intron	ENST00000419585.1	NA	c.2270-50G>T	intron	ENST00000287647.3	NA	c.2270-50G--T	DBSNP	0.466019	103	0	0.000226963	NA	3.39e-05	0.00027651	African
A2780-311Cas9-G1_L_157492-CEPH1408-H1_L_157493	A2780	CAS9	MuTect	KMT2D	12	49434981	G	A	rs572145631	Missense	ENST00000301067.7	p.T2191M	c.6572C>T	Missense	ENST00000301067.7	p.T2191M	c.6572C--T	DBSNP	0.443396	106	NA	NA	NA	5.29e-05	8.39e-05	African
A2780-311Cas9-G1_L_157492-CEPH1408-H1_L_157493	A2780	CAS9	MuTect	TMEM127	2	96930912	C	T	rs121908819	Missense	ENST00000258439.3	p.D70N	c.208G>A	Missense	ENST00000258439.3	p.D70N	c.208G--A	DBSNP	0.440476	84	0	0.00159019	NA	0.000195269	0.00307847	African
A2780-311Cas9-G1_L_157492-CEPH1408-H1_L_157493	A2780	CAS9	MuTect	POLQ	3	121192156	G	A	rs3218628	intron	ENST00000264233.5	NA	c.6543+41C>T	intron	ENST00000264233.5	NA	c.6543+41C--T	DBSNP	0.391608	143	0.000116279	0.0506128	NA	0.00347335	0.0475133	African
A2780-311Cas9-G1_L_157492-CEPH1408-H1_L_157493	A2780	CAS9	MuTect	EPCAM	2	47602434	C	T	rs148725106	Missense	ENST00000263735.4	p.R163W	c.487C>T	Missense	ENST00000263735.4	p.R163W	c.487C--T	DBSNP	0.439024	82	0	0.00363141	NA	0.000203272	0.00274833	African
A2780-311Cas9-G1_L_157492-CEPH1408-H1_L_157493	A2780	CAS9	MuTect	POLQ	3	121203858	T	C	rs3845859	intron	ENST00000264233.5	NA	c.5773+30A>G	intron	ENST00000264233.5	NA	c.5773+30A--G	DBSNP	0.469697	132	0.000116279	0.0506128	NA	0.00356302	0.0487436	African
A2780-311Cas9-G1_L_157492-CEPH1408-H1_L_157493	A2780	CAS9	MuTect	GNAS	20	57478846	C	T	rs11554266	Splice_Region	ENST00000371085.3	p.P144P	c.432C>T	Splice_Region	ENST00000371100.4	p.P787P	c.2361C--T	DBSNP	0.438914	221	0.000116279	0.024512	NA	0.00221708	0.0278359	African
A2780-311Cas9-G1_L_157492-CEPH1408-H1_L_157493	A2780	CAS9	MuTect	PPARG	3	12397445	G	A	rs116174532	intron	ENST00000287820.6	NA	c.82+4272G>A	intron	ENST00000287820.6	NA	c.82+4272G--A	DBSNP	0.442478	113	NA	NA	NA	NA	NA	NA
A2780-311Cas9-G1_L_157492-CEPH1408-H1_L_157493	A2780	CAS9	MuTect	PPARG	3	12402837	A	G	rs563886709	intron	ENST00000287820.6	NA	c.82+9664A>G	intron	ENST00000287820.6	NA	c.82+9664A--G	DBSNP	0.432432	37	NA	NA	NA	NA	NA	NA
A2780-311Cas9-G1_L_157492-CEPH1408-H1_L_157493	A2780	CAS9	MuTect	PPARG	3	12405035	T	C	rs115826450	intron	ENST00000287820.6	NA	c.82+11862T>C	intron	ENST00000287820.6	NA	c.82+11862T--C	DBSNP	0.503356	149	NA	NA	NA	NA	NA	NA
A2780-311Cas9-G1_L_157492-CEPH1408-H1_L_157493	A2780	CAS9	MuTect	PPARG	3	12408637	A	G	NA	intron	ENST00000287820.6	NA	c.83-12566A>G	intron	ENST00000287820.6	NA	c.83-12566A--G	NOVEL	0.390625	64	NA	NA	NA	NA	NA	NA
A2780-311Cas9-G1_L_157492-CEPH1408-H1_L_157493	A2780	CAS9	MuTect	PPARG	3	12416389	C	T	rs148938603	intron	ENST00000287820.6	NA	c.83-4814C>T	intron	ENST00000287820.6	NA	c.83-4814C--T	DBSNP	0.8	15	NA	NA	NA	NA	NA	NA
A2780-311Cas9-G1_L_157492-CEPH1408-H1_L_157493	A2780	CAS9	MuTect	PPARG	3	12418310	C	T	NA	intron	ENST00000287820.6	NA	c.83-2893C>T	intron	ENST00000287820.6	NA	c.83-2893C--T	NOVEL	0.454545	88	NA	NA	NA	NA	NA	NA
A2780-311Cas9-G1_L_157492-CEPH1408-H1_L_157493	A2780	CAS9	MuTect	C19orf40	19	33464131	G	C	rs34151845	Missense	ENST00000588258.1	p.G10A	c.29G>C	Missense	ENST00000588258.1	p.G10A	c.29G--C	DBSNP	0.424084	191	0.000348837	0.0667272	NA	0.00448749	0.0641093	African
A2780-311Cas9-G1_L_157492-CEPH1408-H1_L_157493	A2780	CAS9	MuTect	ATR	3	142215174	A	C	NA	intron	ENST00000350721.4	NA	c.5898+29T>G	intron	ENST00000350721.4	NA	c.5898+29T--G	NOVEL	0.472222	36	NA	NA	NA	NA	NA	NA
A2780-311Cas9-G1_L_157492-CEPH1408-H1_L_157493	A2780	CAS9	MuTect	ATR	3	142259939	C	T	rs184080588	intron	ENST00000350721.4	NA	c.3451-63G>A	intron	ENST00000350721.4	NA	c.3451-63G--A	DBSNP	0.467213	122	NA	NA	NA	NA	NA	NA
A2780-311Cas9-G1_L_157492-CEPH1408-H1_L_157493	A2780	CAS9	MuTect	ATR	3	142261629	C	T	rs188393997	intron	ENST00000350721.4	NA	c.3358-30G>A	intron	ENST00000350721.4	NA	c.3358-30G--A	DBSNP	0.528571	70	0.000232775	0.0138636	NA	0.00132041	0.0186681	African
A2780-311Cas9-G1_L_157492-CEPH1408-H1_L_157493	A2780	CAS9	MuTect	ATR	3	142272237	G	A	rs150512706	synonymous	ENST00000350721.4	p.A879A	c.2637C>T	synonymous	ENST00000350721.4	p.A879A	c.2637C--T	COSMIC	0.503597	139	0	0.0024966	1	0.000244441	0.00361272	African
A2780-311Cas9-G1_L_157492-CEPH1408-H1_L_157493	A2780	CAS9	MuTect	ATR	3	142285145	A	G	rs199777924	intron	ENST00000350721.4	NA	c.152-42T>C	intron	ENST00000350721.4	NA	c.152-42T--C	DBSNP	0.488095	84	0	0.0024966	NA	0.000237721	0.00356907	African
A2780-311Cas9-G1_L_157492-CEPH1408-H1_L_157493	A2780	CAS9	MuTect	WWTR1	3	149268435	G	A	rs574013165	intron	ENST00000360632.3	NA	c.569-8111C>T	intron	ENST00000465804.1	NA	c.569-8111C--T	DBSNP	0.521739	115	NA	NA	NA	NA	NA	NA
A2780-311Cas9-G1_L_157492-CEPH1408-H1_L_157493	A2780	CAS9	MuTect	NBN	8	90990479	C	G	rs1805794	Missense	ENST00000265433.3	p.E185Q	c.553G>C	Missense	ENST00000265433.3	p.E185Q	c.553G--C	DBSNP	0.412214	131	0.313605	0.233772	NA	0.347234	0.454756	East Asian
A2780-311Cas9-G1_L_157492-CEPH1408-H1_L_157493	A2780	CAS9	MuTect	POLQ	3	121191008	C	T	rs3218648	Missense	ENST00000264233.5	p.V2183I	c.6547G>A	Missense	ENST00000264233.5	p.V2183I	c.6547G--A	DBSNP	0.40708	113	0.000116279	0.0485922	NA	0.00328872	0.0473355	African
A2780-311Cas9-G1_L_157492-CEPH1408-H1_L_157493	A2780	CAS9	MuTect	ETV5	3	185785349	C	T	rs138405847	intron	ENST00000306376.5	NA	c.651-1488G>A	intron	ENST00000306376.5	NA	c.651-1488G--A	DBSNP	0.444444	9	NA	NA	NA	NA	NA	NA
A2780-311Cas9-G1_L_157492-CEPH1408-H1_L_157493	A2780	CAS9	MuTect	BCL6	3	187456287	A	G	rs73045364	intron	ENST00000406870.2	NA	c.-49-3592T>C	intron	ENST00000406870.2	NA	c.-49-3592T--C	DBSNP	0.508982	167	NA	NA	NA	NA	NA	NA
A2780-311Cas9-G1_L_157492-CEPH1408-H1_L_157493	A2780	CAS9	MuTect	BCL6	3	187457570	C	T	rs73045365	intron	ENST00000406870.2	NA	c.-49-4875G>A	intron	ENST00000406870.2	NA	c.-49-4875G--A	DBSNP	0.504854	206	NA	NA	NA	NA	NA	NA
A2780-311Cas9-G1_L_157492-CEPH1408-H1_L_157493	A2780	CAS9	MuTect	BCL6	3	187459701	G	T	rs6782256	intron	ENST00000406870.2	NA	c.-50+3497C>A	intron	ENST00000406870.2	NA	c.-50+3497C--A	DBSNP	0.53012	166	NA	NA	NA	NA	NA	NA
A2780-311Cas9-G1_L_157492-CEPH1408-H1_L_157493	A2780	CAS9	MuTect	CTNNB1	3	41278032	T	C	rs4135382	intron	ENST00000349496.5	NA	c.1954+42T>C	intron	ENST00000349496.5	NA	c.1954+42T--C	DBSNP	0.523148	216	0.000232558	0.0152065	NA	0.00105293	0.0144463	African
A2780-311Cas9-G1_L_157492-CEPH1408-H1_L_157493	A2780	CAS9	MuTect	NCOA2	8	71068199	A	G	rs368009986	Splice_Region	ENST00000452400.2	NA	c.2394+7T>C	Splice_Region	ENST00000452400.2	NA	c.2394+7T--C	DBSNP	0.396552	58	0	0.000802998	NA	0.000206866	0.00274311	African
A2780-311Cas9-G1_L_157492-CEPH1408-H1_L_157493	A2780	CAS9	MuTect	RHOA	3	49412969	C	T	NA	synonymous	ENST00000418115.1	p.K18K	c.54G>A	synonymous	ENST00000418115.1	p.K18K	c.54G--A	NOVEL	0.463519	233	NA	NA	NA	NA	NA	NA
A2780-311Cas9-G1_L_157492-CEPH1408-H1_L_157493	A2780	CAS9	MuTect	TADA3	3	9829335	C	T	rs73113563	intron	ENST00000440161.1	NA	c.565-311G>A	intron	ENST00000301964.2	NA	c.565-311G--A	DBSNP	0.345133	113	NA	NA	NA	NA	NA	NA
A2780-311Cas9-G1_L_157492-CEPH1408-H1_L_157493	A2780	CAS9	MuTect	RAD50	5	131951692	T	C	rs115737081	Splice_Region	ENST00000265335.6	NA	c.3037-3T>C	Splice_Region	ENST00000265335.6	NA	c.3037-3T--C	DBSNP	0.375	48	0.000465441	0.0167953	NA	0.00165979	0.0206833	African
A2780-311Cas9-G1_L_157492-CEPH1408-H1_L_157493	A2780	CAS9	MuTect	SLC34A2	4	25671508	C	T	rs16877408	intron	ENST00000382051.3	NA	c.831+44C>T	intron	ENST00000382051.3	NA	c.831+44C--T	DBSNP	1	114	0	0.0129369	NA	0.00107478	0.0155059	African
A2780-311Cas9-G1_L_157492-CEPH1408-H1_L_157493	A2780	CAS9	MuTect	FIP1L1	4	54260803	T	C	rs538903537	intron	ENST00000337488.6	NA	c.705+3138T>C	intron	ENST00000337488.6	NA	c.705+3138T--C	DBSNP	1	4	NA	NA	NA	NA	NA	NA
A2780-311Cas9-G1_L_157492-CEPH1408-H1_L_157493	A2780	CAS9	MuTect	FIP1L1	4	54280110	T	G	NA	intron	ENST00000337488.6	NA	c.816-672T>G	intron	ENST00000337488.6	NA	c.816-672T--G	NOVEL	0.55	40	NA	NA	NA	NA	NA	NA
A2780-311Cas9-G1_L_157492-CEPH1408-H1_L_157493	A2780	CAS9	MuTect	KDR	4	55948694	C	T	rs374982964	intron	ENST00000263923.4	NA	c.3762+9G>A	intron	ENST00000263923.4	NA	c.3762+9G--A	COSMIC	0.431193	109	0	0.00068089	1	6.1e-05	0.000784519	African
A2780-311Cas9-G1_L_157492-CEPH1408-H1_L_157493	A2780	CAS9	MuTect	KDR	4	55956225	C	T	rs36114464	synonymous	ENST00000263923.4	p.A1030A	c.3090G>A	synonymous	ENST00000263923.4	p.A1030A	c.3090G--A	COSMIC	0.617021	141	0.000581395	0.0329097	1	0.00279405	0.0373154	African
A2780-311Cas9-G1_L_157492-CEPH1408-H1_L_157493	A2780	CAS9	MuTect	KDR	4	55974095	T	C	rs112865999	intron	ENST00000263923.4	NA	c.1256-35A>G	intron	ENST00000263923.4	NA	c.1256-35A--G	DBSNP	0.449275	138	0.000116279	0.0240581	NA	0.00205622	0.0284388	African
A2780-311Cas9-G1_L_157492-CEPH1408-H1_L_157493	A2780	CAS9	GATK	KMT2D	12	49433406	C	CA	rs200754433	Splice_Region	ENST00000301067.7	NA	c.8047-7dupT	Splice_Region	ENST00000301067.7	NA	c.8047-7dupT	DBSNP	0.3732	209	0.00113094	0.0281385	NA	0.00264977	0.0355501	African
A2780-311Cas9-G1_L_157492-CEPH1408-H1_L_157493	A2780	CAS9	MuTect	TERT	5	1253780	G	A	rs5031049	3_prime_UTR	ENST00000310581.5	NA	c.*63C>T	3_prime_UTR	ENST00000310581.5	NA	c.	DBSNP	0.62069	58	NA	NA	NA	NA	NA	NA
A2780-311Cas9-G1_L_157492-CEPH1408-H1_L_157493	A2780	CAS9	MuTect	MDM4	1	204518499	C	G	rs61754765	Missense	ENST00000367182.3	p.P388A	c.1162C>G	Missense	ENST00000367182.3	p.P388A	c.1162C--G	DBSNP	0.307471	348	0.000465116	0.000453926	NA	0.000626342	0.00237486	Other
A2780-311Cas9-G1_L_157492-CEPH1408-H1_L_157493	A2780	CAS9	MuTect	TLX3	5	170736570	C	A	rs36095128	synonymous	ENST00000296921.5	p.G67G	c.201C>A	synonymous	ENST00000296921.5	p.G67G	c.201C--A	DBSNP	0.582677	127	0.00049249	0.0443948	NA	0.00370544	0.0627937	African
A2780-311Cas9-G1_L_157492-CEPH1408-H1_L_157493	A2780	CAS9	MuTect	NPM1	5	170836901	C	T	NA	intron	ENST00000517671.1	NA	c.847-630C>T	intron	ENST00000296930.5	NA	c.847-630C--T	NOVEL	0.428571	7	NA	NA	NA	NA	NA	NA
A2780-311Cas9-G1_L_157492-CEPH1408-H1_L_157493	A2780	CAS9	MuTect	NSD1	5	176637035	G	A	rs371958844	synonymous	ENST00000439151.2	p.T545T	c.1635G>A	synonymous	ENST00000439151.2	p.T545T	c.1635G--A	DBSNP	0.479401	267	0	0.000227169	NA	2.44e-05	0.000327439	African
A2780-311Cas9-G1_L_157492-CEPH1408-H1_L_157493	A2780	CAS9	MuTect	NFKBIZ	3	101568714	C	T	NA	Missense	ENST00000326172.5	p.A81V	c.242C>T	Missense	ENST00000326172.5	p.A81V	c.242C--T	NOVEL	0.678571	28	NA	NA	NA	6.6977e-05	0.00542005	African
A2780-311Cas9-G1_L_157492-CEPH1408-H1_L_157493	A2780	CAS9	MuTect	FLT4	5	180035994	G	A	rs34371546	synonymous	ENST00000261937.6	p.S1289S	c.3867C>T	synonymous	ENST00000261937.6	p.S1289S	c.3867C--T	DBSNP	0.533679	193	0.000116279	0.0267817	NA	0.00207902	0.0301882	African
A2780-311Cas9-G1_L_157492-CEPH1408-H1_L_157493	A2780	CAS9	MuTect	FLT4	5	180043439	G	A	rs56127961	synonymous	ENST00000261937.6	p.D1049D	c.3147C>T	synonymous	ENST00000261937.6	p.D1049D	c.3147C--T	COSMIC	0.537736	212	0	0.0415343	1	0.00316865	0.0442177	African
A2780-311Cas9-G1_L_157492-CEPH1408-H1_L_157493	A2780	CAS9	MuTect	FLT4	5	180053089	C	T	NA	intron	ENST00000261937.6	NA	c.1258+22G>A	intron	ENST00000261937.6	NA	c.1258+22G--A	NOVEL	0.454128	218	NA	NA	NA	5.32e-05	0.000162464	South Asian
A2780-311Cas9-G1_L_157492-CEPH1408-H1_L_157493	A2780	CAS9	MuTect	SDHA	5	251601	G	A	NA	intron	ENST00000264932.6	NA	c.1794+18G>A	intron	ENST00000264932.6	NA	c.1794+18G--A	NOVEL	0.515528	161	NA	NA	NA	8.17e-06	6.6507e-05	African
A2780-311Cas9-G1_L_157492-CEPH1408-H1_L_157493	A2780	CAS9	MuTect	PIK3R1	5	67522722	C	T	rs706713	synonymous	ENST00000274335.5	p.Y73Y	c.219C>T	synonymous	ENST00000521381.1	p.Y73Y	c.219C--T	DBSNP	0.497608	209	0.233953	0.409215	NA	0.313528	0.701787	East Asian
A2780-311Cas9-G1_L_157492-CEPH1408-H1_L_157493	A2780	CAS9	MuTect	PIK3R1	5	67586510	G	A	rs115082151	intron	ENST00000274335.5	NA	c.917-1577G>A	5_prime_UTR	ENST00000336483.5	NA	c.-47G--A	DBSNP	0.443396	106	0	0.00567408	NA	0.000531481	0.00774103	African
A2780-311Cas9-G1_L_157492-CEPH1408-H1_L_157493	A2780	CAS9	MuTect	PIK3R1	5	67591960	G	A	rs112011545	intron	ENST00000521381.1	NA	c.1815-39G>A	intron	ENST00000521381.1	NA	c.1815-39G--A	DBSNP	0.57554	139	0.000232558	0.0422152	NA	0.00314742	0.0462587	African
A2780-311Cas9-G1_L_157492-CEPH1408-H1_L_157493	A2780	CAS9	MuTect	ROS1	6	117643994	G	A	rs79795895	intron	ENST00000368508.3	NA	c.5642-1437C>T	intron	ENST00000368508.3	NA	c.5642-1437C--T	DBSNP	1	53	NA	NA	NA	NA	NA	NA
A2780-311Cas9-G1_L_157492-CEPH1408-H1_L_157493	A2780	CAS9	MuTect	ROS1	6	117657799	C	T	rs9489134	intron	ENST00000368508.3	NA	c.5248+536G>A	intron	ENST00000368508.3	NA	c.5248+536G--A	DBSNP	1	7	NA	NA	NA	NA	NA	NA
A2780-311Cas9-G1_L_157492-CEPH1408-H1_L_157493	A2780	CAS9	MuTect	MYB	6	135534821	A	T	rs555690421	intron	ENST00000367814.4	NA	c.1807-4181A>T	intron	ENST00000341911.5	NA	c.2170-4181A--T	DBSNP	1	16	NA	NA	NA	NA	NA	NA
A2780-311Cas9-G1_L_157492-CEPH1408-H1_L_157493	A2780	CAS9	MuTect	MYB	6	135538224	A	T	NA	intron	ENST00000367814.4	NA	c.1807-778A>T	intron	ENST00000341911.5	NA	c.2170-778A--T	NOVEL	1	2	NA	NA	NA	NA	NA	NA
A2780-311Cas9-G1_L_157492-CEPH1408-H1_L_157493	A2780	CAS9	MuTect	ESR1	6	152040004	T	C	NA	intron	ENST00000440973.1	NA	c.-71+16864T>C	intron	ENST00000440973.1	NA	c.-71+16864T--C	NOVEL	0.618421	76	NA	NA	NA	NA	NA	NA
A2780-311Cas9-G1_L_157492-CEPH1408-H1_L_157493	A2780	CAS9	MuTect	ESR1	6	152081323	T	C	rs184183936	intron	ENST00000440973.1	NA	c.-70-47655T>C	intron	ENST00000440973.1	NA	c.-70-47655T--C	DBSNP	0.977273	88	NA	NA	NA	NA	NA	NA
A2780-311Cas9-G1_L_157492-CEPH1408-H1_L_157493	A2780	CAS9	MuTect	ESR1	6	152086589	T	C	rs191692344	intron	ENST00000440973.1	NA	c.-70-42389T>C	intron	ENST00000440973.1	NA	c.-70-42389T--C	DBSNP	1	25	NA	NA	NA	NA	NA	NA
A2780-311Cas9-G1_L_157492-CEPH1408-H1_L_157493	A2780	CAS9	MuTect	ESR1	6	152087067	A	G	rs190336802	intron	ENST00000440973.1	NA	c.-70-41911A>G	intron	ENST00000440973.1	NA	c.-70-41911A--G	DBSNP	1	68	NA	NA	NA	NA	NA	NA
A2780-311Cas9-G1_L_157492-CEPH1408-H1_L_157493	A2780	CAS9	MuTect	ESR1	6	152090301	G	A	rs80021401	intron	ENST00000440973.1	NA	c.-70-38677G>A	intron	ENST00000440973.1	NA	c.-70-38677G--A	DBSNP	1	69	NA	NA	NA	NA	NA	NA
A2780-311Cas9-G1_L_157492-CEPH1408-H1_L_157493	A2780	CAS9	MuTect	ESR1	6	152092739	A	C	rs77795954	intron	ENST00000440973.1	NA	c.-70-36239A>C	intron	ENST00000440973.1	NA	c.-70-36239A--C	DBSNP	1	20	NA	NA	NA	NA	NA	NA
A2780-311Cas9-G1_L_157492-CEPH1408-H1_L_157493	A2780	CAS9	MuTect	ESR1	6	152096709	T	C	rs187434071	intron	ENST00000440973.1	NA	c.-70-32269T>C	intron	ENST00000440973.1	NA	c.-70-32269T--C	DBSNP	1	3	NA	NA	NA	NA	NA	NA
A2780-311Cas9-G1_L_157492-CEPH1408-H1_L_157493	A2780	CAS9	MuTect	ESR1	6	152097326	A	G	NA	intron	ENST00000440973.1	NA	c.-70-31652A>G	intron	ENST00000440973.1	NA	c.-70-31652A--G	NOVEL	0.831579	95	NA	NA	NA	NA	NA	NA
A2780-311Cas9-G1_L_157492-CEPH1408-H1_L_157493	A2780	CAS9	MuTect	ESR1	6	152102892	C	T	rs547145839	intron	ENST00000440973.1	NA	c.-70-26086C>T	intron	ENST00000440973.1	NA	c.-70-26086C--T	DBSNP	1	60	NA	NA	NA	NA	NA	NA
A2780-311Cas9-G1_L_157492-CEPH1408-H1_L_157493	A2780	CAS9	MuTect	ESR1	6	152103058	A	G	rs187263732	intron	ENST00000440973.1	NA	c.-70-25920A>G	intron	ENST00000440973.1	NA	c.-70-25920A--G	DBSNP	1	50	NA	NA	NA	NA	NA	NA
A2780-311Cas9-G1_L_157492-CEPH1408-H1_L_157493	A2780	CAS9	MuTect	ESR1	6	152104281	G	A	rs182973571	intron	ENST00000440973.1	NA	c.-70-24697G>A	intron	ENST00000440973.1	NA	c.-70-24697G--A	DBSNP	0.963636	55	NA	NA	NA	NA	NA	NA
A2780-311Cas9-G1_L_157492-CEPH1408-H1_L_157493	A2780	CAS9	MuTect	QKI	6	163971834	C	T	NA	intron	ENST00000361752.3	NA	c.547-11180C>T	intron	ENST00000361752.3	NA	c.547-11180C--T	NOVEL	1	6	NA	NA	NA	NA	NA	NA
A2780-311Cas9-G1_L_157492-CEPH1408-H1_L_157493	A2780	CAS9	MuTect	DAXX	6	33287936	G	A	rs148860789	synonymous	ENST00000374542.5	p.D439D	c.1317C>T	synonymous	ENST00000374542.5	p.D439D	c.1317C--T	DBSNP	0.449438	89	0.000116279	0.00453926	NA	0.000562134	0.0071886	African
A2780-311Cas9-G1_L_157492-CEPH1408-H1_L_157493	A2780	CAS9	MuTect	CUX1	7	101460980	G	A	rs116014840	intron	ENST00000292535.7	NA	c.30+31G>A	intron	ENST00000360264.3	NA	c.63+1607G--A	DBSNP	0.588235	17	0	0.0240099	NA	0.00202953	0.0333507	African
A2780-311Cas9-G1_L_157492-CEPH1408-H1_L_157493	A2780	CAS9	MuTect	SMARCA4	19	11145704	C	T	NA	Missense	ENST00000344626.4	p.R1356W	c.4066C>T	Missense	ENST00000429416.3	p.R1356W	c.4066C--T	NOVEL	0.550296	169	NA	NA	NA	NA	NA	NA
A2780-311Cas9-G1_L_157492-CEPH1408-H1_L_157493	A2780	CAS9	MuTect	ETV1	7	13971117	G	A	rs73274895	intron	ENST00000430479.1	NA	c.802+10C>T	intron	ENST00000430479.1	NA	c.802+10C--T	DBSNP	0.554745	137	0.00376854	0.0908369	NA	0.00948656	0.0959173	African
A2780-311Cas9-G1_L_157492-CEPH1408-H1_L_157493	A2780	CAS9	MuTect	ETV1	7	13971260	T	C	NA	synonymous	ENST00000405218.2	p.P223P	c.669A>G	synonymous	ENST00000430479.1	p.P223P	c.669A--G	NOVEL	0.474227	194	NA	NA	NA	4.06e-06	6.54e-05	African
A2780-311Cas9-G1_L_157492-CEPH1408-H1_L_157493	A2780	CAS9	MuTect	ETV1	7	13975300	A	G	rs73276812	intron	ENST00000430479.1	NA	c.554+33T>C	intron	ENST00000430479.1	NA	c.554+33T--C	DBSNP	0.532787	122	0.0026751	0.0635257	NA	0.00727314	0.0728756	African
A2780-311Cas9-G1_L_157492-CEPH1408-H1_L_157493	A2780	CAS9	MuTect	ETV1	7	13975575	A	T	rs17167671	intron	ENST00000405218.2	NA	c.366-54T>A	intron	ENST00000430479.1	NA	c.366-54T--A	DBSNP	0.511628	86	NA	NA	NA	NA	NA	NA
A2780-311Cas9-G1_L_157492-CEPH1408-H1_L_157493	A2780	CAS9	MuTect	RBM10	X	47040987	G	T	NA	Missense	ENST00000377604.3	p.G506V	c.1517G>T	Missense	ENST00000377604.3	p.G506V	c.1517G--T	NOVEL	0.523179	151	NA	NA	NA	NA	NA	NA
A2780-311Cas9-G1_L_157492-CEPH1408-H1_L_157493	A2780	CAS9	MuTect	RHEB	7	151168561	T	A	rs201221475	intron	ENST00000262187.5	NA	c.333-34A>T	intron	ENST00000262187.5	NA	c.333-34A--T	DBSNP	0.42	100	NA	NA	NA	1.26e-05	0.000132083	African
A2780-311Cas9-G1_L_157492-CEPH1408-H1_L_157493	A2780	CAS9	MuTect	RHEB	7	151195223	A	C	rs73729821	intron	ENST00000262187.5	NA	c.53-7123T>G	intron	ENST00000262187.5	NA	c.53-7123T--G	DBSNP	0.448087	183	NA	NA	NA	0.00238962	0.0342599	African
A2780-311Cas9-G1_L_157492-CEPH1408-H1_L_157493	A2780	CAS9	MuTect	PRKCI	3	170015088	A	T	NA	Splice_Region	ENST00000295797.4	NA	c.1498-4A>T	Splice_Region	ENST00000295797.4	NA	c.1498-4A--T	NOVEL	0.503268	153	NA	NA	NA	NA	NA	NA
A2780-311Cas9-G1_L_157492-CEPH1408-H1_L_157493	A2780	CAS9	MuTect	CARD11	7	2953027	G	A	rs61757651	synonymous	ENST00000396946.4	p.C971C	c.2913C>T	synonymous	ENST00000396946.4	p.C971C	c.2913C--T	DBSNP	0.497041	169	0	0.0106673	NA	0.000932752	0.0111461	African
A2780-311Cas9-G1_L_157492-CEPH1408-H1_L_157493	A2780	CAS9	MuTect	CARD11	7	2962752	C	T	rs113985724	intron	ENST00000396946.4	NA	c.2142+14G>A	intron	ENST00000396946.4	NA	c.2142+14G--A	DBSNP	0.432432	111	0	0.00363306	NA	0.000377434	0.00458777	African
A2780-311Cas9-G1_L_157492-CEPH1408-H1_L_157493	A2780	CAS9	MuTect	EGFR	7	55214405	G	A	rs17336437	synonymous	ENST00000275493.2	p.S177S	c.531G>A	synonymous	ENST00000275493.2	p.S177S	c.531G--A	DBSNP	0.45679	162	0.000232558	0.0685429	NA	0.00516594	0.0721009	African
A2780-311Cas9-G1_L_157492-CEPH1408-H1_L_157493	A2780	CAS9	MuTect	EGFR	7	55230578	A	G	rs17290082	intron	ENST00000275493.2	NA	c.1632-848A>G	intron	ENST00000275493.2	NA	c.1632-848A--G	DBSNP	0.615385	39	NA	NA	NA	NA	NA	NA
A2780-311Cas9-G1_L_157492-CEPH1408-H1_L_157493	A2780	CAS9	MuTect	EGFR	7	55236257	A	C	rs140321332	intron	ENST00000275493.2	NA	c.1881-2611A>C	3_prime_UTR	ENST00000342916.3	NA	c.	DBSNP	0.462963	54	0.000232558	0.0483651	NA	0.00343199	0.0481682	African
A2780-311Cas9-G1_L_157492-CEPH1408-H1_L_157493	A2780	CAS9	MuTect	EGFR	7	55269511	C	T	rs17290706	intron	ENST00000275493.2	NA	c.3162+36C>T	intron	ENST00000275493.2	NA	c.3162+36C--T	DBSNP	0.5	94	0.000232558	0.061507	NA	0.00484909	0.0686749	African
A2780-311Cas9-G1_L_157492-CEPH1408-H1_L_157493	A2780	CAS9	MuTect	CDK6	7	92244423	G	A	rs376588254	3_prime_UTR	ENST00000265734.4	NA	c.*31C>T	3_prime_UTR	ENST00000265734.4	NA	c.	DBSNP	0.545455	121	0	0.000453926	NA	1.2273e-05	6.55e-05	African
A2780-311Cas9-G1_L_157492-CEPH1408-H1_L_157493	A2780	CAS9	MuTect	SLC25A13	7	95750906	C	A	NA	intron	ENST00000265631.5	NA	c.1841+61G>T	intron	ENST00000416240.2	NA	c.1844+61G--T	NOVEL	0.047619	84	NA	NA	NA	NA	NA	NA
A2780-311Cas9-G1_L_157492-CEPH1408-H1_L_157493	A2780	CAS9	MuTect	RSPO2	8	109095405	C	T	NA	intron	ENST00000276659.5	NA	c.-170+20G>A	5_prime_UTR	ENST00000517781.1	NA	c.-423G--A	NOVEL	0.04878	82	NA	NA	NA	NA	NA	NA
A2780-311Cas9-G1_L_157492-CEPH1408-H1_L_157493	A2780	CAS9	MuTect	EXT1	8	118834657	C	T	rs202208407	intron	ENST00000378204.2	NA	c.1417+47G>A	intron	ENST00000378204.2	NA	c.1417+47G--A	DBSNP	0.386667	75	0	0.00408534	NA	0.000450726	0.0060622	African
A2780-311Cas9-G1_L_157492-CEPH1408-H1_L_157493	A2780	CAS9	MuTect	EXT1	8	118847822	G	A	rs114734091	intron	ENST00000378204.2	NA	c.1057-32C>T	intron	ENST00000378204.2	NA	c.1057-32C--T	DBSNP	0.424	125	0	0.0174762	NA	0.00140855	0.0194474	African
A2780-311Cas9-G1_L_157492-CEPH1408-H1_L_157493	A2780	CAS9	MuTect	RECQL4	8	145737086	C	T	rs34914400	intergenic_variant	NA	NA	NA	synonymous	ENST00000428558.2	p.V1160V	c.3480G--A	DBSNP	0.529954	217	0.000236351	0.0511737	NA	0.00364493	0.051179	African
A2780-311Cas9-G1_L_157492-CEPH1408-H1_L_157493	A2780	CAS9	MuTect	RECQL4	8	145739085	C	T	NA	intergenic_variant	NA	NA	NA	synonymous	ENST00000428558.2	p.T690T	c.2070G--A	NOVEL	0.373333	150	NA	NA	NA	4.02e-05	0.000242483	Ashkenazi Jewish
[truncated: 14,204 more rows]
